# Supplementary material for: Comparative proteomics reveals a diagnostic signature for pulmonary head‐and‐neck cancer metastasis
Source: EMBO Mol Med. 2018 Aug 10;10(9):e8428. doi: 10.15252/emmm.201708428 (PMC6127892; doi:10.15252/emmm.201708428)
Supplement: Supplementary file 2 — Dataset EV1 [file EMMM-10-e8428-s002.xlsx]

## Sheet: A - SQCLC
#	sex	age	smoking (current or former)	histology	IHC-CK 5/6	IHC-CK7	IHC-p63	IHC-TTF-1	IHC-MVD	G	T	N	UICC	Neoadjuvant therapy	Adjuvant Therapy	overall survival time	overall survival status	Seq ARAF	Seq BRAF	Seq CTNNB1	Seq DDR2	Seq EGFR	Seq ERBB2	Seq FGFR2	Seq FGFR3	Seq KEAP1	Seq KRAS	Seq MAP2K1	Seq MET	Seq NFE2L2	Seq NRAS	Seq PIK3CA	Seq PTEN	Seq TP53
1	m	55	yes	squamous cell carcinoma	positive	negative	positive	negative	72.2	2	3	1	3a	no	no	1	dead	wildtype	wildtype	wildtype	wildtype	wildtype	wildtype	wildtype	wildtype	mutated EX2: c.134C>T p.S45F	wildtype	wildtype	wildtype	wildtype	wildtype	wildtype	mutated EX7: c.697C>T p.R233*	mutated EX7: c.747G>T p.R249S
2	m	63	yes	squamous cell carcinoma	positive	negative	positive	negative	48.6	2	2b	0	2a	no	Radiotherapy	2	dead	wildtype	wildtype	wildtype	wildtype	mutated EX18: c.2138A>C p.K713T	wildtype	wildtype	wildtype	wildtype	mutated EX2: c.34G>T p.G12C	wildtype	wildtype	wildtype	wildtype	wildtype	wildtype	wildtype
3	w	69	yes	squamous cell carcinoma	positive	negative	positive	negative	39.4	2	2b	0	2a	no	no	26	dead	wildtype	wildtype	wildtype	wildtype	wildtype	wildtype	wildtype	wildtype	wildtype	wildtype	wildtype	wildtype	wildtype	wildtype	wildtype	mutated EX6: c.511C>G p.Q171E	mutated EX7: c.686_687delGT p.C229Yfs*10
4	w	63	unknown	squamous cell carcinoma	positive	negative	positive	negative	172.6	2	2b	0	2a	no	Chemotherapy	32	alive	wildtype	wildtype	wildtype	wildtype	wildtype	wildtype	wildtype	wildtype	wildtype	wildtype	wildtype	wildtype	wildtype	wildtype	wildtype	wildtype	mutated EX6: c.634_644del
5	w	59	yes	squamous cell carcinoma	positive	negative	positive	negative	121.2	2	2a	1	2a	no	Radio-Chemotherapy	24	dead	wildtype	wildtype	wildtype	wildtype	wildtype	wildtype	wildtype	wildtype	mutated EX2: c.404G>A p.R135H	wildtype	wildtype	wildtype	wildtype	wildtype	wildtype	wildtype	mutated EX5: c.503A>T p.H168L
6	m	60	yes	squamous cell carcinoma	positive	negative	positive	negative	114	2	2b	2	3a	no	Radio-Chemotherapy	28	alive	wildtype	wildtype	wildtype	wildtype	wildtype	wildtype	wildtype	wildtype	mutated EX2: c.538G>A p.D180N	wildtype	wildtype	wildtype	wildtype	wildtype	wildtype	wildtype	mutated EX6: c.646G>A p.V216M
7	m	76	unknown	squamous cell carcinoma	positive	negative	positive	negative	126	3	4	0	3a	no	Chemotherapy	unkown	unkown	wildtype	wildtype	wildtype	wildtype	wildtype	wildtype	wildtype	wildtype	wildtype	wildtype	wildtype	wildtype	wildtype	wildtype	wildtype	wildtype	mutated EX5: c.524G>A p.R175H
8	m	71	yes	squamous cell carcinoma	positive	negative	positive	negative	115.4	2	4	1	3a	no	Radio-Chemotherapy	31	alive	wildtype	wildtype	wildtype	wildtype	wildtype	wildtype	wildtype	wildtype	wildtype	wildtype	wildtype	wildtype	wildtype	wildtype	wildtype	wildtype	mutated EX7: c.723_742del
9	m	60	unknown	squamous cell carcinoma	positive	negative	positive	negative	85.4	3	3	1	3a	no	Chemotherapy	23	alive	wildtype	wildtype	wildtype	wildtype	wildtype	wildtype	wildtype	wildtype	wildtype	wildtype	wildtype	wildtype	wildtype	wildtype	wildtype	wildtype	mutated EX5: c.469G>T p.V157F
10	m	60	yes	squamous cell carcinoma	positive	negative	positive	negative	121.8	3	2a	0	1b	no	no	10	dead	wildtype	wildtype	wildtype	wildtype	wildtype	wildtype	wildtype	wildtype	wildtype	wildtype	wildtype	wildtype	wildtype	wildtype	wildtype	wildtype	wildtype
11	m	69	unknown	squamous cell carcinoma	positive	negative	positive	negative	101.667	2	3	0	2b	no	no	16	alive	wildtype	wildtype	wildtype	wildtype	wildtype	wildtype	wildtype	wildtype	wildtype	wildtype	wildtype	wildtype	mutated EX2: c.239C>A p.T80K	wildtype	wildtype	wildtype	wildtype
12	m	81	unknown	squamous cell carcinoma	positive	negative	positive	negative	unknown	2	3	1	3a	no	no	4	dead	wildtype	wildtype	wildtype	wildtype	wildtype	wildtype	wildtype	wildtype	wildtype	wildtype	wildtype	mutated EX14: c.3029C>T p.T1010I	mutated EX2: c.88C>T p.L30F	wildtype	wildtype	wildtype	mutated EX7: c.746G>C p.R249T
13	w	72	unknown	squamous cell carcinoma	positive	negative	positive	negative	unknown	2	1a	0	1a	no	no	19	alive	wildtype	wildtype	wildtype	wildtype	wildtype	wildtype	wildtype	wildtype	wildtype	wildtype	wildtype	wildtype	mutated EX2: c.235G>C p.E79Q	wildtype	wildtype	wildtype	mutated EX6: c.659A>G p.Y220C
14	m	54	yes	squamous cell carcinoma	positive	negative	positive	negative	74.4	3	3	1	3a	no	Chemotherapy	32	alive	wildtype	wildtype	wildtype	wildtype	wildtype	wildtype	wildtype	wildtype	wildtype	wildtype	wildtype	wildtype	mutated EX2: c.76C>A p.Q26K	wildtype	wildtype	wildtype	mutated EX6: c.586C>T p.R196*
15	m	54	yes	squamous cell carcinoma	positive	negative	positive	negative	99.2	2	4	1	3a	no	Chemotherapy	3	dead	wildtype	wildtype	wildtype	wildtype	wildtype	wildtype	wildtype	wildtype	wildtype	mutated EX2: c.64C>T p.Q22*	wildtype	wildtype	mutated EX2: c.85G>C p.D29H	wildtype	wildtype	wildtype	mutated EX5: c.395A>G p.K132R
16	m	76	unknown	squamous cell carcinoma	positive	negative	positive	negative	72.2	2	1a	0	1a	no	no	unkown	unkown	wildtype	wildtype	wildtype	wildtype	wildtype	wildtype	wildtype	wildtype	wildtype	wildtype	wildtype	wildtype	wildtype	wildtype	wildtype	wildtype	mutated EX7: c.701A>G p.Y234C
17	w	75	yes	squamous cell carcinoma	positive	negative	positive	negative	unknown	3	1	0	1a	no	no	7	dead	wildtype	wildtype	wildtype	wildtype	wildtype	wildtype	wildtype	wildtype	mutated EX3: c.970G>A p.V324M	wildtype	wildtype	wildtype	wildtype	wildtype	wildtype	wildtype	mutated EX7: c.743_744delinsTT p.R248L
18	m	53	unknown	squamous cell carcinoma	positive	negative	positive	negative	111.8	2	4	2	3b	no	Chemotherapy	2	dead	wildtype	wildtype	wildtype	wildtype	wildtype	wildtype	wildtype	wildtype	wildtype	wildtype	wildtype	wildtype	wildtype	wildtype	wildtype	wildtype	wildtype
19	m	59	yes	squamous cell carcinoma	positive	negative	positive	negative	82.4	3	1a	0	1a	no	no	26	alive	wildtype	wildtype	wildtype	wildtype	wildtype	wildtype	wildtype	wildtype	wildtype	mutated EX2: c.35G>A p.G12D	wildtype	wildtype	wildtype	wildtype	wildtype	wildtype	mutated EX7: c.733G>A p.G245S
20	m	54	yes	squamous cell carcinoma	positive	negative	positive	negative	57.3333	2	3	1	3a	no	Radio-Chemotherapy	12	dead	wildtype	wildtype	wildtype	wildtype	wildtype	wildtype	wildtype	wildtype	wildtype	wildtype	wildtype	wildtype	wildtype	wildtype	wildtype	wildtype	wildtype
21	m	67	yes	squamous cell carcinoma	positive	negative	positive	negative	95.6667	2	2a	0	1b	no	no	25	alive	wildtype	wildtype	wildtype	wildtype	wildtype	wildtype	wildtype	wildtype	mutated EX3: c.1262T>C p.I421T	wildtype	wildtype	wildtype	wildtype	wildtype	wildtype	wildtype	mutated EX6: c.659A>G p.Y220C
22	m	67	unknown	squamous cell carcinoma	positive	negative	positive	negative	58.4	2	2a	2	3a	no	no	21	dead	wildtype	wildtype	wildtype	wildtype	wildtype	wildtype	wildtype	wildtype	wildtype	wildtype	wildtype	wildtype	mutated EX2: c.92G>T p.G31V	wildtype	wildtype	mutated EX5: c.389G>A p.R130Q	mutated EX5: c.484A>T p.I162F
23	m	61	yes	squamous cell carcinoma	positive	negative	positive	negative	114.667	2	1b	0	1a	no	Radio-Chemotherapy	19	alive	wildtype	wildtype	wildtype	wildtype	wildtype	wildtype	wildtype	wildtype	wildtype	wildtype	wildtype	wildtype	wildtype	wildtype	wildtype	wildtype	mutated EX5: c.536A>T p.H179L
24	m	78	unknown	squamous cell carcinoma	positive	negative	positive	negative	144.667	2	4	0	3a	no	no	18	dead	wildtype	wildtype	wildtype	wildtype	wildtype	wildtype	wildtype	wildtype	wildtype	wildtype	wildtype	wildtype	wildtype	wildtype	wildtype	mutated EX6: c.494_513del p.G165Efs*8	mutated EX6: c.586C>T p.R196*; EX8: c.854A>T p.E285V
25	w	71	unknown	squamous cell carcinoma	positive	negative	positive	negative	75.6	2	2a	2	3a	no	Chemotherapy	21	alive	wildtype	wildtype	wildtype	wildtype	wildtype	wildtype	wildtype	wildtype	wildtype	wildtype	wildtype	wildtype	wildtype	wildtype	wildtype	wildtype	wildtype
26	w	70	unknown	squamous cell carcinoma	positive	negative	positive	negative	65	2	1a	0	1a	no	no	28	alive	unknown	unknown	unknown	unknown	unknown	unknown	unknown	unknown	unknown	unknown	unknown	unknown	unknown	unknown	unknown	unknown	unknown
27	m	65	unknown	squamous cell carcinoma	positive	negative	positive	negative	119.333	2	3	1	3a	no	Chemotherapy	38	alive	wildtype	wildtype	wildtype	wildtype	wildtype	wildtype	wildtype	wildtype	wildtype	wildtype	wildtype	wildtype	wildtype	wildtype	wildtype	mutated EX7: c.640C>T p.Q214*; EX5: c.466G>T p.G156W	wildtype
28	m	70	yes	squamous cell carcinoma	positive	negative	positive	negative	113.4	2	3	1	3a	no	Chemotherapy	28	alive	wildtype	wildtype	wildtype	mutated EX9: c.787A>G p.S263G	wildtype	wildtype	wildtype	wildtype	wildtype	wildtype	wildtype	wildtype	mutated EX2: c.229G>C p.D77H	wildtype	mutated EX9: c.1633G>A p.E545K	wildtype	mutated EX8: c.809T>G p.F270C
29	m	57	yes	squamous cell carcinoma	positive	negative	positive	negative	60	2	1a	0	1a	no	no	19	alive	wildtype	wildtype	wildtype	wildtype	wildtype	wildtype	wildtype	wildtype	wildtype	wildtype	wildtype	wildtype	wildtype	wildtype	wildtype	wildtype	wildtype
30	m	56	yes	squamous cell carcinoma	positive	negative	positive	negative	63.3333	2	1a	0	1a	no	no	32	alive	wildtype	wildtype	wildtype	wildtype	wildtype	wildtype	wildtype	wildtype	wildtype	wildtype	wildtype	wildtype	mutated EX2: c.79_80GA>AT	wildtype	wildtype	wildtype	wildtype
31	w	58	yes	squamous cell carcinoma	positive	negative	positive	negative	70.8	2	2a	1	2a	no	no	38	alive	wildtype	wildtype	wildtype	wildtype	wildtype	wildtype	wildtype	wildtype	wildtype	wildtype	wildtype	wildtype	wildtype	wildtype	wildtype	wildtype	wildtype
32	m	64	unknown	squamous cell carcinoma	positive	negative	positive	negative	74.3333	2	2a	1	2a	no	no	11	alive	wildtype	wildtype	wildtype	wildtype	mutated EX19: c.2202A>T p.E734D	wildtype	wildtype	wildtype	wildtype	wildtype	wildtype	wildtype	mutated EX2: c.85G>C p.D29H	wildtype	wildtype	wildtype	mutated EX5: c.473G>T p.R158L
33	m	73	unknown	squamous cell carcinoma	positive	negative	positive	negative	87	2	1b	0	1a	no	no	21	dead	wildtype	wildtype	wildtype	wildtype	wildtype	wildtype	wildtype	wildtype	mutated EX3: c.1106T>C p.V369A	wildtype	wildtype	wildtype	wildtype	wildtype	wildtype	wildtype	wildtype
34	m	75	unknown	squamous cell carcinoma	positive	negative	positive	negative	106.8	2	1a	0	1a	no	no	unkown	unkown	wildtype	wildtype	wildtype	wildtype	wildtype	wildtype	wildtype	wildtype	wildtype	wildtype	wildtype	wildtype	wildtype	wildtype	wildtype	wildtype	mutated EX8: c.919+2T>G
35	w	67	yes	squamous cell carcinoma	positive	negative	positive	negative	unknown	2	3	0	2b	no	Chemotherapy	38	alive	wildtype	wildtype	wildtype	wildtype	wildtype	wildtype	wildtype	wildtype	wildtype	wildtype	wildtype	wildtype	wildtype	wildtype	wildtype	mutated EX4: c.249C>A p.C83*	mutated EX5: c.461G>T p.G154V
36	m	55	yes	squamous cell carcinoma	positive	negative	positive	negative	109	3	4	1	3a	no	Chemotherapy	15	dead	wildtype	wildtype	wildtype	wildtype	wildtype	wildtype	wildtype	wildtype	mutated EX3: c.1106T>C p.V369A	wildtype	wildtype	mutated EX14: c.3029C>T p.T1010I	mutated EX2: c.92G>A p.G31E	wildtype	wildtype	wildtype	mutated EX7: c.743G>A p.R248Q
37	w	60	yes	squamous cell carcinoma	positive	negative	positive	negative	104.8	2	2a	2	3a	no	Chemotherapy	32	alive	wildtype	wildtype	wildtype	wildtype	wildtype	wildtype	wildtype	wildtype	wildtype	wildtype	wildtype	wildtype	wildtype	wildtype	wildtype	wildtype	wildtype
38	m	73	yes	squamous cell carcinoma	positive	negative	positive	negative	100.6	2	3	1	3a	no	no	28	alive	wildtype	wildtype	wildtype	wildtype	wildtype	wildtype	wildtype	wildtype	wildtype	wildtype	wildtype	wildtype	wildtype	wildtype	wildtype	wildtype	mutated EX5: c.487T>C p.Y163H
39	m	62	unknown	squamous cell carcinoma	positive	negative	positive	negative	83.2	3	2a	0	1b	no	Chemotherapy	11	alive	wildtype	wildtype	wildtype	wildtype	wildtype	wildtype	wildtype	wildtype	mutated EX2: c.489G>C p.Q163H	wildtype	wildtype	wildtype	wildtype	wildtype	wildtype	wildtype	mutated EX6: c.672+1G>A
40	m	66	unknown	squamous cell carcinoma	positive	negative	positive	negative	76	2	3	0	2b	no	Chemotherapy	16	dead	wildtype	wildtype	wildtype	wildtype	wildtype	wildtype	wildtype	wildtype	wildtype	wildtype	wildtype	wildtype	wildtype	wildtype	wildtype	wildtype	mutated EX6: c.610G>T p.E204*
41	w	70	unknown	squamous cell carcinoma	positive	negative	positive	negative	80.6	2	3	0	2b	no	no	10	dead	wildtype	wildtype	wildtype	wildtype	wildtype	wildtype	wildtype	wildtype	wildtype	wildtype	wildtype	wildtype	wildtype	wildtype	mutated EX20: c.3140A>G p.H1047R	wildtype	mutated EX6: c.610G>T p.E204*
42	m	49	unknown	squamous cell carcinoma	positive	negative	positive	negative	83.6	2	2a	1	2a	no	Chemotherapy	26	dead	wildtype	wildtype	wildtype	wildtype	wildtype	wildtype	wildtype	wildtype	wildtype	wildtype	wildtype	wildtype	wildtype	wildtype	wildtype	wildtype	mutated EX5: c.532delC p.H178Vfs*2
43	m	75	unknown	squamous cell carcinoma	positive	negative	positive	negative	86.8	3	4	2	3b	no	Chemotherapy	9	alive	wildtype	wildtype	wildtype	wildtype	wildtype	wildtype	wildtype	wildtype	wildtype	wildtype	wildtype	wildtype	wildtype	wildtype	wildtype	wildtype	mutated EX6: c.615T>G p.Y205*
44	w	79	unknown	squamous cell carcinoma	positive	negative	positive	negative	77.2	2	1a	0	1a	no	no	10	alive	wildtype	wildtype	wildtype	wildtype	wildtype	wildtype	wildtype	wildtype	wildtype	wildtype	wildtype	wildtype	wildtype	wildtype	wildtype	wildtype	mutated EX8: c.[856G>T;858A>C] p.E286Y

## Sheet: B - HNSCC
#	no of lung nodule	sex	age	smoking (current or former)	Localization HNSCC	histology	IHC-CK 5/6	IHC-CK7	IHC-p63	IHC-TTF-1	IHC-MVD	HPV	G	T	N	UICC	Neoadjuvant therapy	Adjuvant Therapy	local relapse	Time HNSCC until lung nodule	No. Of lung nodules	overall survival time from HNSCC diagnosis	overall survival status	Seq ARAF	Seq BRAF	Seq CTNNB1	Seq DDR2	Seq EGFR	Seq ERBB2	Seq FGFR2	Seq FGFR3	Seq KEAP1	Seq KRAS	Seq MAP2K1	Seq MET	Seq NFE2L2	Seq NRAS	Seq PIK3CA	Seq PTEN	Seq TP53
1	1	m	63	yes	Pharynx	squamous cell carcinoma	positive	negative	positive	negative	51.2	negative	2	3	2b	4a	no	Radiotherapy	yes	5	1	103	dead	wildtype	wildtype	wildtype	wildtype	wildtype	wildtype	wildtype	wildtype	wildtype	wildtype	wildtype	wildtype	mutated EX2: c.229G>C p.D77H	wildtype	wildtype	wildtype	wildtype
2	2	m	59	yes	Pharynx	squamous cell carcinoma	positive	negative	positive	negative	40.6	negative	2	2	0	2	no	no	no	9	1	71	alive	wildtype	wildtype	wildtype	wildtype	wildtype	wildtype	wildtype	wildtype	wildtype	wildtype	wildtype	wildtype	wildtype	wildtype	wildtype	wildtype	mutated EX7: c.723delC p.C242fs*5
3	3	m	49	yes	Oral cavity	squamous cell carcinoma	positive	negative	positive	negative	38.6667	negative	2	2	0	2	no	no	no	44	1	82	alive	wildtype	wildtype	wildtype	wildtype	wildtype	wildtype	wildtype	wildtype	wildtype	wildtype	wildtype	wildtype	wildtype	wildtype	mutated EX20: c.3140A>G p.H1047R	wildtype	mutated EX6: c.637C>T p.R213*
4	4	m	62	yes	Oral cavity	squamous cell carcinoma	positive	negative	positive	negative	84	negative	2	3	0	3	no	no	no	86	1	55	dead	wildtype	wildtype	wildtype	wildtype	wildtype	wildtype	wildtype	wildtype	wildtype	wildtype	wildtype	wildtype	wildtype	wildtype	wildtype	wildtype	mutated EX8: c.833C>T p.P278L
5	5	w	68	yes	Pharynx	squamous cell carcinoma	positive	negative	positive	negative	99.8	negative	2	2	0	2	no	no	no	54	1	7	dead	wildtype	wildtype	wildtype	wildtype	wildtype	wildtype	wildtype	mutated EX7: c.742C>T p.R248C	wildtype	wildtype	wildtype	wildtype	mutated EX2: c.259C>T p.Q87*	wildtype	mutated EX9: c.1633G>A p.E545K	wildtype	wildtype
6	6	m	72	yes	Larynx	squamous cell carcinoma	positive	negative	positive	negative	49	negative	2	2	0	2	no	no	no	19	2	39	alive	wildtype	wildtype	wildtype	wildtype	wildtype	wildtype	wildtype	wildtype	wildtype	wildtype	wildtype	wildtype	wildtype	wildtype	wildtype	wildtype	mutated EX6: c.659A>G p.Y220C; EX7: c.782+1G>A
7	7	m	68	yes	Larynx	squamous cell carcinoma	positive	negative	positive	negative	125.8	negative	2	3	1	3	no	no	yes	1	1	33	dead	unknown	unknown	unknown	unknown	unknown	unknown	unknown	unknown	unknown	unknown	unknown	unknown	unknown	unknown	unknown	unknown	unknown
8	8	m	49	no	Larynx	squamous cell carcinoma	positive	negative	positive	negative	83.8	negative	2	4	2	4a	no	Radiotherapy	no	111	1	157	alive	wildtype	wildtype	wildtype	wildtype	wildtype	wildtype	wildtype	wildtype	wildtype	wildtype	wildtype	wildtype	wildtype	wildtype	mutated EX9: c.1633G>C p.E545Q	wildtype	wildtype
9	9	w	31	yes	Pharynx	squamous cell carcinoma	positive	negative	positive	negative	94	negative	2	2	2c	4a	no	no	no	lung nodule before HNSCC	1	17	dead	wildtype	wildtype	wildtype	wildtype	wildtype	wildtype	wildtype	wildtype	wildtype	wildtype	wildtype	mutated EX14: c.3029C>T p.T1010I	wildtype	wildtype	wildtype	wildtype	mutated EX5: c.524G>A p.R175H
10	10	m	47	yes	Larynx	squamous cell carcinoma	positive	negative	positive	negative	100.8	HPV16	2	4	0	4a	no	Radiotherapy	no	106	2	59	dead	wildtype	wildtype	wildtype	wildtype	wildtype	wildtype	wildtype	wildtype	wildtype	wildtype	wildtype	wildtype	wildtype	wildtype	mutated EX9: c.1633G>A p.E545K	wildtype	wildtype
11	11	m	53	yes	Pharynx	squamous cell carcinoma	positive	negative	positive	negative	72.3333	negative	2	4	2c	4b	no	Radiotherapy	no	9	1	52	dead	wildtype	wildtype	wildtype	wildtype	wildtype	wildtype	wildtype	wildtype	wildtype	wildtype	wildtype	wildtype	wildtype	wildtype	c.1634A>C p.E545A	wildtype	mutated EX8: c.833C>T p.P278L
12	12	m	66	yes	Pharynx	squamous cell carcinoma	positive	negative	positive	negative	106.5	negative	2	1	0	1	no	no	no	121	1	133	dead	unknown	unknown	unknown	unknown	unknown	unknown	unknown	unknown	unknown	unknown	unknown	unknown	unknown	unknown	unknown	unknown	unknown
13	13	m	61	yes	Pharynx	squamous cell carcinoma	positive	negative	positive	negative	23.3333	negative	3	3	2c	4a	no	Radiotherapy	yes	17	1	46	dead	wildtype	wildtype	wildtype	wildtype	wildtype	wildtype	wildtype	wildtype	wildtype	wildtype	wildtype	wildtype	wildtype	wildtype	wildtype	wildtype	mutated EX8: c.783-2A>T
14	14	m	38	yes	Larynx	squamous cell carcinoma	positive	negative	positive	negative	96.8	negative	2	2	1	3	no	Radiochemotherapy	no	1	1	82	alive	unknown	unknown	unknown	unknown	unknown	unknown	unknown	unknown	unknown	unknown	unknown	unknown	unknown	unknown	unknown	unknown	unknown
15	15	m	47	yes	Larynx	squamous cell carcinoma	positive	negative	positive	negative	unkown	negative	2	2	0	2	no	no	no	7	1	143	alive	wildtype	wildtype	wildtype	wildtype	wildtype	wildtype	wildtype	wildtype	wildtype	mutated EX2: c.38G>A p.G13D	wildtype	wildtype	wildtype	wildtype	mutated EX9: c.1633G>A p.E545K	wildtype	wildtype
16	16	m	63	yes	Larynx	squamous cell carcinoma	positive	negative	positive	negative	74.3333	negative	2	3	2	4a	no	Radiotherapy	no	18	1	59	dead	wildtype	wildtype	wildtype	wildtype	wildtype	wildtype	wildtype	wildtype	wildtype	wildtype	wildtype	wildtype	mutated EX2: c.80A>C p.D27A	wildtype	wildtype	wildtype	mutated EX8: c.844C>T p.R282W
17	17	m	48	yes	Pharynx	squamous cell carcinoma	positive	negative	positive	negative	90.4	negative	2	3	2c	4a	no	Radiochemotherapy	no	27	20	30	dead	wildtype	wildtype	wildtype	wildtype	wildtype	wildtype	wildtype	wildtype	wildtype	wildtype	wildtype	wildtype	wildtype	wildtype	wildtype	wildtype	mutated EX5: c.517G>T p.V173L
18	18	m	53	yes	Larynx	squamous cell carcinoma	positive	negative	positive	negative	67	negative	2	4	2b	4b	no	Radiotherapy	no	24	1	140	alive	unknown	unknown	unknown	unknown	unknown	unknown	unknown	unknown	unknown	unknown	unknown	unknown	unknown	unknown	unknown	unknown	unknown
19	19	m	64	yes	Oral cavity	squamous cell carcinoma	positive	negative	positive	negative	72.2	negative	2	2	2b	4a	no	Radiochemotherapy	yes	50	1	17	dead	wildtype	wildtype	wildtype	wildtype	wildtype	wildtype	wildtype	wildtype	wildtype	wildtype	wildtype	wildtype	wildtype	wildtype	wildtype	wildtype	wildtype
20	20	m	54	yes	Pharynx	squamous cell carcinoma	positive	negative	positive	negative	160	negative	2	3	1	3	no	no	no	11	1	125	alive	unknown	unknown	unknown	unknown	unknown	unknown	unknown	unknown	unknown	unknown	unknown	unknown	unknown	unknown	unknown	unknown	unknown
21	21	w	76	yes	Larynx	squamous cell carcinoma	positive	negative	positive	negative	unkown	negative	2	4	2b	4b	no	Radiotherapy	no	18	8	25	dead	wildtype	wildtype	wildtype	wildtype	wildtype	wildtype	wildtype	wildtype	wildtype	wildtype	wildtype	wildtype	wildtype	wildtype	wildtype	wildtype	wildtype
22	22 / 23	w	58	yes	Pharynx	squamous cell carcinoma	positive	negative	positive	negative	106.4	negative	3	3	0	3	no	no	no	20	3	32	alive	wildtype	wildtype	wildtype	wildtype	wildtype	wildtype	wildtype	wildtype	wildtype	wildtype	wildtype	wildtype	wildtype	wildtype	mutated EX9: c.1633G>A p.E545K	wildtype	wildtype
23	not analyzed	m	53	yes	Pharynx	squamous cell carcinoma	positive	negative	positive	negative	93.5	negative	2	2	2b	4a	no	Radiotherapy	no	51	1	169	alive	wildtype	wildtype	wildtype	wildtype	wildtype	wildtype	wildtype	wildtype	mutated EX2: c.109G>A p.E37K	wildtype	wildtype	wildtype	wildtype	wildtype	mutated EX9: c.1636C>A p.Q546K	wildtype	mutated EX8: c.818G>T p.R273L
24	not analyzed	m	63	yes	Larynx	squamous cell carcinoma	positive	negative	positive	negative	45.2	negative	2	3	2	4a	no	Radiotherapy	no	53	1	10	dead	unknown	unknown	unknown	unknown	unknown	unknown	unknown	unknown	unknown	unknown	unknown	unknown	unknown	unknown	unknown	unknown	unknown
25	not analyzed	m	66	yes	Pharynx	squamous cell carcinoma	positive	negative	positive	negative	83	negative	2	3	0	3	no	no	no	10	1	62	dead	unknown	unknown	unknown	unknown	unknown	unknown	unknown	unknown	unknown	unknown	unknown	unknown	unknown	unknown	unknown	unknown	mutated EX5: c.407A>C p.Q136P
26	not analyzed	m	52	yes	Larynx	squamous cell carcinoma	positive	negative	positive	negative	99.4	HPV16	3	2	2b	4a	no	Radiochemotherapy	no	14	>20	52	dead	wildtype	wildtype	wildtype	wildtype	wildtype	wildtype	wildtype	wildtype	wildtype	wildtype	wildtype	wildtype	wildtype	wildtype	wildtype	wildtype	wildtype
27	not analyzed	m	55	yes	Pharynx	squamous cell carcinoma	positive	negative	positive	negative	52.2	negative	2	2	2b	4a	no	Radiotherapy	no	19	2	23	dead	wildtype	wildtype	wildtype	wildtype	wildtype	wildtype	wildtype	wildtype	wildtype	wildtype	wildtype	wildtype	wildtype	wildtype	wildtype	wildtype	mutated EX8: c.797G>T p.G266V
28	not analyzed	m	53	yes	Oral cavity	squamous cell carcinoma	positive	negative	positive	negative	unkown	negative	2	3	1	3	no	Radiotherapy	yes	101	1	129	dead	wildtype	wildtype	wildtype	wildtype	wildtype	wildtype	wildtype	wildtype	wildtype	wildtype	wildtype	wildtype	wildtype	mutated EX3: c.116C>T p.S39F*	wildtype	wildtype	wildtype
29	not analyzed	m	40	no	Larynx	squamous cell carcinoma	positive	negative	positive	negative	43.8	HPV16	2	3	2b	4a	no	Radiotherapy	no	29	1	77	dead	wildtype	wildtype	wildtype	wildtype	wildtype	wildtype	wildtype	mutated EX7: c.746C>G p.S249C	wildtype	wildtype	wildtype	wildtype	wildtype	wildtype	mutated EX9: c.1624G>A p.E542K	wildtype	wildtype
30	not analyzed	m	54	yes	Oral cavity	squamous cell carcinoma	positive	negative	positive	negative	59.4	negative	2	4	2c	4a	no	Radiotherapy	no	54	1	22	dead	wildtype	wildtype	wildtype	wildtype	wildtype	wildtype	wildtype	wildtype	wildtype	wildtype	wildtype	wildtype	wildtype	wildtype	wildtype	wildtype	wildtype

## Sheet: Legend
Legend Expanded View Table 1
A - Clinical characteristics of SQCLC patients (training cohort).
B - Clinical characteristics of HNSCC patients (training cohort).
