# Supplementary material for: Comparative proteomics reveals a diagnostic signature for pulmonary head‐and‐neck cancer metastasis
Source: EMBO Mol Med. 2018 Aug 10;10(9):e8428. doi: 10.15252/emmm.201708428 (PMC6127892; doi:10.15252/emmm.201708428)
Supplement: Supplementary file 3 — Dataset EV2 [file EMMM-10-e8428-s003.xlsx]

## Sheet: Proteom Training data patients
Protein IDs	Gene names	Protein names	Intensity	SQCLC_01	SQCLC_02	SQCLC_03	SQCLC_04	SQCLC_05	SQCLC_06	SQCLC_07	SQCLC_08	SQCLC_09	SQCLC_10	SQCLC_11	SQCLC_12	SQCLC_13	SQCLC_14	SQCLC_15	SQCLC_16	SQCLC_17	SQCLC_18	SQCLC_19	SQCLC_20	SQCLC_21	SQCLC_22	SQCLC_23	SQCLC_24	SQCLC_25	SQCLC_26	SQCLC_27	SQCLC_28	SQCLC_29	SQCLC_30	SQCLC_31	SQCLC_32	SQCLC_33	SQCLC_34	SQCLC_35	SQCLC_36	SQCLC_37	SQCLC_38	SQCLC_39	SQCLC_40	SQCLC_41	SQCLC_42	SQCLC_43	SQCLC_44	HNSCC_ 01	HNSCC_ 02
A0AV58;Q13033-2;Q13033;G3V340	STRN3	Striatin-3	9.12094	NaN	NaN	NaN	NaN	NaN	NaN	NaN	NaN	NaN	NaN	NaN	NaN	NaN	0.391229	NaN	-0.281025	-0.444455	0.119072	-0.415001	-0.286408	NaN	-0.570851	-1.45954	-1.52552	NaN	NaN	0.416385	-0.498478	NaN	NaN	NaN	NaN	NaN	NaN	-0.451885	NaN	NaN	NaN	NaN	NaN	NaN	NaN	NaN	NaN	NaN	-0.194339
A0AVT1;B3KSS1;A0AVT1-2	UBA6	Ubiquitin-like modifier-activating enzyme 6	10.4621	-0.187188	-0.783378	NaN	-0.779797	-1.16969	-0.000721115	0.823261	-0.411027	-0.0772429	0.0665832	-0.263575	-0.159195	-0.283079	-0.573779	-0.129668	-0.227703	-0.603351	-0.243905	-0.867874	-0.0227481	-0.711262	-0.825563	-0.715648	0.196297	0.193899	0.413346	0.106228	0.173938	-0.443076	-0.488301	-0.0743319	0.41523	-0.6888	-0.553663	-0.774715	-0.0825191	-0.184143	-0.10447	0.640874	-0.506593	-0.310649	-0.261411	-0.0155689	-0.811747	0.00515948	-0.18986
A0M8Q2;Q6IPC0;P49593;B5MCT7;B7Z2C3;B3KX06;A8MX49;Q0VGL7	PPM1F	Protein phosphatase Protein IDs	NaN	NaN	NaN	NaN	NaN	NaN	NaN	NaN	NaN	NaN	NaN	NaN	NaN	NaN	NaN	NaN	NaN	NaN	NaN	NaN	NaN	NaN	NaN	NaN	NaN	NaN	NaN	NaN	NaN	NaN	NaN	NaN	NaN	NaN	NaN	NaN	NaN	NaN	NaN	NaN	NaN	NaN	NaN	NaN	NaN	NaN	NaN
A0M8Q2;Q6IPC0;P49593;B5MCT7;B7Z2C3;B3KX06;A8MX49;Q0VGL7	PPM1F	Protein phosphatase 1F	8.96195	NaN	NaN	NaN	NaN	NaN	NaN	NaN	NaN	NaN	NaN	NaN	NaN	0.860871	NaN	NaN	0.131519	-0.750588	0.112709	0.752146	NaN	-0.170267	-0.412243	NaN	NaN	NaN	NaN	NaN	-0.140517	NaN	NaN	NaN	NaN	NaN	NaN	NaN	NaN	NaN	NaN	NaN	NaN	NaN	NaN	NaN	NaN	NaN	-0.419755
A0M8W4;Q15819;G3V113;H0YBP9	UBE2V2	Ubiquitin-conjugating enzyme E2 variant 2	9.42609	NaN	NaN	NaN	NaN	NaN	NaN	NaN	NaN	NaN	NaN	NaN	NaN	NaN	NaN	NaN	NaN	-0.670206	NaN	NaN	NaN	NaN	NaN	NaN	NaN	NaN	NaN	NaN	NaN	NaN	NaN	NaN	NaN	NaN	NaN	NaN	NaN	NaN	NaN	NaN	NaN	NaN	NaN	0.434032	NaN	NaN	NaN
A0MNN4;Q2TAY7;B4E3L0	SMU1	WD40 repeat-containing protein SMU1;WD40 repeat-containing protein SMU1, N-terminally processed	10.2582	-0.268807	-0.419431	NaN	-0.801661	-1.15329	-0.476952	0.152179	-1.05781	-0.145351	-0.487594	-0.55768	-0.628562	-0.760162	-0.512195	-0.453184	-0.405348	-0.276918	-0.643741	-0.148409	0.0824861	-0.621784	-0.841844	-0.376957	-0.74553	-0.553655	-0.166715	-0.558713	-0.42707	-1.0333	-0.658254	-0.532367	-0.25882	-0.705754	-0.317883	-0.306656	-0.420146	-0.179709	-0.381837	-0.120219	-0.0473312	-0.10076	0.0987579	-0.690459	-0.81176	0.0574744	-0.308023
A0MNP2;Q96DI7;B2R9I9;B4DQJ1	WDR57;SNRNP40	U5 small nuclear ribonucleoprotein 40 kDa protein	10.0825	NaN	NaN	NaN	NaN	NaN	NaN	NaN	NaN	NaN	-0.235193	NaN	-0.416966	-0.378161	-0.2929	-0.482642	-0.308986	-0.575132	-0.719177	0.10536	0.194128	-0.465448	-0.614816	-0.242568	-1.3217	-0.760093	-0.131326	-0.565726	-0.435588	-2.27152	-1.32907	-0.351894	NaN	-0.0137839	-0.775177	-0.543786	NaN	-0.579841	-0.288772	-0.77484	NaN	-0.760093	-0.395318	-0.675816	-0.528341	0.267832	-0.0389927
A0MZ66;A0MZ66-3;A0MZ66-4;A0MZ66-6;A0MZ66-5;A0MZ66-8;A0MZ66-2	KIAA1598	Shootin-1	9.72858	NaN	NaN	-0.389236	NaN	NaN	NaN	NaN	NaN	NaN	NaN	-0.0578315	NaN	-1.02183	-1.0993	-0.78157	-0.922838	-0.68584	-1.09169	-0.990611	-1.09788	-0.251204	-0.72561	-0.624616	-0.402569	-0.945982	-0.708983	-1.02793	-1.07174	-0.195096	-0.396707	NaN	NaN	NaN	-0.731096	-0.983535	0.166972	NaN	NaN	NaN	NaN	NaN	NaN	NaN	-1.04334	NaN	-0.934986
A0N071;P02042;D1MGQ0;E9PFT6;E9PEW8;Q4F786;B2M1S8	HBD	Hemoglobin subunit delta	10.4097	NaN	NaN	NaN	NaN	NaN	NaN	NaN	3.59728	NaN	4.19276	NaN	1.56171	4.46396	5.81303	NaN	6.06654	7.47048	4.59754	5.36383	3.40043	6.83726	5.19475	NaN	6.77419	4.43331	4.23451	6.18065	3.09308	7.26705	3.98164	NaN	NaN	NaN	5.47712	5.19947	NaN	NaN	NaN	4.40917	2.91822	NaN	NaN	NaN	6.24585	5.33702	NaN
A0N5G1;P01598	V<kappa>1	Ig kappa chain V-I region EU	9.27591	NaN	NaN	NaN	NaN	NaN	NaN	NaN	NaN	NaN	NaN	NaN	NaN	NaN	NaN	NaN	NaN	NaN	NaN	3.09554	5.26957	6.10731	NaN	3.65005	NaN	NaN	4.63243	NaN	2.44023	4.27816	5.01728	NaN	NaN	NaN	NaN	2.63281	NaN	2.05925	NaN	NaN	NaN	NaN	NaN	NaN	NaN	NaN	NaN
A0N5G5	V<kappa>3		9.27724	NaN	NaN	NaN	NaN	NaN	NaN	NaN	NaN	NaN	NaN	NaN	4.33721	NaN	NaN	NaN	NaN	NaN	NaN	NaN	NaN	NaN	NaN	NaN	NaN	NaN	NaN	NaN	NaN	NaN	NaN	NaN	NaN	NaN	NaN	NaN	NaN	NaN	NaN	NaN	NaN	NaN	NaN	NaN	NaN	NaN	NaN
A0PJ79;Q9BYD6;H0Y8N7	MRPL1	39S ribosomal protein L1, mitochondrial	9.29006	NaN	NaN	NaN	NaN	-1.02588	-0.640806	-0.0959919	-0.718976	-0.19497	NaN	NaN	NaN	NaN	NaN	NaN	-0.652234	-1.03928	NaN	-0.401849	-0.785425	NaN	NaN	-0.257856	NaN	NaN	-0.0139266	-0.295253	-1.03323	NaN	NaN	NaN	NaN	NaN	NaN	-0.280719	NaN	NaN	NaN	NaN	NaN	NaN	NaN	NaN	NaN	NaN	-1.17323
A1A5C4	RRBP1		8.90211	NaN	NaN	NaN	NaN	NaN	NaN	NaN	NaN	NaN	NaN	3.30173	3.19482	NaN	NaN	NaN	2.19998	NaN	NaN	2.41874	2.14184	NaN	NaN	NaN	NaN	2.61971	NaN	NaN	NaN	NaN	NaN	NaN	NaN	NaN	NaN	NaN	NaN	NaN	NaN	NaN	NaN	NaN	NaN	NaN	NaN	NaN	NaN
A1A693;Q96T37-2;Q86VW9;Q96T37-3;Q3ZB86;Q96T37	RBM15	Putative RNA-binding protein 15	9.04696	NaN	NaN	NaN	NaN	NaN	NaN	NaN	NaN	NaN	NaN	NaN	NaN	NaN	NaN	NaN	-0.843563	-0.352566	-1.10611	-0.253626	NaN	NaN	NaN	NaN	-0.634036	NaN	NaN	-1.03267	NaN	NaN	NaN	NaN	NaN	NaN	NaN	-1.30281	NaN	NaN	NaN	NaN	NaN	NaN	NaN	NaN	NaN	NaN	0.172344
A1L0T0;M0R026;Q59GP4	ILVBL	Acetolactate synthase-like protein	9.94545	0.446384	NaN	-0.338111	NaN	NaN	-0.359746	NaN	NaN	NaN	0.0881113	0.691504	0.117607	-0.201523	0.392077	NaN	-0.262613	0.193805	-0.176628	-0.391309	-0.498618	0.10064	-0.618147	0.121989	-0.29632	0.0810681	-0.220584	-0.195407	-0.462681	0.0421152	-0.507886	0.291661	NaN	NaN	0.135269	0.215032	-0.230818	0.342305	NaN	NaN	NaN	NaN	NaN	-0.296022	0.429537	0.198659	-0.061813
A1L3A7;Q7Z417	NUFIP2	Nuclear fragile X mental retardation-interacting protein 2	9.12885	NaN	NaN	NaN	NaN	NaN	NaN	NaN	NaN	NaN	NaN	NaN	NaN	-1.14307	NaN	NaN	-0.314956	-0.464145	NaN	-0.3453	NaN	-0.819341	-1.15004	NaN	NaN	-0.285816	NaN	-0.779974	-0.0932547	-1.05804	NaN	NaN	NaN	NaN	NaN	-0.127809	NaN	NaN	NaN	NaN	NaN	NaN	NaN	NaN	NaN	NaN	-0.367147
A1L3A9;B9A6K8;Q66K14-2;Q66K14;B3KQE0	TBC1D9B	TBC1 domain family member 9B	8.54487	NaN	NaN	NaN	NaN	NaN	NaN	NaN	NaN	NaN	NaN	NaN	NaN	NaN	NaN	NaN	NaN	NaN	NaN	NaN	NaN	NaN	NaN	NaN	NaN	NaN	0.873609	NaN	NaN	NaN	NaN	NaN	NaN	NaN	NaN	NaN	NaN	NaN	NaN	NaN	NaN	NaN	NaN	NaN	NaN	NaN	NaN
A1L3Z9;Q2TAL8;Q9NXG9;Q9H9Z1	QRICH1	Glutamine-rich protein 1	8.32605	NaN	NaN	NaN	NaN	NaN	NaN	NaN	NaN	NaN	NaN	NaN	NaN	NaN	NaN	NaN	NaN	NaN	NaN	NaN	NaN	NaN	NaN	NaN	NaN	NaN	NaN	NaN	-0.134352	NaN	NaN	NaN	NaN	NaN	NaN	NaN	NaN	NaN	NaN	NaN	NaN	NaN	NaN	NaN	NaN	NaN	NaN
A1X283	SH3PXD2B	SH3 and PX domain-containing protein 2B	8.51151	NaN	NaN	NaN	NaN	NaN	NaN	NaN	NaN	NaN	NaN	NaN	NaN	NaN	NaN	NaN	NaN	NaN	NaN	NaN	NaN	NaN	NaN	NaN	NaN	NaN	NaN	NaN	NaN	NaN	NaN	NaN	NaN	NaN	NaN	NaN	NaN	NaN	NaN	NaN	NaN	NaN	NaN	NaN	NaN	NaN	1.25051
A1Z1D7	HLA-A		9.35835	NaN	NaN	NaN	NaN	NaN	NaN	NaN	NaN	NaN	NaN	NaN	NaN	NaN	NaN	NaN	-0.288235	NaN	NaN	NaN	NaN	NaN	NaN	NaN	NaN	NaN	1.32691	NaN	2.01555	NaN	NaN	2.67752	NaN	NaN	NaN	NaN	NaN	NaN	NaN	2.32511	NaN	NaN	NaN	NaN	NaN	NaN	1.62754
A2A2Q9;Q9Y312	AAR2	Protein AAR2 homolog	8.45336	NaN	NaN	NaN	NaN	NaN	NaN	NaN	NaN	NaN	NaN	NaN	NaN	NaN	NaN	NaN	NaN	NaN	NaN	NaN	NaN	NaN	NaN	NaN	NaN	NaN	NaN	NaN	NaN	NaN	NaN	NaN	NaN	NaN	NaN	NaN	NaN	NaN	NaN	NaN	NaN	NaN	NaN	NaN	NaN	NaN	NaN
A2ACR1;P28065-2;P28065;A2ACR0	PSMB9	Proteasome subunit beta type;Proteasome subunit beta type-9	9.75312	NaN	NaN	NaN	NaN	NaN	NaN	NaN	NaN	NaN	1.70778	2.86449	1.17723	NaN	NaN	NaN	0.749788	2.77557	2.35211	1.15026	2.1119	1.32984	1.05316	NaN	NaN	NaN	2.95189	0.632763	1.32545	NaN	NaN	NaN	NaN	NaN	NaN	0.118614	NaN	NaN	1.98587	NaN	0.0280868	1.72114	0.0820718	1.48928	NaN	2.49574	NaN
A2BEK1;O60927	PPP1R11	Protein phosphatase 1 regulatory subunit 11	8.09307	NaN	NaN	NaN	NaN	NaN	NaN	NaN	NaN	NaN	NaN	NaN	NaN	NaN	NaN	NaN	NaN	NaN	NaN	NaN	NaN	NaN	NaN	NaN	NaN	NaN	NaN	NaN	NaN	NaN	NaN	NaN	NaN	NaN	NaN	NaN	NaN	NaN	NaN	NaN	NaN	NaN	NaN	NaN	NaN	NaN	NaN
A2IDA3;Q1W6H1;P29372-5;P29372-4;P29372-2;P29372	MPG	DNA-3-methyladenine glycosylase	8.77018	NaN	NaN	NaN	NaN	NaN	NaN	NaN	NaN	NaN	NaN	0.635921	NaN	NaN	NaN	NaN	NaN	NaN	NaN	-0.109561	NaN	NaN	NaN	-0.15056	NaN	NaN	NaN	NaN	0.150689	NaN	NaN	NaN	NaN	NaN	NaN	NaN	NaN	NaN	NaN	NaN	NaN	NaN	NaN	NaN	NaN	NaN	NaN
A2IPI6			8.43592	NaN	NaN	NaN	NaN	NaN	NaN	NaN	NaN	NaN	NaN	NaN	NaN	NaN	NaN	NaN	NaN	NaN	NaN	NaN	NaN	5.67492	NaN	NaN	NaN	NaN	NaN	NaN	NaN	NaN	NaN	NaN	NaN	NaN	NaN	NaN	NaN	NaN	NaN	NaN	NaN	NaN	NaN	NaN	NaN	NaN	NaN
A2JA19			8.79369	NaN	NaN	3.48491	NaN	NaN	NaN	NaN	NaN	NaN	NaN	NaN	NaN	NaN	NaN	NaN	NaN	NaN	NaN	NaN	NaN	NaN	NaN	NaN	NaN	NaN	NaN	NaN	NaN	NaN	NaN	NaN	NaN	NaN	NaN	NaN	NaN	NaN	NaN	NaN	NaN	NaN	NaN	NaN	NaN	NaN	NaN
A2KBC4;A2KBC8;A2KBC7;A2KBC6;A2KBC5;A2KBC3;A2KBC2;A2KBB9;A2KBC0			9.51544	NaN	NaN	NaN	NaN	NaN	NaN	NaN	NaN	NaN	NaN	4.12174	3.45152	NaN	NaN	2.8534	NaN	NaN	4.18395	NaN	4.80999	NaN	NaN	4.37539	NaN	NaN	NaN	NaN	NaN	NaN	4.40988	NaN	4.3851	NaN	NaN	NaN	NaN	NaN	NaN	NaN	NaN	NaN	NaN	NaN	NaN	NaN	NaN
A2MYE2;A2MYE1	A30		8.8586	NaN	NaN	NaN	NaN	NaN	NaN	NaN	NaN	NaN	NaN	NaN	NaN	NaN	NaN	NaN	NaN	NaN	NaN	NaN	NaN	NaN	NaN	NaN	NaN	NaN	3.28546	NaN	NaN	NaN	NaN	NaN	NaN	NaN	NaN	NaN	NaN	NaN	NaN	NaN	NaN	NaN	NaN	NaN	NaN	NaN	NaN
A2NB45;P01617		Ig kappa chain V-II region TEW	8.23565	NaN	NaN	NaN	NaN	NaN	NaN	NaN	NaN	NaN	NaN	NaN	NaN	NaN	NaN	NaN	NaN	NaN	NaN	NaN	NaN	NaN	NaN	NaN	NaN	4.31494	NaN	NaN	NaN	NaN	NaN	NaN	NaN	NaN	NaN	NaN	NaN	NaN	NaN	NaN	NaN	NaN	NaN	NaN	NaN	NaN	NaN
A2NHL9;B3KPZ9;P49662-2;P49662;Q7KYX7;B4E2D2	mih1/Tx;CASP4	Caspase;Caspase-4;Caspase-4 subunit 1;Caspase-4 subunit 2	8.31645	NaN	NaN	NaN	NaN	NaN	NaN	NaN	NaN	NaN	NaN	NaN	NaN	NaN	NaN	NaN	NaN	NaN	NaN	NaN	NaN	NaN	NaN	NaN	NaN	NaN	NaN	NaN	NaN	NaN	NaN	NaN	NaN	NaN	NaN	-0.180021	NaN	NaN	NaN	NaN	NaN	NaN	NaN	NaN	NaN	NaN	NaN
A2RRP1;A2RRP1-2;H0Y5G7;G1UI26	NBAS	Neuroblastoma-amplified sequence	8.61414	NaN	NaN	NaN	NaN	NaN	NaN	NaN	NaN	NaN	NaN	NaN	NaN	NaN	NaN	NaN	-0.068858	NaN	-0.461251	-0.376179	NaN	-0.82326	NaN	NaN	NaN	NaN	NaN	NaN	NaN	NaN	NaN	NaN	NaN	NaN	NaN	-0.698841	NaN	NaN	NaN	NaN	NaN	NaN	NaN	NaN	NaN	NaN	NaN
A2RU94;P51159;H3BN55;Q6IAS8;P51159-2;H3BUD9;H3BS49;H3BVH7;H3BU81	RAB27A	Ras-related protein Rab-27A	9.89873	NaN	1.3065	0.994729	1.18234	NaN	-0.124196	1.02958	-0.013498	0.754902	2.01985	0.185584	0.0516234	0.771539	-0.373954	NaN	-0.39697	0.411764	0.342519	NaN	-0.184344	0.690286	-0.049352	NaN	0.180512	0.569524	0.565851	0.824137	0.306103	0.228655	0.654036	NaN	NaN	NaN	NaN	-0.192194	0.026543	NaN	NaN	NaN	0.937381	NaN	0.0219326	0.209403	0.323029	0.224486	-0.0601368
A2RUM7;P46777;B3KTM6;Q59GX9	RPL5	60S ribosomal protein L5	11.2157	-0.181421	-0.209926	-0.496889	-0.259008	-0.396795	-0.669354	-0.263952	-0.640971	-0.301132	-0.25022	-0.149932	0.0628209	-0.332045	-0.0114657	-0.162149	-0.27147	-0.192422	0.219033	0.128196	-0.314396	-0.191881	-0.267581	0.00683295	-0.37617	-0.131458	-0.327802	-0.411009	-0.217479	-0.385597	-0.504819	-0.49334	-0.19651	-0.210577	-0.608021	-0.379211	-0.39014	-0.237914	-0.0808989	0.0154988	-0.080949	-0.0586381	0.13347	-0.358978	-0.0246783	-0.348617	-0.0457202
A2RUU9;E7EV56;E7ETA6;B9EIS5;D3DSQ0;Q15154-2;Q15154;B4DWY1;A6NNN6;H0YBA1;B4DJ00	PCM1	Pericentriolar material 1 protein	8.34813	NaN	NaN	NaN	NaN	NaN	NaN	NaN	NaN	NaN	NaN	NaN	NaN	NaN	NaN	NaN	NaN	NaN	NaN	NaN	-0.686523	NaN	NaN	NaN	NaN	NaN	NaN	NaN	NaN	NaN	NaN	NaN	NaN	NaN	NaN	NaN	NaN	NaN	NaN	NaN	NaN	NaN	NaN	NaN	NaN	NaN	NaN
A2TDB8;P50461	CSRP3	Cysteine and glycine-rich protein 3	8.38295	NaN	NaN	NaN	NaN	NaN	NaN	NaN	NaN	NaN	NaN	NaN	NaN	NaN	NaN	NaN	NaN	NaN	NaN	NaN	NaN	NaN	NaN	NaN	NaN	NaN	NaN	NaN	NaN	NaN	NaN	NaN	NaN	NaN	NaN	NaN	NaN	NaN	NaN	NaN	NaN	NaN	NaN	NaN	NaN	NaN	2.66453
A2VCK8;P62328;Q0P5T0;Q0P5U7;Q0P5Q0;Q0P5P4;Q0P5N8	TMSB4X	Thymosin beta-4;Hematopoietic system regulatory peptide	10.7277	NaN	NaN	2.16146	NaN	NaN	NaN	2.04558	2.67439	NaN	1.7406	NaN	1.24802	1.62882	2.69225	0.188932	-0.05094	1.0279	0.283294	0.412996	-0.0382226	0.143011	0.806817	1.87657	0.48534	1.93121	0.532277	1.20337	0.485297	2.2964	1.85162	1.80808	1.55592	0.386289	3.03209	-1.50133	1.94106	0.654253	NaN	3.36974	NaN	3.84574	NaN	NaN	1.66241	2.2186	1.65543
A3KMG0;P21941;B3KQU9	MATN1	Cartilage matrix protein	8.74987	NaN	NaN	NaN	NaN	NaN	NaN	NaN	NaN	NaN	NaN	NaN	NaN	NaN	2.97098	NaN	NaN	NaN	NaN	NaN	NaN	NaN	NaN	NaN	NaN	NaN	NaN	NaN	NaN	NaN	NaN	NaN	NaN	NaN	NaN	NaN	NaN	NaN	NaN	NaN	NaN	NaN	NaN	NaN	NaN	NaN	NaN
A3KMH1-3;A3KMH1;A3KMH1-2;B3KT81	VWA8	von Willebrand factor A domain-containing protein 8	8.59052	NaN	NaN	NaN	NaN	NaN	NaN	NaN	NaN	NaN	NaN	NaN	NaN	NaN	NaN	NaN	0.332208	NaN	NaN	NaN	NaN	NaN	NaN	NaN	NaN	NaN	NaN	NaN	NaN	NaN	NaN	NaN	NaN	NaN	NaN	NaN	NaN	NaN	NaN	NaN	NaN	NaN	NaN	NaN	NaN	NaN	NaN
A3KPE2;B0YIW2;P02656	APOC3	Apolipoprotein C-III	8.73435	NaN	NaN	NaN	NaN	NaN	NaN	NaN	NaN	NaN	NaN	NaN	NaN	NaN	NaN	NaN	NaN	NaN	NaN	NaN	NaN	NaN	NaN	NaN	NaN	NaN	NaN	NaN	2.97256	NaN	4.37482	NaN	NaN	NaN	NaN	NaN	NaN	NaN	NaN	NaN	NaN	NaN	NaN	NaN	NaN	NaN	NaN
A3RJH1;Q92499;F1T0B3;B4DME8;B4DPN6;B4DP70	DDX1	ATP-dependent RNA helicase DDX1	10.8844	-0.27926	0.207495	0.00681881	-0.0428989	0.0125876	-0.496534	-0.227701	-0.189411	0.0974024	0.166778	-0.177613	0.173314	-0.241153	-0.157573	0.116994	0.190048	0.00425105	0.0793157	0.209143	-0.0457731	-0.406368	-0.38903	-0.076558	-0.145317	-0.217851	-0.186374	-0.185929	-0.278104	-0.270469	-0.126678	-0.014641	-0.421884	0.132716	-0.413459	-0.01438	-0.141909	0.0514616	-0.0327121	-0.178696	0.175131	-0.117228	0.171855	-0.393216	0.0335974	-0.255129	0.043381
A4D0W0;O95777;F2Z2Y6;C9JIZ0;C9JNV3	LSM8	U6 snRNA-associated Sm-like protein LSm8	9.97695	NaN	NaN	0.278111	NaN	NaN	NaN	NaN	-0.512581	NaN	0.0810328	1.02826	-0.643855	-0.360856	NaN	NaN	0.0750343	0.175376	0.252257	-0.138612	0.699643	-0.0713751	-0.297327	0.580526	-0.0462816	NaN	-0.884246	0.574102	-0.226998	NaN	-0.736129	NaN	NaN	NaN	NaN	-0.361766	NaN	0.176169	NaN	NaN	-0.389457	NaN	NaN	-0.248049	-0.205393	-0.177089	1.28275
A4D0W4;Q9UDR5;F8WAH1;B4DFY7	AASS	Alpha-aminoadipic semialdehyde synthase, mitochondrial;Lysine ketoglutarate reductase;Saccharopine dehydrogenase	8.22696	NaN	NaN	NaN	NaN	NaN	NaN	NaN	NaN	NaN	NaN	NaN	NaN	NaN	NaN	NaN	2.49853	NaN	NaN	NaN	NaN	NaN	NaN	NaN	NaN	NaN	NaN	NaN	NaN	NaN	NaN	NaN	NaN	NaN	NaN	NaN	NaN	NaN	NaN	NaN	NaN	NaN	NaN	NaN	NaN	NaN	NaN
A4D0Z3;P84085;C9J1Z8;B4DLJ3	ARF5	ADP-ribosylation factor 5	9.94606	NaN	NaN	NaN	NaN	NaN	0.943167	NaN	0.867015	NaN	-0.303109	0.814869	NaN	1.80965	0.957922	NaN	1.23824	0.366169	-0.377957	0.982755	0.307448	NaN	0.690335	0.471689	NaN	0.527367	0.390737	0.854343	-0.204391	0.389961	-0.191942	0.335044	NaN	NaN	0.692315	1.48523	NaN	NaN	0.651541	0.293713	0.745487	0.367043	0.701975	0.648719	-0.0579706	NaN	0.430141
A4D105;P35244;B5MC59	RPA3	Replication protein A 14 kDa subunit	9.69807	NaN	NaN	NaN	NaN	NaN	NaN	NaN	NaN	NaN	NaN	NaN	NaN	NaN	-0.713608	NaN	-0.620399	-0.517564	-0.889785	-0.111178	-0.182639	NaN	-0.22132	-0.635708	-1.18903	NaN	-0.0291349	-0.675274	-0.151469	NaN	NaN	NaN	NaN	NaN	NaN	0.115513	NaN	NaN	NaN	NaN	NaN	NaN	NaN	-0.288185	NaN	0.0291169	-0.337943
A4D110	LOC401309		9.8217	NaN	NaN	0.13576	NaN	NaN	0.21791	NaN	NaN	NaN	NaN	NaN	NaN	NaN	NaN	NaN	NaN	NaN	NaN	NaN	NaN	NaN	-0.533742	NaN	NaN	-0.0462816	0.576368	NaN	0.216445	NaN	0.312384	0.18254	1.11566	0.475696	NaN	0.287296	0.76545	0.333916	0.6539	NaN	NaN	NaN	NaN	NaN	NaN	NaN	NaN
A4D177;Q13185;S4R2Y4	CBX3	Chromobox protein homolog 3	10.5324	0.414364	NaN	0.0696622	-0.126312	0.362028	0.199662	0.191368	0.0734788	0.488067	0.0349754	-0.158482	-0.248192	-0.194591	0.0530809	0.130359	-0.492827	-0.115172	-0.182801	0.359045	0.298014	-0.229742	0.358982	0.305223	-0.284093	-0.0828053	0.110965	0.214808	0.222313	-0.0939657	-0.0381963	-0.587485	NaN	0.000331208	-0.721679	-0.206638	0.0230625	0.00375586	-0.215943	NaN	0.224411	-0.0698034	0.237832	-0.0258666	-0.333868	-0.161569	-0.00753946
A4D1K0;Q16864;Q16864-2	ATP6V1F	V-type proton ATPase subunit F	8.77344	NaN	NaN	NaN	NaN	NaN	NaN	NaN	NaN	NaN	NaN	NaN	NaN	NaN	NaN	NaN	0.611425	0.839286	NaN	NaN	NaN	NaN	NaN	NaN	NaN	NaN	NaN	NaN	NaN	NaN	NaN	NaN	NaN	NaN	NaN	NaN	NaN	NaN	NaN	NaN	NaN	NaN	NaN	NaN	NaN	NaN	NaN
A4D1N4;C9JRZ6;Q9NX63;F8WAR4;G3V1K1;B7Z1X9	CHCHD3	MICOS complex subunit MIC19	10.2959	-0.815881	-0.927745	-0.555795	-0.544553	-0.2827	0.145556	-0.808875	-0.0497381	-0.105122	-0.760519	-0.0859577	-0.76599	-0.20989	-0.827656	-0.285673	-0.591128	-0.180257	-0.3309	-0.235357	-0.723698	-0.326837	-0.349756	-0.619929	-0.192145	-0.69724	-0.402504	-0.770006	-0.805953	-0.243669	-0.667029	-0.0923428	-1.18447	-0.710437	-0.420052	-0.558363	0.0120542	-0.274888	-0.278597	-1.17593	-1.03464	-0.210972	0.0057582	-0.823586	-0.0285691	NaN	0.131501
A4D1U5;Q53H12;E9PC15;B4E2Z8;E9PG39;B4DR72	FLJ10842;AGK	Acylglycerol kinase, mitochondrial	9.9824	-0.0616906	-0.647453	-1.06261	-0.60862	-0.131306	0.0755518	-1.47004	0.491271	0.134762	NaN	-0.0568719	-0.720187	-0.798175	NaN	NaN	-0.647997	-0.0978145	-0.644338	-0.123945	-0.779121	-0.287534	-0.100173	NaN	-0.908044	-0.817426	-0.15657	-0.394953	-0.944259	NaN	-0.574247	NaN	NaN	NaN	NaN	-0.517326	NaN	NaN	-0.141956	NaN	NaN	NaN	-0.23878	NaN	-0.373954	NaN	NaN
A4D1V4;Q9BYC8	MRPL32	39S ribosomal protein L32, mitochondrial	9.10023	NaN	NaN	NaN	NaN	NaN	NaN	NaN	NaN	NaN	NaN	NaN	NaN	NaN	NaN	NaN	-0.879157	-0.440952	-0.831417	-0.894216	-0.677241	NaN	NaN	NaN	NaN	NaN	NaN	NaN	NaN	NaN	NaN	NaN	NaN	NaN	NaN	NaN	NaN	NaN	NaN	NaN	NaN	NaN	NaN	NaN	NaN	NaN	NaN
A4D1W6;Q8TAP9	C7orf11;MPLKIP	M-phase-specific PLK1-interacting protein	7.576	NaN	NaN	NaN	NaN	NaN	NaN	NaN	NaN	NaN	NaN	NaN	NaN	NaN	NaN	NaN	NaN	NaN	NaN	NaN	NaN	NaN	NaN	NaN	NaN	NaN	NaN	NaN	NaN	NaN	NaN	NaN	NaN	NaN	NaN	-1.02878	NaN	NaN	NaN	NaN	NaN	NaN	NaN	NaN	NaN	NaN	NaN
A4D1X5;Q92556;B4DJV6	ELMO1	Engulfment and cell motility protein 1	7.8483	NaN	NaN	NaN	NaN	NaN	NaN	NaN	NaN	NaN	NaN	NaN	NaN	NaN	NaN	NaN	NaN	NaN	1.51154	NaN	NaN	NaN	NaN	NaN	NaN	NaN	NaN	NaN	NaN	NaN	NaN	NaN	NaN	NaN	NaN	NaN	NaN	NaN	NaN	NaN	NaN	NaN	NaN	NaN	NaN	NaN	NaN
A4D212;A4D213;Q8N201	DKFZP586J0619;INTS1	Integrator complex subunit 1	8.42755	NaN	NaN	NaN	NaN	NaN	NaN	NaN	NaN	NaN	NaN	NaN	NaN	NaN	NaN	NaN	-0.339251	-0.192573	NaN	NaN	NaN	NaN	NaN	NaN	NaN	NaN	NaN	NaN	NaN	NaN	NaN	NaN	NaN	NaN	NaN	NaN	NaN	NaN	NaN	NaN	NaN	NaN	NaN	NaN	NaN	NaN	NaN
A4D275;O15143	ARPC1B	Actin-related protein 2/3 complex subunit 1B	10.7146	0.0751248	0.929803	0.596172	1.06915	0.790399	0.237215	1.17065	1.20361	0.198251	0.975204	1.18924	1.1799	1.0672	0.748413	0.35979	0.448722	0.770361	0.861214	0.325391	0.726764	0.851211	0.83573	0.671728	0.269624	0.732308	0.55112	0.76678	0.680336	0.639782	-0.0404577	1.05523	0.770051	0.732708	0.887379	0.653485	0.299986	0.144311	0.242758	0.72156	-0.385351	0.672049	0.0900056	0.821682	1.02709	0.242252	0.441455
A4D2P1;A4D2P0;P63000;P63000-2;A4D2P2;P60763	RAC1;RAC3	Ras-related C3 botulinum toxin substrate 1;Ras-related C3 botulinum toxin substrate 3	10.7806	0.0762613	1.22092	1.03949	NaN	1.15322	NaN	1.13643	0.311435	0.700856	1.25839	0.579466	0.68513	0.685353	0.526587	0.300172	0.415717	1.0832	1.26384	0.827197	0.889143	0.802141	0.52721	0.694852	1.03162	0.346922	0.659293	0.828582	0.82332	0.823345	0.747746	0.88486	1.05602	0.537399	0.776555	0.263599	0.615412	0.25459	0.439497	0.293341	0.836094	0.946969	0.559929	0.795371	0.500201	0.407268	0.639531
A4D2Q0;O94901-9;E9PHI4;O94901-8;O94901;O94901-5;O94901-6;H0Y742;H0Y6N5;E7EP45;B4E278	UNC84A;SUN1	SUN domain-containing protein 1	9.65122	NaN	NaN	-0.913911	NaN	NaN	NaN	NaN	-0.695014	NaN	NaN	-0.556895	NaN	-0.284159	NaN	-0.693587	-1.33653	-1.07186	-1.3479	-0.292017	-0.584306	-1.11181	-1.17033	NaN	-0.681847	-0.400756	-0.21661	-0.681758	-0.476279	NaN	-0.0513026	NaN	NaN	-0.509442	NaN	-1.06579	NaN	-0.869161	-0.716947	0.907089	0.131305	-0.465504	-0.22031	-0.00748262	-1.1236	-0.65436	-0.573084
A4FVA6;A8YXX5;Q9Y374;Q9NZJ7-2;Q9NZJ7;Q5TDC2;H0Y8C3;Q8IW90	MTCH1;PIG60	Mitochondrial carrier homolog 1	9.21213	-0.330099	NaN	1.23803	-0.216858	NaN	0.171872	0.246344	-0.516116	NaN	NaN	0.617454	NaN	NaN	NaN	NaN	0.191755	NaN	NaN	NaN	-0.0437644	NaN	NaN	NaN	-0.633199	NaN	0.662118	0.146036	NaN	NaN	NaN	0.652017	NaN	NaN	NaN	NaN	NaN	NaN	NaN	NaN	NaN	NaN	NaN	NaN	NaN	NaN	NaN
A4FVC0;Q9UKV8-2;Q9UKV8	EIF2C2;AGO2	Protein argonaute;Protein argonaute-2	8.9566	NaN	NaN	NaN	NaN	NaN	-0.125916	0.704066	NaN	NaN	NaN	NaN	1.06332	NaN	NaN	NaN	0.510464	0.747788	NaN	NaN	NaN	NaN	NaN	NaN	NaN	NaN	1.40072	-0.221692	NaN	NaN	NaN	NaN	NaN	NaN	NaN	-0.302758	NaN	NaN	NaN	NaN	NaN	NaN	NaN	NaN	NaN	NaN	0.71416
A4LAA3;P46100-3;P46100;P46100-2;P46100-5;P46100-4	ATRX	Transcriptional regulator ATRX	8.75661	NaN	NaN	NaN	NaN	NaN	NaN	NaN	NaN	NaN	NaN	NaN	NaN	NaN	NaN	NaN	NaN	-0.68912	NaN	NaN	NaN	NaN	NaN	NaN	NaN	NaN	NaN	NaN	NaN	NaN	NaN	NaN	NaN	NaN	NaN	NaN	NaN	NaN	NaN	NaN	NaN	NaN	NaN	NaN	NaN	NaN	NaN
A4QPA9;Q02750;B4DFY5;Q02750-2	MAP2K1	Dual specificity mitogen-activated protein kinase kinase 1	10.3097	-0.313372	NaN	-0.325041	-0.374733	NaN	-0.681494	NaN	-0.716915	0.476057	-0.521971	-0.206454	-0.405686	-0.800179	-0.708231	-1.01528	-0.676227	-0.997403	-0.456514	-0.247378	-0.147701	-0.427694	-0.725753	-0.352158	-1.06684	-0.293959	-0.21793	-0.543292	-0.570269	-0.759582	-0.369511	-0.695611	-0.333267	-0.141694	0.044464	-0.467109	-0.812412	-0.607484	-1.37944	-0.315914	NaN	0.0338387	-0.288811	0.107447	-0.113945	-0.666131	-1.18339
A4UCS8		Enolase	10.1483	NaN	NaN	NaN	NaN	NaN	NaN	NaN	NaN	NaN	-0.226015	-0.776778	NaN	NaN	NaN	-0.716335	NaN	NaN	NaN	NaN	NaN	NaN	NaN	-0.555522	NaN	-0.151729	-0.189413	NaN	NaN	NaN	NaN	NaN	NaN	NaN	NaN	NaN	NaN	0.159976	-0.0258625	NaN	NaN	NaN	NaN	NaN	-0.377204	-0.537545	NaN
A5D8W6;B3KTM8;Q9UBU8-2;Q9UBU8;H0YMJ0;H0YLJ3;H0YNE0;Q0VAE4;Q9UBU8-3	MORF4L1	Mortality factor 4-like protein 1	9.29057	NaN	NaN	NaN	NaN	NaN	NaN	NaN	NaN	NaN	NaN	NaN	NaN	NaN	NaN	NaN	NaN	-0.926455	NaN	NaN	NaN	NaN	6.7913	NaN	NaN	NaN	NaN	NaN	NaN	NaN	2.57304	NaN	NaN	NaN	NaN	NaN	NaN	NaN	-0.326997	NaN	NaN	NaN	NaN	NaN	NaN	NaN	NaN
A5YKK6-2;A5YKK6;A5YKK6-3;B5MDN3;B4DYL7;A5YKK6-4	CNOT1	CCR4-NOT transcription complex subunit 1	9.79799	0.0143323	-0.0224743	0.622976	0.399921	NaN	-0.100986	0.753826	-0.445683	NaN	0.0102942	-0.398569	-0.271904	-0.265055	0.0932554	-0.113885	0.523178	-0.0580392	-0.457057	-0.290524	-0.0838595	-0.752731	-0.142413	-0.0626662	-0.473189	NaN	-0.0508171	-0.20514	0.593115	-0.16092	-0.615887	NaN	NaN	NaN	NaN	-0.486761	NaN	NaN	NaN	NaN	NaN	NaN	0.364236	0.368666	0.0965761	0.644848	0.052209
A5YM53;L7RXH0;P06756-3;B7ZLX0;P06756;P06756-2	ITGAV	Integrin alpha-V;Integrin alpha-V heavy chain;Integrin alpha-V light chain	9.99162	-1.15335	1.0877	-0.156332	-0.344754	-0.390558	-0.519816	1.22887	-0.201383	-0.179001	-0.429857	NaN	1.13458	0.630908	-0.115914	-1.44037	0.0799288	-0.501334	0.0387173	0.787102	0.777295	-0.251843	1.45428	-0.559849	-0.763072	-0.0661967	0.0170211	-0.0127833	0.950369	-0.443925	-0.418999	0.0207795	1.65799	NaN	NaN	0.228934	0.829203	-0.391218	0.264547	NaN	0.548206	NaN	NaN	NaN	-0.384271	NaN	-0.458551
A5YRU8;B6ECA3;A6ZID5;A5YRU5;B1AVQ5;B4DWK6;P15941-7;P15941-17;P15941-11;P15941-8;P15941-4;P15941-3;P15941;P15941-2;B6ECB2;A6ZIE2;A5YRV2;A5YRU7;B1AVQ7;A5YRV0;P15941-13;P15941-15;P15941-6;A6ZIE0	MUC1	Mucin-1;Mucin-1 subunit alpha;Mucin-1 subunit beta	8.2659	NaN	NaN	NaN	NaN	NaN	NaN	NaN	NaN	NaN	NaN	NaN	NaN	NaN	NaN	NaN	NaN	NaN	NaN	NaN	NaN	NaN	NaN	NaN	NaN	NaN	NaN	NaN	NaN	3.5609	2.27746	NaN	NaN	NaN	NaN	NaN	NaN	NaN	NaN	NaN	NaN	NaN	NaN	NaN	NaN	NaN	NaN
A6H8W6;J3KP19;O43166-2;O43166;F5GYF8;B4DYX7	SIPA1L1	Signal-induced proliferation-associated 1-like protein 1	8.9321	NaN	NaN	NaN	NaN	NaN	NaN	NaN	NaN	NaN	NaN	NaN	NaN	NaN	NaN	NaN	-0.458921	-0.798864	NaN	NaN	NaN	-0.401994	-0.532167	NaN	NaN	NaN	NaN	-0.739762	0.193932	NaN	NaN	NaN	NaN	NaN	NaN	-0.4935	NaN	NaN	NaN	NaN	NaN	NaN	NaN	NaN	NaN	NaN	NaN
A6MUU8	MIF		8.82674	NaN	NaN	NaN	NaN	NaN	NaN	NaN	NaN	NaN	NaN	NaN	NaN	NaN	NaN	NaN	NaN	NaN	NaN	NaN	NaN	NaN	NaN	NaN	NaN	NaN	NaN	NaN	NaN	NaN	NaN	NaN	NaN	NaN	NaN	NaN	NaN	NaN	NaN	NaN	NaN	NaN	NaN	NaN	NaN	NaN	NaN
A6NC48;Q10588;Q1XII0;H0Y984	BST1	ADP-ribosyl cyclase/cyclic ADP-ribose hydrolase 2	7.9926	NaN	NaN	NaN	NaN	NaN	NaN	NaN	NaN	NaN	2.77454	NaN	NaN	NaN	NaN	NaN	NaN	NaN	NaN	NaN	NaN	NaN	NaN	NaN	NaN	NaN	NaN	NaN	NaN	NaN	NaN	NaN	NaN	NaN	NaN	NaN	NaN	NaN	NaN	NaN	NaN	NaN	NaN	NaN	NaN	NaN	NaN
A6ND22;B4E032;Q9Y3D3	MRPS16	28S ribosomal protein S16, mitochondrial	8.81832	NaN	NaN	-1.25876	NaN	NaN	NaN	NaN	NaN	NaN	-0.451224	NaN	NaN	NaN	NaN	NaN	-1.44589	-0.524264	NaN	NaN	NaN	NaN	NaN	NaN	NaN	NaN	NaN	NaN	-0.115166	NaN	NaN	NaN	NaN	NaN	NaN	NaN	NaN	NaN	NaN	NaN	NaN	NaN	NaN	NaN	NaN	NaN	NaN
A6NDG6	PGP	Phosphoglycolate phosphatase	9.78015	NaN	NaN	NaN	NaN	NaN	NaN	NaN	NaN	NaN	-0.965313	-0.856454	-0.669208	NaN	-0.85989	-1.45575	-0.581114	-0.461628	-0.605271	-0.848123	-0.91871	-0.268387	-0.693455	-1.27067	-1.53112	-0.385916	-0.516015	0.191686	-0.656725	-1.63895	-1.24762	-0.654711	NaN	NaN	NaN	-0.564714	NaN	-0.775235	-0.714718	-0.963622	-0.800082	NaN	NaN	-2.12965	NaN	NaN	-0.819161
A6NDU8	C5orf51	UPF0600 protein C5orf51	9.07969	NaN	NaN	NaN	NaN	NaN	NaN	NaN	NaN	NaN	NaN	NaN	NaN	NaN	NaN	NaN	-0.155361	-0.981779	-0.693648	NaN	-0.702981	NaN	-0.118493	NaN	NaN	NaN	NaN	NaN	-1.16646	NaN	NaN	NaN	NaN	NaN	NaN	NaN	NaN	NaN	NaN	NaN	NaN	NaN	NaN	NaN	NaN	NaN	-0.858379
A6NFX8;Q9UKK9;A6NJU6;A6NCQ0	NUDT5	ADP-sugar pyrophosphatase	10.4461	-0.692014	-0.723537	-0.586916	-0.831784	-0.844493	-0.40557	-0.70076	-0.45553	-0.925544	-1.26193	-1.23573	-1.7528	-0.974799	-1.04035	-1.57355	-0.960494	-0.744227	-0.471177	-0.995423	-0.792813	-1.02675	-0.961598	-0.625252	-0.676307	-0.7453	-1.71725	-0.93769	-1.30667	-1.54468	-2.03057	-0.910963	-1.05991	-1.46937	-1.22866	-0.81706	-0.885361	-1.09434	-0.807576	-1.33608	-0.808498	-1.24047	-0.624373	0.00612629	-1.25585	-1.00865	-1.29131
A6NG10;K7EMC9;Q969T9;K7EIJ0;B4DFG2;K7ENL2;Q7Z511;K7EIN1;K7ESN4;K7EIK1;B4DFL8	WBP2	WW domain-binding protein 2	9.14367	NaN	NaN	NaN	NaN	NaN	NaN	NaN	NaN	NaN	NaN	NaN	NaN	NaN	NaN	NaN	-0.751299	0.35865	NaN	-0.871192	-0.715571	-0.328377	NaN	NaN	NaN	NaN	NaN	-0.908582	-1.00101	NaN	NaN	NaN	NaN	NaN	NaN	-1.74833	NaN	NaN	NaN	NaN	NaN	NaN	NaN	NaN	NaN	NaN	NaN
A6NG79;Q96FT4;Q92733;H0YE12;H0Y679	PRCC	Proline-rich protein PRCC	8.29601	NaN	NaN	NaN	NaN	NaN	NaN	NaN	NaN	NaN	NaN	NaN	NaN	NaN	NaN	NaN	NaN	NaN	NaN	NaN	NaN	NaN	NaN	NaN	NaN	NaN	NaN	NaN	NaN	NaN	NaN	NaN	NaN	NaN	NaN	-0.675726	NaN	NaN	NaN	NaN	NaN	NaN	NaN	NaN	NaN	NaN	NaN
A6NGJ0;Q6ICS3;P51808;F2Z328	DYNLT3	Dynein light chain Tctex-type 3	8.62627	NaN	NaN	NaN	NaN	NaN	NaN	NaN	NaN	NaN	NaN	NaN	NaN	NaN	NaN	NaN	1.74928	NaN	NaN	2.35417	NaN	NaN	-0.633199	NaN	NaN	NaN	NaN	NaN	0.783862	NaN	NaN	NaN	NaN	NaN	NaN	NaN	NaN	NaN	NaN	NaN	NaN	NaN	NaN	NaN	NaN	NaN	NaN
A6NGP5;B4DLH4;Q9H910;Q9H910-2;H3BU16;H3BMV3;H3BMT0;H3BTV5;B4DL85	HN1L	Hematological and neurological expressed 1-like protein	10.0958	-0.413594	NaN	NaN	NaN	-0.627607	0.651609	-0.346578	-0.808097	NaN	NaN	0.169891	-0.438186	-1.10447	-0.763836	-0.598937	-1.08523	-0.711019	-0.475189	-0.764429	-0.57947	-0.200253	0.189575	NaN	-0.814919	-0.53806	-1.19072	-0.563781	0.319748	-1.29007	-0.709477	NaN	NaN	-0.588229	-0.900799	-0.920704	NaN	-0.807794	-1.52372	NaN	NaN	NaN	-0.512702	-0.164626	-0.569334	-0.617863	-0.337895
A6NGW1;A8K509;O95070;E9PIZ0;C9JST7	YIF1A	Protein YIF1A	9.14264	NaN	NaN	NaN	NaN	NaN	NaN	NaN	NaN	NaN	NaN	NaN	0.596383	NaN	NaN	NaN	NaN	-0.0551957	NaN	-0.876263	NaN	NaN	-0.753605	NaN	NaN	NaN	NaN	-0.440314	-0.396488	NaN	NaN	NaN	NaN	NaN	NaN	-0.291957	NaN	NaN	NaN	NaN	NaN	NaN	NaN	NaN	NaN	NaN	-0.382169
A6NHL2-2;A6NHL2	TUBAL3	Tubulin alpha chain-like 3	9.85407	NaN	NaN	NaN	NaN	NaN	NaN	NaN	NaN	NaN	0.182933	-0.00909732	0.41598	NaN	NaN	NaN	NaN	NaN	NaN	-0.688136	NaN	NaN	NaN	-0.406428	NaN	NaN	-0.0113525	-0.212134	NaN	-0.562084	NaN	NaN	NaN	NaN	NaN	NaN	NaN	NaN	NaN	NaN	NaN	NaN	NaN	NaN	NaN	NaN	NaN
A6NHR9;A6NHR9-2;J3KTL8	SMCHD1	Structural maintenance of chromosomes flexible hinge domain-containing protein 1	9.88913	-0.0399806	NaN	NaN	NaN	NaN	0.525704	-1.49339	-0.198938	NaN	-0.521007	NaN	-1.09451	-0.326462	-0.513086	-1.21574	-0.970687	-0.117617	-0.813159	-0.980388	-0.673605	-0.927721	-0.700054	-0.403049	-1.95832	-0.740236	-0.419539	-0.947439	-1.07567	NaN	NaN	-0.656542	NaN	NaN	NaN	-1.23725	NaN	-0.398241	-0.781653	-1.04614	NaN	NaN	-0.429375	NaN	-0.808556	NaN	-0.610146
A6NJ78	METTL15	Probable methyltransferase-like protein 15	7.87458	NaN	NaN	NaN	NaN	NaN	NaN	NaN	NaN	NaN	NaN	NaN	NaN	NaN	NaN	NaN	NaN	NaN	NaN	NaN	NaN	NaN	NaN	NaN	NaN	NaN	NaN	NaN	NaN	NaN	NaN	NaN	NaN	NaN	NaN	-0.431356	NaN	NaN	NaN	NaN	NaN	NaN	NaN	NaN	NaN	NaN	NaN
A6NLG9;B4DDQ2;Q53FI4;A8K7E0;P21810;B3KS75;Q53HU6;Q8NAB7;B4DNL4;B4DQD6;B4DDN7	BGN	Biglycan	10.467	5.38353	NaN	NaN	2.35299	4.09308	NaN	4.5701	4.33523	2.77585	3.5246	4.47888	4.90471	5.25208	4.77176	3.74422	4.34761	NaN	3.78367	4.21188	5.56215	4.28631	4.29963	4.69426	5.91963	3.17207	2.72076	3.56731	4.67525	4.59586	4.19522	4.14759	3.90702	3.85007	4.57134	4.69641	3.77605	3.98094	4.44593	2.87896	4.10076	3.74829	3.67218	4.11987	3.78725	3.002	3.89985
A6NLH6;Q53HE6;Q9P003	CNIH4	Protein cornichon homolog 4	9.40367	NaN	NaN	NaN	NaN	NaN	NaN	NaN	NaN	NaN	NaN	0.464922	NaN	NaN	-0.133695	-0.384934	NaN	NaN	NaN	NaN	NaN	NaN	NaN	NaN	NaN	NaN	NaN	NaN	-0.0930991	NaN	NaN	NaN	NaN	NaN	NaN	NaN	NaN	NaN	NaN	NaN	NaN	NaN	NaN	NaN	NaN	NaN	NaN
A6NML8;C9J6U3;K4DI95;Q17R91;O60879-2;O60879-3;O60879;A8K5F7;B7ZLJ0	DIAPH2	Protein diaphanous homolog 2	8.68619	NaN	NaN	NaN	NaN	NaN	NaN	NaN	NaN	NaN	NaN	NaN	NaN	NaN	NaN	NaN	-0.756431	-0.909504	-0.374061	-0.978415	0.673095	-0.935007	NaN	NaN	NaN	NaN	NaN	NaN	NaN	NaN	NaN	NaN	NaN	NaN	NaN	NaN	NaN	NaN	NaN	NaN	NaN	NaN	NaN	NaN	NaN	NaN	NaN
A6NMQ3;C9JUF4;Q5T5H1;O43768-2;O43768;O43768-9;O43768-3;O43768-4;O43768-8;O43768-6;O43768-5;O43768-7	ENSA	Alpha-endosulfine	9.66104	NaN	NaN	NaN	NaN	NaN	NaN	NaN	-0.165944	NaN	NaN	0.0894361	NaN	NaN	NaN	NaN	-1.15282	-0.414069	-1.10615	-0.476194	-0.411426	-0.242096	-1.49484	-0.305095	-0.493647	-0.276173	-0.0875089	-1.02644	-0.653895	NaN	NaN	NaN	NaN	0.0842573	NaN	-1.15111	NaN	0.406943	NaN	-0.135404	NaN	NaN	NaN	NaN	0.570839	NaN	-0.275246
A6NN80;E5RK69	ANXA6	Annexin	8.04466	NaN	NaN	NaN	NaN	NaN	NaN	NaN	NaN	NaN	NaN	NaN	0.896576	NaN	NaN	NaN	NaN	NaN	NaN	NaN	NaN	NaN	NaN	NaN	NaN	NaN	NaN	NaN	NaN	NaN	NaN	NaN	NaN	NaN	NaN	NaN	NaN	NaN	NaN	NaN	NaN	NaN	NaN	NaN	NaN	NaN	NaN
A6PVJ3;H0Y621;A2TJK5;H7BXI5;Q5JWS0;H0Y5K5;E9PFA8;Q9Y282;Q9Y282-3;B4DV36;O95330;Q9Y282-2	ERGIC3	Endoplasmic reticulum-Golgi intermediate compartment protein 3	9.48626	NaN	NaN	NaN	NaN	NaN	NaN	NaN	NaN	NaN	NaN	NaN	NaN	NaN	NaN	NaN	-0.444609	-0.365932	-0.330083	-0.398742	-0.642563	-0.419519	-0.521051	NaN	NaN	-0.921208	0.555418	-0.49599	-0.336558	NaN	-1.31348	NaN	NaN	NaN	NaN	0.232072	NaN	NaN	NaN	NaN	NaN	NaN	NaN	NaN	NaN	NaN	NaN
A6PW57;Q99755-2;Q99755-4;Q99755-3;Q99755	PIP5K1A	Phosphatidylinositol 4-phosphate 5-kinase type-1 alpha	8.08895	NaN	NaN	NaN	NaN	NaN	NaN	NaN	NaN	NaN	NaN	NaN	NaN	NaN	NaN	NaN	NaN	NaN	NaN	NaN	NaN	NaN	NaN	NaN	NaN	NaN	NaN	NaN	NaN	NaN	NaN	NaN	NaN	NaN	NaN	NaN	NaN	NaN	NaN	NaN	NaN	NaN	NaN	NaN	NaN	NaN	NaN
A6PW79;Q8N884;Q8N884-2	MB21D1	Cyclic GMP-AMP synthase	8.51224	NaN	NaN	NaN	NaN	NaN	NaN	NaN	NaN	NaN	NaN	NaN	NaN	NaN	NaN	NaN	NaN	NaN	-0.326767	NaN	-0.0716254	-1.20883	-1.33691	NaN	NaN	NaN	NaN	NaN	NaN	NaN	NaN	NaN	NaN	NaN	NaN	NaN	NaN	NaN	NaN	NaN	NaN	NaN	NaN	NaN	NaN	NaN	NaN
A6QKW0;P57088;D6RAA6	SHINC3;TMEM33	Transmembrane protein 33	10.3999	-0.118094	-0.353436	-0.413602	NaN	-0.229834	NaN	NaN	-0.538095	-0.488412	-1.14285	-0.687598	-0.255988	-0.581987	-0.702272	-1.02708	-0.330126	-0.397582	-0.199403	-0.984637	-0.625036	-0.329023	-1.04469	-0.223044	0.00257289	-0.309293	-0.305679	0.177916	-0.559834	-0.319965	-0.414379	-0.510345	-0.73472	-0.639622	NaN	-0.436005	-0.178737	-0.330369	-0.761361	-0.866793	-0.32604	-0.387736	-1.47914	-0.0210449	-0.0217109	-0.658383	-0.326995
A6XMV5;Q9NP55	BPIFA1	BPI fold-containing family A member 1	8.46238	NaN	NaN	NaN	NaN	NaN	NaN	NaN	NaN	NaN	NaN	NaN	NaN	NaN	3.54587	NaN	2.44238	NaN	NaN	NaN	NaN	NaN	NaN	NaN	NaN	NaN	NaN	NaN	NaN	NaN	3.71839	NaN	NaN	NaN	NaN	NaN	NaN	NaN	NaN	NaN	NaN	NaN	NaN	NaN	NaN	NaN	NaN
A7BI36;Q9P2E9;Q9P2E9-2;Q9P2E9-3;F8W7S5	RRBP1	Ribosome-binding protein 1	11.0258	-0.0239766	0.967765	1.00811	1.72088	1.16321	0.468151	1.08766	0.841175	0.657161	0.287753	1.8251	1.85688	1.49987	0.974679	0.870534	0.701803	0.200918	2.04002	0.806125	0.433022	1.02123	0.910536	0.712998	-0.171204	1.17007	1.06812	0.421173	0.698998	0.63254	1.51704	0.969396	0.697708	1.45385	0.805796	0.344149	0.396064	0.0666003	1.17607	0.346739	-0.249279	0.775495	0.519507	0.808104	0.924038	0.557396	0.482398
A7E261;O14841	OPLAH	5-oxoprolinase	8.59528	NaN	NaN	NaN	NaN	NaN	NaN	NaN	NaN	NaN	NaN	NaN	NaN	NaN	1.30718	NaN	NaN	NaN	NaN	NaN	NaN	NaN	NaN	NaN	NaN	NaN	1.7575	NaN	NaN	NaN	NaN	NaN	NaN	NaN	NaN	NaN	NaN	NaN	NaN	NaN	NaN	NaN	NaN	NaN	NaN	NaN	NaN
A7E2E1;Q9HBD4;B9EGQ8;P51532-5;P51532-2;P51532-3;P51532-4;P51532;Q59FZ6;B4E0F1;B4DSI8;B3KNW7	SMARCA4	Transcription activator BRG1	9.79137	NaN	NaN	1.10681	NaN	NaN	NaN	NaN	NaN	NaN	NaN	0.418388	0.176903	NaN	0.280738	0.41108	0.981233	0.422783	-0.0566245	0.8803	1.19657	0.781958	0.182522	0.255839	-0.359881	0.205986	0.632275	-0.258132	-0.30778	NaN	NaN	NaN	NaN	NaN	NaN	0.444494	NaN	NaN	NaN	NaN	NaN	NaN	NaN	0.766325	NaN	NaN	0.249239
A7E2Y5;O75165	DNAJC13	DnaJ homolog subfamily C member 13	9.31319	NaN	NaN	NaN	2.67604	NaN	0.3629	1.08586	NaN	NaN	0.755627	NaN	NaN	NaN	NaN	NaN	0.445504	0.398148	0.473102	-0.0682658	0.469276	0.471889	NaN	0.366131	-0.302993	0.0215087	0.57991	-0.344488	0.77032	0.561068	NaN	0.644284	NaN	NaN	NaN	0.395378	NaN	NaN	0.819801	NaN	NaN	NaN	NaN	NaN	NaN	NaN	0.369129
A7MAV4;Q29SN7;Q7Z7E8;Q7Z7E8-2	UBE2Q1;GTAP	Ubiquitin-conjugating enzyme E2 Q1	8.22136	NaN	NaN	NaN	NaN	NaN	NaN	NaN	NaN	NaN	NaN	NaN	NaN	NaN	NaN	NaN	NaN	NaN	NaN	NaN	NaN	NaN	NaN	NaN	NaN	NaN	NaN	NaN	NaN	NaN	NaN	NaN	NaN	NaN	NaN	NaN	NaN	NaN	NaN	NaN	NaN	NaN	NaN	NaN	NaN	NaN	NaN
A7MD03;Q96JG6;Q96JG6-3;B4DS55;D6W5Q7	CCDC132;FLJ20097	Coiled-coil domain-containing protein 132	8.41187	NaN	NaN	NaN	NaN	NaN	NaN	NaN	NaN	NaN	NaN	NaN	NaN	NaN	NaN	NaN	NaN	NaN	NaN	NaN	NaN	NaN	NaN	NaN	NaN	NaN	NaN	NaN	NaN	NaN	NaN	NaN	NaN	NaN	NaN	NaN	NaN	NaN	NaN	NaN	NaN	NaN	NaN	NaN	NaN	NaN	NaN
A7WPJ2	HLA-C		9.12359	NaN	NaN	2.66603	NaN	NaN	NaN	NaN	NaN	NaN	-1.14431	2.70557	NaN	NaN	NaN	NaN	1.20723	NaN	NaN	NaN	NaN	NaN	NaN	NaN	NaN	NaN	NaN	1.83259	3.34043	NaN	NaN	-2.09953	NaN	NaN	NaN	NaN	NaN	NaN	NaN	NaN	NaN	NaN	NaN	NaN	NaN	NaN	NaN
A7Y9J9;E9PBJ0;Q9HC84	MUC5AC;MUC5B	Mucin-5B	8.66834	NaN	NaN	NaN	NaN	NaN	NaN	NaN	NaN	NaN	NaN	NaN	2.2587	NaN	NaN	NaN	NaN	NaN	NaN	NaN	NaN	NaN	NaN	NaN	NaN	NaN	NaN	NaN	NaN	NaN	NaN	NaN	NaN	NaN	NaN	NaN	NaN	NaN	NaN	NaN	NaN	NaN	NaN	NaN	NaN	NaN	NaN
A7YA96;P38435;B4DQW4;Q53GV4;P38435-2	GGCX	Vitamin K-dependent gamma-carboxylase	7.83735	NaN	NaN	NaN	NaN	NaN	NaN	NaN	NaN	NaN	NaN	NaN	NaN	NaN	NaN	NaN	NaN	NaN	NaN	NaN	NaN	NaN	NaN	NaN	NaN	NaN	NaN	NaN	NaN	NaN	NaN	NaN	NaN	NaN	NaN	NaN	NaN	NaN	NaN	NaN	NaN	NaN	NaN	NaN	NaN	NaN	NaN
A8ASI8;B3KT21;P55957;P55957-2;B1PL87;B2ZP79;P55957-4	BID	BH3-interacting domain death agonist;BH3-interacting domain death agonist p15;BH3-interacting domain death agonist p13;BH3-interacting domain death agonist p11	10.2567	-0.297897	-0.350158	-0.938968	0.206471	NaN	-0.0153055	0.157807	-0.379777	NaN	-0.58197	0.181237	-0.183846	-0.608052	-0.804739	-0.471848	-0.185875	0.16006	-0.302486	0.401819	-1.08837	0.320053	-1.50162	-0.209268	0.303456	-0.829363	-1.33805	-0.0219435	-0.639417	0.431695	-0.398387	-0.619648	-0.494276	0.0501644	-0.369568	-0.0173586	-0.0799429	-0.0916846	-0.037083	-0.15571	-0.647489	-0.543978	-0.806561	-0.0440134	0.38026	-1.32334	0.015634
A8DU55;T1W1N3;H9U1J4;B2R914;P29033	GJB2	Gap junction protein;Gap junction beta-2 protein	7.4452	NaN	NaN	NaN	NaN	NaN	NaN	NaN	NaN	NaN	NaN	NaN	NaN	NaN	NaN	NaN	NaN	NaN	NaN	NaN	NaN	NaN	NaN	NaN	NaN	NaN	NaN	NaN	NaN	NaN	NaN	NaN	NaN	NaN	NaN	NaN	NaN	NaN	NaN	NaN	NaN	NaN	NaN	NaN	NaN	NaN	NaN
A8K008;P01857	IGHG1	Ig gamma-1 chain C region	9.28206	NaN	NaN	NaN	NaN	NaN	NaN	NaN	NaN	NaN	NaN	2.94397	NaN	NaN	NaN	NaN	NaN	NaN	4.50589	NaN	NaN	NaN	NaN	NaN	NaN	NaN	NaN	NaN	NaN	NaN	NaN	NaN	NaN	NaN	NaN	NaN	NaN	NaN	NaN	NaN	NaN	NaN	NaN	NaN	NaN	NaN	NaN
A8K097;Q5JVF3-3;Q5JVF3;Q5JVF3-2;Q5JVF3-4	PCID2	PCI domain-containing protein 2	9.46697	NaN	NaN	NaN	NaN	NaN	NaN	NaN	0.0823468	NaN	NaN	NaN	NaN	NaN	NaN	NaN	-0.478054	-0.706692	-1.16791	-0.281331	-0.170505	NaN	-0.365325	-0.707295	-1.47514	NaN	-1.41516	NaN	-0.650029	-1.38907	-0.84004	NaN	NaN	NaN	NaN	-0.662844	NaN	NaN	NaN	NaN	NaN	NaN	NaN	NaN	-0.783163	NaN	-0.652601
A8K0A4;B0UXB6;O95870;O95870-2	ABHD16A	Abhydrolase domain-containing protein 16A	8.21455	NaN	NaN	NaN	NaN	NaN	NaN	NaN	NaN	NaN	NaN	NaN	NaN	NaN	NaN	NaN	0.811548	NaN	-0.597221	NaN	NaN	NaN	NaN	NaN	NaN	NaN	NaN	NaN	NaN	NaN	NaN	NaN	NaN	NaN	NaN	NaN	NaN	NaN	NaN	NaN	NaN	NaN	NaN	NaN	NaN	NaN	NaN
A8K0D2;Q9UBM7;E9PM00;B4E1K5	DHCR7	7-dehydrocholesterol reductase	10.3279	NaN	NaN	NaN	-1.09261	-1.03097	-0.391218	NaN	-0.530319	-1.09167	-0.20072	-1.01278	-0.547845	-1.0999	-1.46926	-1.28664	0.0988764	-1.02333	-1.34874	-0.802196	-1.47271	-1.21516	-1.16354	NaN	-0.826076	-0.70248	0.148593	-0.932379	-1.19484	-1.21319	-1.35165	-0.0476779	-1.31752	-0.933875	-1.32268	-0.30772	-0.946493	-1.05631	-0.233294	-0.945569	-0.510708	-1.10367	-0.0252892	1.13515	0.752798	-1.8623	-1.19017
A8K0F7;Q8N0U8;E7ETM5;B4E222	VKORC1L1	Vitamin K epoxide reductase complex subunit 1-like protein 1	9.43431	NaN	NaN	NaN	NaN	NaN	NaN	NaN	NaN	NaN	NaN	NaN	-0.182184	-0.71949	NaN	NaN	-0.124943	NaN	NaN	NaN	NaN	0.405681	NaN	NaN	-0.810731	NaN	NaN	NaN	NaN	NaN	-1.43339	NaN	NaN	NaN	NaN	NaN	NaN	NaN	NaN	NaN	NaN	NaN	NaN	-0.037593	0.384659	NaN	-0.393423
A8K0J3;Q9H2K8;G3V1Q8;B3KPH9	TAOK3	Serine/threonine-protein kinase TAO3	8.70172	NaN	NaN	NaN	NaN	NaN	NaN	NaN	NaN	NaN	NaN	0.574648	NaN	NaN	-0.0583859	NaN	NaN	NaN	NaN	NaN	NaN	NaN	NaN	NaN	NaN	NaN	NaN	NaN	NaN	NaN	NaN	NaN	NaN	NaN	NaN	NaN	NaN	NaN	NaN	NaN	NaN	NaN	NaN	NaN	NaN	NaN	NaN
A8K0P8;Q68CQ4	DIEXF	Digestive organ expansion factor homolog	8.2601	NaN	NaN	NaN	NaN	NaN	NaN	NaN	NaN	NaN	NaN	NaN	NaN	NaN	NaN	NaN	-0.420078	-0.372395	NaN	NaN	NaN	NaN	NaN	NaN	NaN	NaN	NaN	NaN	NaN	NaN	NaN	NaN	NaN	NaN	NaN	NaN	NaN	NaN	NaN	NaN	NaN	NaN	NaN	NaN	NaN	NaN	NaN
A8K0R3;B4DI63;P20774;Q7Z532	OGN	Mimecan	9.68351	NaN	NaN	NaN	NaN	NaN	NaN	NaN	NaN	NaN	NaN	5.20696	3.4207	4.01156	3.28265	NaN	5.36007	4.25761	NaN	NaN	4.21085	NaN	NaN	NaN	4.75848	NaN	NaN	NaN	4.28688	4.48736	4.08483	2.64973	NaN	NaN	3.20222	NaN	3.02057	NaN	NaN	NaN	NaN	NaN	NaN	NaN	2.99344	4.24585	3.35591
A8K132;O94925;Q53TX0	GLS	Glutaminase kidney isoform, mitochondrial	10.2537	-1.17255	-0.75617	-0.893595	-0.496207	-1.059	-0.535941	0.359659	-0.601543	NaN	-0.962479	-0.984327	-0.592661	-0.554774	-0.557969	-1.08709	-0.504743	-0.250806	-0.625593	-1.08384	-0.924324	-0.555252	-1.01063	-0.814238	-0.574291	-0.254594	-0.954941	0.332115	-0.36042	-0.930321	-0.599269	-0.206768	-0.942758	-1.0271	-1.17235	-0.685202	-1.10489	-0.376831	-0.389769	1.97625	-0.70124	-1.22428	-0.101748	-0.83801	-0.984303	-0.943231	-0.875479
A8K1D3;O60934;A6H8Y5;A0PJ71	NBN	Nibrin	8.88138	NaN	NaN	NaN	NaN	NaN	NaN	NaN	NaN	NaN	NaN	NaN	NaN	NaN	NaN	NaN	NaN	NaN	NaN	0.187607	NaN	NaN	-0.126444	NaN	NaN	NaN	NaN	NaN	-0.00776951	NaN	NaN	NaN	NaN	NaN	NaN	-0.426748	NaN	NaN	NaN	NaN	NaN	NaN	NaN	NaN	NaN	NaN	-1.46048
A8K1E1;P20585;A1L480	MSH3	DNA mismatch repair protein Msh3	7.96512	NaN	NaN	NaN	NaN	NaN	NaN	NaN	NaN	NaN	NaN	NaN	NaN	NaN	NaN	NaN	NaN	NaN	NaN	NaN	NaN	NaN	NaN	NaN	NaN	NaN	NaN	NaN	NaN	NaN	NaN	NaN	NaN	NaN	NaN	NaN	NaN	NaN	NaN	NaN	NaN	NaN	NaN	NaN	NaN	NaN	NaN
A8K1J3;Q59EU8	RAD23A	UV excision repair protein RAD23 homolog A	9.49567	NaN	NaN	NaN	NaN	NaN	NaN	NaN	NaN	NaN	-0.594166	1.10665	NaN	-0.457121	NaN	0.488269	-0.808673	0.172746	0.00517598	0.656675	-0.141433	0.26029	-0.510253	NaN	0.0629209	-0.314664	NaN	-0.502127	-0.478642	NaN	NaN	-0.123477	NaN	-0.12499	NaN	-0.764856	0.441203	0.454012	NaN	NaN	-0.15549	0.508588	NaN	NaN	NaN	NaN	0.180773
A8K237;Q6BCY4;Q6BCY4-2;E9PIV9;E9PMI2;E9PQW2	CYB5R2	NADH-cytochrome b5 reductase 2	8.35696	NaN	NaN	NaN	NaN	NaN	NaN	NaN	NaN	NaN	NaN	NaN	NaN	NaN	NaN	NaN	NaN	NaN	NaN	3.64366	NaN	NaN	NaN	NaN	NaN	NaN	NaN	NaN	NaN	NaN	NaN	NaN	NaN	NaN	NaN	NaN	NaN	NaN	NaN	NaN	NaN	NaN	NaN	NaN	NaN	NaN	NaN
A8K257;B2R8U9;A8K249;P29466-2;P29466;P29466-3;P29466-4;H0YEC7;B4DVD8	CASP1	Caspase;Caspase-1;Caspase-1 subunit p20;Caspase-1 subunit p10	9.08415	NaN	NaN	NaN	NaN	NaN	NaN	NaN	NaN	NaN	NaN	2.51227	2.4209	NaN	NaN	NaN	NaN	3.43255	1.60459	NaN	NaN	3.28715	2.95277	NaN	NaN	NaN	2.07236	NaN	2.31033	NaN	NaN	NaN	NaN	NaN	NaN	NaN	NaN	NaN	NaN	NaN	NaN	NaN	NaN	NaN	NaN	NaN	NaN
A8K287;O00161;H3BM38;H3BNE1;H3BR18;H3BPJ0;O00161-2;H3BV99;H3BP15;H3BQY9	SNAP23	Synaptosomal-associated protein;Synaptosomal-associated protein 23	9.74317	NaN	NaN	NaN	NaN	NaN	NaN	NaN	0.206961	NaN	0.332866	NaN	0.386167	NaN	-0.406615	NaN	-0.09918	0.229991	0.0882408	0.196837	-0.430002	-0.0305028	-0.468418	NaN	NaN	-0.436722	-0.144353	0.187477	0.166551	NaN	0.0250155	NaN	NaN	NaN	NaN	0.0371806	NaN	-0.284514	NaN	NaN	NaN	NaN	-0.243182	NaN	0.0816306	NaN	-0.112066
A8K2I7;O14908;K7EM11;O14908-2	GIPC1	PDZ domain-containing protein GIPC1	9.27802	NaN	NaN	NaN	NaN	NaN	NaN	NaN	NaN	NaN	1.14459	0.704347	NaN	0.520707	NaN	1.24576	-0.182947	0.167033	0.160589	0.83182	0.229095	0.488309	-0.358396	NaN	0.3246	NaN	-0.236829	0.65111	NaN	NaN	NaN	NaN	NaN	NaN	NaN	0.836654	NaN	NaN	NaN	NaN	NaN	NaN	NaN	NaN	NaN	1.4469	-0.00386953
A8K2M0;P43686;P43686-2	PSMC4	26S protease regulatory subunit 6B	10.6638	-0.857793	-0.306178	-0.682733	-0.533193	-0.836472	-0.421933	-0.418599	-0.414191	-0.766972	-0.674252	-0.749954	-0.50024	0.0430724	-0.139295	-0.52574	-0.18782	-0.473643	-0.176277	-0.992009	-0.251063	-0.44568	-0.109037	-0.892762	-0.726597	-0.769602	-0.657091	-0.277658	-0.712992	-1.02645	-0.78346	-0.240375	-0.661007	-0.418486	-1.15512	-0.641389	-0.660903	-0.644902	-0.655612	-0.48833	-0.609414	-0.639841	-0.0321009	-0.170767	-0.730359	-0.387943	-0.734593
A8K2N5;P18564;E9PEE8;B4E2B8;C9JA97	ITGB6	Integrin beta;Integrin beta-6	9.94651	NaN	1.99977	NaN	NaN	NaN	NaN	NaN	NaN	NaN	NaN	NaN	NaN	NaN	NaN	NaN	NaN	NaN	NaN	NaN	NaN	NaN	NaN	NaN	NaN	NaN	NaN	NaN	NaN	NaN	NaN	NaN	NaN	NaN	NaN	NaN	NaN	NaN	NaN	NaN	NaN	NaN	NaN	NaN	NaN	NaN	NaN
A8K2Q6;P45877	PPIC	Peptidyl-prolyl cis-trans isomerase;Peptidyl-prolyl cis-trans isomerase C	9.4365	NaN	NaN	NaN	NaN	NaN	0.568751	1.69512	NaN	NaN	0.29527	0.235467	1.45847	0.503752	-0.188148	NaN	0.157415	1.46128	NaN	NaN	0.515872	0.218078	NaN	0.45688	NaN	0.874137	NaN	-0.0308304	0.627315	NaN	NaN	NaN	NaN	NaN	NaN	NaN	NaN	NaN	NaN	NaN	NaN	NaN	0.481505	NaN	0.367974	NaN	NaN
A8K2S1;P47712;E7EU42;B4DZI4	PLA2G4A	Cytosolic phospholipase A2;Phospholipase A2;Lysophospholipase	8.35172	NaN	NaN	NaN	NaN	NaN	NaN	NaN	NaN	NaN	NaN	NaN	NaN	NaN	NaN	NaN	NaN	NaN	NaN	NaN	NaN	0.294774	NaN	NaN	NaN	NaN	NaN	NaN	NaN	NaN	NaN	NaN	NaN	NaN	NaN	-0.657183	NaN	NaN	NaN	NaN	NaN	NaN	NaN	NaN	NaN	NaN	NaN
A8K2S7;Q8NBM4;B7Z6T7;Q8NBM4-4;Q8NBM4-3;Q8NBM4-2	UBAC2	Ubiquitin-associated domain-containing protein 2	8.40401	NaN	NaN	NaN	NaN	NaN	NaN	NaN	NaN	NaN	NaN	NaN	NaN	NaN	NaN	NaN	NaN	NaN	NaN	NaN	NaN	NaN	NaN	NaN	NaN	NaN	NaN	NaN	NaN	NaN	NaN	NaN	NaN	NaN	NaN	-0.600555	NaN	NaN	NaN	NaN	NaN	NaN	NaN	NaN	NaN	NaN	NaN
A8K2U2;P52789;E9PB90;Q68E10;Q53QX9	HK2;DKFZp686M1669	Hexokinase-2	9.96928	2.28352	NaN	NaN	NaN	NaN	NaN	1.81477	NaN	NaN	0.956305	NaN	-0.210598	-0.428523	-0.0855606	1.01587	-0.738991	-0.663638	0.436834	0.852647	0.218236	0.415651	-1.14106	0.860045	-0.191912	0.238393	0.903414	-0.326435	-0.0586873	0.510005	-0.492315	0.6898	NaN	NaN	NaN	0.197389	NaN	1.58273	0.0610107	1.7577	NaN	1.70098	0.484926	1.26812	0.44491	NaN	-0.481816
A8K2W3;O95810	SDPR	Serum deprivation-response protein	9.74137	-0.227987	NaN	NaN	NaN	NaN	0.0245605	NaN	-1.31278	NaN	-0.136191	NaN	NaN	0.426412	NaN	NaN	1.28694	0.879091	-0.807645	1.1458	NaN	0.780091	-0.577731	NaN	NaN	-0.833902	-0.642364	NaN	-0.297367	2.79246	0.960412	NaN	NaN	NaN	1.85454	NaN	NaN	NaN	-0.144046	NaN	NaN	NaN	NaN	NaN	-0.423847	NaN	-0.234618
A8K321;B4DZ55;Q6ZXV5-2;Q6ZXV5	TMTC3	Transmembrane and TPR repeat-containing protein 3	8.818	NaN	NaN	NaN	NaN	NaN	NaN	NaN	NaN	NaN	NaN	NaN	NaN	NaN	NaN	NaN	NaN	-0.222681	-0.534958	NaN	NaN	0.206046	-0.00417777	NaN	NaN	NaN	0.660019	NaN	0.913216	NaN	NaN	NaN	NaN	NaN	NaN	NaN	NaN	NaN	NaN	NaN	NaN	NaN	NaN	1.28363	NaN	NaN	NaN
A8K330;Q8IWA0	WDR75	WD repeat-containing protein 75	9.60628	-1.05255	NaN	NaN	NaN	NaN	-0.846554	NaN	-0.961031	NaN	-0.553829	-0.679694	NaN	-1.43344	-0.6656	-0.957654	-0.628806	-0.484328	-1.04454	-0.821119	-0.768301	-0.438276	-1.44272	-0.425247	-0.173894	-0.658216	-0.132379	-0.716637	-0.404928	-0.842054	-1.02977	NaN	NaN	NaN	NaN	-0.633943	NaN	NaN	NaN	NaN	NaN	NaN	NaN	NaN	0.295659	NaN	0.762154
A8K335;Q92820;B4DVI2	GGH	Gamma-glutamyl hydrolase	9.98142	NaN	NaN	NaN	NaN	NaN	-0.300051	0.366353	-0.812415	NaN	-0.580145	NaN	-0.328147	-0.400866	0.349445	NaN	-0.439035	-0.166196	-0.990714	1.04244	-0.555811	-0.530809	-0.768015	0.367742	-0.791247	0.325015	0.696517	-0.167276	-0.408603	-0.686075	-1.01678	-0.264723	0.246584	0.659497	-0.229219	-0.126628	0.548459	NaN	0.0151555	0.60621	0.287307	NaN	-0.0508597	-0.301822	-0.824483	-0.173639	0.133156
A8K367;O00748;Q53H57	CES2	Cocaine esterase	8.40497	NaN	NaN	NaN	NaN	NaN	NaN	NaN	NaN	NaN	NaN	NaN	NaN	NaN	NaN	NaN	NaN	NaN	NaN	NaN	NaN	NaN	NaN	NaN	NaN	NaN	2.71292	NaN	NaN	NaN	NaN	NaN	NaN	NaN	NaN	NaN	NaN	NaN	NaN	NaN	NaN	NaN	NaN	NaN	NaN	NaN	NaN
A8K369;B4DN92;A8K285;A8K0M6;Q8NBN3-3;Q8NBN3;H3BMU0;Q8NBN3-2	TMEM87A	Transmembrane protein 87A	8.69222	NaN	NaN	NaN	NaN	NaN	NaN	NaN	NaN	NaN	NaN	NaN	NaN	NaN	NaN	NaN	2.11775	NaN	-0.317901	NaN	NaN	1.24107	NaN	NaN	NaN	NaN	NaN	-0.520246	1.65631	NaN	NaN	NaN	NaN	NaN	NaN	NaN	NaN	NaN	NaN	NaN	NaN	NaN	NaN	NaN	NaN	NaN	NaN
A8K3M3;P18031;B4DSN5	PTPN1	Tyrosine-protein phosphatase non-receptor type;Tyrosine-protein phosphatase non-receptor type 1	10.2491	-0.515208	0.503578	1.12347	0.440009	-0.298658	0.295642	0.79972	0.665412	-0.23585	0.193877	0.632227	0.398836	-0.413588	-0.0275685	-0.278092	0.164845	-0.251301	0.559038	0.0362067	-0.108533	0.273103	-1.35681	-0.323574	0.0125082	0.219522	-0.171975	-0.293923	0.268695	-0.0999011	-0.217107	-0.317304	NaN	NaN	-0.224706	-0.243477	NaN	NaN	-0.00348877	-0.301958	-0.643487	0.391205	-0.28952	0.595446	0.103743	-0.343249	-0.337697
A8K3N4;P17706-2;P17706;P17706-3;K7ENG3;K7EQG9;Q59F91;D3DUJ3	PTPN2	Tyrosine-protein phosphatase non-receptor type;Tyrosine-protein phosphatase non-receptor type 2	9.07704	NaN	NaN	NaN	NaN	NaN	NaN	NaN	NaN	NaN	NaN	NaN	NaN	NaN	NaN	NaN	-0.490205	0.0357714	-0.365469	0.425803	-0.253263	-0.275915	-0.803475	NaN	NaN	NaN	-0.421371	-0.631244	-0.0536727	-0.805705	NaN	NaN	NaN	NaN	NaN	NaN	NaN	NaN	NaN	NaN	NaN	NaN	NaN	NaN	NaN	NaN	NaN
A8K3S3;Q99661;B7Z6Q6;Q99661-2;B7Z7M6;Q5JR89	KIF2C	Kinesin-like protein KIF2C	8.66443	NaN	NaN	NaN	NaN	NaN	NaN	NaN	NaN	NaN	NaN	NaN	NaN	NaN	NaN	NaN	NaN	0.0317588	-0.594315	-0.278698	-0.66175	-0.297837	NaN	NaN	NaN	NaN	NaN	NaN	NaN	NaN	NaN	NaN	NaN	NaN	NaN	-0.645425	NaN	NaN	NaN	NaN	NaN	NaN	NaN	NaN	NaN	NaN	NaN
A8K3W4;B7Z4B8;A8K6U7;Q9BUJ2-4;Q9BUJ2-2;Q9BUJ2;A8K5K0;M0R3F1;Q9BUJ2-3;M0QYZ0	HNRNPUL1	Heterogeneous nuclear ribonucleoprotein U-like protein 1	10.7619	-0.990095	-0.0832474	0.0606919	-0.158785	-0.717649	-0.59464	0.179341	-0.358745	-0.0244624	-0.776042	0.0423437	-0.504637	-0.916257	-0.244297	-1.07857	0.42547	-0.0156959	-0.376641	-0.386388	0.0157318	-0.562317	-0.316225	-0.631877	-0.409813	-0.771548	-0.358171	-0.584236	-0.0143553	-0.670478	-0.610747	-0.172616	0.589859	-0.284824	-0.607529	-0.582348	0.0840153	-0.937105	-0.224939	-0.356952	-0.0104766	-0.23287	-0.356592	-0.364426	-0.440494	-0.427951	-0.263482
A8K3W7;Q9Y2G5-2;Q9Y2G5-1;Q9Y2G5;S6FW71;B4DNV6;B4DH78;H7C2T5	POFUT2	GDP-fucose protein O-fucosyltransferase 2	8.76111	NaN	NaN	NaN	NaN	NaN	NaN	NaN	NaN	NaN	NaN	NaN	NaN	-0.611739	NaN	NaN	-0.260387	NaN	-0.0409626	-0.359521	NaN	0.508855	NaN	NaN	NaN	NaN	NaN	NaN	-0.18612	NaN	1.79386	NaN	NaN	NaN	NaN	NaN	NaN	NaN	NaN	NaN	NaN	NaN	NaN	NaN	NaN	NaN	NaN
A8K401;P35232;Q6PUJ7;Q53FV0;Q6FHP5;C9JW96;C9JZ20;E7ESE2;E9PCW0;B4DY47	PHB;HEL-S-54e	Prohibitin	11.2784	0.00450969	0.340973	0.118525	-0.226195	0.699053	0.690281	-0.0960736	0.076988	0.000609904	0.197919	-0.366051	-0.623126	-0.459275	-0.112754	0.52182	-0.36358	0.429285	-0.334424	-0.184844	-0.0245711	-0.0621428	0.570148	0.31261	-0.152092	-0.380397	-0.0264459	0.0898999	-0.451541	-0.225522	-0.3795	-0.0612924	-0.671226	-0.778067	-0.339348	-0.0790352	0.0734596	0.34752	0.0552508	-0.035298	0.280828	0.520458	0.455131	-0.266696	-0.126219	0.0411966	-0.111674
A8K486;P62937;B2RE56;B4DM82;Q71V99;F8WE65;C9J5S7	PPIA	Peptidyl-prolyl cis-trans isomerase;Peptidyl-prolyl cis-trans isomerase A;Peptidyl-prolyl cis-trans isomerase A, N-terminally processed	11.8018	0.756222	-0.468874	-0.658278	-0.0012761	0.438759	-0.536171	0.310851	0.0784661	-0.410546	-0.0664121	-0.32568	-0.368051	-0.175186	-0.514574	-0.315668	-0.781954	-0.275119	-0.0739093	0.332856	-0.0476203	0.356361	-0.00658718	-0.31799	0.24092	-0.0676387	-0.324926	0.306153	0.112709	-0.0740944	-0.374574	-0.403049	0.841288	-0.225801	-0.0422241	0.11924	0.0759912	-0.175515	-0.117639	-0.777571	-0.286845	-0.288867	-0.660061	0.470304	-0.300069	0.013294	-0.0809157
A8K492;P56192;B3KVK7	MARS	Methionine--tRNA ligase, cytoplasmic	10.7812	-0.645739	-0.798183	-0.615707	-1.10499	-1.34837	-1.02568	-0.532091	-1.72334	-0.815076	-0.477527	-0.737585	-0.709733	-0.92474	-1.16138	-0.721067	-0.843819	-0.766565	-0.86039	-0.648109	-0.804949	-0.896839	-1.11764	-0.869254	-0.740499	-0.931305	-0.467697	-0.599391	-0.74829	-0.925772	-1.00764	-0.80653	-1.24973	-0.883386	-0.930305	-0.928628	-1.01613	-0.913951	-0.810221	-0.268759	-0.191601	-0.811807	-1.16771	-0.947238	-0.610796	-1.18892	-0.838876
A8K4G2;P43405-2;P43405;C3W980;C3W981	SYK	Tyrosine-protein kinase;Tyrosine-protein kinase SYK	8.27082	NaN	NaN	NaN	NaN	NaN	NaN	NaN	NaN	NaN	NaN	NaN	NaN	NaN	NaN	NaN	NaN	NaN	1.8895	NaN	NaN	NaN	NaN	NaN	NaN	NaN	1.19558	NaN	NaN	NaN	NaN	NaN	NaN	NaN	NaN	NaN	NaN	NaN	NaN	NaN	NaN	NaN	NaN	NaN	NaN	NaN	NaN
A8K4M4;Q96G23;Q5SZE1;H0YNU7;Q5SZE3;H0YKH6;Q5SZE4	CERS2	Ceramide synthase 2	10.098	NaN	-0.847917	-0.681404	-0.328796	-0.59374	-0.795854	0.225182	-0.415001	-0.557484	-0.808199	-0.612828	-0.540325	-0.865365	-0.899562	NaN	-1.3454	-0.799872	-1.12889	-1.10202	-1.42289	-1.12298	-1.22075	-0.406199	-0.61775	-0.570134	-0.642047	-0.698061	-0.934554	-0.816968	-0.912573	NaN	NaN	NaN	NaN	-0.606253	NaN	NaN	-0.813525	-0.833173	-0.432959	NaN	NaN	-0.903347	NaN	-1.37585	-0.87436
A8K4M5;O60563	CCNT1	Cyclin-T1	8.15939	NaN	NaN	NaN	NaN	NaN	NaN	NaN	NaN	NaN	NaN	NaN	NaN	NaN	NaN	NaN	-0.42191	NaN	-1.94561	NaN	NaN	NaN	NaN	NaN	NaN	NaN	NaN	NaN	NaN	NaN	NaN	NaN	NaN	NaN	NaN	NaN	NaN	NaN	NaN	NaN	NaN	NaN	NaN	NaN	NaN	NaN	NaN
A8K4R1;Q6P4E1-2;B4DPZ6;Q6P4E1;Q6P4E1-4;H0YM51	CASC4	Protein CASC4	8.62402	NaN	NaN	NaN	NaN	NaN	NaN	NaN	NaN	NaN	NaN	NaN	NaN	NaN	NaN	NaN	NaN	NaN	NaN	NaN	NaN	NaN	NaN	NaN	NaN	NaN	NaN	NaN	NaN	NaN	NaN	NaN	NaN	NaN	NaN	NaN	NaN	NaN	NaN	NaN	NaN	NaN	NaN	NaN	NaN	NaN	NaN
A8K4S9;P42226;Q9BQD2;B7ZAC1;B2R680;P42226-3;B4DQB3;P42226-2;B4DR42;G3V2X7;H0YJH6	STAT6	Signal transducer and activator of transcription;Signal transducer and activator of transcription 6	9.40131	1.63621	NaN	NaN	1.76828	NaN	0.0602318	1.41116	NaN	NaN	1.13133	NaN	0.364719	NaN	1.00095	NaN	0.463803	0.652647	0.0648055	0.363008	0.0265724	0.0834164	0.65624	NaN	0.929162	NaN	1.0552	-0.246712	1.24448	0.863389	NaN	1.16085	NaN	NaN	NaN	NaN	NaN	NaN	NaN	NaN	NaN	NaN	1.61499	NaN	NaN	NaN	0.859918
A8K4T6;Q16401;Q16401-2	PSMD5	26S proteasome non-ATPase regulatory subunit 5	10.5399	0.453942	-0.0102145	-0.0204604	0.192516	0.0318158	-0.223307	0.047964	0.129027	-1.20141	-1.00456	0.172226	0.0368887	-0.000268506	0.327607	-1.19924	0.059702	0.350384	-0.153142	0.29684	-0.239648	-0.343755	0.0306124	-0.337342	-0.0785827	-0.327917	0.0644012	-0.0718118	-0.186881	-0.289126	-0.0649475	0.411694	0.0058548	-0.449126	-0.468701	0.53894	0.413683	-0.263423	-0.285011	-0.166978	-0.370427	-0.0453669	0.343007	0.544242	-0.316382	-0.118121	0.510982
A8K4W8;P68036;P68036-3;P68036-2	UBE2L3	Ubiquitin-conjugating enzyme E2 L3	10.1899	-0.488618	-0.708408	NaN	-0.790188	NaN	-0.289942	-0.952632	-0.854228	NaN	-0.435522	-0.244765	-0.28238	-0.250113	-0.496104	NaN	0.120977	-0.276941	0.104023	0.160606	-1.00468	-0.839993	0.198452	-0.461424	-0.721532	-0.93644	-1.72611	-0.787182	-0.424248	-0.21176	-1.10152	-1.16524	NaN	-0.260296	NaN	-0.449161	-0.475707	0.181837	-0.522261	-0.327457	-0.740366	-0.94058	-0.952054	NaN	NaN	NaN	-0.92581
A8K4Z4;P05388;Q6NSF2;F8VWS0;Q53HW2;Q53HK9;Q3B7A4;F8VU65;F8VW21;F8VPE8;G3V210;F8VQY6;F8VRK7;F8VZS0;B4E3D5;F8VWV4;Q8NHW5;F8VS58	RPLP0;RPLP0P6	60S acidic ribosomal protein P0;60S acidic ribosomal protein P0-like	11.3798	0.135851	-0.326944	-0.448523	-0.362321	-0.140009	0.0891466	-0.199362	-0.451487	-0.0803379	-0.0605732	0.115801	-0.0102059	0.20052	0.10508	-0.39808	-0.123869	0.196779	-0.03794	0.134946	-0.191714	0.116848	-0.37264	0.160363	0.0426103	0.11785	0.0570614	0.0326534	0.0624899	-0.178492	-0.0724582	-0.105142	0.221198	-0.107754	-0.287129	0.00235193	-0.118747	-0.094504	0.0799663	0.0538309	0.100147	0.224434	0.203155	-0.0351528	0.118176	0.238504	0.186488
A8K4Z6;Q9BRD0;H7C462	BUD13	BUD13 homolog	7.72158	NaN	NaN	NaN	NaN	NaN	NaN	NaN	NaN	NaN	NaN	NaN	NaN	NaN	NaN	NaN	NaN	NaN	NaN	NaN	NaN	NaN	NaN	NaN	NaN	NaN	NaN	NaN	NaN	NaN	NaN	NaN	NaN	NaN	NaN	-0.398131	NaN	NaN	NaN	NaN	NaN	NaN	NaN	NaN	NaN	NaN	NaN
A8K517;P62266;D6RD47	RPS23	40S ribosomal protein S23	10.9129	0.270278	0.391683	0.107887	0.370825	0.358687	0.155419	0.505778	0.32743	0.258203	0.09338	0.363569	0.606656	0.00792889	0.256649	0.204793	0.146143	0.163676	0.434161	0.453479	0.0727858	0.136793	0.170721	0.162932	0.14888	0.322848	0.2472	-0.107426	0.426587	-0.211884	-0.0321588	-0.12705	0.177495	0.203205	-0.323361	-0.134059	0.0764917	0.20411	0.181787	0.292537	-0.0847021	0.337402	0.630862	0.091813	0.51782	0.63415	0.169952
A8K525;Q15233;Q15233-2;H7C367;C9JYS8	NONO	Non-POU domain-containing octamer-binding protein	11.2216	0.125977	0.226635	0.139875	0.147443	-0.0671064	-0.0479066	-0.0953836	-0.208864	0.0199225	0.00622346	0.0597261	-0.274282	-0.331667	0.198582	0.0545452	0.444763	0.121044	0.143137	0.414832	0.416282	-0.236184	0.0126923	0.182179	0.0775935	-0.529471	0.147618	-0.0287352	-0.112767	-0.164786	-0.370048	-0.288299	-0.278127	0.158669	-0.700975	-0.0275197	0.121627	0.0825958	-0.237699	0.0986055	0.122853	0.126365	0.639183	0.103399	-0.383627	0.229852	0.14092
A8K548;Q8IZL8;I3L3A8;B4DR36;C9JFV4;Q8IZL8-2;E7EV54;B4DEX7;O15451	PELP1	Proline-, glutamic acid- and leucine-rich protein 1	10.0921	0.286875	-0.337763	-0.388806	-0.314755	-0.347284	0.180924	-0.647013	-0.390671	-0.0507454	-0.311226	-0.457083	-0.440809	-0.615629	-0.0639828	-0.745649	-0.260844	-0.631465	-0.953169	-0.0994472	0.245807	-0.580162	-0.610841	-0.308767	-0.622584	0.0896511	-0.323009	-0.504339	-0.857822	-0.356933	-0.677356	-0.169155	0.119604	-0.768725	-0.547548	-0.180442	-0.250113	0.31757	-0.242626	0.262482	0.0612201	0.0469008	-0.0255808	-1.05269	-1.10138	0.0725586	-0.120185
A8K556;Q8NFJ5	GPRC5A	Retinoic acid-induced protein 3	9.75708	NaN	NaN	-1.37823	NaN	NaN	NaN	NaN	NaN	NaN	-0.798258	NaN	NaN	NaN	-1.38527	NaN	NaN	-0.935837	-1.23701	-1.47006	NaN	NaN	NaN	-1.42078	-0.171335	NaN	NaN	NaN	-0.447315	1.20796	NaN	NaN	NaN	NaN	NaN	-1.24673	-0.209516	NaN	-1.28493	NaN	NaN	-0.366924	NaN	NaN	NaN	NaN	NaN
A8K5A4;A5PL27;P00450;Q1L857;B7Z5Q2	CP	Ceruloplasmin	9.94036	NaN	2.50103	5.33241	3.32884	NaN	NaN	NaN	NaN	4.52023	3.91033	1.35233	2.81207	3.32068	2.58869	NaN	NaN	3.97922	4.0725	2.53867	3.51989	3.43202	3.60023	3.6011	4.28076	3.08694	2.72566	4.08936	3.69563	2.10036	2.92292	3.30486	NaN	3.57069	2.99312	3.74012	1.96607	0.931084	3.22796	2.5038	3.41696	3.11783	NaN	2.49128	3.81747	3.2787	3.59713
A8K5D5;P49406;B4DIG4;S4R3W9	MRPL19	39S ribosomal protein L19, mitochondrial	9.5426	NaN	NaN	NaN	NaN	NaN	1.01502	NaN	-0.900799	NaN	-1.01264	NaN	NaN	-1.48666	NaN	NaN	-0.896678	-0.165111	NaN	0.94463	0.512699	NaN	0.454921	-0.0970926	-1.1129	-0.652785	-0.239486	NaN	-0.48656	NaN	-1.74088	NaN	NaN	NaN	NaN	-0.243182	NaN	NaN	NaN	NaN	NaN	NaN	-0.0962619	NaN	-0.342669	-0.210139	-0.371057
A8K5D8;A8K4G7;O75351	VPS4B	Vacuolar protein sorting-associated protein 4B	9.86656	1.30159	1.27244	1.58888	1.71615	0.659888	1.05024	0.899668	1.29215	0.221253	0.576404	1.02538	0.888915	0.909319	0.728079	0.56435	0.883669	0.249102	0.787895	0.911896	0.992596	1.27008	0.480698	0.0749576	0.985962	0.634004	0.675535	0.112279	1.06371	0.594291	0.78339	NaN	0.819597	NaN	NaN	0.799776	NaN	NaN	0.2388	NaN	NaN	NaN	1.41584	1.31036	NaN	1.17186	0.719559
A8K5D9;Q9NQW6-2;Q9NQW6;B4DSL6	ANLN	Actin-binding protein anillin	8.91873	NaN	NaN	NaN	NaN	NaN	NaN	NaN	NaN	NaN	NaN	NaN	NaN	NaN	NaN	NaN	NaN	NaN	-1.56147	-0.621618	-0.138497	NaN	NaN	NaN	NaN	NaN	NaN	NaN	-0.369941	NaN	NaN	NaN	NaN	NaN	NaN	-0.798838	NaN	NaN	NaN	NaN	NaN	NaN	NaN	NaN	NaN	NaN	-1.38742
A8K5G0;M0R2Z9;Q8IX01-4;Q8IX01-3;Q8IX01;M0R3F6;E7ETX7;B4DSQ4	SUGP2	SURP and G-patch domain-containing protein 2	9.05042	NaN	NaN	NaN	NaN	NaN	NaN	NaN	NaN	NaN	NaN	NaN	NaN	NaN	NaN	NaN	0.735476	3.00925	-0.257252	0.990993	-0.756425	-0.306845	NaN	NaN	-1.57294	NaN	NaN	4.84535	-0.424385	NaN	NaN	NaN	NaN	NaN	NaN	NaN	NaN	NaN	NaN	NaN	NaN	NaN	NaN	NaN	NaN	NaN	NaN
A8K5H7;Q96TA2-3;Q96TA2-2;Q96TA2;Q96I63;Q9Y2Q2;Q9NQ51	YME1L1;FTSH	ATP-dependent zinc metalloprotease YME1L1	9.2259	NaN	NaN	NaN	NaN	NaN	-0.0149266	NaN	NaN	NaN	NaN	NaN	NaN	NaN	NaN	NaN	-0.35208	0.572394	0.575873	NaN	0.664425	NaN	0.922402	-1.1242	NaN	NaN	NaN	NaN	NaN	NaN	NaN	NaN	NaN	NaN	NaN	NaN	NaN	NaN	NaN	NaN	NaN	NaN	NaN	NaN	NaN	NaN	0.400761
A8K5I0;P08107;B4DNT8;Q59EJ3;B4DWK5;P08107-2;B4DFN9;B4DI39;E7EP94;B4E1S9;B4E388;B4DVU9;B3KTT5;B4E1T6;B4DNX1	HEL-S-103;HSPA1A	Heat shock 70 kDa protein 1A/1B	11.5	0.585515	0.42283	0.494983	1.01475	0.904709	0.797135	0.884714	0.394471	1.00194	1.34773	1.36796	-0.492631	-0.0793802	0.516832	1.09279	1.28151	0.191862	0.0163811	1.14161	0.748607	0.293915	-0.247367	0.811953	0.711278	-0.0434844	1.0068	1.08743	0.379526	0.447052	0.404849	0.496224	1.20331	0.581485	-0.234186	0.446468	1.09769	0.208838	0.539507	1.6103	0.858967	1.08992	0.422164	0.639569	1.62649	1.02922	0.8862
A8K5I6;Q9UBG3	CRNN	Cornulin	8.98801	NaN	NaN	NaN	NaN	NaN	NaN	NaN	NaN	NaN	NaN	NaN	NaN	NaN	NaN	NaN	NaN	NaN	NaN	NaN	NaN	4.09175	NaN	NaN	NaN	NaN	NaN	NaN	NaN	NaN	NaN	NaN	NaN	NaN	NaN	NaN	NaN	NaN	NaN	NaN	NaN	NaN	NaN	NaN	NaN	NaN	NaN
A8K5J1;P11172;P11172-3;B5LY64;P11172-2;B5LY69;B5LY70;E9PFD2;P11172-4	UMPS	Uridine 5-monophosphate synthase;Orotate phosphoribosyltransferase;Orotidine 5-phosphate decarboxylase;Orotidine 5-phosphate decarboxylase	10.0656	0.625176	-0.336902	-0.233643	0.41225	0.043651	0.133279	0.9225	0.130271	0.0924851	-0.323875	0.468701	0.170906	-0.496448	0.0095031	0.301805	-0.35924	-0.0351785	-0.631042	0.673004	0.673475	-0.179769	-0.536723	0.638645	0.0624145	-0.137504	0.220527	0.193481	0.479311	-0.559149	-0.578601	-0.175173	NaN	NaN	NaN	0.251006	0.458525	NaN	-0.652693	0.664973	NaN	0.017899	NaN	NaN	NaN	0.590054	-0.472873
A8K5J7;Q9UL15;Q9UL15-2	BAG5	BAG family molecular chaperone regulator 5	9.01064	NaN	NaN	NaN	NaN	NaN	-0.0196308	NaN	NaN	NaN	-0.812046	NaN	0.828025	NaN	NaN	NaN	NaN	NaN	-0.908849	0.265775	-0.42488	-0.675455	-0.381283	-0.673014	-1.1123	NaN	NaN	0.607505	-0.333653	NaN	NaN	NaN	NaN	NaN	NaN	NaN	NaN	NaN	NaN	NaN	NaN	NaN	NaN	NaN	-0.488926	NaN	-0.156008
A8K5S3;P53990-2;P53990;P53990-4;P53990-5;H3BMU1;H3BUI0;P53990-3;J3KR23;B4DLP1;H3BQF7;B4DM80	IST1	IST1 homolog	9.46048	NaN	NaN	NaN	NaN	NaN	NaN	NaN	NaN	NaN	NaN	NaN	NaN	NaN	NaN	NaN	0.726997	-0.107286	0.858829	NaN	0.477394	-0.0432045	0.292511	0.120514	NaN	NaN	NaN	NaN	0.974777	NaN	0.787418	NaN	NaN	NaN	NaN	NaN	NaN	NaN	NaN	NaN	NaN	NaN	0.654422	NaN	NaN	NaN	NaN
A8K5U9;Q13492-2;Q13492-5;Q13492;B5BU72;Q13492-3;Q13492-4	PICALM	Phosphatidylinositol-binding clathrin assembly protein	10.3015	-0.0443392	0.427936	-0.268313	0.42748	0.462139	-0.268975	0.09279	0.243057	-0.467777	-0.496301	-0.0321644	0.161621	0.25563	0.062501	0.295359	-0.65069	-0.474871	-0.20432	-0.341269	-0.344077	-0.200016	-0.712544	-0.0502546	-0.502586	-0.3667	-0.0840642	-0.301411	0.0570164	0.304576	0.10595	0.211248	-0.453755	-0.137416	-0.178313	-0.700146	0.194005	-0.167609	0.146604	-0.337967	-0.630569	0.456583	-0.0926134	0.644487	-0.238342	0.163651	0.10442
A8K5X9	RBM19	Probable RNA-binding protein 19	9.00856	NaN	NaN	NaN	NaN	NaN	NaN	NaN	NaN	NaN	NaN	0.273727	NaN	NaN	NaN	NaN	-0.770733	-0.826658	-0.754985	-0.511706	-0.714425	NaN	NaN	NaN	NaN	NaN	NaN	-0.892197	-0.415001	NaN	NaN	NaN	NaN	NaN	NaN	-1.0524	NaN	NaN	NaN	NaN	NaN	NaN	NaN	NaN	NaN	NaN	-0.291014
A8K5Y7;Q9HAV4;B3KPQ5;B3KNC6	XPO5	Exportin-5	10.1793	-1.04585	-0.74992	-0.8606	-1.22314	-0.918986	-1.06835	-0.231773	-1.2056	0.883353	-0.630607	-1.35645	-0.910399	-1.33064	0.200918	-0.437654	-0.812887	-0.793609	-1.34869	-0.329331	-0.261588	-1.46469	-1.0873	0.0599331	-1.20786	-0.710878	-0.635337	-0.386123	-0.775093	-0.914335	-1.1746	-0.8614	NaN	-0.771548	-0.667506	-0.553061	-0.36793	-0.552745	-0.0996928	0.592195	-0.0370225	-0.437867	-0.511472	-0.338827	-1.15489	-0.285371	-0.827008
A8K622;Q59F99;O95793-2;O95793;Q5JW30;O95793-3;B3KRE0	STAU1	Double-stranded RNA-binding protein Staufen homolog 1	9.77547	NaN	1.5438	NaN	0.184916	NaN	0.240043	0.705211	NaN	NaN	-0.192658	0.261125	0.167754	NaN	0.418169	0.525787	0.95169	-0.315171	-0.210909	0.534337	-0.230194	-0.565874	0.344905	-0.0402613	0.21443	-0.397611	-0.580701	-0.0353423	-0.0756011	-0.563158	0.0102942	0.546119	NaN	0.321351	NaN	0.702918	NaN	NaN	0.469949	0.707666	NaN	NaN	NaN	0.74445	0.539289	NaN	-0.266397
A8K644;Q08170;Q53F45;Q59EF5;F6T1J1;B4DEM8	SFRS4;SRSF4	Serine/arginine-rich splicing factor 4	7.91398	NaN	NaN	NaN	NaN	NaN	NaN	NaN	NaN	NaN	NaN	NaN	NaN	NaN	NaN	NaN	NaN	NaN	NaN	NaN	NaN	NaN	NaN	NaN	NaN	NaN	NaN	NaN	NaN	NaN	NaN	NaN	NaN	NaN	NaN	-0.398241	NaN	NaN	NaN	NaN	NaN	NaN	NaN	NaN	NaN	NaN	NaN
A8K646;Q92882	OSTF1	Osteoclast-stimulating factor 1	10.0759	1.17189	1.06254	1.33415	1.40859	0.934152	1.1319	0.79839	NaN	NaN	1.27377	1.4952	0.844562	1.01473	1.4794	NaN	0.402332	1.35384	1.96816	1.38512	0.710244	1.3225	0.5973	0.879011	0.859719	0.921896	1.62946	0.955537	1.23715	0.944832	0.794132	1.83918	1.24402	0.643946	NaN	1.35565	1.41595	1.26147	NaN	1.29972	-0.0167816	1.57625	1.00767	0.949505	0.77939	1.01847	1.11424
A8K670;Q9Y314;M0R3B2	NOSIP	Nitric oxide synthase-interacting protein	9.20104	NaN	NaN	NaN	-1.15296	NaN	-1.16986	NaN	NaN	NaN	NaN	NaN	-1.21891	NaN	NaN	NaN	-0.551588	-0.543772	-0.609188	-0.798009	NaN	NaN	NaN	NaN	NaN	NaN	-0.772084	-0.568713	-0.31487	NaN	NaN	NaN	NaN	NaN	NaN	-0.875859	NaN	NaN	NaN	NaN	NaN	NaN	NaN	NaN	NaN	NaN	-0.605024
A8K690;P31948;G3XAD8;Q3ZCU9;F5H0T1;B4DM70	STIP1	Stress-induced-phosphoprotein 1	11.1985	-0.359984	-0.543873	-1.1036	-0.487894	-0.862026	-0.72475	-0.496541	-1.11695	-0.317978	-0.903742	-0.674549	-0.747323	-1.01145	-0.581516	-0.622454	-0.73746	-0.814419	-0.936898	-0.778331	-0.621014	-0.737863	-1.01054	-1.05076	-0.837233	-0.966504	-1.10373	-0.571876	-0.838024	-1.20646	-0.931239	-1.06143	-0.697293	-1.22032	-0.935046	-0.960266	-0.799699	-1.19938	-1.02967	-0.842734	-0.727484	-1.04781	-1.08982	-0.366301	-0.702947	-1.27022	-0.737575
A8K6H9;Q96QD8;Q96QD8-2	SLC38A2	Sodium-coupled neutral amino acid transporter 2	9.56796	NaN	NaN	NaN	NaN	NaN	NaN	NaN	NaN	NaN	-1.59206	-1.0943	-1.86469	-1.00303	-0.104337	-1.19295	-0.365787	-0.935912	-1.16395	NaN	NaN	NaN	-0.908736	-0.909581	-0.630026	-0.652509	-0.948132	NaN	-1.02871	-1.75048	-1.18377	NaN	NaN	NaN	NaN	-0.27453	NaN	NaN	NaN	NaN	NaN	NaN	-0.521548	-1.3352	NaN	NaN	-0.893284
A8K6I8;P20337	RAB3B	Ras-related protein Rab-3B	8.36118	NaN	NaN	NaN	NaN	NaN	NaN	NaN	NaN	NaN	NaN	NaN	NaN	NaN	NaN	NaN	NaN	NaN	NaN	NaN	NaN	NaN	NaN	NaN	NaN	NaN	NaN	NaN	NaN	NaN	NaN	NaN	NaN	NaN	NaN	NaN	NaN	NaN	NaN	NaN	NaN	NaN	NaN	1.6085	NaN	NaN	NaN
A8K6K1;O75150;H3BP71;O75150-4;O75150-3;F8W8Z4;B4DMM1	RNF40	E3 ubiquitin-protein ligase BRE1B	8.3898	NaN	NaN	NaN	NaN	NaN	NaN	NaN	NaN	NaN	NaN	NaN	NaN	NaN	NaN	NaN	-0.0855606	NaN	-0.844386	NaN	NaN	NaN	NaN	NaN	NaN	NaN	NaN	NaN	NaN	NaN	NaN	NaN	NaN	NaN	NaN	-0.563744	NaN	NaN	NaN	NaN	NaN	NaN	NaN	NaN	NaN	NaN	NaN
A8K6K2;P49902;B7Z382;B3KXN5	NT5C2	Cytosolic purine 5-nucleotidase	9.72468	NaN	NaN	1.00215	0.348616	-0.0446039	-0.38637	-0.146095	NaN	NaN	-0.48604	0.221095	-0.564622	-0.220825	-0.267835	NaN	-0.254148	0.0035854	-0.69323	-1.10232	-0.803442	-0.187514	0.552878	-0.551371	-0.479074	-0.607863	0.063379	-0.0115623	-0.736082	0.449474	-0.100036	NaN	NaN	NaN	NaN	NaN	NaN	NaN	0.0235044	NaN	NaN	NaN	-1.36014	0.0807591	-0.0392218	-0.239439	-0.151069
A8K6K3;Q59FT7;Q15750;Q15750-2	MAP3K7IP1;TAB1	TGF-beta-activated kinase 1 and MAP3K7-binding protein 1	8.57938	NaN	NaN	NaN	NaN	NaN	NaN	NaN	NaN	NaN	NaN	NaN	NaN	NaN	NaN	NaN	NaN	NaN	-0.987248	NaN	NaN	NaN	NaN	NaN	NaN	NaN	NaN	NaN	NaN	NaN	NaN	NaN	NaN	NaN	NaN	NaN	NaN	NaN	NaN	NaN	NaN	NaN	NaN	NaN	NaN	NaN	NaN
A8K6N3;O00534;B4DHS6;O00534-4;O00534-3;O00534-2	VWA5A	von Willebrand factor A domain-containing protein 5A	8.16164	NaN	NaN	NaN	NaN	NaN	NaN	NaN	NaN	NaN	NaN	2.67208	NaN	NaN	NaN	NaN	NaN	NaN	1.94186	NaN	NaN	NaN	NaN	NaN	NaN	NaN	NaN	NaN	NaN	NaN	NaN	NaN	NaN	NaN	NaN	NaN	NaN	NaN	NaN	NaN	NaN	NaN	NaN	NaN	NaN	NaN	NaN
A8K6Q8			11.0746	1.70359	0.568092	-0.55155	-0.144392	0.385683	1.73442	1.46929	1.00425	0.339972	0.150032	-0.740336	-0.377401	-1.15613	0.0430489	-0.274611	-0.293785	-0.499053	-0.158622	0.0579008	-0.388466	-0.1211	-0.0945185	-0.671474	-0.691957	-0.546265	-0.000288558	0.0318902	0.345656	-0.830985	-0.703806	-0.632268	-0.199515	-0.930106	-1.04335	1.65096	1.73411	1.12114	-0.448319	0.835588	2.46833	0.598902	2.03649	1.62087	-0.944112	0.338872	-1.05611
A8K6V6;P15586;B4DTT0;Q7Z3X3;H7C3P4;F6S8M0;B4E284;B4DYH8	GNS;DKFZp686E12166	N-acetylglucosamine-6-sulfatase	9.84071	-0.379621	NaN	-1.78383	NaN	-0.545079	-1.18508	NaN	-0.965719	NaN	-1.04817	NaN	-0.260628	-0.327917	0.00381351	-0.967316	1.19534	-0.714866	NaN	0.280048	-0.58591	-0.193709	-1.02567	-0.888383	NaN	-0.794153	-0.700795	-0.484396	-0.920407	-0.409798	NaN	NaN	-0.527471	NaN	NaN	-0.937325	NaN	NaN	NaN	NaN	NaN	NaN	0.211594	-1.09031	-0.857424	NaN	-0.466658
A8K6X3;D3DQA6	DDX46		10.3472	-0.341198	-0.22132	-0.0904158	-0.404246	-0.796329	0.0921099	-0.276579	-0.332778	-0.150667	-0.52836	-0.448159	-0.65058	-0.60952	-0.590513	-0.727891	-0.276467	-0.438497	-0.848643	-0.371484	-0.140782	-0.453278	-0.822847	-0.564196	-0.42253	-1.1432	-0.606442	-0.39426	-0.701061	-1.00619	-0.990893	-0.476086	-0.510552	-0.644536	-0.888544	-0.588404	-0.379309	-0.691038	-1.02102	-0.256286	-0.445515	-0.788702	-0.595981	NaN	-1.42876	-0.211561	-0.0209963
A8K6X9;Q6PD62	CTR9	RNA polymerase-associated protein CTR9 homolog	8.8528	NaN	NaN	NaN	NaN	NaN	NaN	NaN	NaN	NaN	NaN	NaN	NaN	NaN	NaN	NaN	-0.212881	-0.241962	-1.07715	0.000809744	NaN	-1.02935	-1.45575	NaN	NaN	NaN	NaN	0.0297942	NaN	NaN	NaN	NaN	NaN	NaN	NaN	NaN	NaN	NaN	NaN	NaN	NaN	NaN	NaN	NaN	NaN	NaN	-0.307778
A8K702;G3V1A6;P57764;E9PIB2	GSDMD	Gasdermin-D	9.2387	NaN	NaN	NaN	NaN	NaN	NaN	NaN	NaN	NaN	0.483924	NaN	NaN	NaN	NaN	NaN	0.545656	NaN	1.66317	0.206678	1.69045	NaN	NaN	-0.255803	NaN	NaN	1.28065	0.592528	0.67738	NaN	NaN	NaN	NaN	NaN	NaN	NaN	NaN	NaN	NaN	NaN	NaN	NaN	NaN	0.771274	NaN	NaN	NaN
A8K718;Q9H0W9;Q9H0W9-2;Q9H0W9-3;E9PJU8;E9PQS1;Q9H0W9-4;E9PPB5	C11orf54	Ester hydrolase C11orf54	9.54102	0.499341	NaN	-0.0976109	NaN	NaN	NaN	NaN	-0.227741	NaN	-0.0977456	NaN	0.0438987	NaN	NaN	-0.755315	-0.227248	-0.264476	0.424618	0.233638	0.173161	0.0064348	0.156249	NaN	0.470069	-0.244965	-0.433848	NaN	-0.964723	0.332389	0.750227	NaN	NaN	NaN	NaN	0.0748513	NaN	NaN	0.144265	NaN	NaN	NaN	NaN	-0.234624	NaN	NaN	0.0633432
A8K761;O96000;Q96II6;H3BV16;H3BPJ9	NDUFB10	NADH dehydrogenase [ubiquinone] 1 beta subcomplex subunit 10	9.94977	NaN	NaN	NaN	NaN	NaN	NaN	NaN	NaN	NaN	-0.0224743	0.432825	-0.177471	0.276625	0.20543	-0.889785	-0.352938	-0.361993	0.106015	0.185474	-1.12221	0.610786	-0.567253	NaN	NaN	-0.527871	0.580163	-0.17659	-0.439676	-0.186501	-0.226385	0.140285	NaN	NaN	NaN	-0.0461099	0.259444	NaN	-0.480989	NaN	NaN	0.698872	0.0804607	-0.323889	NaN	0.08341	-0.0284616
A8K787			9.67067	0.175468	-1.38846	-0.0509181	-0.349227	0.390039	0.440045	-0.493138	0.266637	-1.09952	NaN	NaN	NaN	NaN	NaN	NaN	NaN	NaN	NaN	NaN	NaN	NaN	NaN	NaN	NaN	NaN	0.778506	NaN	-0.195348	NaN	NaN	0.0912024	NaN	NaN	NaN	NaN	NaN	NaN	NaN	NaN	NaN	NaN	NaN	NaN	NaN	NaN	NaN
A8K7A1;Q9Y6V7;Q9NVY6	DDX49	Probable ATP-dependent RNA helicase DDX49	8.78647	NaN	NaN	NaN	NaN	NaN	NaN	NaN	NaN	NaN	NaN	NaN	NaN	NaN	NaN	NaN	-0.327147	NaN	-1.34489	-0.318159	-0.116764	-0.785006	NaN	NaN	NaN	NaN	NaN	NaN	-0.517326	NaN	NaN	NaN	NaN	NaN	NaN	NaN	NaN	NaN	NaN	NaN	NaN	NaN	NaN	NaN	NaN	NaN	NaN
A8K7F7;Q9Y3I1;Q9Y3I1-3;Q9Y3I1-2;Q5HYB3	FBXO7;DKFZp686B08113	F-box only protein 7	9.13707	NaN	NaN	NaN	NaN	NaN	NaN	NaN	NaN	NaN	NaN	NaN	NaN	NaN	NaN	NaN	NaN	NaN	-1.49313	NaN	NaN	NaN	NaN	NaN	NaN	NaN	NaN	NaN	NaN	NaN	NaN	NaN	NaN	NaN	NaN	NaN	NaN	NaN	NaN	NaN	NaN	NaN	NaN	NaN	NaN	NaN	NaN
A8K7H4;O43929;B7Z2M4;Q53TH5;Q96B14;O43929-2;O43929-3	ORC4;ORC4L	Origin recognition complex subunit 4	8.51821	NaN	NaN	NaN	NaN	NaN	NaN	NaN	NaN	NaN	NaN	NaN	NaN	NaN	NaN	NaN	NaN	-0.429857	NaN	NaN	NaN	NaN	NaN	NaN	NaN	NaN	NaN	NaN	NaN	NaN	NaN	NaN	NaN	NaN	NaN	NaN	NaN	NaN	NaN	NaN	NaN	NaN	NaN	NaN	NaN	NaN	NaN
A8K7J6;Q86TS9-3;Q86TS9;G3V3U6;G5E9P5;Q86TS9-2	MRPL52	39S ribosomal protein L52, mitochondrial	8.25998	NaN	NaN	NaN	NaN	NaN	NaN	NaN	NaN	NaN	NaN	NaN	NaN	NaN	NaN	NaN	NaN	-0.291604	NaN	NaN	NaN	NaN	NaN	NaN	NaN	NaN	NaN	NaN	NaN	NaN	NaN	NaN	NaN	NaN	NaN	NaN	NaN	NaN	NaN	NaN	NaN	NaN	NaN	NaN	NaN	NaN	NaN
A8K7N0			10.3251	0.901203	0.967617	NaN	0.549599	NaN	-3.01635	NaN	NaN	0.691989	NaN	NaN	NaN	NaN	NaN	-1.9138	NaN	0.549937	-1.83847	0.984837	-2.98708	NaN	-2.34053	NaN	NaN	-2.8402	NaN	-2.02641	-2.87052	NaN	0.705476	NaN	NaN	NaN	NaN	-0.936023	NaN	NaN	NaN	NaN	NaN	NaN	NaN	NaN	-2.98223	1.03443	NaN
A8K7T4;Q12907;B4DWN1;D6RBV2;D6RIU4;D6RDX1	LMAN2	Vesicular integral-membrane protein VIP36	10.498	-0.480058	0.745648	0.986781	0.00655027	NaN	-0.900202	NaN	0.863707	NaN	0.477896	1.47309	1.45995	1.03345	0.307723	-0.282834	0.343598	0.514382	1.38776	0.316646	0.69825	0.670212	0.0689465	0.511751	0.335875	0.844665	0.656581	0.357249	0.247868	0.416173	0.768379	-0.0970713	1.09617	0.732733	0.875422	0.389269	0.136109	-0.124028	0.63362	0.207618	0.710291	0.873866	-0.0294164	0.935354	0.804281	0.397293	0.0699541
A8K7V1;B3KY12;Q12874;A8K566;Q53HM6;E7EUT8;B4DW90	SF3A3	Splicing factor 3A subunit 3	10.431	-0.254444	-0.3192	0.0148036	-0.241163	-0.374872	-0.0478332	-0.300002	-0.585204	0.270598	-0.413398	-0.370035	-0.2153	-1.33044	-0.184391	-0.752569	-0.116021	-0.312988	-0.687564	-0.275641	0.0502971	-0.895306	-0.60155	-0.202826	-0.798955	-0.907737	-0.57192	-0.716268	-0.784337	-0.652234	-0.666431	-0.533763	-0.415867	-0.763404	-0.697062	-0.831135	-0.335068	-0.527471	-0.690585	-0.217069	-0.630857	-0.477526	0.0699523	-0.103526	-0.15464	-0.10932	-0.546378
A8K818;O15446;O15446-2;Q05BI1;A0JLT1	CD3EAP	DNA-directed RNA polymerase I subunit RPA34	9.4071	NaN	NaN	NaN	NaN	NaN	NaN	NaN	NaN	NaN	NaN	NaN	NaN	NaN	NaN	NaN	-0.605512	-0.893362	-1.02796	-0.867422	-1.08268	-0.47648	-0.658828	NaN	-0.77905	-0.697774	NaN	-0.482168	-0.854434	NaN	NaN	NaN	NaN	NaN	NaN	0.563879	NaN	NaN	NaN	NaN	NaN	NaN	-0.82024	NaN	NaN	NaN	NaN
A8K878;P55145	MANF	Mesencephalic astrocyte-derived neurotrophic factor	10.2457	-1.51493	0.495064	0.30751	0.424146	0.127551	-1.07468	-0.767214	-0.308955	0.0550366	-0.693556	0.555619	0.408508	0.513155	-0.484549	-0.885731	-0.435033	0.129349	0.58806	-0.041584	-0.31313	0.0343691	-1.05804	-0.01025	-0.605115	0.730153	0.164555	-0.683588	-0.144046	-0.783163	0.674151	0.409412	0.897637	0.996175	NaN	-0.103572	-0.522271	NaN	0.635285	NaN	-0.150002	0.989426	-0.032524	0.556224	0.948778	-0.381629	-0.420533
A8K885;Q9UNH7;Q9UNH7-2;B4DJS7;Q5QTQ6	SNX6	Sorting nexin-6;Sorting nexin-6, N-terminally processed	9.98386	0.0600213	0.855301	NaN	0.506394	0.965925	-0.401958	0.230956	0.299223	1.05245	-0.124605	0.245489	0.122173	-0.252357	0.0537262	-0.318451	-0.271595	-0.108094	-0.592458	-1.06629	-0.0504896	-0.334303	-0.222026	0.0895436	0.597344	-0.128688	0.0584258	0.0125476	0.115535	-0.158466	-0.0787465	0.113083	NaN	0.0309753	-0.0107799	-0.502766	0.263824	NaN	0.317941	0.165823	NaN	0.175566	-0.0699359	-0.0164963	-0.31678	-0.234091	0.18295
A8K8A4;Q96FN4;B2RD40;Q719H8	CPNE2	Copine-2	8.75036	NaN	NaN	NaN	NaN	NaN	NaN	NaN	NaN	NaN	NaN	NaN	NaN	NaN	NaN	NaN	NaN	NaN	-0.711142	NaN	NaN	-1.37729	-0.686344	NaN	NaN	NaN	NaN	NaN	NaN	NaN	NaN	NaN	NaN	NaN	NaN	NaN	NaN	NaN	NaN	NaN	NaN	NaN	NaN	NaN	NaN	NaN	NaN
A8K8B0;P30154;P30154-2;P30154-4;P30154-5;P30154-3;J3KR29;B7Z1G3	PPP2R1B	Serine/threonine-protein phosphatase 2A 65 kDa regulatory subunit A beta isoform	8.54399	NaN	NaN	NaN	NaN	NaN	NaN	NaN	NaN	NaN	NaN	NaN	NaN	NaN	NaN	NaN	NaN	NaN	-0.97636	NaN	NaN	NaN	NaN	NaN	1.27038	NaN	-0.691981	NaN	NaN	NaN	NaN	NaN	NaN	NaN	NaN	NaN	NaN	NaN	NaN	NaN	NaN	NaN	NaN	NaN	NaN	NaN	-0.437441
A8K8B9;P17612-2;P17612;K7ERP6;Q15136	PRKACA;KIN27	cAMP-dependent protein kinase catalytic subunit alpha	9.72738	0.0196398	-0.00460933	0.390073	0.421032	NaN	-0.583038	NaN	0.170167	NaN	-0.124461	0.919042	-0.51924	0.498648	NaN	NaN	-0.406614	-0.249079	-0.693192	-0.307994	0.219501	-0.461803	-0.52585	-0.825297	-0.800827	0.250312	0.255694	-0.575783	-0.883352	-0.14483	NaN	-0.803144	NaN	0.0731352	NaN	-0.0789461	-0.313246	NaN	NaN	0.89569	-0.802731	NaN	NaN	NaN	NaN	NaN	-0.807116
A8K8F9;P51178;P51178-2;Q59EE9;Q5HYD7;B3KXR5	PLCD1;DKFZp686K101	Phosphoinositide phospholipase C;1-phosphatidylinositol 4,5-bisphosphate phosphodiesterase delta-1	8.67473	NaN	NaN	NaN	NaN	NaN	NaN	NaN	NaN	NaN	NaN	NaN	NaN	NaN	NaN	NaN	0.980369	NaN	NaN	NaN	NaN	NaN	NaN	NaN	NaN	NaN	NaN	NaN	NaN	NaN	NaN	2.70303	NaN	NaN	NaN	NaN	NaN	NaN	NaN	NaN	NaN	2.46029	2.01873	NaN	NaN	NaN	NaN
A8K8I8;Q96CB9-4;Q96CB9;B3KUM0	NSUN4	5-methylcytosine rRNA methyltransferase NSUN4	8.08618	NaN	NaN	NaN	NaN	NaN	NaN	NaN	NaN	NaN	NaN	NaN	NaN	NaN	NaN	NaN	NaN	NaN	-0.739502	NaN	NaN	NaN	NaN	NaN	NaN	NaN	NaN	NaN	NaN	NaN	NaN	NaN	NaN	NaN	NaN	NaN	NaN	NaN	NaN	NaN	NaN	NaN	NaN	NaN	NaN	NaN	NaN
A8K8L2;Q9NXH9-2;Q9NXH9;B4DHS5;K7EQQ8	TRMT1;SEMA4B	tRNA (guanine(26)-N(2))-dimethyltransferase	9.15872	NaN	NaN	NaN	NaN	NaN	NaN	NaN	NaN	NaN	NaN	NaN	NaN	NaN	NaN	NaN	-1.03856	-0.853756	-0.999641	-0.615419	-0.745267	-0.776694	-0.677621	-0.221568	NaN	-0.497536	NaN	-0.225522	0.128555	NaN	NaN	NaN	NaN	NaN	NaN	-0.537942	NaN	NaN	NaN	NaN	NaN	NaN	NaN	NaN	NaN	NaN	-0.697863
A8K8N5;B4DKA8;P40818;B4DUC6	USP8	Ubiquitin carboxyl-terminal hydrolase;Ubiquitin carboxyl-terminal hydrolase 8	8.69955	NaN	NaN	NaN	NaN	NaN	NaN	NaN	NaN	NaN	NaN	NaN	NaN	NaN	NaN	NaN	NaN	NaN	0.133907	NaN	NaN	-0.0302654	NaN	0.163171	-0.397255	NaN	NaN	0.10058	NaN	NaN	NaN	NaN	NaN	NaN	NaN	NaN	NaN	NaN	NaN	NaN	NaN	NaN	NaN	NaN	NaN	NaN	NaN
A8K8X0;Q14CX7	NAA25	N-alpha-acetyltransferase 25, NatB auxiliary subunit	9.21267	0.0233724	NaN	NaN	NaN	NaN	NaN	NaN	0.755576	NaN	-0.529471	NaN	NaN	NaN	NaN	-0.737341	-0.995086	-0.480258	NaN	1.31466	-0.8608	-1.05839	NaN	NaN	NaN	-0.82546	0.515666	-0.334797	-0.549423	NaN	NaN	NaN	NaN	NaN	NaN	NaN	NaN	NaN	NaN	NaN	NaN	NaN	NaN	NaN	-0.122739	NaN	NaN
A8K8Z4;P13671	C6	Complement component C6	8.49365	NaN	NaN	NaN	NaN	NaN	NaN	NaN	NaN	NaN	3.08859	NaN	NaN	NaN	NaN	NaN	NaN	NaN	NaN	NaN	NaN	NaN	NaN	NaN	NaN	NaN	NaN	NaN	3.39164	NaN	NaN	NaN	NaN	NaN	NaN	NaN	NaN	NaN	NaN	NaN	NaN	NaN	NaN	NaN	NaN	NaN	NaN
A8K905;A6NJZ9;Q8WTT2;F5H677	NOC3L	Nucleolar complex protein 3 homolog	9.47423	NaN	NaN	NaN	NaN	NaN	NaN	NaN	-1.35524	NaN	-1.31806	NaN	NaN	NaN	NaN	NaN	-0.76415	-1.26885	-0.617127	-0.204474	-0.328267	-0.710597	-0.887369	NaN	NaN	-0.586783	NaN	NaN	-0.366229	-0.487692	-1.46853	-1.20571	NaN	NaN	NaN	NaN	NaN	NaN	NaN	NaN	NaN	NaN	NaN	NaN	-0.397255	NaN	-0.376068
A8K916;P63010;P63010-2;H0UID4;H0UID3;A8K0G3;H0UID5;Q68DI0;K7EJT8;B4DWG4;B4E261	AP2B1;DKFZp781K0743	AP-2 complex subunit beta	10.9258	-0.825467	-0.00407957	-0.125622	0.0272164	-0.108425	-0.615994	-0.0312533	0.174123	-0.162444	-0.243152	-0.272661	0.150313	0.0967039	-0.296431	-0.198897	0.120207	-0.349302	-0.564636	-0.351555	-0.318593	-0.209103	-0.258986	-0.323025	0.158278	-0.260146	-0.271187	-0.438933	-0.0738202	0.30718	0.131001	0.223761	-0.269791	-0.155976	-0.245936	-0.00716116	0.0302594	-0.462197	0.0200993	-0.133224	0.0316928	-0.323587	-0.4844	-0.024431	-0.365013	-0.586685	-0.104806
A8K923;Q8TF05-2;Q8TF05;B2RCG9	PPP4R1	Serine/threonine-protein phosphatase 4 regulatory subunit 1	8.72012	0.288203	NaN	NaN	-0.399007	NaN	NaN	NaN	-0.451857	NaN	NaN	NaN	NaN	NaN	NaN	NaN	-0.600079	0.000548299	NaN	-0.369718	NaN	NaN	NaN	NaN	NaN	NaN	NaN	NaN	NaN	NaN	NaN	NaN	NaN	NaN	NaN	NaN	NaN	NaN	NaN	NaN	NaN	NaN	NaN	NaN	NaN	NaN	NaN
A8K930;Q8NDI1-3;Q8NDI1-2;Q8NDI1	EHBP1	EH domain-binding protein 1	7.81811	NaN	NaN	NaN	NaN	NaN	NaN	NaN	NaN	NaN	NaN	NaN	NaN	NaN	NaN	NaN	NaN	NaN	NaN	NaN	NaN	NaN	NaN	NaN	NaN	NaN	NaN	NaN	NaN	NaN	NaN	NaN	NaN	NaN	NaN	0.647942	NaN	NaN	NaN	NaN	NaN	NaN	NaN	NaN	NaN	NaN	NaN
A8K946;O43148;O43148-2;Q05D80;K7EP06	RNMT	mRNA cap guanine-N7 methyltransferase	9.61351	NaN	NaN	-0.366476	NaN	NaN	0.254117	NaN	NaN	NaN	-0.584329	NaN	-0.0989585	-0.825216	-0.121546	-1.00245	-0.924826	-0.71342	-0.438149	0.0498027	0.150715	-0.539233	-0.470303	NaN	-1.34891	NaN	0.0744715	-0.711679	-0.409313	-0.969233	-0.735349	NaN	NaN	NaN	NaN	-0.00451002	NaN	NaN	NaN	NaN	NaN	NaN	1.01949	NaN	NaN	NaN	0.211422
A8K964;Q9H307;Q9H307-2	PNN	Pinin	9.98116	NaN	NaN	-0.535746	-0.0330882	NaN	-0.498568	-0.530162	-0.814788	0.110635	-0.218508	-0.106119	0.168822	-0.676899	-0.199518	0.00370234	-0.56104	-0.497333	-0.747225	-0.640798	-0.199822	-0.489247	-0.695759	0.1102	-0.141302	-0.416005	-0.233163	-0.86378	-0.705846	NaN	-0.323658	-0.254715	NaN	NaN	NaN	-0.456701	NaN	-0.746485	-0.767342	NaN	-0.687598	0.233888	0.0671073	-0.192321	-0.613445	-0.238665	-0.191505
A8K9B2;Q9H9P8;C9JVN9;Q9H9P8-2	L2HGDH	L-2-hydroxyglutarate dehydrogenase, mitochondrial	9.30075	-0.0865121	NaN	NaN	NaN	NaN	-0.356933	-0.450485	NaN	NaN	NaN	NaN	-0.589902	-0.941482	NaN	NaN	-0.730053	NaN	-0.741827	-1.61756	NaN	-0.778124	-2.45983	NaN	NaN	NaN	-0.313478	-0.539405	-1.05046	0.0217751	NaN	NaN	NaN	NaN	NaN	NaN	NaN	NaN	NaN	NaN	NaN	NaN	-0.373732	NaN	NaN	NaN	-0.760184
A8K9B9;Q9H223	EHD4	EH domain-containing protein 4	10.3902	-0.993736	0.134089	-0.412604	0.116877	-0.212404	0.0793809	-0.0425351	0.448178	-0.0149266	0.100827	-0.139729	-0.0668637	0.45844	-0.0925355	0.746714	0.0567444	0.218767	0.227261	-0.571487	-0.193375	0.119722	0.246289	-0.245078	-0.294953	0.129592	-0.0612924	-0.39603	0.631109	0.936663	0.0238134	-0.0482951	0.185327	0.0693348	0.564161	-0.00512677	0.109156	-0.352461	-0.0668789	0.257278	-0.610949	0.454348	-0.149086	-0.00719865	-0.403966	-0.131784	0.247303
A8K9D2;Q9H0U6	MRPL18	39S ribosomal protein L18, mitochondrial	8.9152	NaN	NaN	NaN	NaN	NaN	NaN	NaN	NaN	NaN	NaN	NaN	NaN	NaN	NaN	NaN	NaN	-0.560226	-0.88409	-0.380064	-1.04721	-0.743472	0.241083	NaN	NaN	NaN	NaN	-0.306379	-0.815001	NaN	NaN	NaN	NaN	NaN	NaN	-0.682304	NaN	NaN	NaN	NaN	NaN	NaN	NaN	NaN	NaN	NaN	NaN
A8K9E4;P22894;B4E0I2;H7C1M3	MMP8	Neutrophil collagenase	8.65026	NaN	NaN	NaN	2.6117	NaN	NaN	2.44678	NaN	NaN	2.48237	NaN	NaN	NaN	NaN	NaN	NaN	NaN	NaN	NaN	NaN	NaN	NaN	NaN	NaN	NaN	NaN	2.50484	NaN	NaN	NaN	NaN	NaN	NaN	NaN	NaN	NaN	NaN	NaN	NaN	NaN	NaN	NaN	NaN	NaN	NaN	NaN
A8K9J6;B4DK26;Q5ZPR3-3;Q5ZPR3-4;Q5ZPR3;A8K6Q6;H0YL10;Q5ZPR3-2	CD276	CD276 antigen	9.44988	NaN	NaN	NaN	NaN	NaN	NaN	NaN	NaN	NaN	NaN	NaN	NaN	NaN	-0.0186342	0.845909	-0.125651	0.171713	0.329685	NaN	1.80521	NaN	1.47445	NaN	2.54372	0.741493	NaN	0.995477	NaN	NaN	NaN	NaN	NaN	NaN	NaN	NaN	NaN	NaN	NaN	NaN	1.57205	NaN	NaN	NaN	NaN	NaN	NaN
A8K9K1;Q93084-4;Q93084-2;Q93084-3;Q93084-7;Q93084;Q93084-6;Q93084-5	ATP2A3	Calcium-transporting ATPase;Sarcoplasmic/endoplasmic reticulum calcium ATPase 3	8.40656	NaN	NaN	NaN	NaN	NaN	NaN	NaN	NaN	NaN	NaN	NaN	NaN	NaN	NaN	NaN	NaN	NaN	3.30743	NaN	NaN	NaN	NaN	NaN	NaN	NaN	NaN	NaN	NaN	NaN	NaN	NaN	NaN	NaN	NaN	NaN	NaN	NaN	NaN	NaN	NaN	NaN	NaN	NaN	NaN	NaN	NaN
A8K9K8;Q9UNQ2;B4DRY2;D6RCL3	DIMT1	Probable dimethyladenosine transferase	8.77691	NaN	NaN	NaN	NaN	NaN	NaN	NaN	NaN	NaN	NaN	NaN	NaN	NaN	NaN	-0.597984	-0.716771	NaN	-1.74777	NaN	NaN	NaN	NaN	NaN	NaN	NaN	NaN	NaN	NaN	NaN	NaN	NaN	NaN	NaN	NaN	NaN	NaN	NaN	NaN	NaN	NaN	NaN	NaN	NaN	NaN	NaN	-1.69906
A8K9L2;Q86Y07-5;Q05CR6;Q86Y07-2;Q86Y07-3;Q86Y07;Q86Y07-4;B7Z2X1	VRK2	Serine/threonine-protein kinase VRK2	8.20363	NaN	NaN	NaN	NaN	NaN	NaN	NaN	NaN	NaN	NaN	NaN	NaN	NaN	NaN	NaN	NaN	NaN	NaN	NaN	NaN	NaN	NaN	NaN	NaN	NaN	NaN	NaN	NaN	NaN	NaN	NaN	NaN	NaN	NaN	NaN	NaN	NaN	NaN	NaN	NaN	NaN	NaN	NaN	NaN	NaN	NaN
A8K9S3;Q92828	CORO2A	Coronin;Coronin-2A	7.90837	NaN	NaN	NaN	NaN	NaN	3.82298	NaN	NaN	NaN	NaN	NaN	NaN	NaN	NaN	NaN	NaN	NaN	NaN	NaN	NaN	NaN	NaN	NaN	NaN	NaN	NaN	NaN	NaN	NaN	NaN	NaN	NaN	NaN	NaN	NaN	NaN	NaN	NaN	NaN	NaN	NaN	NaN	NaN	NaN	NaN	NaN
A8K9T3;P33121-2;P33121;E7EPM6;B4E0R0;B7Z3Z9;D6RER0	ACSL1	Long-chain-fatty-acid--CoA ligase 1	9.43109	NaN	NaN	NaN	2.15303	NaN	NaN	1.95988	3.39301	NaN	2.54078	1.58091	NaN	NaN	1.93367	0.831897	0.397227	0.859626	NaN	NaN	NaN	NaN	NaN	NaN	NaN	NaN	NaN	2.51626	1.50707	NaN	NaN	2.0166	NaN	NaN	NaN	NaN	NaN	NaN	NaN	NaN	NaN	NaN	NaN	NaN	NaN	NaN	NaN
A8K9U9;P36406-3;P36406-2;P36406;D6RD22;D6R9E9;D6RBN4	TRIM23	E3 ubiquitin-protein ligase TRIM23	9.27501	NaN	NaN	NaN	0.864281	NaN	NaN	NaN	NaN	NaN	NaN	NaN	NaN	NaN	NaN	NaN	NaN	NaN	NaN	NaN	NaN	1.15059	NaN	NaN	NaN	NaN	NaN	1.11394	NaN	NaN	NaN	NaN	NaN	NaN	NaN	NaN	NaN	NaN	NaN	NaN	NaN	NaN	NaN	NaN	NaN	NaN	NaN
A8K9X5;Q9UNN5;B1ANM7;Q9UNN5-2;B4DEJ6;B3KT28	FAF1	FAS-associated factor 1	9.28078	NaN	NaN	NaN	NaN	NaN	NaN	NaN	-1.13862	NaN	NaN	NaN	NaN	NaN	NaN	NaN	-0.431142	-0.87137	-0.618161	-0.135345	-0.612594	-0.474358	-0.750349	-0.619178	0.84578	0.00434902	-0.74743	-0.429536	-0.599954	NaN	-0.2587	NaN	NaN	NaN	NaN	-0.616949	NaN	NaN	NaN	NaN	NaN	NaN	NaN	NaN	NaN	NaN	NaN
A8KA74;P78316;E9PFK5;P78316-2;Q96GC8	NOP14	Nucleolar protein 14	9.20455	NaN	NaN	NaN	NaN	NaN	NaN	NaN	NaN	NaN	NaN	-1.24178	NaN	-5.39931	NaN	-0.373509	-0.661658	-0.646832	-1.02294	NaN	-0.929942	-0.218843	NaN	-0.465504	NaN	-1.06509	-0.856866	NaN	-0.651499	NaN	-0.797013	NaN	NaN	NaN	NaN	-0.743136	NaN	NaN	NaN	NaN	NaN	NaN	NaN	NaN	NaN	NaN	-0.520154
A8KA82;Q13217	DNAJC3	DnaJ homolog subfamily C member 3	9.98909	NaN	-0.424385	NaN	NaN	NaN	-0.220825	-0.508023	NaN	-0.323428	-0.44467	0.51707	0.360953	0.293452	-0.109121	NaN	-1.03039	0.0475654	0.361682	0.0507491	-0.204413	0.177588	-0.806835	-0.801239	-0.70329	0.161523	-0.690194	-0.282595	-0.763582	-0.418568	-0.479851	NaN	NaN	-0.218843	0.00323526	-1.05431	-0.159888	0.622865	0.647829	-0.56267	0.196409	-0.0815468	NaN	0.138963	-0.729183	NaN	-0.35095
A8KA84;Q9Y6K5	OAS3	2-5-oligoadenylate synthase 3	9.67574	1.01258	NaN	NaN	NaN	NaN	NaN	NaN	1.66272	NaN	1.26573	1.24115	NaN	NaN	1.10183	3.2712	-0.179511	1.24873	-0.337306	0.899857	0.954328	NaN	0.0745778	1.35986	NaN	0.894477	2.49119	0.0683472	1.40549	NaN	NaN	1.73399	NaN	NaN	NaN	NaN	NaN	NaN	NaN	1.07	NaN	2.07421	1.40516	2.04578	NaN	1.90266	2.0341
A8KAH1;P48651;B4DE85;Q9BSY0;Q9BUQ5	PTDSS1	Phosphatidylserine synthase 1	9.64849	NaN	NaN	NaN	NaN	NaN	NaN	NaN	NaN	NaN	NaN	0.317049	-0.188274	NaN	0.215128	NaN	-0.762588	0.12064	-0.68571	NaN	NaN	-0.948601	NaN	0.32896	-0.942083	-0.323468	0.701571	-0.176961	-0.475261	-0.428035	-0.268794	NaN	NaN	0.254461	NaN	-0.457437	NaN	1.08387	0.00500037	NaN	NaN	1.39703	0.190273	1.34246	-0.0914239	0.112379	-0.260323
A8KAH6;Q16082	HSPB2	Heat shock protein beta-2	7.87589	NaN	NaN	NaN	NaN	NaN	NaN	NaN	NaN	NaN	NaN	NaN	NaN	NaN	NaN	NaN	NaN	NaN	NaN	NaN	NaN	NaN	NaN	NaN	NaN	NaN	NaN	NaN	NaN	NaN	NaN	NaN	NaN	NaN	NaN	NaN	NaN	NaN	NaN	NaN	NaN	NaN	NaN	NaN	NaN	NaN	2.66868
A8KAH9;P62834;Q5U0C3	RAP1A	Ras-related protein Rap-1A	9.20745	NaN	NaN	NaN	NaN	NaN	NaN	NaN	NaN	NaN	NaN	NaN	NaN	NaN	NaN	NaN	0.488591	-0.295488	0.526073	0.38947	0.0922305	0.747536	0.205646	NaN	NaN	NaN	NaN	NaN	NaN	0.394297	NaN	NaN	NaN	NaN	NaN	NaN	NaN	NaN	NaN	NaN	NaN	NaN	NaN	NaN	NaN	NaN	NaN
A8KAL2;Q8TBA6-2;Q8TBA6;B4E1D4	GOLGA5	Golgin subfamily A member 5	8.3915	NaN	NaN	NaN	NaN	NaN	NaN	NaN	NaN	NaN	NaN	NaN	NaN	NaN	NaN	NaN	1.03115	NaN	NaN	NaN	NaN	NaN	0.551036	NaN	NaN	NaN	NaN	NaN	NaN	NaN	NaN	NaN	NaN	NaN	NaN	0.826514	NaN	NaN	NaN	NaN	NaN	NaN	NaN	NaN	NaN	NaN	NaN
A8KAM9;Q9UNP9-2;Q9UNP9;Q9UNP9-3;E9PEQ6;E9PKY5;B3KSZ1;B4E3F2	PPIE	Peptidyl-prolyl cis-trans isomerase E;Peptidyl-prolyl cis-trans isomerase	9.23636	NaN	NaN	NaN	NaN	NaN	0.069573	NaN	NaN	NaN	-0.319502	NaN	NaN	NaN	NaN	NaN	NaN	0.643225	NaN	NaN	-0.393197	-1.03316	NaN	NaN	-0.167872	-0.0363276	0.0961596	-1.11223	-0.512931	NaN	NaN	NaN	NaN	NaN	NaN	0.0203843	NaN	NaN	NaN	NaN	NaN	NaN	NaN	NaN	NaN	NaN	-0.650948
A8KAQ6;Q9Y679-2;Q68CX8;B4E3W1;Q9Y679-3;Q9Y679	AUP1;DKFZp686P12272	Ancient ubiquitous protein 1	9.3119	NaN	NaN	NaN	NaN	NaN	-0.311038	NaN	NaN	NaN	NaN	NaN	NaN	NaN	NaN	NaN	-0.935761	NaN	-0.687867	NaN	NaN	-0.775745	-0.926484	0.475455	NaN	0.197004	-0.560519	-1.09828	-0.295512	-0.132511	NaN	NaN	NaN	NaN	NaN	-0.337083	NaN	NaN	0.657923	NaN	NaN	NaN	NaN	NaN	NaN	NaN	-0.526261
A8MQ02;J3KN01;P55196;P55196-5;G1UI22;Q5TIG5;P55196-6	MLLT4	Afadin	9.31925	0.182017	NaN	NaN	NaN	NaN	NaN	NaN	NaN	NaN	NaN	0.31484	-1.07457	NaN	NaN	NaN	-0.317754	-0.571338	-0.775022	0.729274	0.61087	-0.414027	-0.390668	-0.381519	-0.5281	0.585172	0.298361	-0.532467	-0.343045	0.289739	NaN	NaN	NaN	NaN	NaN	NaN	NaN	NaN	-2.08699	NaN	NaN	NaN	NaN	NaN	NaN	NaN	-0.709542
A8MTY9;B7Z6B1;O14972;A8MY26;B7Z606;E7EWN9	DSCR3	Down syndrome critical region protein 3	8.67822	NaN	NaN	NaN	NaN	NaN	NaN	NaN	NaN	NaN	NaN	NaN	NaN	NaN	NaN	NaN	-0.529471	-0.0977638	NaN	NaN	NaN	0.0378138	NaN	NaN	NaN	NaN	0.34839	0.579806	NaN	NaN	NaN	0.690195	NaN	NaN	NaN	NaN	NaN	NaN	NaN	NaN	NaN	NaN	NaN	NaN	NaN	NaN	NaN
A8MUM1;Q53HC9;C9J0U9;D3YTH5	TSSC1	Protein TSSC1	9.05736	NaN	NaN	NaN	NaN	NaN	NaN	NaN	NaN	NaN	NaN	NaN	NaN	-0.301939	NaN	NaN	0.0580824	NaN	-0.717298	-0.368154	NaN	1.58784	NaN	NaN	NaN	0.101691	NaN	NaN	-0.504773	NaN	0.206662	NaN	NaN	NaN	NaN	-0.193835	NaN	NaN	NaN	NaN	NaN	NaN	NaN	NaN	NaN	NaN	NaN
A8MW61;O43660;O43660-2	PLRG1	Pleiotropic regulator 1	9.8713	-0.723078	NaN	NaN	-0.317883	NaN	-0.342669	-0.255538	-0.40163	0.00615901	-0.553164	NaN	-0.697088	-1.0558	-0.344147	-0.374802	-0.329444	-0.401451	-0.858047	0.0488956	0.0035252	-0.414846	-0.651373	-0.207451	-0.204583	-0.445727	NaN	-0.0912205	-0.337882	-0.433814	NaN	-0.441377	NaN	NaN	NaN	-0.568519	NaN	NaN	-0.195977	-0.562181	NaN	NaN	NaN	NaN	-0.620586	NaN	-0.750972
A8MWD3;O15371;B4DVY1;B4E1K8	EIF3D	Eukaryotic translation initiation factor 3 subunit D	10.5613	-0.573214	-0.316102	-0.697134	-0.436733	-0.592955	-0.558887	0.14672	-0.79746	-0.597151	-0.303223	-0.190554	-0.27586	-0.254896	-0.498064	-0.405361	-0.308695	0.0240681	-0.324853	-0.598642	-0.490623	-0.312073	-0.0690868	-0.462013	-0.551066	-0.263635	-0.412402	-0.271311	-0.225028	-0.536948	-0.446485	-0.570463	-0.368343	-0.308932	-0.57372	-0.624936	-0.531721	-0.448107	-0.280429	-0.0991678	-0.339188	-0.26141	-0.421323	-0.784182	-0.407006	-0.0470761	0.183798
A8MWK3;P19022	CDH2	Cadherin-2	7.2671	NaN	NaN	NaN	NaN	NaN	NaN	NaN	NaN	NaN	NaN	NaN	NaN	NaN	NaN	NaN	NaN	NaN	NaN	NaN	NaN	NaN	NaN	NaN	NaN	NaN	NaN	NaN	NaN	NaN	NaN	NaN	NaN	NaN	NaN	NaN	NaN	NaN	NaN	NaN	NaN	NaN	NaN	NaN	NaN	NaN	NaN
A8MXP9;P43243;D6REM6;Q68D11;D6R991	MATR3;DKFZp686K23100	Matrin-3	11.1584	-0.0605836	-0.0530837	0.0857545	-0.496366	-0.540715	-0.208353	-0.433595	-0.22286	-0.0736058	-0.455491	-0.503734	-0.584559	-0.554339	-0.200667	-0.0364335	-0.100107	-0.00899967	0.0420896	-0.000925023	0.0186377	-0.357895	-0.407257	0.0470477	-0.338033	-0.50457	0.0567463	-0.275296	-0.615887	-0.577054	-0.450188	-0.440952	0.0763067	-0.358439	-0.706461	-0.243063	-0.257415	-0.538189	-0.376418	-0.197795	-0.08699	-0.414236	-0.165756	-0.429375	-0.513936	-0.119731	-0.288823
A8MXR0;Q9Y608-2;Q9Y608-4;Q9Y608;Q9Y608-3	LRRFIP2	Leucine-rich repeat flightless-interacting protein 2	8.53205	NaN	NaN	NaN	NaN	NaN	NaN	NaN	NaN	NaN	NaN	NaN	NaN	NaN	NaN	NaN	NaN	NaN	NaN	NaN	NaN	NaN	NaN	-0.753947	NaN	-0.580435	NaN	NaN	NaN	NaN	NaN	NaN	NaN	NaN	NaN	NaN	NaN	NaN	NaN	NaN	NaN	NaN	NaN	NaN	NaN	NaN	NaN
A8MXV4	NUDT19	Nucleoside diphosphate-linked moiety X motif 19, mitochondrial	9.43742	-0.661202	-1.35524	NaN	NaN	NaN	0.549797	NaN	-0.16337	NaN	-0.0798389	-0.61438	NaN	NaN	-0.307195	NaN	-0.0132554	-0.311503	-1.59355	-0.201006	-0.248292	-0.763157	-0.475932	NaN	NaN	NaN	-0.766638	-0.876802	-1.31648	NaN	-0.967906	NaN	NaN	NaN	NaN	-0.86584	NaN	NaN	NaN	NaN	NaN	NaN	NaN	NaN	NaN	NaN	-0.641314
A8MYQ9;J3KQW8;Q9BZG1;Q6NXT3;Q9BZG1-4;C9JBG0;Q96PJ7;C9JY26;E7ES60;B4DNC0;Q9BZG1-2	RAB34	Ras-related protein Rab-34	9.39261	NaN	NaN	NaN	NaN	NaN	NaN	NaN	NaN	NaN	NaN	NaN	-0.213005	0.0172127	-0.339594	NaN	-0.711003	-0.625303	-1.00034	-0.963698	-0.572369	-0.314407	-0.791409	NaN	NaN	-0.622274	-0.641608	1.3353	-0.574968	NaN	NaN	NaN	NaN	NaN	NaN	NaN	NaN	NaN	NaN	NaN	-0.645702	NaN	NaN	NaN	-0.242377	NaN	-0.824708
A8MZH8;A8MXQ1;A8K274;P53801	PTTG1IP	Pituitary tumor-transforming gene 1 protein-interacting protein	8.99123	NaN	NaN	NaN	NaN	NaN	NaN	NaN	NaN	NaN	NaN	NaN	NaN	NaN	NaN	NaN	NaN	0.0220388	-0.956874	NaN	NaN	-1.07745	NaN	NaN	NaN	NaN	NaN	NaN	-0.965618	NaN	NaN	NaN	NaN	NaN	NaN	-1.00526	NaN	NaN	NaN	NaN	NaN	NaN	NaN	NaN	NaN	NaN	NaN
A8YXX4;P15104;B4DWM6	PIG59;GLUL	Glutamine synthetase	9.29892	NaN	NaN	NaN	NaN	NaN	NaN	NaN	NaN	NaN	NaN	NaN	NaN	2.09956	NaN	NaN	NaN	NaN	NaN	NaN	NaN	NaN	NaN	NaN	NaN	NaN	NaN	NaN	NaN	NaN	NaN	NaN	NaN	NaN	NaN	NaN	NaN	NaN	NaN	NaN	NaN	NaN	2.55261	NaN	NaN	3.84585	NaN
A9UK01;Q8N392-2;Q8N392	ARHGAP18	Rho GTPase-activating protein 18	8.53035	NaN	NaN	NaN	NaN	NaN	NaN	NaN	NaN	NaN	NaN	NaN	NaN	NaN	NaN	NaN	NaN	NaN	NaN	-0.219215	NaN	-0.58602	NaN	-0.354791	NaN	NaN	NaN	NaN	NaN	NaN	NaN	NaN	NaN	NaN	NaN	-0.866473	NaN	NaN	NaN	NaN	NaN	NaN	NaN	NaN	NaN	NaN	NaN
A9Z1X7;E9PCT1;B7Z7U0;Q8IYB3-2;Q8IYB3;M0R088	SRRM1	Serine/arginine repetitive matrix protein 1	9.69917	NaN	NaN	NaN	NaN	NaN	NaN	-0.741143	NaN	NaN	NaN	-0.0170667	-0.327373	-0.839395	0.0490688	NaN	-0.584924	-0.886804	-1.44832	0.114552	-0.363359	-0.679694	-0.773521	-0.230326	-1.39966	-0.462331	-0.114984	-0.869255	-0.760689	NaN	-0.728661	0.416654	NaN	NaN	NaN	-0.656542	NaN	NaN	-0.307662	NaN	NaN	NaN	NaN	NaN	NaN	NaN	NaN
B0AZN7;A8K5N5;P22735;B0AZM8;B4DRV1;B4DWR7	TGM1	Protein-glutamine gamma-glutamyltransferase K	8.89704	NaN	NaN	NaN	NaN	NaN	NaN	NaN	4.9241	NaN	NaN	NaN	NaN	NaN	NaN	3.63858	NaN	NaN	NaN	NaN	NaN	NaN	NaN	NaN	NaN	3.3143	NaN	NaN	NaN	NaN	NaN	NaN	NaN	NaN	NaN	NaN	NaN	NaN	NaN	NaN	NaN	NaN	NaN	NaN	NaN	NaN	2.98702
B0AZP3			9.02436	NaN	NaN	NaN	NaN	NaN	NaN	NaN	NaN	NaN	NaN	NaN	NaN	NaN	3.18102	NaN	NaN	NaN	2.89905	NaN	NaN	4.96881	NaN	NaN	NaN	NaN	NaN	NaN	NaN	NaN	NaN	NaN	NaN	NaN	NaN	NaN	NaN	NaN	NaN	NaN	NaN	NaN	NaN	NaN	NaN	NaN	3.26993
B0AZS5;O00139-2;B4DM85;O00139-1;O00139-5;O00139;O00139-4	KIF2A	Kinesin-like protein KIF2A	9.06446	NaN	NaN	NaN	NaN	NaN	NaN	NaN	NaN	NaN	NaN	NaN	NaN	NaN	NaN	NaN	NaN	NaN	-1.33245	0.0485833	NaN	NaN	NaN	NaN	NaN	NaN	NaN	-0.280244	-0.811471	NaN	NaN	NaN	NaN	NaN	NaN	-3.09001	NaN	NaN	NaN	NaN	NaN	NaN	NaN	-0.622368	-0.616075	NaN	NaN
B0I1T2;Q6ZNK5	MYO1G;FLJ00293	Unconventional myosin-Ig;Minor histocompatibility antigen HA-2	8.50613	NaN	NaN	NaN	NaN	NaN	NaN	NaN	NaN	NaN	NaN	NaN	NaN	NaN	NaN	NaN	NaN	NaN	NaN	NaN	NaN	NaN	NaN	NaN	NaN	NaN	2.54355	NaN	NaN	NaN	NaN	2.15483	NaN	NaN	NaN	NaN	NaN	NaN	NaN	NaN	NaN	NaN	NaN	NaN	NaN	NaN	NaN
B0LPE5;P31749;B3KVH4;B7Z5R1	AKT1	RAC-alpha serine/threonine-protein kinase	9.01649	0.300022	NaN	NaN	NaN	NaN	NaN	NaN	NaN	NaN	-0.47176	NaN	NaN	NaN	NaN	NaN	0.69682	NaN	NaN	-0.54666	-0.263034	NaN	NaN	NaN	NaN	NaN	NaN	-0.0706641	-0.438719	NaN	NaN	NaN	NaN	NaN	NaN	NaN	NaN	NaN	NaN	NaN	NaN	NaN	NaN	NaN	NaN	NaN	-0.264597
B0QY89;Q9Y262;Q9Y262-2;B4DQF6;B3KPB9;B0QY90;B3KNG0	EIF3L	Eukaryotic translation initiation factor 3 subunit L	10.7261	-0.424841	0.154627	0.0770993	-0.103479	-0.417347	-0.101141	0.126626	-0.296	-0.220403	-0.340694	0.0556858	0.0201594	-0.371073	-0.363381	-0.224682	-0.519979	-0.246456	-0.24021	-0.513308	-0.382391	-0.0680572	-0.0053106	-0.26992	-0.380966	-0.416083	-0.0717627	-0.304646	-0.246591	-0.166844	-0.467214	-0.192321	-0.229071	-0.277496	-0.368732	-0.340851	-0.454913	-0.399792	-0.307095	-0.0279016	-0.0599136	-0.145102	-0.0463618	-0.167988	-0.0935535	0.275772	0.0507895
B0QYD3;Q9UH17;Q9UH17-3	APOBEC3B	DNA dC->dU-editing enzyme APOBEC-3B	8.92105	NaN	NaN	NaN	NaN	NaN	NaN	NaN	NaN	NaN	NaN	NaN	NaN	NaN	NaN	NaN	NaN	NaN	NaN	NaN	NaN	NaN	NaN	NaN	NaN	NaN	NaN	NaN	NaN	NaN	NaN	NaN	NaN	NaN	NaN	NaN	NaN	NaN	NaN	NaN	NaN	NaN	NaN	NaN	NaN	NaN	NaN
B0QYF8;P02144;F2Z2F1;B4DUI1;B2RA67;Q8WVH6;B0QYF7	MB	Myoglobin	9.36073	NaN	NaN	NaN	NaN	NaN	NaN	NaN	NaN	NaN	NaN	NaN	NaN	NaN	NaN	NaN	NaN	NaN	NaN	NaN	NaN	NaN	NaN	NaN	NaN	NaN	NaN	NaN	NaN	NaN	NaN	NaN	NaN	NaN	NaN	NaN	NaN	NaN	NaN	NaN	NaN	NaN	NaN	NaN	NaN	NaN	6.8266
B0QYK0;Q01844-6;Q01844-3;Q01844;Q01844-5;C9JGE3;Q01844-2;H7BY36	EWSR1	RNA-binding protein EWS	10.4366	-0.182311	NaN	NaN	NaN	NaN	0.237439	-0.355918	-0.998629	NaN	-0.31451	-0.98243	0.0483994	-0.271672	-0.666683	-1.46937	-0.452114	-0.278206	-0.322189	0.140535	-0.192554	-0.300721	-0.140488	-0.500218	-0.676097	-0.70248	-0.205518	-0.270877	-0.370164	-0.764771	-0.729974	-0.171591	0.0369629	0.224149	-0.869164	-0.408057	0.026726	0.128456	-0.754947	-0.327775	-0.752498	-0.413092	0.3137	-0.961252	-0.154431	-0.448058	-0.577461
B0QYV1;O43251-5;O43251-10;O43251-2;O43251;O43251-6;O43251-8;S4R469;Q8TCM0;F8VR27;F8VZY7;Q59HD3;B7ZLH9;B0QYY4;F8WSN4;J3KNW3;B7Z1U7;F8VZG9;O43251-9;Q9NWB1-3;O43251-4;Q9NWB1-4;Q9NWB1-5;Q9NWB1;O43251-7;Q9NWB1-2;I3L1D4;O43251-3;S4R3K7;F8VRS4;B0QYY7;J3QRF4;A6NFN3;B4DF29	RBFOX2;DKFZp547L059;RBFOX1;A2BP1;RBFOX3	RNA binding protein fox-1 homolog;RNA binding protein fox-1 homolog 2;RNA binding protein fox-1 homolog 1;RNA binding protein fox-1 homolog 3	8.75879	NaN	NaN	NaN	NaN	NaN	NaN	NaN	NaN	NaN	NaN	NaN	-0.211137	NaN	NaN	NaN	0.0263373	NaN	NaN	0.149393	NaN	NaN	NaN	NaN	NaN	NaN	NaN	NaN	NaN	NaN	NaN	NaN	NaN	NaN	NaN	-0.581207	NaN	NaN	NaN	NaN	NaN	NaN	NaN	NaN	NaN	NaN	NaN
B0S7P4;Q9Y676	MRPS18B	28S ribosomal protein S18b, mitochondrial	9.19659	NaN	NaN	NaN	NaN	NaN	NaN	NaN	NaN	NaN	-0.78442	NaN	NaN	NaN	NaN	NaN	-1.13789	NaN	-0.493262	-0.190678	-0.942308	-0.277985	0.196277	NaN	-1.39078	0.0365403	NaN	-0.415759	-1.26093	NaN	NaN	NaN	NaN	NaN	NaN	-0.544881	NaN	-1.49242	-0.41511	NaN	NaN	NaN	NaN	NaN	NaN	NaN	-1.21798
B0UX83;P46379-2;P46379;P46379-3;P46379-5;P46379-4	BAG6	Large proline-rich protein BAG6	10.1782	-0.619683	-0.518233	0.131498	-0.212854	-0.479034	0.208709	0.00129814	-0.591313	-0.169227	-0.346054	-0.214663	-0.221624	-0.532569	-0.615689	-0.0993252	-0.712071	0.0235219	-0.360779	0.156359	-0.059977	-0.0235262	-0.516927	-0.271471	-0.71014	-0.122275	-0.288772	-0.527365	-0.133958	-0.56179	-0.254413	-0.254594	0.581367	-1.02652	-0.302689	-0.347332	-0.221197	-0.260026	-0.273021	0.303009	-0.252806	-0.897714	-0.729888	0.473893	-0.20841	-0.191168	-0.724709
B0UXD8;P01903;Q30118;B4DVL4;Q59GE3	HLA-DRA	HLA class II histocompatibility antigen, DR alpha chain	9.99115	NaN	NaN	NaN	2.50112	NaN	NaN	NaN	NaN	NaN	2.78094	2.80536	3.48735	3.45625	2.56873	2.41535	3.62717	4.75106	4.14727	2.36373	5.46334	4.27057	3.40476	3.6734	3.5314	2.68892	3.87295	3.73263	3.19218	4.55199	3.8983	2.47276	4.77955	3.06948	4.55894	NaN	1.96394	3.06721	NaN	NaN	NaN	NaN	NaN	3.10482	NaN	NaN	2.82266
B0YIW5;P48444;Q6MZV5;B0YIW6;P48444-2	ARCN1;DKFZp686M09245	Coatomer subunit delta	10.5975	0.190763	0.51888	0.249679	0.703839	-0.114053	-0.149003	0.345725	-0.292235	0.0768797	0.346868	0.642821	0.658042	0.294747	0.0965418	0.3099	-0.638901	-0.261859	-0.380902	-0.451992	-0.505434	-0.308675	-0.383763	0.117709	-0.0760039	0.354261	-0.156526	-0.42412	-0.774418	-0.23217	-0.263275	-0.138028	-1.03745	-0.192311	0.113427	-0.414953	-0.368932	-0.174958	0.0893767	-0.361707	-0.144029	0.140456	-0.143586	0.164761	0.0638864	-0.371785	-0.188401
B0YJ32;Q16787;Q16787-3;Q16787-1;B0YJ33;Q16787-4;Q59HA6;K7EIP4	LAMA3	Laminin subunit alpha-3	9.59712	NaN	NaN	NaN	NaN	NaN	NaN	2.47761	NaN	0.763905	4.26025	NaN	2.73111	2.61079	2.97154	4.38533	2.94052	NaN	NaN	3.1496	NaN	NaN	NaN	NaN	NaN	3.34217	2.98639	3.2223	NaN	2.91539	3.12734	NaN	NaN	NaN	NaN	4.37097	NaN	NaN	NaN	NaN	3.14331	NaN	NaN	NaN	NaN	NaN	NaN
B0YJ76;P00374;B4DDD2;B4DM58	DYR;DHFR	Dihydrofolate reductase	9.08372	NaN	NaN	NaN	NaN	NaN	NaN	NaN	NaN	NaN	NaN	NaN	NaN	NaN	NaN	NaN	NaN	NaN	3.43834	NaN	NaN	NaN	NaN	NaN	NaN	NaN	NaN	NaN	-0.548733	NaN	NaN	NaN	NaN	NaN	NaN	NaN	NaN	NaN	NaN	NaN	NaN	NaN	NaN	NaN	NaN	NaN	NaN
B0ZBD0;Q8WVX7;P39019;M0R2L9;M0QXK4;M0QYF7;M0R140	RPS19	40S ribosomal protein S19	11.1234	0.256187	0.10759	-0.00690797	-0.0364738	-0.0530235	-0.349811	0.213455	0.0180377	-0.0197455	-0.147445	0.0799557	0.32954	-0.142637	0.2751	-0.0904949	0.0259721	-0.0161452	0.386358	0.252255	-0.0426623	0.164502	0.13888	0.215998	-0.114507	0.0297795	-0.0820213	-0.107902	0.359564	-0.184979	-0.20469	-0.0354831	0.313466	0.0655665	-0.405733	-0.158462	-0.0609465	-0.116623	0.188203	0.217628	-0.683661	0.0774109	-0.176323	-0.032309	0.335933	0.251323	0.163232
B1AH87;Q13850;P30536;Q8N730;O76068	TSPO;PBR	Translocator protein	10.1748	NaN	NaN	NaN	NaN	NaN	NaN	NaN	NaN	NaN	1.14842	1.27937	NaN	0.548691	1.09604	NaN	0.594087	1.37486	0.510333	0.211427	0.347436	1.07397	1.24982	0.265015	0.54391	0.330192	1.06549	0.727284	0.71551	1.21267	0.564862	1.23204	NaN	0.595184	NaN	0.682025	0.0353426	1.07652	NaN	0.578715	-0.0632269	NaN	-0.576764	1.05081	0.634581	0.200788	0.349426
B1AHB0;P33992;Q53FG5;B4DQ39;B1AHB1;B3KVF0;B4DVK5	MCM5	DNA replication licensing factor MCM5	10.6016	-0.135461	-0.220505	-0.158213	-1.25881	-1.35346	-0.802302	-0.152736	-0.700561	-0.188521	-0.910605	-0.947508	-0.936938	-1.08524	0.0293073	-0.396456	-0.798058	-0.192227	-1.6747	0.474817	0.40523	-0.688485	-1.03176	-0.200304	-1.28377	-1.24719	0.415499	-0.25818	-0.738292	-1.00468	-1.43018	-0.28156	0.15668	-0.156538	-1.47921	-0.857157	0.193816	-0.625464	-0.313799	0.797433	0.318189	-0.839264	-0.631835	0.33909	-0.475593	0.9278	-0.185801
B1AJY7;O75832;B1AJY5;O75832-2	PSMD10	26S proteasome non-ATPase regulatory subunit 10	9.89376	NaN	0.668937	NaN	NaN	NaN	NaN	0.697266	NaN	-0.0294175	0.848972	-0.306029	-0.115982	-0.269454	-0.432639	-0.341644	0.264374	-0.537498	-0.704084	-0.345485	-0.634363	-0.678397	-0.915253	-0.207518	-0.825101	-0.288299	-0.013498	-0.46015	-0.535555	NaN	-0.934856	-0.614945	NaN	NaN	NaN	-0.966002	NaN	-0.65083	-0.703809	1.13219	NaN	NaN	NaN	NaN	-0.965618	NaN	-1.12968
B1AK13;P35914;P35914-3;P35914-2	HMGCL	Hydroxymethylglutaryl-CoA lyase, mitochondrial	9.4005	NaN	NaN	NaN	NaN	NaN	0.547817	-0.0743979	NaN	NaN	-0.804879	0.687544	NaN	-0.477109	-1.0345	0.134556	-0.273317	-0.715015	0.427033	-0.387391	-0.626486	0.647693	0.0948339	NaN	-0.625182	NaN	0.44958	-0.260146	NaN	0.385507	-0.180148	NaN	NaN	NaN	NaN	-0.140779	NaN	NaN	NaN	NaN	NaN	-0.0116388	NaN	NaN	NaN	NaN	-0.717298
B1AKG0;Q03591;P36980-2;P36980	CFHR1;CFHR2	Complement factor H-related protein 1;Complement factor H-related protein 2	8.31285	NaN	NaN	NaN	NaN	NaN	NaN	NaN	NaN	NaN	NaN	NaN	NaN	NaN	2.74962	NaN	NaN	NaN	NaN	NaN	NaN	NaN	NaN	NaN	NaN	NaN	NaN	NaN	NaN	NaN	NaN	NaN	3.19434	NaN	NaN	NaN	NaN	NaN	NaN	NaN	NaN	NaN	NaN	NaN	NaN	NaN	NaN
B1AKJ5;O43847;O43847-2;B4DRI0;Q6UUU9;G3V1R5;Q96L67;F5H7V1;B4DYV0;H0Y5G9	NRD1	Nardilysin	9.5165	NaN	NaN	NaN	NaN	NaN	-0.638027	NaN	-0.864544	NaN	NaN	NaN	NaN	-0.702369	-0.633385	NaN	-0.362891	-0.219947	-0.148479	-0.92073	-0.661225	-0.99606	-0.809939	NaN	-0.219958	-0.857357	-0.501687	0.12817	-0.428273	NaN	NaN	NaN	NaN	NaN	NaN	-0.62228	NaN	NaN	0.220497	NaN	NaN	NaN	NaN	NaN	-1.16916	NaN	-0.608567
B1AKK2;O94760;B4DYP1;B4DGT0;O94760-2;B4E3V1	DDAH1	N(G),N(G)-dimethylarginine dimethylaminohydrolase 1	9.67697	NaN	NaN	NaN	NaN	NaN	NaN	NaN	NaN	NaN	-0.275245	NaN	NaN	-0.345737	-0.222063	-0.0557509	0.460808	-1.20108	-1.78049	0.371665	-0.144566	-0.602647	-0.149893	NaN	-0.389126	-0.390448	0.17171	-0.533117	-0.388682	NaN	-0.100978	NaN	NaN	NaN	NaN	-0.181595	NaN	NaN	0.597343	NaN	NaN	NaN	NaN	NaN	NaN	NaN	-1.09501
B1ALK7;B7Z6G2;Q14155-1;Q14155-5;E7EUY6;Q5W9H1;Q14155-6;Q14155-2;Q14155-3;Q14155;E9PDQ5;B7Z344	ARHGEF7;KIAA0142	Rho guanine nucleotide exchange factor 7	8.92166	NaN	NaN	NaN	NaN	NaN	NaN	0.327892	NaN	NaN	NaN	NaN	NaN	NaN	NaN	NaN	-0.832184	NaN	NaN	-0.805163	-0.377624	-0.271784	NaN	NaN	NaN	NaN	NaN	NaN	NaN	-0.0124972	NaN	NaN	NaN	NaN	NaN	NaN	NaN	NaN	NaN	NaN	NaN	NaN	NaN	NaN	NaN	NaN	NaN
B1ALM5;B4E1H4;Q9P0T7;B1ALM7;Q6IAJ3;Q6FIF9	TMEM9	Transmembrane protein 9	8.14768	NaN	NaN	NaN	NaN	NaN	NaN	NaN	NaN	NaN	NaN	NaN	NaN	NaN	NaN	NaN	NaN	NaN	NaN	-0.909504	NaN	NaN	NaN	NaN	NaN	NaN	NaN	NaN	NaN	NaN	NaN	NaN	NaN	NaN	NaN	NaN	NaN	NaN	NaN	NaN	NaN	NaN	NaN	NaN	NaN	NaN	NaN
B1AP13;P08174-2;H3BLV0;P08174-4;P08174;P08174-3;P08174-5;P08174-6;P08174-7;B2R658	CD55	Complement decay-accelerating factor	9.22922	NaN	NaN	NaN	NaN	NaN	NaN	NaN	NaN	NaN	NaN	NaN	NaN	NaN	NaN	NaN	0.869992	NaN	-0.307354	NaN	NaN	0.237847	NaN	NaN	NaN	NaN	NaN	NaN	0.987388	1.07735	NaN	NaN	NaN	NaN	NaN	NaN	NaN	NaN	NaN	NaN	NaN	NaN	NaN	NaN	NaN	NaN	NaN
B1AQP2;Q9UHV9	PFDN2	Prefoldin subunit 2	10.4124	-1.09935	-0.629753	-0.885594	-0.933956	-1.02227	-0.710691	0.108868	-0.587215	-0.296541	-0.997488	-0.580817	-0.551196	-0.860946	-0.593289	-0.756814	-0.856861	-0.978802	-0.8442	-0.450062	-0.688282	-0.757301	-0.739519	-0.188397	-0.829444	-0.37529	-0.582984	-0.607105	-0.537942	-1.11143	-0.784588	-0.705757	-0.451073	-0.74342	-0.784854	-1.1735	-0.729064	-0.558751	-0.0281331	-0.43776	NaN	-0.605405	-0.861082	-0.421785	-0.251576	-0.484889	-0.844071
B1B0M1;A8K7Z3;Q4V328;Q4V328-4;Q4V328-3;Q4V328-2	GRIPAP1	GRIP1-associated protein 1	8.3838	NaN	NaN	NaN	NaN	NaN	NaN	NaN	NaN	NaN	NaN	NaN	NaN	NaN	NaN	NaN	NaN	NaN	NaN	NaN	NaN	NaN	NaN	NaN	NaN	NaN	NaN	NaN	NaN	NaN	NaN	NaN	NaN	NaN	NaN	-0.379621	NaN	NaN	NaN	NaN	NaN	NaN	NaN	NaN	NaN	NaN	NaN
B1PKZ1;P30453;A6H592;A6H591;I2HA75;D9J2K2;C5IWY6;B7VU66;P30457;I2GUK2;D2KZ56;M4R8T1;D2KZ28;D7RTU8;Q06FC4;I3ZN79;P18462;A0PBY4;Q75NY8;B3WFC8;Q6R740;B6ECH4;Q8HWQ1;Q8HWP1;Q85ZX6;Q5GMP9;M4STE7;D6C6D0;D6C6A3;D3U6A1;D3U485;C1KBJ3;A0EVK0;Q6ZUK5;F4YU14;D7NNU3;C5IZP8;T1R366;R4I4Z5;Q53ZN6;M1FWV8;L7PG03;K9LC28;K4JQW8;J7F4Z0;I6R704;I6NXL0;I2B302;I1W1M0;G1EPA3;G1ENC1;G0ZDS5;F8SKV6;F8R123;F2VNH5;E9LY19;E2D5N3;…	HLA-A	HLA class I histocompatibility antigen, A-34 alpha chain;HLA class I histocompatibility antigen, A-66 alpha chain;HLA class I histocompatibility antigen, A-25 alpha chain	8.91563	NaN	NaN	NaN	NaN	NaN	NaN	NaN	NaN	NaN	NaN	NaN	NaN	NaN	NaN	NaN	NaN	4.05019	NaN	NaN	NaN	NaN	NaN	NaN	NaN	NaN	NaN	NaN	3.72749	NaN	NaN	NaN	NaN	NaN	NaN	NaN	NaN	NaN	3.14076	NaN	NaN	NaN	NaN	NaN	NaN	2.13708	3.71134
B1Q2B0;Q6ZNB6;Q6ZNB6-2	URCC5;NFXL1	NF-X1-type zinc finger protein NFXL1	8.74393	NaN	NaN	NaN	NaN	NaN	NaN	NaN	NaN	NaN	NaN	NaN	NaN	NaN	NaN	NaN	NaN	NaN	-0.356735	-0.98943	-2.09366	NaN	NaN	-0.635151	NaN	NaN	NaN	NaN	NaN	NaN	-1.12327	NaN	NaN	NaN	NaN	-0.935509	NaN	NaN	NaN	0.483017	NaN	NaN	NaN	NaN	NaN	NaN	NaN
B2CIS9;P31944;A9UFC0	CASP14	Caspase-14;Caspase-14 subunit p19;Caspase-14 subunit p10	8.942	NaN	NaN	NaN	NaN	NaN	NaN	NaN	NaN	NaN	NaN	NaN	NaN	NaN	NaN	NaN	NaN	5.12788	NaN	NaN	NaN	NaN	NaN	NaN	NaN	NaN	NaN	NaN	NaN	NaN	NaN	NaN	NaN	NaN	NaN	NaN	NaN	NaN	NaN	NaN	NaN	NaN	NaN	NaN	2.28263	NaN	NaN
B2MV14	LTF		8.50281	NaN	NaN	NaN	NaN	NaN	NaN	NaN	NaN	NaN	NaN	NaN	NaN	NaN	NaN	NaN	NaN	NaN	NaN	NaN	NaN	NaN	NaN	NaN	NaN	NaN	NaN	4.66091	NaN	NaN	NaN	NaN	NaN	NaN	NaN	NaN	NaN	NaN	NaN	NaN	NaN	NaN	NaN	NaN	NaN	NaN	NaN
B2R491;P62701;Q96IR1;Q53HV1	RPS4X	40S ribosomal protein S4;40S ribosomal protein S4, X isoform	11.4718	0.4568	0.241218	0.0886633	0.249389	0.102976	-0.169183	0.323949	0.128841	0.0329532	-0.0308298	0.14247	0.0693699	-0.0483265	0.29812	0.0901313	0.0447805	0.307707	0.636422	0.315308	0.0653631	0.130226	0.138375	0.134467	-0.0844505	0.00737659	0.106094	-0.13978	0.341099	-0.386811	-0.241778	-0.172231	0.276051	-0.0776429	-0.579467	-0.136447	-0.168555	-0.11354	0.0403079	0.235138	-0.109775	0.254056	0.202348	-0.0564607	0.318335	0.121988	0.145092
B2R4A9;Q9Y5J6	FXC1;TIMM10B	Mitochondrial import inner membrane translocase subunit Tim10 B	8.17924	NaN	NaN	NaN	NaN	NaN	NaN	NaN	NaN	NaN	NaN	NaN	NaN	NaN	NaN	NaN	NaN	NaN	NaN	NaN	NaN	NaN	NaN	NaN	NaN	NaN	NaN	NaN	NaN	NaN	NaN	NaN	NaN	NaN	NaN	NaN	NaN	NaN	NaN	NaN	NaN	NaN	NaN	NaN	NaN	NaN	NaN
B2R4C1;P62899;H7C2W9;C9JU56;B7Z4E3;B7Z4C8;P62899-3;P62899-2;B8ZZK4	RPL31	60S ribosomal protein L31	10.8841	NaN	0.190997	NaN	0.211427	-0.105008	-0.188395	-0.0433446	-0.0624827	0.25336	0.104939	0.0909412	0.481425	0.0482076	0.143489	0.0916943	0.343765	0.400284	0.653964	0.36352	0.100426	0.335008	0.298797	0.239771	NaN	0.154699	-0.0972127	0.104913	0.00384265	-0.11063	-0.130062	-0.11703	0.461652	-0.00201115	-0.253385	-0.14138	-0.119747	-0.0558713	0.160416	0.185502	-0.326225	0.270491	0.379465	0.011993	0.268339	0.293185	NaN
B2R4C5;P61626;F8VV32	LYZ	Lysozyme C	9.40562	NaN	NaN	NaN	NaN	NaN	NaN	NaN	NaN	NaN	NaN	NaN	NaN	4.11551	3.6938	NaN	6.19983	6.60683	5.85046	NaN	NaN	6.79966	NaN	NaN	NaN	NaN	NaN	4.32415	5.88095	NaN	3.27676	NaN	NaN	NaN	NaN	NaN	NaN	NaN	NaN	NaN	NaN	NaN	NaN	NaN	NaN	NaN	NaN
B2R4C9;P51397	DAP	Death-associated protein 1	8.7352	NaN	NaN	NaN	NaN	NaN	NaN	NaN	NaN	NaN	NaN	NaN	NaN	NaN	NaN	NaN	NaN	NaN	NaN	NaN	-0.838427	NaN	NaN	NaN	NaN	NaN	NaN	-2.67313	NaN	NaN	NaN	NaN	NaN	NaN	NaN	-1.64367	NaN	NaN	NaN	NaN	NaN	NaN	NaN	NaN	NaN	NaN	NaN
B2R4D8;P61353;E4W6B6;K7ELC7;K7EQQ9	RPL27	60S ribosomal protein L27	10.9696	-0.245116	-0.172023	-0.573608	-0.356355	-0.127102	-0.56272	-0.357735	-0.412405	-0.816413	-0.870098	-0.52019	-0.332164	-1.11152	-0.259276	-1.12552	-1.1054	-0.273282	-0.715235	-0.367266	-0.614352	-1.77378	-1.26784	-0.158176	-1.03266	-0.273695	-0.423847	-1.23344	-0.3421	-0.57628	-1.17889	-1.61348	-0.221988	-0.626083	-1.42738	-0.272589	-0.729787	-0.33011	-0.398076	-0.494506	-1.41321	-0.965567	0.0923286	-0.738607	-0.334822	-0.396528	-0.571366
B2R4N3;Q9BZL1	UBL5	Ubiquitin-like protein 5	8.36834	NaN	NaN	NaN	NaN	NaN	NaN	NaN	NaN	NaN	NaN	NaN	NaN	NaN	NaN	NaN	NaN	-0.751121	-0.366588	-0.489861	NaN	-1.00605	NaN	NaN	NaN	NaN	NaN	NaN	NaN	NaN	NaN	NaN	NaN	NaN	NaN	NaN	NaN	NaN	NaN	NaN	NaN	NaN	NaN	NaN	NaN	NaN	NaN
B2R4R0;P62805;Q0VAS5	HIST1H4H;HIST1H4A	Histone H4	12.3153	0.909858	0.74995	1.01329	0.86785	1.12453	0.365496	1.03975	0.50845	1.08716	0.241268	1.3871	0.459741	0.54064	1.03142	0.176415	1.06169	0.629735	1.23422	0.802873	1.34155	0.805681	0.338075	1.09493	0.498959	0.582706	1.63402	0.333657	0.56403	1.06272	0.696611	1.21083	1.92257	1.07532	0.439941	0.806882	0.929616	0.671801	1.02881	0.640719	0.415374	0.901992	1.46512	0.863889	0.496562	1.06095	0.955701
B2R4R9;P62857	RPS28	40S ribosomal protein S28	10.8481	NaN	NaN	NaN	NaN	0.431578	0.216591	0.248262	NaN	NaN	-0.00980802	0.0220453	0.28074	0.0638228	0.164096	0.389655	0.158996	0.141658	0.68262	0.357413	-0.110497	0.22922	0.534295	0.219122	0.128041	-0.157561	-0.401087	-0.0465226	0.161043	-0.177471	-0.28345	-0.215833	0.312269	-0.105375	-0.501377	0.138884	-0.137785	-0.329137	0.112118	0.0122075	-0.78398	-0.258782	0.0815098	-0.276354	-0.100595	0.0411295	0.154888
B2R4S9;I6L9F7;U3KQK0;B4DR52;Q99879;Q99877;Q93079;Q5QNW6;P62807;P58876;O60814;Q5QNW6-2;A8K9J7;P57053;Q99880;Q0D2M2	HIST1H2BC;HIST1H2BM;HIST1H2BN;HIST1H2BH;HIST2H2BF;HIST1H2BD;HIST1H2BK;H2BFS;HIST1H2BL	Histone H2B;Histone H2B type 1-M;Histone H2B type 1-N;Histone H2B type 1-H;Histone H2B type 2-F;Histone H2B type 1-C/E/F/G/I;Histone H2B type 1-D;Histone H2B type 1-K;Histone H2B type F-S;Histone H2B type 1-L	11.4883	0.813104	0.663244	0.978098	0.665816	1.25242	0.323772	0.872045	0.633773	1.22365	0.208468	1.31384	0.494576	0.788264	1.18647	0.746814	1.00513	1.224	1.61928	1.08195	1.5221	1.19734	-0.00596792	1.41852	NaN	0.761409	1.52185	1.03304	0.733577	1.11438	0.919425	0.702445	2.01704	1.08356	0.382563	0.525082	1.00524	0.612604	1.07371	0.785503	0.259282	1.03634	1.38105	0.823328	0.313406	1.26121	1.00465
B2R4W8;P62244;I3L3P7;A8K7H3;I3L246	hCG_1994130;RPS15A	40S ribosomal protein S15a	11.0819	0.304764	0.136188	0.122186	0.0138741	0.227475	0.180324	0.161268	0.00319191	0.0891009	0.154366	0.018515	0.356444	-0.0378587	0.131208	-0.112868	0.112649	0.224171	0.584205	0.32726	0.0480735	0.153579	0.169545	0.120223	0.0201587	0.12031	0.0924325	0.0171626	0.434637	-0.0988237	-0.0982926	-0.151209	0.367802	0.0190761	-0.279113	0.016455	-0.055763	0.0336713	0.162942	0.170503	0.126381	0.143748	0.139054	-0.116097	0.39842	0.251736	0.196164
B2R514;E7EM64;Q7L5N1	COPS6	COP9 signalosome complex subunit 6	9.93784	0.13378	NaN	NaN	0.0832177	NaN	-0.479247	NaN	-0.575506	NaN	-0.572211	-0.0822338	-0.567351	0.0614207	NaN	NaN	0.0589838	-0.335537	-0.348295	-0.147671	-0.282889	-0.625799	-0.119144	-0.82489	-0.491597	-0.671549	-0.204878	-0.0959197	-0.320658	-0.328951	-0.534759	0.184966	NaN	NaN	NaN	-0.512794	NaN	NaN	-0.751549	-0.283922	NaN	NaN	0.728646	0.193717	-0.519767	0.169657	-0.4811
B2R582;Q68DS3	DKFZp686H17246		8.56215	NaN	NaN	NaN	NaN	NaN	NaN	NaN	NaN	NaN	NaN	NaN	NaN	1.61171	NaN	NaN	NaN	NaN	NaN	NaN	NaN	NaN	NaN	NaN	NaN	NaN	NaN	NaN	2.3827	NaN	NaN	NaN	NaN	NaN	NaN	NaN	NaN	NaN	NaN	NaN	NaN	NaN	NaN	NaN	NaN	NaN	NaN
B2R5H0		Protein S100	9.30114	NaN	NaN	NaN	NaN	NaN	NaN	NaN	NaN	NaN	NaN	NaN	NaN	NaN	NaN	NaN	NaN	NaN	NaN	NaN	NaN	NaN	NaN	NaN	NaN	NaN	1.8983	NaN	NaN	NaN	NaN	NaN	NaN	NaN	NaN	NaN	NaN	NaN	NaN	NaN	NaN	NaN	NaN	NaN	NaN	NaN	NaN
B2R5J1;H6UMI1;Q6IAW1;O95166	GABARAP	Gamma-aminobutyric acid receptor-associated protein	9.1124	NaN	NaN	NaN	NaN	NaN	NaN	NaN	NaN	NaN	NaN	NaN	NaN	NaN	NaN	NaN	-0.0518593	NaN	NaN	NaN	NaN	-0.0227584	NaN	NaN	NaN	NaN	NaN	NaN	-0.0159712	NaN	NaN	NaN	NaN	NaN	NaN	NaN	NaN	NaN	NaN	NaN	NaN	NaN	NaN	NaN	NaN	NaN	NaN
B2R5N4;Q9H0V9;Q9H0V9-2;F5GWW9;B4E308;B4DI83;B4DVH1;B4DSH3	LMAN2L	VIP36-like protein	9.16714	NaN	NaN	1.87007	NaN	NaN	NaN	NaN	NaN	NaN	NaN	NaN	NaN	NaN	NaN	NaN	-0.800579	-0.202136	-0.568324	NaN	NaN	NaN	-0.351855	NaN	NaN	NaN	NaN	NaN	NaN	NaN	NaN	NaN	NaN	NaN	NaN	NaN	NaN	NaN	NaN	NaN	NaN	NaN	NaN	NaN	NaN	NaN	NaN
B2R5T5;P10644;Q68DQ4;K7ER48	PRKAR1A;DKFZp779L0468	cAMP-dependent protein kinase type I-alpha regulatory subunit;cAMP-dependent protein kinase type I-alpha regulatory subunit, N-terminally processed	10.2287	-0.809332	0.122902	-0.529371	0.576423	NaN	-0.583132	-0.584852	-0.0336791	0.513317	-0.0329472	0.579791	-0.107503	0.0424122	-0.23254	-0.136798	-0.0356333	-0.110533	0.0480322	-0.0169239	-0.0114709	-0.248218	-0.462334	-0.442392	-0.0621091	-0.648926	0.21332	-0.469399	-0.379621	-0.460795	0.00552201	0.0981213	NaN	0.277744	0.149339	-0.0130604	0.0721035	-0.369494	-0.830519	0.224705	-0.239043	0.0102689	-0.717563	-0.0910624	0.702648	-0.390189	-0.247429
B2R5U3;Q9H4M9;B4DMV9;B4DTR4;B4DZH9;C9JC03;C9J2Z4	EHD1	EH domain-containing protein 1	10.3264	-1.02531	-0.392581	-0.0460629	0.342624	-0.720629	-0.672865	-0.180239	-0.201283	0.160227	0.281944	0.110948	0.140305	0.0415081	0.0154094	0.0283464	0.42516	0.00486098	0.364195	-0.611168	0.769203	0.363664	-0.0910499	-0.240295	0.454641	0.372991	0.372752	0.431841	0.174605	0.574756	0.728908	-0.161972	NaN	-0.0824653	0.884205	-0.198578	-0.548831	-0.73786	-0.180294	0.262049	0.0773829	0.0580674	-1.05141	-0.0289935	0.358973	-1.02928	0.43948
B2R5V9;Q96CF6	HDLBP		9.2819	NaN	NaN	NaN	NaN	NaN	NaN	NaN	NaN	NaN	NaN	NaN	NaN	NaN	NaN	NaN	NaN	NaN	NaN	NaN	NaN	NaN	NaN	NaN	NaN	NaN	NaN	NaN	NaN	NaN	NaN	NaN	NaN	NaN	NaN	0.103209	NaN	NaN	NaN	NaN	NaN	NaN	NaN	NaN	NaN	NaN	NaN
B2R5W2;P07910-2;G3V4W0;B4DY08;G3V4C1;P07910-4;G3V2D6;P07910-3;G3V5V7;B4DQQ2;D3DPI2	HNRNPC;hCG_1641229	Heterogeneous nuclear ribonucleoproteins C1/C2	11.1978	0.192666	-0.476928	-0.392345	-0.32663	-0.00729153	-0.573149	-0.297462	-0.668498	0.130967	-0.535154	-0.140666	-0.39938	-0.689129	0.124591	-0.170958	-0.170531	0.297466	-0.162146	-0.22561	-0.0677514	-0.382279	-0.233887	0.0690993	-0.287482	-0.587749	-0.556209	-0.0246176	-0.480058	-0.090718	-0.889414	-0.229465	-0.127944	-0.362162	-0.782436	0.108909	-0.468928	-0.269552	-0.778935	-0.269462	-0.72998	-0.277965	0.399728	-0.0720275	-0.505988	0.178412	-0.24191
B2R603;A8K9A4;P07910;G3V2Q1;G3V576	HNRNPC	Heterogeneous nuclear ribonucleoproteins C1/C2	9.96416	NaN	NaN	NaN	NaN	NaN	NaN	NaN	NaN	NaN	-0.778695	NaN	-0.289126	NaN	NaN	-0.368713	-0.3639	0.282581	-0.380745	-0.545672	-0.547024	-0.77039	-0.680504	NaN	NaN	-0.213503	NaN	-0.0462816	-0.160014	NaN	NaN	NaN	NaN	NaN	NaN	-0.609471	NaN	NaN	NaN	NaN	NaN	NaN	NaN	NaN	NaN	NaN	NaN
B2R642;P43121;A8K6A6;B3KXZ9	MCAM	Cell surface glycoprotein MUC18	10.2354	NaN	-0.217132	NaN	-1.56296	-0.8746	-0.66421	-1.10396	-2.70392	NaN	-1.42909	-2.46213	0.20672	-0.697519	-1.19667	-1.07747	-1.39433	-1.22736	-1.34575	-0.839799	-0.588455	-1.09538	-0.246776	-1.23925	-0.31733	-1.21922	-1.37968	-1.33806	-1.03351	-0.730575	-0.611336	-1.68172	-1.09621	-0.826282	-0.608232	-0.935981	-1.76921	-2.02152	-1.15723	-1.02684	-0.512226	-1.90184	-1.48774	-1.07106	-1.55009	-1.83538	-1.03998
B2R6E5;Q59ED7;P16435;Q63HL4;A8K3B4;H0Y4R2;E7EVY7;B4DJI8;F5H468;B4DKM8;B4E305;E7EPN3	POR;DKFZp686G04235	NADPH--cytochrome P450 reductase	10.4269	-0.273643	-0.0348735	-0.274759	0.653263	-0.905992	1.20385	0.366107	0.381716	-0.0652177	-0.248373	0.576816	0.0705495	-0.46616	0.273804	-0.29122	0.743134	-0.78282	-0.559977	-0.255922	-0.950758	0.00776351	-0.119755	-0.256568	-0.020205	0.0261904	-0.32435	0.357419	-0.358171	-0.244644	-0.428587	-0.118094	0.0925139	-0.295632	-0.216681	0.458991	0.444309	0.0582403	-0.271563	-0.396454	-0.316146	-0.163362	-0.357704	0.474123	0.323583	-1.0753	-0.139237
B2R6F3;B4E241;P84103	SFRS3;SRSF3	Serine/arginine-rich splicing factor 3	10.7909	-0.209172	-0.408334	-0.493193	-0.464387	-0.550492	-0.610953	-0.546261	-0.432026	-0.528987	-0.327228	-0.692633	-0.642012	-0.558619	-0.333851	-0.4246	-0.0137901	-0.029921	-1.43707	-0.330941	-0.0543246	-0.23352	-0.495559	-0.0795704	-0.692198	-0.868371	-0.712728	-0.718244	-0.958509	-0.635894	-0.669845	-0.830661	-0.173952	-0.8614	-1.24239	-0.536634	-0.487699	-0.57045	-1.43315	-0.753673	-0.778487	-0.898048	-0.731394	-0.95597	-1.1526	-0.920617	-0.394894
B2R6F5;O75695	RP2	Protein XRP2	8.88804	NaN	NaN	NaN	0.82184	NaN	NaN	NaN	NaN	NaN	NaN	NaN	NaN	NaN	NaN	NaN	-0.653977	0.0426761	-0.562921	-0.638584	-0.326199	-0.0846086	-0.00360232	NaN	NaN	NaN	NaN	NaN	-0.789604	NaN	NaN	NaN	NaN	NaN	NaN	NaN	NaN	NaN	NaN	NaN	NaN	NaN	NaN	NaN	NaN	NaN	NaN
B2R6F7;F5H0G8;P16050;B7Z466;B7Z451;B7ZA11;B7Z445;D3DTK1	ALOX15	Arachidonate 15-lipoxygenase	8.7129	4.38028	NaN	3.44818	NaN	NaN	4.5834	NaN	NaN	NaN	NaN	NaN	NaN	NaN	NaN	NaN	NaN	NaN	NaN	NaN	NaN	NaN	NaN	NaN	NaN	NaN	NaN	NaN	NaN	NaN	NaN	NaN	NaN	NaN	NaN	NaN	2.34594	NaN	NaN	NaN	NaN	NaN	2.38504	NaN	NaN	NaN	NaN
B2R6H7;Q9Y5L0-3;Q9Y5L0;C9J7E5;Q9Y5L0-1;E9PFH4;Q9Y5L0-5;B3KMX1;B3KM69	TNPO3	Transportin-3	9.70062	0.0541766	NaN	NaN	NaN	NaN	-0.438209	0.131306	0.147059	NaN	0.0400963	0.195583	-0.31034	-0.382169	0.314696	NaN	-0.196724	-0.375785	-0.990065	-0.353495	-0.42068	-0.737737	-0.643302	0.686376	-0.439196	-0.485942	-0.334111	-0.823423	-0.8362	-0.596744	-0.333653	NaN	NaN	0.254668	NaN	0.298726	NaN	NaN	-0.0426443	NaN	0.0543474	0.181689	-0.00992034	NaN	-0.498353	NaN	0.00959226
B2R6J0;P48431	SOX2	Transcription factor SOX-2	7.985	NaN	NaN	NaN	NaN	NaN	NaN	NaN	NaN	NaN	NaN	NaN	NaN	NaN	NaN	NaN	NaN	NaN	NaN	3.83623	NaN	NaN	NaN	NaN	NaN	NaN	NaN	NaN	NaN	NaN	NaN	NaN	NaN	NaN	NaN	NaN	NaN	NaN	NaN	NaN	NaN	NaN	NaN	NaN	NaN	NaN	NaN
B2R6J3;Q96EY8;J3KN55;B4DHP4;S4R3P5;F5H4Z7	MMAB	Cob(I)yrinic acid a,c-diamide adenosyltransferase, mitochondrial	8.86232	NaN	NaN	NaN	NaN	NaN	NaN	NaN	NaN	NaN	NaN	NaN	NaN	NaN	NaN	NaN	NaN	NaN	-0.986156	-1.00259	-1.54439	NaN	NaN	NaN	NaN	NaN	NaN	-1.12135	NaN	NaN	NaN	NaN	NaN	NaN	NaN	NaN	NaN	NaN	NaN	NaN	NaN	NaN	NaN	1.74275	NaN	NaN	NaN
B2R6K1;P22033;T1WHH0	MUT	Methylmalonyl-CoA mutase, mitochondrial	9.15174	NaN	NaN	2.04406	NaN	NaN	NaN	NaN	NaN	NaN	NaN	1.12284	NaN	NaN	-0.160146	0.0931248	0.86247	0.0932479	0.352686	-0.285912	-0.13947	0.265327	0.202306	NaN	NaN	NaN	0.129008	NaN	NaN	NaN	-0.0515809	NaN	NaN	NaN	NaN	NaN	NaN	NaN	NaN	NaN	NaN	NaN	NaN	NaN	0.0947316	NaN	0.850355
B2R6K4;P62873;Q1RMY8;F6UT28;B1AKQ8;F6X3N5	GNB1	Guanine nucleotide-binding protein G(I)/G(S)/G(T) subunit beta-1	10.9009	NaN	0.443477	0.321637	0.674406	-0.065398	-0.366359	0.322062	0.0909524	0.322808	0.198363	0.234343	-0.0536358	0.183083	-0.140846	-0.154497	0.333819	-0.121188	0.337498	-0.2845	0.261084	0.0567497	-0.193843	-0.269622	0.464541	0.137394	-0.269632	0.0944455	0.351847	0.285952	0.604069	-0.181548	-0.0659311	-0.104611	0.391026	0.399655	0.300187	-0.878622	-0.297967	-0.124427	-0.0105561	-0.0483919	-0.476169	-0.176731	-0.372429	-0.766864	-0.0305683
B2R6L0			8.6007	NaN	NaN	NaN	NaN	NaN	-0.550211	NaN	NaN	NaN	NaN	NaN	NaN	NaN	NaN	NaN	NaN	NaN	NaN	NaN	NaN	NaN	NaN	NaN	NaN	NaN	NaN	NaN	NaN	NaN	NaN	NaN	NaN	NaN	NaN	NaN	NaN	NaN	NaN	NaN	NaN	NaN	NaN	NaN	NaN	NaN	NaN
B2R6N9;P43307;F5H5Y2;C9J3L8;C9J5W0;E9PAL7;C9IZQ1;P43307-2	SSR1	Translocon-associated protein subunit alpha	10.5046	0.433043	0.732899	0.562069	0.610588	0.593131	0.00750296	0.0252405	-0.213941	0.367339	0.505024	0.88562	0.987334	0.50199	0.0833157	0.231363	0.22304	0.550683	1.71617	0.371459	0.24768	0.183099	0.176168	0.260392	0.219181	0.690501	0.109234	0.0190645	0.204599	-0.216238	0.453449	-0.28238	1.37873	0.431481	-0.174279	-0.0181673	0.0114804	-0.152013	0.462108	-0.116545	0.477544	0.583975	-0.00941856	0.15578	0.684123	0.456874	0.0997584
B2R6S4;P16333;C9JVV5;C9J869;C9JAB9;P16333-2	NCK1	Cytoplasmic protein NCK1	8.19915	NaN	NaN	NaN	NaN	NaN	NaN	NaN	NaN	NaN	NaN	NaN	NaN	NaN	NaN	NaN	NaN	NaN	NaN	NaN	NaN	NaN	NaN	NaN	NaN	NaN	NaN	NaN	NaN	NaN	NaN	NaN	NaN	NaN	NaN	NaN	NaN	NaN	NaN	NaN	NaN	NaN	NaN	NaN	NaN	NaN	NaN
B2R6S9;P30533;A8K8F6	LRPAP1	Alpha-2-macroglobulin receptor-associated protein	9.28879	NaN	NaN	NaN	NaN	1.33366	NaN	1.58075	NaN	NaN	NaN	0.428139	1.90314	NaN	0.481243	-0.869477	1.16172	0.96102	-0.268554	0.551167	NaN	0.586948	-0.211511	NaN	NaN	0.639175	0.3574	1.04198	0.782496	0.446659	NaN	NaN	NaN	NaN	NaN	0.247303	1.25381	NaN	NaN	NaN	NaN	NaN	NaN	NaN	NaN	NaN	NaN
B2R6V7;Q9UBF9;B4DT68;Q9UBF9-2	MYOT	Myotilin	7.75849	NaN	NaN	NaN	NaN	NaN	NaN	NaN	NaN	NaN	NaN	NaN	NaN	NaN	NaN	NaN	NaN	NaN	NaN	NaN	NaN	NaN	NaN	NaN	NaN	NaN	NaN	NaN	NaN	NaN	NaN	NaN	NaN	NaN	NaN	NaN	NaN	NaN	NaN	NaN	NaN	NaN	NaN	NaN	NaN	NaN	1.98245
B2R6W1;A8K2T4;P10643;B4E3S6	C7	Complement component C7	8.48705	NaN	NaN	NaN	NaN	NaN	NaN	NaN	NaN	NaN	NaN	NaN	NaN	NaN	NaN	NaN	NaN	NaN	NaN	NaN	2.69802	NaN	NaN	NaN	NaN	NaN	NaN	NaN	NaN	NaN	NaN	NaN	NaN	NaN	NaN	NaN	NaN	NaN	NaN	NaN	NaN	NaN	NaN	NaN	NaN	NaN	NaN
B2R6X6;P30405	PPIF	Peptidyl-prolyl cis-trans isomerase;Peptidyl-prolyl cis-trans isomerase F, mitochondrial	9.37162	NaN	NaN	NaN	NaN	NaN	NaN	NaN	NaN	NaN	NaN	NaN	NaN	NaN	NaN	NaN	NaN	-0.680474	NaN	NaN	NaN	-1.23976	-0.882604	NaN	NaN	NaN	-0.684101	NaN	-1.41251	NaN	NaN	NaN	NaN	NaN	NaN	NaN	NaN	NaN	NaN	NaN	NaN	NaN	NaN	NaN	NaN	NaN	NaN
B2R6X8;O43292-2;O43292;D3DWL1	GPAA1	Glycosylphosphatidylinositol anchor attachment 1 protein	8.51957	NaN	NaN	NaN	NaN	NaN	NaN	NaN	NaN	NaN	NaN	NaN	NaN	NaN	NaN	NaN	0.908551	NaN	NaN	NaN	NaN	NaN	NaN	NaN	NaN	NaN	NaN	NaN	NaN	NaN	NaN	NaN	NaN	NaN	NaN	NaN	NaN	NaN	NaN	NaN	NaN	NaN	NaN	NaN	NaN	NaN	NaN
B2R728;P30825	SLC7A1	High affinity cationic amino acid transporter 1	9.58439	NaN	NaN	NaN	NaN	NaN	NaN	NaN	NaN	NaN	-0.00144204	-2.03745	0.0136972	NaN	-0.778124	NaN	-1.84224	-1.05881	-0.068407	-0.916494	-1.22365	-0.804106	-0.896757	-1.14548	NaN	NaN	-0.564622	-1.45423	-1.12517	-0.117961	0.216116	NaN	NaN	NaN	NaN	-0.495491	NaN	-1.02354	-0.269194	NaN	NaN	NaN	-0.5757	NaN	NaN	NaN	-0.499519
B2R761;P22307;P22307-8;P22307-7;P22307-4;P22307-2;P22307-6	SCP2	Non-specific lipid-transfer protein	10.3526	-0.752577	-0.576571	-1.48336	NaN	NaN	NaN	NaN	-0.998789	NaN	-1.19847	-0.867019	-1.02371	-0.497831	-0.673868	-1.14866	-0.403266	-0.848253	-1.49609	-0.194887	-1.24932	-0.680535	-0.757704	-0.563985	-0.123236	-0.483158	-0.933799	-0.729957	-1.02169	0.101242	-0.407312	-0.526326	-1.02717	-0.480603	-0.452199	-1.15608	-0.124488	-0.831075	-0.388375	-1.24533	NaN	-1.14789	-1.41851	-0.476483	-0.874471	-1.0934	-0.899943
B2R769;Q6P179;Q6P179-3;D6RGW0;Q6P179-2	ERAP2	Endoplasmic reticulum aminopeptidase 2	9.57967	NaN	NaN	0.903813	0.100469	NaN	-0.653519	NaN	1.39588	0.945804	NaN	NaN	1.11813	0.767094	0.221253	NaN	-1.43663	-2.01974	-1.29578	-0.514543	0.51638	-1.26141	-1.09106	0.149137	-0.219142	0.639829	-0.397365	-0.0339339	0.065793	0.284669	NaN	NaN	1.79016	NaN	NaN	NaN	NaN	NaN	NaN	NaN	NaN	NaN	NaN	-1.18377	0.809805	0.113411	NaN
B2R776;Q13303-2;B0AZM0;Q6FG22;Q13303-4;Q13303;Q6FG44;B2R615;Q13303-3;A8K1X9;Q2YD85;Q5TG80;Q5TG81	KCNAB2	Voltage-gated potassium channel subunit beta-2	9.61752	NaN	NaN	NaN	NaN	NaN	-0.13711	-1.65796	-0.566084	NaN	-0.608241	-0.743127	NaN	NaN	NaN	NaN	-1.09234	-0.373199	-0.466431	-1.28057	-0.923987	-0.898866	-1.45801	NaN	-1.53928	-0.521955	-0.492417	-0.755828	-0.887465	-0.910809	-0.389236	NaN	NaN	NaN	NaN	NaN	NaN	NaN	NaN	NaN	NaN	NaN	NaN	-0.195977	0.130507	NaN	-1.08746
B2R791;O43395;E7EVD1;B4DLS8;Q53GV6;B4DM28	PRPF3	U4/U6 small nuclear ribonucleoprotein Prp3	9.49669	NaN	NaN	NaN	NaN	NaN	NaN	NaN	NaN	-0.266277	NaN	NaN	-0.942683	-0.561291	NaN	NaN	-0.977658	-0.620023	-1.46592	-0.297314	-0.519599	-1.21804	-1.51202	-0.521003	-1.09417	0.0424517	-0.147046	-0.0426443	-0.969255	-0.383718	-0.515309	-0.584193	NaN	NaN	NaN	-1.07424	NaN	NaN	NaN	NaN	NaN	NaN	NaN	NaN	NaN	NaN	-0.901969
B2R7C2;O43264;A1A528;B4E1J7	ZW10	Centromere/kinetochore protein zw10 homolog	9.7069	NaN	NaN	NaN	NaN	NaN	NaN	NaN	NaN	NaN	-0.466758	-0.542803	-0.452912	-1.34653	-0.908505	-1.43808	-0.912135	-0.456993	-0.851682	-0.106642	-0.583078	-0.603407	-0.647637	-0.634433	-0.881816	-1.17882	-0.508568	-0.605115	-0.681404	-1.45959	-1.58342	-0.224411	NaN	NaN	NaN	-0.958362	NaN	NaN	NaN	NaN	-1.15413	NaN	NaN	NaN	NaN	NaN	-0.78621
B2R7C5;P25205;Q53HJ4;B4DWW4;J3KQ69;B4DUQ9;Q8NHX6;B4DS46	MCM3;HCC5	DNA replication licensing factor MCM3	10.7597	-0.600691	-0.401925	-0.318214	-0.990482	-0.842952	-0.613608	-0.410979	-0.66884	-0.383198	-0.82821	-1.19403	-0.884915	-0.700629	0.024446	-0.551552	-0.714162	0.0330499	-1.35722	0.466874	0.462192	-0.694885	-1.08762	-0.304988	-0.975621	-1.20132	0.230905	-0.113398	-0.834145	-1.1141	-1.25317	-0.549324	0.0865145	-0.183976	-1.29778	-0.618277	0.329847	-0.732653	-0.261273	0.576059	0.134179	-0.837653	-0.752983	0.0496247	-0.495547	0.990042	-0.182901
B2R7D2;Q9UNW1;B4E394;Q9UNW1-4	MINPP1	Multiple inositol polyphosphate phosphatase 1	9.14417	NaN	NaN	NaN	4.51049	NaN	4.85843	NaN	NaN	NaN	NaN	NaN	0.153366	NaN	NaN	NaN	-0.267127	-0.196859	NaN	NaN	NaN	NaN	NaN	NaN	NaN	NaN	NaN	NaN	NaN	NaN	NaN	NaN	NaN	NaN	NaN	NaN	NaN	NaN	NaN	NaN	NaN	NaN	NaN	NaN	NaN	NaN	-0.0984196
B2R7M0;A8K822;B4E1C1;Q9UER7;F5ANJ6;Q53F85;Q9UER7-3;Q9UER7-2;F5ANJ7	DAXX	Death domain-associated protein 6	8.32123	NaN	NaN	NaN	NaN	NaN	NaN	NaN	NaN	NaN	NaN	NaN	NaN	NaN	NaN	NaN	NaN	NaN	NaN	NaN	NaN	NaN	NaN	NaN	NaN	NaN	NaN	NaN	1.23967	NaN	NaN	NaN	NaN	NaN	NaN	NaN	NaN	NaN	NaN	NaN	NaN	NaN	NaN	NaN	NaN	NaN	NaN
B2R7M1;F5GYQ1;P61421;J3QL14;R4GN72;B7Z6L9;B7Z788	ATP6V0D1	V-type proton ATPase subunit d 1	9.86564	0.45415	NaN	NaN	NaN	NaN	1.2689	NaN	0.680474	NaN	-0.0972062	0.573381	0.479457	-0.486177	0.17403	NaN	-0.279934	-0.455331	-0.018748	-0.228557	-0.358555	-0.0240773	-0.221767	0.0200854	-0.685626	-0.451715	0.556224	-0.123583	0.782757	NaN	-0.723777	0.641688	NaN	0.39517	NaN	NaN	0.564286	NaN	NaN	NaN	NaN	NaN	0.362999	0.41463	-0.331466	NaN	0.327674
B2R7M3;Q13155;A8MU58;F8W950	AIMP2	Aminoacyl tRNA synthase complex-interacting multifunctional protein 2	10.4366	-0.406281	-0.695772	-0.706968	-1.04173	-0.837754	-0.194633	-0.486204	-0.341104	-0.978553	-0.356217	-0.699662	-0.590183	-1.29405	-0.682073	-0.834023	-1.08261	-0.535661	-0.518053	-0.397777	-0.582864	-0.450055	-1.05273	-0.585333	-0.627836	-0.83293	-0.712464	-0.237587	-0.506805	-0.608809	-0.859265	-0.876173	-0.374245	-1.03741	-0.550032	-0.425684	-0.408608	-0.339068	-0.377957	-0.385528	-0.842328	-0.621035	-1.13429	-0.515207	-0.134421	-0.877591	-0.874707
B2R7P0;F5GXE4;B4DR48;O95260-2;B4E107;H0Y5C2;O95260	ATE1	Arginyl-tRNA--protein transferase 1	8.61361	NaN	NaN	NaN	NaN	NaN	NaN	NaN	NaN	NaN	NaN	NaN	NaN	NaN	NaN	NaN	NaN	NaN	-1.03612	NaN	NaN	NaN	NaN	NaN	NaN	NaN	NaN	NaN	NaN	NaN	NaN	NaN	NaN	NaN	NaN	NaN	NaN	NaN	NaN	NaN	NaN	NaN	NaN	NaN	NaN	NaN	NaN
B2R7R4;A8K973;Q96C24;Q71SF7;F8W9B9;Q96C24-2	SYTL4	Synaptotagmin-like protein 4	8.02325	NaN	NaN	NaN	NaN	NaN	NaN	NaN	NaN	NaN	NaN	NaN	NaN	NaN	NaN	NaN	NaN	NaN	NaN	NaN	NaN	-0.107286	NaN	NaN	NaN	NaN	NaN	NaN	NaN	NaN	NaN	NaN	NaN	NaN	NaN	NaN	NaN	NaN	NaN	NaN	NaN	NaN	NaN	NaN	NaN	NaN	NaN
B2R7R5;O60256;O60256-3;E7EPA1;O60256-2;B4E329;C9JJS3;C9K0K7;C9JDU5	PRPSAP2	Phosphoribosyl pyrophosphate synthase-associated protein 2	9.97355	1.21655	-0.479644	0.514012	-0.241474	NaN	-0.325262	0.262974	-0.978196	NaN	-0.0513361	0.344519	-0.585549	-0.797968	NaN	-0.757194	0.333545	-0.140547	-0.228653	-0.173151	0.0251419	-0.43178	-1.17867	-0.0894482	-0.247001	0.199269	0.291276	-0.239642	-0.220949	NaN	-0.0450235	0.440009	NaN	NaN	NaN	0.170541	NaN	1.18902	-0.385597	0.57025	NaN	NaN	-0.416665	0.0524111	0.0881811	0.112787	-0.657178
B2R7T8;P47756-2;P47756;B1AK85	CAPZB	F-actin-capping protein subunit beta	10.8882	0.0049529	0.581344	0.58477	0.857199	0.147088	-0.355957	0.771502	0.547719	0.444791	0.186557	0.768519	0.491542	0.694684	-0.0553713	-0.350583	0.467184	0.499367	0.671067	0.192877	0.300644	0.537101	0.657328	0.161178	0.511445	0.244993	0.504141	0.218415	0.553532	0.60463	0.249679	0.362659	0.596783	0.554579	0.554572	0.213613	0.191971	0.0954943	0.388185	0.34734	-0.167349	0.171499	-0.223397	0.373057	0.467394	0.263199	0.37715
B2R7W0;P13995;Q7Z650;B4DY35;B8ZZU9;B9A062	MTHFD2	Bifunctional methylenetetrahydrofolate dehydrogenase/cyclohydrolase, mitochondrial;NAD-dependent methylenetetrahydrofolate dehydrogenase;Methenyltetrahydrofolate cyclohydrolase	10.0145	-1.22138	NaN	-1.33954	-1.39028	NaN	-0.714839	-1.44302	-0.552574	-1.16992	-1.38872	-1.73997	-1.2838	NaN	-1.14926	NaN	-0.992774	-1.13414	-1.18026	-1.82907	-1.46459	-1.5213	-0.554147	-1.48409	-2.26915	-1.25522	-1.38411	-1.20299	-1.96886	-1.10675	-3.01044	-1.31632	NaN	NaN	NaN	-1.6053	NaN	NaN	-0.866789	NaN	-0.353888	NaN	-2.08699	-2.43988	-1.48692	NaN	-1.9201
B2R7W3;O75934;Q53HE3	BCAS2	Pre-mRNA-splicing factor SPF27	9.8057	NaN	NaN	NaN	NaN	NaN	-0.148609	-0.774587	NaN	NaN	-0.638209	-0.569491	-0.727964	-0.492962	-0.195474	-0.454597	-0.627555	-0.745428	-1.4644	0.298196	-0.131036	-0.653152	-0.630405	-0.304044	-1.97111	-0.405609	0.589464	-0.790855	-0.733701	-0.746915	-0.788268	NaN	NaN	NaN	NaN	-1.10349	-0.825379	-0.614192	-0.410233	0.223374	NaN	NaN	NaN	0.0501176	-0.537576	0.0592995	-1.75283
B2R7Z6;Q8TDL5	BPIFB1	BPI fold-containing family B member 1	9.41088	NaN	NaN	NaN	NaN	NaN	NaN	NaN	NaN	NaN	NaN	NaN	3.306	NaN	2.4665	NaN	NaN	NaN	NaN	NaN	NaN	NaN	NaN	NaN	NaN	NaN	NaN	NaN	NaN	NaN	NaN	NaN	NaN	NaN	NaN	NaN	2.78448	NaN	NaN	NaN	NaN	NaN	NaN	NaN	NaN	NaN	NaN
B2R802;P09012;M0QZG7;M0R268;M0R221;M0R2B8;M0QXK2	SNRPA	U1 small nuclear ribonucleoprotein A	10.4599	NaN	-0.0422241	NaN	NaN	NaN	-0.38659	-0.186716	NaN	0.0670015	-0.536387	-0.641759	-0.344658	-0.6104	-0.498251	-1.02169	0.0825241	0.0455666	-0.148411	-0.0592585	-0.144741	-0.433229	-0.528843	-0.279042	-0.61252	-0.734222	-0.419107	-0.220829	-0.474358	-0.0890913	-0.749749	-0.569102	-0.527671	-0.515481	-1.14789	-0.150777	-0.500861	-0.206143	-0.42503	0.00761599	-0.383562	-0.457802	-0.11697	-0.473532	-0.440102	-0.803806	-0.324304
B2R823;Q9NRX1;F8WBJ6	PNO1	RNA-binding protein PNO1	9.60563	NaN	NaN	NaN	NaN	NaN	NaN	NaN	NaN	NaN	-0.0129927	0.488694	-0.747087	0.9771	NaN	-0.601887	-0.591823	-1.04411	NaN	-0.0215117	-0.2706	-0.909811	-0.958731	0.116391	-0.416762	-0.89817	-0.578118	-0.203389	0.64862	1.56982	NaN	NaN	NaN	NaN	NaN	-1.02337	NaN	NaN	NaN	-0.276318	NaN	NaN	NaN	NaN	-0.104996	NaN	-0.487486
B2R880;P28907;B4DMR7;H0Y950	CD38	ADP-ribosyl cyclase/cyclic ADP-ribose hydrolase 1	8.62236	NaN	NaN	NaN	NaN	NaN	NaN	NaN	NaN	NaN	NaN	3.03438	NaN	NaN	NaN	NaN	NaN	NaN	3.71888	NaN	NaN	NaN	NaN	NaN	NaN	NaN	NaN	NaN	NaN	NaN	NaN	NaN	NaN	NaN	NaN	NaN	NaN	NaN	NaN	NaN	NaN	NaN	NaN	NaN	NaN	NaN	NaN
B2R892;P06732	CKM	Creatine kinase M-type;Creatine kinase M-type, N-terminally processed	9.03814	NaN	NaN	NaN	NaN	NaN	NaN	NaN	NaN	NaN	NaN	NaN	NaN	NaN	NaN	NaN	NaN	NaN	NaN	NaN	NaN	NaN	NaN	NaN	NaN	NaN	NaN	NaN	NaN	NaN	NaN	NaN	NaN	NaN	NaN	NaN	NaN	NaN	NaN	NaN	NaN	NaN	NaN	NaN	NaN	NaN	6.32526
B2R8A2;Q9BVK6	TMED9	Transmembrane emp24 domain-containing protein 9	10.2444	NaN	1.13612	1.01882	1.179	0.334476	1.30435	0.574664	1.62158	0.46027	0.659312	0.944135	1.54587	0.40926	0.614293	0.162008	0.316383	0.853697	0.601612	-0.214508	0.0558868	-0.0400909	-0.98636	0.242618	-1.78365	0.200299	0.948835	0.277671	0.197424	-0.0048968	0.421177	NaN	NaN	0.90813	0.108052	0.404485	0.392762	0.378701	0.134438	0.620367	0.527339	1.10011	0.426518	0.622387	1.1968	-0.110579	NaN
B2R8E4;P35813;P35813-3;B5BUD5;P35813-2;E9PKB5	PPM1A	Protein phosphatase 1A	9.20949	NaN	NaN	NaN	NaN	NaN	NaN	NaN	NaN	NaN	NaN	NaN	0.461541	NaN	NaN	NaN	0.716418	-0.130794	0.281579	NaN	-0.0703893	NaN	-0.095587	NaN	-1.12148	NaN	NaN	0.38611	NaN	NaN	NaN	NaN	NaN	NaN	NaN	NaN	NaN	NaN	NaN	NaN	NaN	NaN	0.370434	NaN	NaN	NaN	NaN
B2R8G6;Q14318-2;J3KQ73;Q14318;B7Z6M0;M0R2K9	FKBP8	Peptidyl-prolyl cis-trans isomerase FKBP8;Peptidyl-prolyl cis-trans isomerase	10.0775	-0.788104	NaN	-1.27915	-1.12941	NaN	-0.354033	NaN	-0.452068	NaN	NaN	0.111789	-1.48659	-0.771126	-0.521051	-1.09434	-0.845409	-0.404424	-0.781718	-0.898956	-1.20584	-0.975057	-1.28334	-0.413594	-0.797282	-0.969553	-1.40806	-0.810221	-1.359	-1.00274	-1.01078	NaN	NaN	NaN	NaN	-0.851698	NaN	-0.598937	-0.84318	NaN	-0.865556	NaN	-1.64607	NaN	-0.889167	-0.586789	-0.633089
B2R8I2;P04196	HRG	Histidine-rich glycoprotein	9.41711	NaN	NaN	NaN	NaN	3.38786	NaN	2.87652	NaN	NaN	3.77219	NaN	NaN	4.08914	3.82298	NaN	NaN	3.66799	NaN	NaN	3.00805	NaN	3.33592	NaN	2.70538	3.19013	1.77492	2.73793	2.93655	3.41057	3.3267	NaN	NaN	2.20949	NaN	NaN	NaN	NaN	NaN	NaN	3.63631	NaN	3.35845	NaN	2.97619	3.07266	3.61957
B2R8J0;Q14435;E7EUL0;C9J2C3	GALNT3	Polypeptide N-acetylgalactosaminyltransferase 3	8.37954	NaN	NaN	NaN	NaN	NaN	NaN	NaN	NaN	NaN	NaN	NaN	NaN	NaN	NaN	NaN	NaN	NaN	NaN	NaN	NaN	NaN	NaN	NaN	NaN	NaN	NaN	NaN	NaN	NaN	NaN	NaN	NaN	NaN	NaN	NaN	NaN	NaN	NaN	NaN	NaN	NaN	NaN	NaN	NaN	NaN	NaN
B2R8K8;Q8TDX7	NEK7	Serine/threonine-protein kinase Nek7	7.8838	NaN	NaN	NaN	NaN	NaN	NaN	NaN	NaN	NaN	NaN	NaN	NaN	NaN	NaN	-0.117695	NaN	NaN	NaN	NaN	NaN	NaN	NaN	NaN	NaN	NaN	NaN	NaN	NaN	NaN	NaN	NaN	NaN	NaN	NaN	NaN	NaN	NaN	NaN	NaN	NaN	NaN	NaN	NaN	NaN	NaN	NaN
B2R921;B4DL63;Q9Y619	SLC25A15	Mitochondrial ornithine transporter 1	8.13688	NaN	NaN	NaN	NaN	NaN	NaN	NaN	NaN	NaN	NaN	NaN	NaN	NaN	NaN	NaN	NaN	NaN	NaN	NaN	NaN	NaN	-0.00230651	NaN	NaN	NaN	NaN	NaN	NaN	NaN	NaN	NaN	NaN	NaN	NaN	NaN	NaN	NaN	NaN	NaN	NaN	NaN	NaN	NaN	NaN	NaN	NaN
B2R932;P14209-3;P14209	CD99	CD99 antigen	9.43337	NaN	NaN	NaN	NaN	NaN	NaN	NaN	NaN	0.913461	NaN	NaN	0.0104831	NaN	NaN	NaN	-0.424196	-0.42435	-0.360327	-0.521067	-0.352013	-0.474967	-0.861428	-0.931683	-0.345737	-0.949032	-1.20025	-0.769162	-1.38431	NaN	NaN	-0.459641	NaN	0.740649	-0.625458	-1.03287	-0.579985	NaN	-0.65104	-0.409472	NaN	NaN	NaN	NaN	NaN	NaN	NaN
B2R941;P15088	CPA3	Mast cell carboxypeptidase A	9.03181	NaN	NaN	NaN	NaN	NaN	NaN	NaN	NaN	NaN	NaN	NaN	2.15998	NaN	NaN	NaN	2.78667	NaN	NaN	NaN	NaN	NaN	NaN	NaN	NaN	NaN	NaN	NaN	NaN	NaN	NaN	NaN	NaN	NaN	NaN	NaN	NaN	NaN	NaN	NaN	NaN	NaN	NaN	NaN	NaN	NaN	NaN
B2R959			8.74861	NaN	NaN	NaN	NaN	NaN	NaN	NaN	NaN	NaN	-0.433921	-0.15562	-0.201006	NaN	NaN	NaN	NaN	NaN	NaN	NaN	NaN	NaN	NaN	NaN	NaN	NaN	NaN	NaN	NaN	NaN	NaN	NaN	NaN	NaN	NaN	NaN	NaN	NaN	NaN	NaN	NaN	NaN	NaN	NaN	NaN	NaN	NaN
B2R960;O43396;Q59G46;K7ER96;G3V1K0	TXNL1	Thioredoxin-like protein 1	10.3285	0.356632	-0.769518	0.844153	0.665066	0.543899	0.0253755	0.097008	0.195546	-0.186527	0.624933	0.207625	0.158716	0.330414	0.390313	-0.138421	-0.0340741	0.0826293	0.100554	0.520723	0.0470001	0.139215	0.588791	-0.175119	-0.436153	-0.663937	1.01013	-0.088345	-0.284643	-0.18574	-0.0475899	-1.34051	-0.690194	-0.0189186	-0.704606	0.277443	0.52221	-0.0547081	-0.0750566	-1.05199	-1.04825	0.727906	1.46292	0.427682	-0.301117	0.524223	-0.204719
B2R983;P78417;Q5TA02;P78417-3;P78417-2;Q5TA01	GSTO1	Glutathione S-transferase omega-1	10.7808	-0.394866	-1.12201	-0.151717	-0.192375	0.42453	-0.15128	0.335623	0.978301	-0.238317	0.571838	0.462543	0.497724	0.389901	0.128586	-0.0246373	-0.239648	-0.511461	-0.901418	0.277149	-0.23526	-0.0180824	-0.517255	0.496483	0.45905	0.323101	0.439813	-0.540856	0.157544	-0.953526	0.000443339	-0.645333	0.548662	0.132744	0.63153	0.109721	-0.30371	0.382773	0.310295	-0.473031	0.484187	0.574507	0.820974	1.35239	-0.315974	0.243078	0.650694
B2R995;Q8TBJ0;Q16798;E9PMB9;Q8NAS5;Q6TCH8;B7Z6V0	ME3	Malic enzyme;NADP-dependent malic enzyme, mitochondrial	8.85234	NaN	NaN	NaN	NaN	NaN	-0.720016	NaN	-0.338225	NaN	-1.86647	-1.67184	NaN	NaN	NaN	NaN	NaN	NaN	-0.165815	NaN	NaN	-0.866077	NaN	-1.37284	-1.50767	NaN	NaN	NaN	-0.27023	NaN	NaN	NaN	NaN	NaN	NaN	NaN	NaN	NaN	NaN	NaN	NaN	NaN	NaN	NaN	-1.27542	NaN	-1.14791
B2R9J4;A6NJD9;A8MVT4;A8MYK1;Q16540;H7C2P7	MRPL23	39S ribosomal protein L23, mitochondrial	9.39973	0.0302468	NaN	NaN	NaN	NaN	0.552939	NaN	NaN	NaN	NaN	NaN	-1.1575	-0.95417	-0.133037	NaN	-0.722204	0.00435685	-0.484188	NaN	-0.733559	-0.607011	NaN	0.150001	-0.164513	NaN	NaN	0.511444	-0.551254	-0.265917	-1.30923	NaN	NaN	NaN	NaN	NaN	NaN	NaN	-0.326882	NaN	NaN	NaN	NaN	NaN	NaN	NaN	-0.196859
B2R9L0;O43674;E7EWP0;D3DNS1;H0Y886;O43674-2	NDUFB5	NADH dehydrogenase [ubiquinone] 1 beta subcomplex subunit 5, mitochondrial	8.97111	NaN	NaN	NaN	NaN	NaN	NaN	NaN	NaN	NaN	NaN	NaN	NaN	NaN	NaN	NaN	-0.971148	-1.3961	NaN	NaN	NaN	NaN	NaN	NaN	NaN	NaN	NaN	NaN	NaN	NaN	NaN	NaN	NaN	NaN	NaN	NaN	NaN	NaN	NaN	NaN	NaN	NaN	NaN	NaN	NaN	NaN	NaN
B2R9R2;P98170;B1AKU2	XIAP	E3 ubiquitin-protein ligase XIAP	8.24957	NaN	NaN	NaN	NaN	NaN	NaN	NaN	NaN	NaN	NaN	NaN	NaN	NaN	NaN	NaN	-0.13711	NaN	NaN	NaN	NaN	-0.232906	NaN	NaN	NaN	NaN	NaN	NaN	NaN	NaN	NaN	NaN	NaN	NaN	NaN	NaN	NaN	NaN	NaN	NaN	NaN	NaN	NaN	NaN	NaN	NaN	NaN
B2R9S4;P40121;B4DU58;P40121-2;E7ENU9;B8ZZL6	CAPG	Macrophage-capping protein	11.0987	-0.90766	-0.106514	-0.26731	0.421009	0.170555	0.0350313	-0.405671	1.26658	-0.117354	0.143444	0.096095	0.0519739	0.633677	0.0912569	-0.0249748	0.654856	0.531401	0.571383	-0.0545698	0.142613	1.17523	0.201583	0.236708	0.536333	0.748723	0.442164	0.199567	0.344099	1.48617	1.0914	0.849128	0.521717	0.0734046	1.3453	-0.0788874	0.548338	0.141007	-0.50681	0.220375	-0.410276	0.0774288	-0.724109	0.806196	0.67011	0.215417	0.337648
B2R9V7;P08294	SOD3	Superoxide dismutase [Cu-Zn];Extracellular superoxide dismutase [Cu-Zn]	8.65178	NaN	NaN	NaN	NaN	NaN	NaN	NaN	NaN	NaN	NaN	3.1083	NaN	NaN	NaN	NaN	NaN	NaN	2.78299	NaN	NaN	NaN	NaN	NaN	1.51153	NaN	NaN	NaN	NaN	NaN	NaN	NaN	NaN	NaN	NaN	NaN	NaN	NaN	NaN	NaN	NaN	NaN	NaN	NaN	NaN	NaN	NaN
B2R9X3;O60547-2;O60547	GMDS	GDP-mannose 4,6 dehydratase	9.32905	NaN	0.827692	NaN	0.932995	NaN	NaN	0.890225	NaN	NaN	0.0295734	NaN	NaN	-0.588325	NaN	NaN	NaN	0.060969	-0.0285691	0.423933	-0.111298	0.921035	0.638142	NaN	NaN	0.48642	NaN	NaN	-0.455229	NaN	0.796861	NaN	NaN	NaN	NaN	-0.609566	NaN	NaN	NaN	NaN	NaN	NaN	NaN	NaN	NaN	NaN	NaN
B2RA03;P05783;F8VZY9	KRT18	Keratin, type I cytoskeletal 18	12.0455	-2.54444	-1.65356	-2.68358	-2.29487	-2.984	-2.0482	-2.82921	-1.81767	-2.9571	-1.96321	-1.4157	-2.18747	-2.11024	-1.57743	-2.64419	-1.60003	-1.62313	-2.18904	-2.37071	-2.6705	-1.49358	-2.33639	-2.18613	-1.47736	-2.13822	-1.54784	-1.97349	-2.18187	-1.71088	-1.73829	-2.03921	-2.55961	-1.47092	-1.69742	-1.32726	-3.1252	-1.46636	-1.71254	-2.5204	-2.18833	-1.56432	-1.12897	-2.29639	-1.65223	-2.53784	-2.10545
B2RA50;Q9Y5R8	TRAPPC1	Trafficking protein particle complex subunit 1	8.76054	NaN	NaN	NaN	NaN	NaN	NaN	NaN	NaN	NaN	NaN	NaN	NaN	NaN	NaN	NaN	0.0817817	NaN	NaN	NaN	NaN	NaN	NaN	0.528511	NaN	NaN	NaN	NaN	NaN	NaN	NaN	NaN	NaN	NaN	NaN	NaN	NaN	NaN	NaN	NaN	NaN	NaN	NaN	NaN	NaN	NaN	NaN
B2RA56;Q969V3-2;Q969V3;K7EMW4;K7ELZ9;K7ENM2	NCLN	Nicalin	10.1842	NaN	-0.0561673	0.198543	-0.187768	NaN	-0.669027	-0.0739573	-0.783451	-0.343351	-0.136014	0.318775	0.481719	-0.0705587	-0.106041	-0.359158	-0.57485	-0.32823	0.333662	-0.0795558	-0.0825914	-0.0532274	-0.532641	-0.0464287	-0.862532	-0.0706804	-0.0436326	-0.346329	0.253653	-0.747258	0.0583568	-0.474195	NaN	0.0173441	-0.555522	0.208423	-0.370945	-0.285698	-0.113791	0.273116	-0.509429	NaN	-0.57599	-0.41446	-0.201589	NaN	-0.301484
B2RA70;J3QRU1;P07947	YES1	Tyrosine-protein kinase Yes	8.64786	NaN	NaN	NaN	NaN	NaN	NaN	NaN	NaN	NaN	NaN	NaN	NaN	NaN	NaN	NaN	NaN	NaN	-1.77036	NaN	NaN	NaN	-0.226878	NaN	NaN	NaN	NaN	NaN	NaN	NaN	NaN	NaN	NaN	NaN	NaN	NaN	NaN	NaN	NaN	NaN	NaN	NaN	NaN	NaN	NaN	NaN	NaN
B2RA72;Q7LBR1	CHMP1B	Charged multivesicular body protein 1b	9.32071	NaN	NaN	NaN	NaN	NaN	NaN	NaN	NaN	NaN	NaN	NaN	NaN	NaN	0.515604	NaN	NaN	NaN	NaN	-0.879392	-0.314639	NaN	NaN	NaN	NaN	NaN	NaN	NaN	-0.252658	NaN	NaN	NaN	NaN	NaN	NaN	-0.130371	NaN	NaN	-0.0183493	NaN	NaN	NaN	NaN	NaN	NaN	NaN	NaN
B2RA91;F8VXG7;Q99590-2;Q99590;Q05BS8;B4DZM2	SCAF11;SFRS2IP	Protein SCAF11	8.62478	NaN	NaN	NaN	NaN	NaN	NaN	NaN	NaN	NaN	NaN	NaN	NaN	NaN	NaN	NaN	NaN	NaN	-0.457227	-0.998845	NaN	-0.097476	NaN	NaN	NaN	NaN	NaN	NaN	NaN	NaN	NaN	NaN	NaN	NaN	NaN	NaN	NaN	NaN	NaN	NaN	NaN	NaN	NaN	NaN	NaN	NaN	NaN
B2RAE8;P43363	MAGEA10	Melanoma-associated antigen 10	9.24719	NaN	NaN	NaN	NaN	NaN	NaN	NaN	NaN	NaN	NaN	NaN	-0.622462	NaN	NaN	NaN	NaN	NaN	NaN	NaN	-1.10568	-1.39999	NaN	-0.47892	-1.13383	NaN	NaN	NaN	-0.369606	-1.71057	-1.79119	NaN	NaN	NaN	NaN	NaN	NaN	NaN	NaN	NaN	NaN	NaN	NaN	NaN	NaN	NaN	-1.20094
B2RAG9;Q15648;B4DSK7	MED1	Mediator of RNA polymerase II transcription subunit 1	8.06993	NaN	NaN	NaN	NaN	NaN	1.85507	NaN	NaN	NaN	NaN	NaN	NaN	NaN	NaN	NaN	NaN	NaN	NaN	NaN	NaN	NaN	NaN	NaN	NaN	NaN	NaN	NaN	NaN	NaN	NaN	NaN	NaN	NaN	NaN	NaN	NaN	NaN	NaN	NaN	NaN	NaN	NaN	NaN	NaN	NaN	NaN
B2RAH5;O14974;O14974-4;O14974-5;O14974-3;O14974-2;F8VZN8	PPP1R12A	Protein phosphatase 1 regulatory subunit 12;Protein phosphatase 1 regulatory subunit 12A	9.74105	NaN	NaN	NaN	NaN	NaN	-0.689746	-0.330903	0.276066	NaN	-0.217603	-0.477988	0.145206	-0.16954	-0.0263043	-0.292546	-0.329687	-0.97944	-0.570185	-0.778996	-0.486658	-0.707083	-0.381283	-0.178109	NaN	-0.0489336	-0.0796013	-0.61551	-0.549773	0.0791122	-0.442015	0.698904	NaN	0.384414	NaN	-1.07433	NaN	0.502586	NaN	NaN	-0.696884	0.222953	-0.550999	-0.114634	-0.368073	NaN	-0.389413
B2RAJ6;A0JP11;Q99570	PIK3R4	Phosphoinositide 3-kinase regulatory subunit 4	9.26604	NaN	NaN	NaN	NaN	NaN	NaN	NaN	NaN	NaN	NaN	NaN	NaN	NaN	NaN	NaN	0.042546	0.347582	NaN	0.566229	0.558687	NaN	NaN	NaN	NaN	NaN	0.893464	NaN	NaN	NaN	NaN	NaN	NaN	NaN	NaN	-0.143002	NaN	NaN	NaN	NaN	NaN	NaN	NaN	NaN	NaN	NaN	NaN
B2RAM6;P52732	KIF11	Kinesin-like protein KIF11	8.65227	NaN	NaN	NaN	NaN	NaN	NaN	NaN	NaN	NaN	NaN	NaN	NaN	NaN	NaN	NaN	NaN	NaN	NaN	NaN	NaN	NaN	NaN	NaN	NaN	NaN	NaN	-0.116897	-1.50365	NaN	NaN	NaN	NaN	NaN	NaN	NaN	NaN	NaN	NaN	NaN	NaN	NaN	NaN	NaN	NaN	NaN	NaN
B2RAN0;P54132;H0YNU5;Q3B7X0;B7ZKN7;B7Z2X2	BLM	Bloom syndrome protein	9.30456	NaN	NaN	NaN	NaN	NaN	NaN	NaN	NaN	NaN	NaN	NaN	NaN	NaN	NaN	NaN	NaN	NaN	NaN	NaN	NaN	NaN	NaN	NaN	NaN	NaN	NaN	NaN	NaN	NaN	NaN	NaN	NaN	NaN	NaN	NaN	NaN	NaN	NaN	NaN	NaN	NaN	NaN	NaN	NaN	NaN	NaN
B2RAQ8;P50416;P50416-2	CPT1A	Carnitine O-palmitoyltransferase 1, liver isoform	10.078	-0.775585	NaN	-1.32815	-0.376735	NaN	1.33827	0.520472	-0.122186	NaN	-0.548634	0.486379	-0.610923	-0.232354	0.913791	0.31946	1.35113	-0.528089	-0.512484	-0.508235	0.201707	-0.532258	-0.407979	1.06517	-0.498982	0.166206	0.406522	-1.0883	-0.669934	-0.369941	-0.337311	0.188492	NaN	-0.67617	-0.36042	-0.0851528	0.812474	-0.688494	0.442816	NaN	-0.337887	1.75693	0.836166	0.697077	1.15582	0.64536	0.0473385
B2RAR2;Q9ULX3	NOB1	RNA-binding protein NOB1	8.5271	NaN	NaN	NaN	NaN	NaN	NaN	NaN	NaN	NaN	NaN	NaN	NaN	NaN	NaN	NaN	NaN	NaN	NaN	NaN	NaN	2.89036	NaN	NaN	NaN	-0.193078	NaN	NaN	NaN	NaN	NaN	NaN	NaN	NaN	NaN	NaN	NaN	NaN	NaN	NaN	NaN	NaN	NaN	NaN	NaN	NaN	NaN
B2RAR3;Q9BXR0;B4DFM7	QTRT1	Queuine tRNA-ribosyltransferase	9.06288	NaN	NaN	NaN	NaN	NaN	NaN	NaN	NaN	NaN	-0.134615	NaN	NaN	NaN	NaN	NaN	-0.374511	NaN	0.130918	NaN	0.358177	-0.359296	-0.415218	NaN	-0.935761	-0.129827	NaN	0.368123	0.157962	NaN	NaN	NaN	NaN	NaN	NaN	-0.384271	NaN	NaN	NaN	NaN	NaN	NaN	NaN	NaN	NaN	NaN	NaN
B2RAU5;Q9Y5X1;B3KXH8;Q59ES5	SNX9	Sorting nexin;Sorting nexin-9	9.3511	NaN	NaN	NaN	NaN	NaN	NaN	NaN	-0.238053	NaN	-0.432318	NaN	0.969247	-0.890641	-0.606442	NaN	-0.470262	-0.0998703	-0.485902	NaN	0.338116	-0.199374	-0.18574	-0.290778	-0.521051	0.253481	0.0495763	-0.0738202	0.460886	NaN	NaN	0.248725	NaN	NaN	NaN	-0.738033	NaN	NaN	0.315181	-0.00144204	NaN	NaN	NaN	NaN	NaN	NaN	0.127037
B2RAU8;Q14978;Q14978-2;Q96J17	NOLC1	Nucleolar and coiled-body phosphoprotein 1	8.4281	NaN	NaN	NaN	NaN	NaN	NaN	NaN	NaN	NaN	NaN	NaN	NaN	NaN	NaN	NaN	NaN	NaN	NaN	NaN	NaN	NaN	NaN	NaN	NaN	-1.32596	NaN	NaN	-1.39802	-1.29096	NaN	NaN	NaN	NaN	NaN	NaN	NaN	NaN	NaN	NaN	NaN	NaN	NaN	NaN	NaN	NaN	-0.545277
B2RAW8;O76054;O76054-4;B3KRD8;B7Z3Z8;O76054-5	SEC14L2	SEC14-like protein 2	8.33084	NaN	NaN	NaN	NaN	NaN	NaN	NaN	NaN	NaN	NaN	NaN	NaN	NaN	NaN	NaN	NaN	NaN	NaN	NaN	NaN	NaN	2.85328	NaN	NaN	NaN	NaN	NaN	NaN	NaN	NaN	NaN	NaN	NaN	NaN	NaN	NaN	NaN	NaN	NaN	NaN	NaN	NaN	NaN	NaN	NaN	NaN
B2RAX6;Q9Y5J1	UTP18	U3 small nucleolar RNA-associated protein 18 homolog	9.54996	NaN	NaN	NaN	NaN	NaN	NaN	-0.439357	NaN	NaN	NaN	NaN	NaN	-0.872991	-0.638306	-0.425352	-1.5387	-1.22721	-1.14831	-0.923433	-0.76893	-1.79794	-1.81517	-0.274894	-0.910502	-1.25761	NaN	-0.880008	-1.51359	-1.25108	-0.829687	-0.756255	NaN	NaN	NaN	-0.713336	-1.22008	NaN	-0.819178	NaN	NaN	NaN	NaN	NaN	-0.957172	-1.27995	NaN
B2RAY1;Q92783-2;Q92783;B4DZT2;A6NMU3	STAM	Signal transducing adapter molecule 1	9.70992	NaN	NaN	NaN	NaN	NaN	-0.893284	NaN	NaN	NaN	-1.09197	NaN	NaN	-0.55928	-0.626673	NaN	-0.771125	-0.656268	-0.692024	-1.55301	-1.27947	-0.97284	-1.10644	-0.89933	-0.550622	-0.15082	-0.409043	NaN	-0.85814	-0.620586	-0.615793	NaN	NaN	NaN	NaN	-1.00303	NaN	NaN	NaN	NaN	NaN	NaN	-0.495081	-0.15043	-1.23652	-0.597793	-0.425949
B2RB23;P42765;B3KNP8;K7EME0	ACAA2	3-ketoacyl-CoA thiolase, mitochondrial	10.4781	-1.73101	-0.464195	0.0199036	0.219557	NaN	0.172806	-0.931134	0.108105	-0.887644	-0.609367	0.0799773	0.389504	0.99129	0.0289427	-0.927402	0.353476	-0.334045	0.801539	-0.870187	-0.923277	0.367935	1.02384	-0.688542	-0.130412	-0.908275	-0.642008	-0.838767	-0.463727	0.2508	0.374019	-0.346758	-0.702913	-0.41446	0.390244	-0.396733	-0.906779	-0.913386	-0.65469	-0.486384	-0.507623	-0.858283	-1.11087	0.125503	-0.384124	-1.11722	-0.41533
B2RB89;B4E2L0;P22694-4;P22694-3;P22694;P22694-5;P22694-7;P22694-6;P22694-9;P22694-2;B7ZA00;P22694-10;B1APG2;B1APF8;B1APF9;B1APG3;P22694-8;B1APG1;B1APG0	PRKACB	cAMP-dependent protein kinase catalytic subunit beta	9.4318	NaN	NaN	NaN	NaN	0.134936	NaN	NaN	NaN	NaN	NaN	NaN	NaN	NaN	NaN	NaN	NaN	NaN	NaN	NaN	NaN	NaN	NaN	NaN	NaN	NaN	NaN	NaN	NaN	NaN	NaN	NaN	NaN	NaN	NaN	NaN	NaN	NaN	NaN	NaN	NaN	NaN	NaN	NaN	NaN	NaN	NaN
B2RBE0;O95573;B3KN05	ACSL3	Long-chain-fatty-acid--CoA ligase 3	10.4669	-1.03548	-0.730141	NaN	-0.622521	-1.26083	-0.987458	0.331976	-0.802936	-0.848551	-0.480402	-0.994763	-0.511947	-0.790332	-0.543965	-0.365866	-0.40825	-0.844546	-0.870024	-1.21667	-0.964198	-0.529069	-1.33006	-0.56211	-0.698053	-0.583776	-0.675184	-0.865866	-0.568129	-0.797428	-0.597651	-0.633288	-1.03067	-0.637353	-0.372832	-0.298389	-0.344888	-0.523462	-0.422107	-1.39649	-0.223299	-0.186741	-1.34473	-0.89317	-0.142342	-1.12961	-0.662273
B2RBH1			7.9601	NaN	NaN	NaN	NaN	NaN	NaN	NaN	NaN	NaN	NaN	NaN	NaN	NaN	NaN	NaN	NaN	NaN	NaN	NaN	NaN	NaN	NaN	NaN	NaN	NaN	NaN	NaN	NaN	NaN	NaN	NaN	NaN	NaN	NaN	NaN	NaN	NaN	NaN	NaN	NaN	NaN	NaN	NaN	NaN	NaN	NaN
B2RBI2;Q96A49;Q53GS5;B4E1C9	SYAP1	Synapse-associated protein 1	9.36474	NaN	NaN	NaN	NaN	NaN	NaN	NaN	NaN	NaN	NaN	NaN	NaN	NaN	NaN	NaN	-0.89092	-0.766129	-0.549127	-0.662752	NaN	-0.556993	-1.37764	-0.946132	NaN	NaN	NaN	1.67425	-1.16555	-0.20364	-0.774502	NaN	NaN	NaN	NaN	NaN	NaN	NaN	NaN	NaN	NaN	NaN	NaN	NaN	NaN	NaN	-0.743558
B2RBP3;Q8TBC4;J3JZZ9;Q8TBC4-2;F8W8D4;B7Z5F6	UBA3;UBE1C	NEDD8-activating enzyme E1 catalytic subunit	10.0445	NaN	NaN	NaN	NaN	NaN	NaN	NaN	NaN	NaN	-0.357271	-0.349478	-0.753233	-0.364012	-0.18198	-0.894498	-0.288509	-0.463379	-0.0499802	-0.600403	0.41255	-0.584377	0.0131483	-0.669172	-0.549521	-0.418444	-0.52717	-0.629531	-0.226536	-0.771125	-0.515208	NaN	0.0724069	NaN	-0.828225	-0.650135	NaN	-0.561106	-0.347572	NaN	NaN	-0.523468	0.152276	-0.391328	-0.709026	NaN	-0.489151
B2RBY4;P49642;Q53F98;F8VNY2	PRIM1	DNA primase;DNA primase small subunit	8.44168	NaN	NaN	NaN	NaN	NaN	NaN	NaN	NaN	NaN	NaN	NaN	NaN	NaN	NaN	NaN	NaN	-0.347099	NaN	-0.0564447	NaN	NaN	-2.07053	NaN	NaN	NaN	NaN	NaN	NaN	NaN	NaN	NaN	NaN	NaN	NaN	NaN	NaN	NaN	NaN	NaN	NaN	NaN	NaN	NaN	NaN	NaN	NaN
B2RBY8;P22413	ENPP1	Ectonucleotide pyrophosphatase/phosphodiesterase family member 1;Alkaline phosphodiesterase I;Nucleotide pyrophosphatase	8.04856	NaN	NaN	NaN	NaN	NaN	NaN	NaN	NaN	NaN	NaN	NaN	NaN	NaN	NaN	NaN	NaN	NaN	-0.914718	NaN	1.54229	NaN	NaN	NaN	NaN	NaN	NaN	NaN	NaN	NaN	NaN	NaN	NaN	NaN	NaN	NaN	NaN	NaN	NaN	NaN	NaN	NaN	NaN	NaN	NaN	NaN	NaN
B2RC37;Q9UJ71	CD207	C-type lectin domain family 4 member K	7.75413	NaN	NaN	NaN	NaN	NaN	NaN	NaN	NaN	NaN	NaN	NaN	NaN	NaN	NaN	NaN	NaN	NaN	NaN	NaN	3.1771	NaN	NaN	NaN	NaN	NaN	NaN	NaN	NaN	NaN	NaN	NaN	NaN	NaN	NaN	NaN	NaN	NaN	NaN	NaN	NaN	NaN	NaN	NaN	NaN	NaN	NaN
B2RCD8;Q8IU81	IRF2BP1	Interferon regulatory factor 2-binding protein 1	8.76626	NaN	NaN	NaN	NaN	NaN	NaN	NaN	NaN	NaN	NaN	NaN	NaN	NaN	NaN	NaN	NaN	NaN	NaN	0.339108	0.359582	NaN	NaN	NaN	NaN	NaN	0.591462	NaN	NaN	NaN	NaN	NaN	NaN	NaN	NaN	NaN	NaN	NaN	NaN	NaN	NaN	NaN	NaN	NaN	NaN	NaN	NaN
B2RCI6;P49757-4;P49757-2;P49757-3;P49757;G3V3Z8;B1P2N8;B1P2N7;P49757-6;P49757-5;Q86SW5;G3V3R1;B1P2N9	NUMB	Protein numb homolog	8.67269	NaN	NaN	NaN	NaN	NaN	NaN	0.555248	NaN	NaN	NaN	NaN	NaN	NaN	NaN	NaN	-0.325726	0.00229771	-0.684011	NaN	-0.402286	NaN	NaN	NaN	NaN	NaN	NaN	-0.665211	-0.544387	NaN	NaN	NaN	NaN	NaN	NaN	NaN	NaN	NaN	NaN	NaN	NaN	NaN	NaN	NaN	NaN	NaN	NaN
B2RCM2;Q9P2J5;B4DJ10;B4DER1;F5H698;B4E266	LARS	Leucine--tRNA ligase, cytoplasmic	10.8038	-1.04004	-0.629721	-0.734108	-0.749162	-1.20194	-0.589946	-0.697333	-0.90332	-0.586757	-0.97229	-1.12057	-1.04222	-1.11238	-0.784015	-0.65992	-0.922884	-0.57846	-1.29983	-1.07844	-0.837455	-0.999416	-0.830624	-0.86374	-0.916438	-1.08556	-0.569686	-1.02915	-0.829525	-1.32889	-1.02038	-0.707083	-0.896205	-1.02069	-1.29592	-0.759582	-1.19297	-0.67232	-0.956341	-0.894249	-0.62249	-0.671789	-1.02922	-1.43635	-1.3209	-1.11543	-0.990649
B2RCM6;Q96S44	TP53RK	TP53-regulating kinase	8.71217	NaN	NaN	NaN	NaN	NaN	NaN	NaN	NaN	NaN	NaN	NaN	NaN	NaN	NaN	NaN	0.527762	-0.127179	NaN	NaN	NaN	NaN	NaN	NaN	NaN	NaN	NaN	NaN	NaN	NaN	NaN	NaN	NaN	NaN	NaN	NaN	NaN	NaN	NaN	NaN	NaN	NaN	NaN	NaN	NaN	NaN	NaN
B2RCP3;Q12840;J3KNA1;B7Z2M7;B0I1S7	KIF5A	Kinesin heavy chain isoform 5A	8.20129	NaN	NaN	NaN	NaN	NaN	NaN	NaN	NaN	NaN	NaN	NaN	NaN	NaN	NaN	NaN	NaN	NaN	NaN	NaN	NaN	NaN	NaN	NaN	NaN	NaN	NaN	0.947139	NaN	NaN	NaN	NaN	NaN	NaN	NaN	NaN	NaN	NaN	NaN	NaN	NaN	NaN	NaN	NaN	NaN	NaN	NaN
B2RCX0;Q01105-2;Q01105-3;Q01105-4	SET	Protein SET	11.054	0.402244	-0.209159	0.108856	-0.203777	0.154221	0.00913046	-0.247461	-0.0130966	-0.297559	-0.804077	-0.259144	-0.758992	-0.376205	-0.316853	-0.312834	-0.7172	0.590301	0.021658	0.305276	-0.305487	-0.278888	-1.07211	-0.129003	-0.501202	-0.337654	-0.100305	-0.382501	-0.794187	-0.641084	-0.951064	-0.278817	0.0799209	-0.624983	-0.791918	-0.078127	-0.113045	-0.505647	-0.25046	-0.447739	-0.857461	-0.101741	-0.0341436	-0.389721	-1.06157	-0.13044	-0.16243
B2RD09;Q96P11-5;Q96P11;Q96P11-2;Q96P11-4	NSUN5	Probable 28S rRNA (cytosine-C(5))-methyltransferase	8.84096	NaN	NaN	NaN	NaN	NaN	NaN	NaN	NaN	NaN	NaN	NaN	NaN	NaN	NaN	NaN	-1.1123	-0.311167	-0.988259	-1.00999	-0.421048	-1.29719	NaN	NaN	NaN	NaN	NaN	NaN	NaN	NaN	NaN	NaN	NaN	NaN	NaN	-0.800211	NaN	NaN	NaN	NaN	NaN	NaN	NaN	NaN	NaN	NaN	NaN
B2RD27;P51665;B4DXI8;H3BNT7;H3BTM8	PSMD7	26S proteasome non-ATPase regulatory subunit 7	10.5523	-0.303887	-0.218157	-0.299516	-0.089577	-0.466497	-0.0134574	-0.199668	-0.432562	-0.589507	-0.423718	-0.183	-0.327374	-0.416661	-0.249244	-0.95888	-0.259724	-0.431581	-0.505915	-0.591967	-0.409369	-0.425463	-0.552525	-0.518317	-0.361559	-0.252537	-0.164143	-0.0595788	-0.450274	-0.394734	-0.483948	0.0166288	-0.393975	-0.366479	-0.139264	-0.116955	-0.112047	-0.387034	-0.250227	-0.401284	0.478143	-0.202387	0.0255751	-0.247295	-0.227047	-0.458919	-0.432864
B2RD36;Q96DG6	CMBL	Carboxymethylenebutenolidase homolog	9.36607	NaN	NaN	NaN	NaN	NaN	NaN	NaN	NaN	0.922839	NaN	1.79507	NaN	NaN	NaN	NaN	0.657825	0.658011	-0.729444	-0.157331	NaN	-0.253989	0.171079	1.02433	NaN	-0.651867	NaN	-0.457332	-1.34965	-0.629566	-0.590722	NaN	NaN	NaN	NaN	0.0317305	2.4858	NaN	NaN	NaN	NaN	NaN	NaN	NaN	NaN	NaN	-0.545845
B2RD51;O95456-2;O95456	PSMG1	Proteasome assembly chaperone 1	9.71785	-0.964821	-0.0659859	-1.4247	-0.742602	-0.987539	-0.919828	-1.08257	-1.42927	NaN	-0.519446	-0.802581	-1.56404	-2.81605	-0.893052	-0.528835	-0.908029	-0.709014	-0.93964	-0.766525	-1.10383	-1.19962	-0.911653	NaN	-1.56764	-0.628074	-1.5589	-1.44259	-1.17142	-1.40441	-1.16169	NaN	NaN	-0.689031	NaN	-1.25852	-1.73322	-1.18228	-2.23389	-0.335826	-2.18967	-0.777301	NaN	-0.995231	NaN	-1.08406	-0.995972
B2RDE0;P05165-2;P05165;P05165-3	PCCA	Propionyl-CoA carboxylase alpha chain, mitochondrial	8.96883	NaN	NaN	NaN	NaN	NaN	NaN	NaN	NaN	NaN	NaN	NaN	NaN	NaN	1.2189	NaN	-0.933684	1.48851	-0.49917	-0.652142	-0.0494913	NaN	0.216082	NaN	NaN	NaN	0.0473682	NaN	-0.82432	NaN	NaN	NaN	NaN	NaN	NaN	NaN	NaN	NaN	NaN	NaN	NaN	NaN	NaN	NaN	NaN	NaN	NaN
B2RDE8			10.9061	-0.238905	-0.1658	-0.497517	-0.262097	0.115268	-1.0839	0.324209	-0.285164	0.13159	-0.281063	0.363615	0.168541	-0.392028	-0.00471076	0.189399	0.144022	0.305714	-0.481557	0.0317288	-0.104097	-0.0173003	0.0219463	0.526849	-0.145404	-0.252537	-0.168642	-0.33322	-0.612871	0.0913254	-0.0720242	-0.156785	-0.206967	-0.421178	-0.77817	-0.380742	0.323116	-0.888464	-0.146391	-1.1754	-0.640539	-0.357101	-0.099828	-0.188867	0.471625	0.121406	-0.0847573
B2RDF2;O00541;B5MCF9;O00541-2;B3KXD6;B3KTZ6	PES1	Pescadillo homolog	10.1546	-0.224126	-0.710525	-0.033081	-0.895542	-0.338111	0.210415	-0.494378	-0.788969	-0.340385	-0.331614	-1.08662	-0.342196	-0.854921	-0.418268	-0.279887	-0.726023	-0.710986	-1.66589	0.0492049	-0.620256	-1.12429	-0.874201	-0.220633	-0.422739	-0.790871	-0.90682	-0.778575	-0.311503	-0.80925	-0.826599	-0.73169	NaN	NaN	NaN	-0.86903	-0.557484	-0.835682	-0.162081	0.19967	NaN	-0.867738	0.755539	-0.442937	0.289099	-1.38858	-0.46405
B2RDK5;A8K333;Q8IYB5-3;Q8IYB5-2;Q8IYB5;E7ETU6;B4E0I1	SMAP1	Stromal membrane-associated protein 1	8.59609	NaN	NaN	NaN	NaN	NaN	NaN	NaN	NaN	NaN	NaN	NaN	NaN	NaN	NaN	NaN	NaN	NaN	NaN	NaN	NaN	NaN	NaN	NaN	NaN	NaN	NaN	NaN	NaN	NaN	NaN	NaN	NaN	NaN	NaN	NaN	NaN	NaN	NaN	NaN	NaN	NaN	NaN	NaN	NaN	NaN	NaN
B2RDK6;D3DR65;O75477;B0QZ43	SPFH1;ERLIN1	Erlin-1	9.51132	1.01229	0.989134	0.409731	NaN	NaN	0.771845	NaN	0.359731	NaN	-0.253626	-0.157044	NaN	-1.0481	NaN	NaN	-0.53824	0.346106	-0.918997	-0.5774	-0.209516	-0.4728	-0.629846	-0.977642	NaN	-0.695257	0.91678	-0.452095	-0.651591	-0.51005	0.10538	NaN	1.71914	NaN	NaN	-0.594262	NaN	NaN	NaN	NaN	NaN	NaN	NaN	NaN	NaN	NaN	-0.581011
B2RDN1			9.34007	1.71473	NaN	NaN	NaN	NaN	NaN	NaN	NaN	NaN	NaN	NaN	1.27024	NaN	NaN	NaN	-0.262182	NaN	-1.07794	NaN	-1.07805	0.463273	0.0610744	0.116176	1.28419	-0.111987	NaN	1.59684	NaN	NaN	NaN	NaN	NaN	NaN	NaN	NaN	NaN	NaN	1.17994	NaN	NaN	NaN	NaN	NaN	NaN	NaN	0.325539
B2RDN3;Q9Y5Y2;Q2YS46;H3BQR2;H3BNF0;H3BNS4	NUBP2;NUBP1	Cytosolic Fe-S cluster assembly factor NUBP2	10.1023	NaN	NaN	NaN	NaN	NaN	NaN	-0.423632	NaN	NaN	-0.544683	-0.116031	-0.137897	-0.541217	-0.670139	NaN	-0.48859	-0.0258298	0.0532207	-1.0301	-0.15677	-0.558562	-0.95293	-0.545306	-0.130998	-0.160673	-0.297756	0.0699061	0.199026	-0.849759	-0.440846	NaN	NaN	NaN	NaN	1.00746	0.541681	NaN	NaN	NaN	NaN	0.2188	-1.32849	-1.10274	-1.0756	-1.46462	-0.276439
B2RDR4;A4D0U5;Q9UGI8-2;Q9UGI8;Q53GU1;E0X098	TES	Testin	10.2018	NaN	NaN	NaN	NaN	NaN	NaN	NaN	NaN	NaN	-0.366162	-0.166062	-0.0511633	-0.601031	-0.1167	-0.737208	-0.793798	-0.35987	-0.0891987	-0.786514	-0.151794	-0.524482	1.20672	-1.44563	-0.624406	-0.431142	-1.03353	-1.06219	0.290074	-0.105946	-0.554465	-0.708231	-0.667461	NaN	-0.749973	-0.3654	-0.157303	-1.35877	-0.757035	-0.912402	-0.904479	-1.44165	NaN	-0.285272	-1.09123	-0.870372	-1.06143
B2RDT8;Q9Y5X2;C9J014;C9J271	SNX8	Sorting nexin-8	8.91229	NaN	NaN	NaN	NaN	NaN	NaN	NaN	NaN	NaN	NaN	NaN	NaN	NaN	NaN	NaN	NaN	-0.266657	NaN	NaN	NaN	NaN	-0.230449	NaN	NaN	NaN	NaN	NaN	NaN	NaN	NaN	NaN	NaN	NaN	NaN	NaN	NaN	NaN	NaN	NaN	NaN	NaN	NaN	NaN	NaN	NaN	NaN
B2RDU2;Q8WV22;H3BSL0;H3BR73;I3L1I3	NSMCE1	Non-structural maintenance of chromosomes element 1 homolog	7.85553	NaN	NaN	NaN	NaN	NaN	NaN	NaN	NaN	NaN	NaN	NaN	NaN	NaN	NaN	NaN	NaN	NaN	NaN	NaN	NaN	-0.558268	NaN	NaN	NaN	NaN	NaN	NaN	NaN	NaN	NaN	NaN	NaN	NaN	NaN	NaN	NaN	NaN	NaN	NaN	NaN	NaN	NaN	NaN	NaN	NaN	NaN
B2RDZ9;Q15024;B4DIU0	EXOSC7	Exosome complex component RRP42	9.63269	NaN	NaN	NaN	NaN	NaN	NaN	NaN	NaN	NaN	-1.25966	NaN	-1.47763	-1.11583	-0.86671	-1.36983	-0.946826	-0.668425	-1.08742	-1.03625	-0.847303	-1.64515	-1.03923	-1.01328	-1.48913	NaN	-0.848422	-0.37629	-0.760516	-0.623211	-0.547943	NaN	NaN	NaN	NaN	-1.11075	NaN	NaN	NaN	NaN	NaN	NaN	NaN	NaN	NaN	NaN	-0.570591
B2RE34;Q9H0H5;F8VRD2	RACGAP1	Rac GTPase-activating protein 1	8.67691	NaN	NaN	NaN	NaN	NaN	NaN	NaN	NaN	NaN	NaN	NaN	NaN	NaN	NaN	NaN	-1.02586	0.00171784	NaN	-0.609377	-0.799751	NaN	NaN	NaN	NaN	NaN	NaN	NaN	NaN	NaN	NaN	NaN	NaN	NaN	NaN	NaN	NaN	NaN	NaN	NaN	NaN	NaN	NaN	NaN	NaN	NaN	NaN
B2RE63;O60662-2;O60662;Q3ZTS6	KLHL41;SARCOSIN	Kelch-like protein 41	8.13152	NaN	NaN	NaN	NaN	NaN	NaN	NaN	NaN	NaN	NaN	NaN	NaN	NaN	NaN	NaN	NaN	NaN	NaN	NaN	NaN	NaN	NaN	NaN	NaN	NaN	NaN	NaN	NaN	NaN	NaN	NaN	NaN	NaN	NaN	NaN	NaN	NaN	NaN	NaN	NaN	NaN	NaN	NaN	NaN	NaN	4.04391
B2RMS9;B7ZKJ8;Q14624;Q14624-3;Q14624-2;B7Z544;Q14624-4;Q59FS1;Q68DH2;B7Z551;H7C0L5;F5GXQ1;B7Z8Q7	ITIH4;DKFZp686G21125	Inter-alpha-trypsin inhibitor heavy chain H4;70 kDa inter-alpha-trypsin inhibitor heavy chain H4;35 kDa inter-alpha-trypsin inhibitor heavy chain H4	9.38171	NaN	NaN	NaN	NaN	NaN	NaN	NaN	NaN	3.58505	2.9227	NaN	2.59031	3.29584	1.82736	NaN	NaN	2.8648	NaN	NaN	2.20849	NaN	NaN	NaN	NaN	NaN	NaN	3.6721	0.700876	4.59855	2.78838	NaN	NaN	NaN	NaN	NaN	NaN	NaN	NaN	NaN	NaN	NaN	NaN	NaN	NaN	NaN	3.55738
B2RTQ5;Q5VZK9-2;Q5VZK9	LRRC16A	Leucine-rich repeat-containing protein 16A	7.7382	NaN	NaN	NaN	NaN	NaN	NaN	NaN	NaN	NaN	NaN	NaN	NaN	NaN	NaN	NaN	NaN	NaN	NaN	NaN	NaN	NaN	NaN	NaN	NaN	NaN	1.14258	NaN	NaN	NaN	NaN	NaN	NaN	NaN	NaN	NaN	NaN	NaN	NaN	NaN	NaN	NaN	NaN	NaN	NaN	NaN	NaN
B2RTX8;Q7Z5K2;Q7Z5K2-2;Q7Z5K2-3;Q8WVX6;A8K273	WAPAL	Wings apart-like protein homolog	8.61878	NaN	NaN	NaN	NaN	NaN	NaN	NaN	NaN	NaN	NaN	NaN	NaN	NaN	NaN	NaN	-0.171335	NaN	NaN	-0.691445	NaN	-0.736735	NaN	-0.182947	NaN	NaN	0.112631	NaN	NaN	NaN	NaN	NaN	NaN	NaN	NaN	NaN	NaN	NaN	NaN	NaN	NaN	NaN	NaN	NaN	NaN	NaN	-1.15614
B2RZG9;Q9UPQ3-2;Q9UPQ3;E7EUN2;Q9UPQ3-3	AGAP1	Arf-GAP with GTPase, ANK repeat and PH domain-containing protein 1	7.82372	NaN	NaN	NaN	NaN	NaN	NaN	NaN	NaN	NaN	NaN	NaN	NaN	NaN	NaN	NaN	NaN	NaN	NaN	NaN	NaN	NaN	NaN	NaN	NaN	NaN	NaN	NaN	NaN	NaN	NaN	NaN	NaN	NaN	NaN	-0.397036	NaN	NaN	NaN	NaN	NaN	NaN	NaN	NaN	NaN	NaN	NaN
B2WTI3;B2WTI4;K7EJU9;Q6NYC1-2;Q6NYC1;Q6NYC1-3	JMJD6	Bifunctional arginine demethylase and lysyl-hydroxylase JMJD6	8.82152	NaN	NaN	NaN	NaN	NaN	NaN	NaN	NaN	NaN	NaN	NaN	NaN	NaN	NaN	NaN	-0.832039	NaN	-0.399991	NaN	NaN	-1.03935	NaN	-0.225028	NaN	NaN	NaN	NaN	NaN	-0.375846	NaN	NaN	NaN	NaN	NaN	NaN	NaN	NaN	NaN	NaN	NaN	NaN	NaN	NaN	NaN	NaN	-0.336512
B2ZDQ1;H9KV70;P80188;P80188-2	NGAL;LCN2	Neutrophil gelatinase-associated lipocalin	9.86012	NaN	2.94591	0.430435	3.38271	NaN	NaN	2.03998	NaN	NaN	3.03026	NaN	1.66594	2.10774	NaN	NaN	NaN	NaN	3.02311	NaN	1.75805	4.09807	NaN	2.81604	2.69817	4.06272	1.24993	4.41219	3.28687	1.79066	3.03186	NaN	NaN	3.46583	NaN	2.07169	NaN	NaN	2.39278	1.77753	NaN	NaN	NaN	2.30775	2.74707	2.72081	2.95788
B2ZZ89;Q01082;D6W5C0;Q01082-2	SPTBN1	Spectrin beta chain, non-erythrocytic 1	11.4686	-0.520078	-0.521642	-0.512787	-0.477564	-0.819612	-0.798154	-0.668716	-0.773586	-0.371292	-0.556636	0.026113	-0.737633	-0.275722	-0.344526	-0.946129	-0.310464	-0.413573	-0.761242	-0.649154	-0.237908	0.0458814	-0.462994	-0.538311	-0.323197	-0.620962	-0.709555	-0.591485	-0.572308	0.410313	-0.444313	-0.553557	-0.0359758	-0.408009	0.14405	-0.647709	-0.609744	-0.660908	-0.328028	-0.1638	-0.498043	-1.03741	-0.393301	-0.0820065	-0.206601	-0.42874	-0.530581
B2ZZ90;Q13085;Q13085-4;Q13085-3;Q13085-2	ACACA	Acetyl-CoA carboxylase 1;Biotin carboxylase	10.2585	-0.878031	NaN	-1.87425	-0.174399	-0.950916	-0.459526	NaN	-0.69527	NaN	-1.16844	-1.34607	-1.57447	-1.21375	-1.22269	-1.04005	-0.663383	-0.885437	-0.94654	-0.36515	-0.866886	-0.728429	-0.930614	-1.11475	-0.967012	-0.962641	-0.880725	-0.493759	-0.96916	-0.83212	-1.16446	-0.955908	-0.802152	-0.97695	NaN	-0.431085	NaN	-0.815821	-0.779134	NaN	-1.09255	NaN	-1.16192	-1.06132	-0.96138	-1.77155	-0.484568
B3KM21;Q5RI15;Q5RI15-2	FAM36A;COX20	Cytochrome c oxidase protein 20 homolog	9.75859	NaN	NaN	NaN	NaN	NaN	NaN	NaN	NaN	NaN	-0.153416	NaN	-1.01671	0.0114717	NaN	1.18239	0.198664	0.429546	0.207011	-0.336626	NaN	-0.111432	NaN	0.315397	-1.559	-0.167598	-0.587749	0.17119	-0.0990932	-0.0949116	-0.177089	NaN	NaN	NaN	NaN	-0.529214	NaN	NaN	0.320414	NaN	NaN	0.396365	NaN	NaN	NaN	NaN	NaN
B3KM34;O75439;Q96CP5;A8K1E9;G3V0E4;E7ERZ4;Q9UG64;B3KQ85	PMPCB;DKFZp586I1223	Mitochondrial-processing peptidase subunit beta	10.1594	-0.449641	-0.907121	-0.819259	NaN	-0.650029	-0.371936	NaN	-1.05298	NaN	-0.84284	-0.460831	-1.33545	-0.551098	-0.599673	-0.469573	-0.854028	-0.424971	-0.5912	-0.339067	-1.16599	-0.602244	-0.147698	-0.887502	-1.20226	-0.535555	-1.16577	-0.289084	-0.953672	NaN	-0.227864	-0.728138	-0.787934	-1.65331	-1.10903	-0.48507	-0.707519	-0.631431	-1.06949	-0.531484	-0.051024	-0.361881	-0.508746	-0.637193	-0.569102	-0.390134	-0.60862
B3KM81;Q59E88;Q53G26;Q96EY1-2;Q96EY1;E7ES32;B4DI33	DNAJA3	DnaJ homolog subfamily A member 3, mitochondrial	9.51735	NaN	-0.288418	NaN	NaN	NaN	0.235162	NaN	0.0290619	NaN	-1.46079	NaN	NaN	NaN	NaN	NaN	-0.760264	-0.450234	-0.597166	-1.05768	-0.958486	-0.922807	-0.310614	-0.604451	-1.88889	-0.566377	-1.07861	-0.521955	-0.850568	NaN	NaN	NaN	NaN	NaN	NaN	-0.926379	NaN	NaN	NaN	NaN	NaN	NaN	NaN	-0.796764	NaN	-0.467071	-0.63264
B3KM89;O94855;O94855-2;A8K6V0;E9PDM8	SEC24D	Protein transport protein Sec24D	9.35382	NaN	NaN	NaN	NaN	NaN	NaN	-0.514097	NaN	0.0771171	NaN	0.745527	0.912397	0.544414	NaN	NaN	0.189005	-0.204849	0.250635	-0.556895	0.363809	-0.400756	0.127276	NaN	-0.580072	NaN	NaN	0.249616	NaN	-0.294782	NaN	NaN	NaN	0.773368	NaN	-0.209516	NaN	NaN	0.170962	NaN	NaN	NaN	NaN	NaN	NaN	NaN	-1.13521
B3KMB8;Q9NYY8;Q9NYY8-2	FASTKD2	FAST kinase domain-containing protein 2	9.32764	NaN	NaN	NaN	NaN	NaN	NaN	NaN	NaN	NaN	NaN	NaN	-1.45675	NaN	-0.670206	NaN	-0.600353	-0.206989	-0.780842	-0.823039	-0.920302	-1.14503	-0.442439	-0.893906	NaN	NaN	NaN	-0.960289	-0.830823	NaN	NaN	NaN	NaN	NaN	NaN	-0.643579	NaN	NaN	NaN	NaN	NaN	NaN	NaN	NaN	NaN	NaN	-0.551998
B3KMC9;Q9H0D6;B4DZC3	XRN2	5-3 exoribonuclease 2	10.3289	-0.559051	0.423855	-0.389016	-0.711495	-0.571276	-0.597213	-0.0229898	0.0904496	-0.177599	-0.524733	-0.437378	-0.61537	-0.713214	-0.165425	-0.513189	-0.0244107	-0.945415	-0.957628	-0.127439	-0.288053	-0.462388	-0.491595	0.114383	-0.904335	-0.583423	0.404802	-0.146481	-0.431249	-0.556699	-0.330888	-0.17031	0.0263615	-0.318346	-0.394624	-0.142904	-0.157752	-0.493537	-0.428135	-0.0934362	0.452353	-0.638709	0.134179	-0.205791	-0.933542	-0.379765	-0.331942
B3KMH8;A9UGY9;Q9H1Y0;L7UQJ2;Q9H1Y0-2	ATG5	Autophagy protein 5	8.13691	NaN	NaN	NaN	NaN	NaN	NaN	NaN	NaN	NaN	NaN	NaN	NaN	NaN	NaN	NaN	NaN	NaN	NaN	NaN	NaN	NaN	NaN	NaN	NaN	NaN	NaN	NaN	NaN	NaN	NaN	NaN	NaN	NaN	NaN	NaN	NaN	NaN	NaN	NaN	NaN	NaN	NaN	NaN	NaN	NaN	NaN
B3KMJ2;O95361;H0Y626;B3KP96;O95361-2;J3KPT5;B4DE22	TRIM16	Tripartite motif-containing protein 16	9.8421	-1.09268	NaN	NaN	NaN	NaN	-0.7597	-0.946881	-0.514573	NaN	-1.08447	-2.33971	-0.743386	-1.07593	-1.06046	NaN	-0.776321	-0.885058	-0.691394	-0.646549	-0.767295	-0.654815	-0.326537	-0.474462	-1.16335	1.32441	-0.845833	-0.408302	-0.419862	-0.900413	-1.00655	NaN	NaN	NaN	NaN	-0.433913	NaN	NaN	NaN	NaN	NaN	NaN	-1.23536	-0.824809	0.0176634	NaN	-0.472895
B3KMP2;A5D8X2;Q9UJX3-2;Q9UJX3;Q4KMX6;A8KAQ7;Q2M2R1	ANAPC7	Anaphase-promoting complex subunit 7	8.8555	NaN	NaN	NaN	NaN	NaN	NaN	NaN	NaN	NaN	NaN	NaN	NaN	NaN	NaN	NaN	-0.948605	-0.411816	-0.976871	-0.512604	-0.552722	NaN	-1.01336	-0.441802	NaN	1.02956	NaN	-0.457752	-0.774418	NaN	NaN	NaN	NaN	NaN	NaN	NaN	NaN	NaN	NaN	NaN	NaN	NaN	NaN	NaN	NaN	NaN	NaN
B3KMR5;Q5JTH9;Q5JTH9-2;Q5JTH9-3;F5H456;B3KY97	RRP12	RRP12-like protein	10.0043	NaN	NaN	NaN	NaN	-1.7876	-0.437406	-0.410667	-0.982369	NaN	-0.728069	-1.35664	-1.49151	-1.09305	-0.741834	-0.914508	-0.729216	-1.03696	-1.19489	-0.467922	-1.08401	-0.910733	-1.37042	-0.359442	-1.2475	-0.770787	-0.779134	-0.792289	-0.788185	-0.887993	-0.747927	-1.124	NaN	-1.20802	-0.387142	-1.68581	NaN	-0.953973	-0.554566	NaN	-0.391238	NaN	-0.131822	-1.56741	-0.831404	-1.00405	-1.04878
B3KMS0;Q15021;F5GZJ1;B3KY03;B4E0B7;E7EN77;Q6ZV00	NCAPD2	Condensin complex subunit 1	9.73487	NaN	NaN	-0.239197	NaN	NaN	-0.634566	NaN	-0.381641	NaN	-1.11423	-1.3681	NaN	NaN	-0.256165	-0.444879	-0.890407	-0.591002	-0.805565	-0.580501	-0.322121	-1.08257	-0.662213	-0.754293	-1.03271	-0.726134	-0.943337	-0.348232	-0.831855	-0.505891	-0.802648	-0.441165	NaN	NaN	NaN	-1.14082	NaN	NaN	NaN	NaN	NaN	NaN	NaN	NaN	NaN	NaN	-0.56288
B3KMV8;O75746;B3KR64	SLC25A12	Calcium-binding mitochondrial carrier protein Aralar1	9.53668	NaN	NaN	NaN	NaN	NaN	2.22472	NaN	NaN	NaN	0.0956971	0.151666	-0.556895	0.601693	0.601496	0.100556	0.638463	0.85106	0.655049	-0.0056423	-0.257873	NaN	0.850611	0.637898	-0.610322	0.0724069	-0.422569	-0.329866	-0.478713	-0.128689	0.36563	1.19853	NaN	NaN	NaN	NaN	NaN	NaN	NaN	NaN	NaN	NaN	0.937298	NaN	NaN	NaN	0.959554
B3KMZ0;Q9Y4P8-6;Q9Y4P8;Q9Y4P8-3;Q9Y4P8-2;Q9Y4P8-4;Q9Y4P8-5	WIPI2	WD repeat domain phosphoinositide-interacting protein 2	7.97016	NaN	NaN	NaN	NaN	NaN	NaN	NaN	NaN	NaN	NaN	NaN	NaN	NaN	NaN	NaN	NaN	NaN	NaN	-0.9151	NaN	NaN	NaN	NaN	NaN	NaN	NaN	NaN	NaN	NaN	NaN	NaN	NaN	NaN	NaN	NaN	NaN	NaN	NaN	NaN	NaN	NaN	NaN	NaN	NaN	NaN	NaN
B3KN29;O60831;A6NP52;A6NM71	PRAF2	PRA1 family protein 2	8.79533	NaN	NaN	NaN	NaN	NaN	NaN	NaN	NaN	NaN	NaN	NaN	NaN	NaN	NaN	NaN	NaN	NaN	-0.310573	NaN	NaN	NaN	NaN	NaN	NaN	NaN	-0.537644	NaN	NaN	NaN	NaN	NaN	NaN	NaN	NaN	NaN	NaN	NaN	NaN	NaN	NaN	NaN	NaN	NaN	NaN	NaN	NaN
B3KN49;O94992	HEXIM1	Protein HEXIM1	9.43151	NaN	NaN	NaN	NaN	NaN	NaN	NaN	NaN	NaN	NaN	NaN	NaN	NaN	NaN	NaN	-0.221939	-0.563072	-0.383036	-1.10825	NaN	-0.949498	-1.2256	NaN	NaN	NaN	-1.03583	-0.319271	0.306109	NaN	NaN	NaN	NaN	NaN	NaN	1.13377	NaN	-0.98703	NaN	NaN	0.369949	NaN	NaN	NaN	NaN	NaN	NaN
B3KN57;O60749;Q53GG3;B7Z408;B4DEK4;B3KML1	SNX2	Sorting nexin-2	10.0729	0.0145287	0.113395	-0.133169	0.231092	0.692175	0.235009	NaN	0.659086	0.766456	0.368044	0.714318	0.775845	0.530341	0.341388	-0.563256	0.501394	0.864321	0.716753	0.354709	0.656679	0.807648	-0.0129261	0.400529	0.248632	-0.024036	0.398798	-0.345396	0.623443	0.954166	0.986702	0.596776	-0.0157831	0.4097	0.74234	-0.506843	0.00145786	0.451899	0.491968	0.422791	-0.177216	0.255544	-0.00877379	0.466223	0.288611	0.270772	0.239495
B3KN59;O95816;B3KM36;B4DXE2	BAG2	BAG family molecular chaperone regulator 2	10.0628	NaN	-0.145743	NaN	NaN	NaN	NaN	NaN	-1.04089	NaN	-0.967221	-0.328837	-1.52426	-0.659925	-0.429832	-1.8088	-1.81542	-0.795947	-1.48446	-0.817412	-1.24121	-0.729567	-0.205671	-0.7848	-1.39094	-1.14125	-1.46563	-0.921969	-1.59954	-1.59225	-1.259	NaN	-0.600905	NaN	NaN	-1.7264	-0.715191	NaN	-1.41502	-0.211012	-0.865127	NaN	NaN	NaN	0.257879	NaN	-1.56106
B3KN91;Q9UET6-2;Q9UET6;B7Z4K4	FTSJ1	Putative tRNA (cytidine(32)/guanosine(34)-2-O)-methyltransferase	8.28852	NaN	NaN	NaN	NaN	NaN	NaN	NaN	NaN	NaN	NaN	NaN	NaN	NaN	NaN	NaN	NaN	NaN	NaN	NaN	NaN	NaN	NaN	NaN	NaN	NaN	NaN	NaN	NaN	NaN	NaN	NaN	NaN	NaN	NaN	NaN	NaN	NaN	NaN	NaN	NaN	NaN	NaN	NaN	NaN	NaN	NaN
B3KNC3;Q9Y3T9	NOC2L	Nucleolar complex protein 2 homolog	9.93733	-1.22397	NaN	-1.44339	-1.29178	NaN	-0.858754	-1.14102	-1.38455	NaN	-1.3475	-1.58344	-1.47519	-2.12282	-1.09234	NaN	-0.914756	-1.36124	-1.2987	-0.746983	-0.400001	-0.824483	-1.10807	-0.385957	-1.23187	-0.656981	-0.918757	-0.806559	-1.20883	-1.45628	-1.09498	-1.34925	NaN	-1.34596	1.4445	-1.02107	NaN	NaN	NaN	NaN	NaN	NaN	-0.70186	-1.05174	-1.12975	-1.57492	-0.743017
B3KNF6;B4DR61;P61619;P61619-3;B3KQ68;F8W776;Q8TC24;Q9H9S3-2;Q9H9S3-3;Q9H9S3	SEC61A1;SEC61A2	Protein transport protein Sec61 subunit alpha isoform 1;Protein transport protein Sec61 subunit alpha isoform 2	10.3852	NaN	NaN	NaN	NaN	NaN	NaN	NaN	NaN	NaN	-0.0763131	0.433724	0.561286	0.379693	0.0425909	-0.131773	-0.15449	0.0332694	1.0741	0.604844	0.244039	0.364349	0.0727101	0.25768	-0.349174	0.0820871	-0.0626743	0.0708112	-0.104068	-0.305912	0.0503614	-0.434755	0.119846	0.242043	-0.176172	0.119938	-0.132649	-0.0584645	0.226489	-0.3988	-0.343862	0.0330727	-0.804962	0.0430693	0.591903	0.263024	-0.333996
B3KNI2;Q9UMX0;B3KNI8;Q9UMX0-2	UBQLN1	Ubiquilin-1	10.5273	-0.536618	-0.820962	-0.8077	-0.912565	-0.586111	-0.59359	0.143283	-0.370058	-0.543778	-0.514872	-0.269361	-0.699024	-0.435167	-0.230901	-0.788339	-0.569319	-0.446352	-0.590619	-0.409711	-0.786021	-0.435866	-0.889629	-0.654881	-0.755275	-0.543892	-0.219835	-0.621134	-0.50711	-0.863463	-0.973595	-0.291014	-0.160987	-0.712121	-0.779302	-0.357402	-0.281388	-0.833761	-0.479204	-0.496651	-0.964862	-0.691221	-0.536853	-0.581239	-0.668188	-0.565782	-0.614359
B3KNK4;B3KM95;O95674;E7EQ83;B4E3K6	CDS2	Phosphatidate cytidylyltransferase;Phosphatidate cytidylyltransferase 2	9.08799	NaN	NaN	NaN	NaN	NaN	NaN	NaN	NaN	NaN	-0.84318	1.1321	0.893277	NaN	NaN	NaN	0.858789	0.170467	NaN	NaN	NaN	NaN	0.168252	NaN	NaN	NaN	1.56078	-0.408712	NaN	0.546625	0.591679	NaN	NaN	NaN	NaN	0.476077	NaN	NaN	NaN	NaN	NaN	NaN	NaN	NaN	NaN	NaN	-0.12618
B3KNK9;Q8NBJ4-2;Q8NBJ4	GOLPH2;GOLM1	Golgi membrane protein 1	9.17249	NaN	NaN	NaN	NaN	NaN	NaN	NaN	NaN	NaN	NaN	NaN	NaN	-1.17306	NaN	NaN	-0.205782	NaN	-0.711319	-0.765246	NaN	-0.496923	-0.662844	NaN	-0.655901	-0.722637	-0.741402	-0.824483	-0.61438	-0.53037	NaN	NaN	NaN	NaN	NaN	-0.171075	NaN	NaN	0.252862	NaN	NaN	NaN	NaN	NaN	NaN	NaN	-1.05429
B3KNS4;Q6ZRD3	hCG_2043597		8.03926	NaN	NaN	NaN	NaN	NaN	NaN	NaN	NaN	NaN	NaN	NaN	NaN	NaN	NaN	NaN	NaN	NaN	NaN	NaN	NaN	NaN	NaN	NaN	NaN	NaN	NaN	NaN	-0.63812	NaN	NaN	NaN	NaN	NaN	NaN	NaN	NaN	NaN	NaN	NaN	NaN	NaN	NaN	NaN	NaN	NaN	NaN
B3KNS8;O75683	SURF6	Surfeit locus protein 6	9.02309	NaN	NaN	NaN	NaN	NaN	NaN	NaN	NaN	NaN	NaN	NaN	NaN	NaN	NaN	NaN	NaN	-0.381837	NaN	-0.444104	NaN	-1.59794	-1.42282	NaN	-1.80323	NaN	NaN	-0.880568	NaN	NaN	NaN	NaN	NaN	NaN	NaN	-0.866162	NaN	NaN	-0.743127	NaN	NaN	NaN	NaN	NaN	NaN	NaN	NaN
B3KNT0;Q96B17;D3DTX6;Q96SB3	PPP1R9B	Neurabin-2	8.71112	NaN	NaN	NaN	NaN	NaN	NaN	NaN	NaN	NaN	NaN	NaN	NaN	NaN	NaN	NaN	NaN	NaN	NaN	NaN	0.219757	NaN	NaN	NaN	NaN	NaN	NaN	NaN	3.63462	NaN	NaN	NaN	NaN	NaN	NaN	NaN	NaN	NaN	NaN	NaN	NaN	NaN	NaN	NaN	NaN	NaN	NaN
B3KNT3;Q9HD15	SRA1	Steroid receptor RNA activator 1	8.60194	NaN	NaN	NaN	NaN	NaN	NaN	NaN	NaN	NaN	NaN	NaN	NaN	NaN	NaN	NaN	NaN	NaN	NaN	NaN	NaN	-0.949348	NaN	NaN	NaN	NaN	NaN	NaN	-0.0669503	NaN	NaN	NaN	NaN	NaN	NaN	NaN	NaN	NaN	NaN	NaN	NaN	NaN	NaN	NaN	NaN	NaN	NaN
B3KNX0;A8K2N0;P09871;F8WCZ6	C1S	Complement C1s subcomponent;Complement C1s subcomponent heavy chain;Complement C1s subcomponent light chain	8.82349	NaN	NaN	NaN	NaN	NaN	NaN	NaN	NaN	2.93722	3.62568	NaN	2.69479	NaN	NaN	NaN	NaN	NaN	NaN	NaN	NaN	NaN	NaN	NaN	NaN	2.29591	NaN	NaN	2.87991	NaN	NaN	NaN	NaN	NaN	NaN	NaN	NaN	NaN	NaN	NaN	NaN	NaN	NaN	NaN	NaN	NaN	NaN
B3KP31;Q9UHJ6	SHPK	Sedoheptulokinase	8.96805	NaN	NaN	NaN	NaN	NaN	NaN	NaN	NaN	NaN	NaN	NaN	NaN	NaN	NaN	NaN	NaN	-0.294157	-0.288536	NaN	NaN	NaN	NaN	NaN	NaN	NaN	-0.449429	NaN	0.345329	NaN	NaN	NaN	NaN	NaN	NaN	NaN	NaN	NaN	NaN	NaN	NaN	NaN	NaN	NaN	NaN	NaN	NaN
B3KP47;Q9UHA3;H3BMQ2;H3BPF2	RSL24D1	Probable ribosome biogenesis protein RLP24	8.92517	NaN	NaN	NaN	NaN	NaN	NaN	NaN	NaN	NaN	NaN	NaN	NaN	NaN	NaN	NaN	NaN	NaN	NaN	NaN	NaN	NaN	-0.715454	NaN	NaN	NaN	NaN	NaN	-0.574896	NaN	NaN	NaN	NaN	NaN	NaN	-0.577054	NaN	NaN	NaN	NaN	NaN	NaN	NaN	NaN	NaN	NaN	NaN
B3KP61;B4DG79;M0R0P9;P31751;Q0VAN0	AKT2	RAC-beta serine/threonine-protein kinase	8.25602	NaN	NaN	NaN	NaN	NaN	NaN	NaN	NaN	NaN	NaN	NaN	NaN	NaN	NaN	NaN	-0.0663992	0.0289005	NaN	NaN	NaN	NaN	NaN	NaN	NaN	NaN	NaN	NaN	NaN	NaN	NaN	NaN	NaN	NaN	NaN	NaN	NaN	NaN	NaN	NaN	NaN	NaN	NaN	NaN	NaN	NaN	NaN
B3KPC7;Q9BPX5	ARPC5L	Actin-related protein 2/3 complex subunit 5;Actin-related protein 2/3 complex subunit 5-like protein	10.1661	0.58495	0.414345	0.496461	0.621653	NaN	-0.0804745	-0.15769	0.360701	NaN	-0.238909	0.134133	-0.123931	0.20253	0.402773	-0.20308	-0.675556	0.343267	0.881932	0.508228	-0.60564	-0.124073	-0.364884	-0.681057	-0.478725	0.32546	0.651839	-0.198527	0.0903113	0.176772	0.202339	NaN	NaN	-0.1149	0.0324625	-0.247563	-0.285698	-0.115166	-1.48738	0.309574	NaN	0.479608	-0.164529	NaN	0.211715	NaN	0.726136
B3KPJ4;B4DG61;B7ZLY0;Q8IXK0-2;Q8IXK0-4;Q8IXK0;Q8IXK0-5;A8KA40;C9J3D2;Q8IXK0-3	PHC2	Polyhomeotic-like protein 2	8.88619	NaN	NaN	NaN	NaN	NaN	NaN	NaN	NaN	NaN	NaN	NaN	NaN	NaN	NaN	NaN	-0.466549	NaN	NaN	NaN	NaN	NaN	NaN	0.110526	NaN	NaN	NaN	NaN	-0.971222	-0.0233263	NaN	NaN	NaN	NaN	NaN	0.906467	NaN	NaN	NaN	NaN	NaN	NaN	NaN	NaN	NaN	NaN	-0.728387
B3KPN7;Q96KP1;B2RBE6;G8JLK9;B4DZI7	EXOC2	Exocyst complex component 2	9.10089	NaN	NaN	NaN	NaN	NaN	NaN	NaN	NaN	NaN	NaN	NaN	NaN	NaN	NaN	NaN	0.745236	NaN	-0.185232	NaN	0.420241	NaN	NaN	NaN	0.0507863	NaN	0.76869	NaN	0.385882	NaN	NaN	NaN	NaN	NaN	NaN	NaN	NaN	NaN	NaN	NaN	NaN	NaN	NaN	NaN	NaN	NaN	-0.00945356
B3KPP7;A8K140;Q7Z3C6;B4DYN3;Q7Z3C6-2	ATG9A	Autophagy-related protein 9A	8.19587	NaN	NaN	NaN	NaN	NaN	NaN	NaN	NaN	NaN	NaN	NaN	NaN	NaN	NaN	NaN	NaN	NaN	NaN	-0.000432815	NaN	NaN	NaN	NaN	NaN	NaN	NaN	NaN	NaN	NaN	NaN	NaN	NaN	NaN	NaN	-0.351741	NaN	NaN	NaN	NaN	NaN	NaN	NaN	NaN	NaN	NaN	NaN
B3KPV5;O00566	MPHOSPH10	U3 small nucleolar ribonucleoprotein protein MPP10	9.35361	NaN	NaN	NaN	NaN	NaN	NaN	NaN	NaN	NaN	NaN	NaN	NaN	NaN	NaN	NaN	-0.742497	-1.14727	-1.53732	-0.264658	-0.291836	-0.270708	-1.47861	NaN	NaN	NaN	NaN	-1.22416	-1.1551	NaN	NaN	NaN	NaN	NaN	NaN	NaN	NaN	NaN	NaN	NaN	NaN	NaN	-1.01692	NaN	NaN	NaN	NaN
B3KPX5;Q96I59;Q9H5H1;B2RD66;G3V178	NARS2	Probable asparagine--tRNA ligase, mitochondrial	8.33646	NaN	NaN	NaN	NaN	NaN	NaN	NaN	NaN	NaN	NaN	NaN	NaN	NaN	NaN	NaN	NaN	NaN	NaN	NaN	-0.374733	NaN	NaN	NaN	NaN	NaN	NaN	-0.374845	NaN	NaN	NaN	NaN	NaN	NaN	NaN	NaN	NaN	NaN	NaN	NaN	NaN	NaN	NaN	NaN	NaN	NaN	NaN
B3KPZ7;B4DYX8;Q6P1N1;Q9P0J1;Q9P0J1-2	PPM2C;PDP1	[Pyruvate dehydrogenase [acetyl-transferring]]-phosphatase 1, mitochondrial	9.34054	NaN	NaN	NaN	NaN	NaN	NaN	NaN	NaN	NaN	NaN	NaN	NaN	NaN	0.0287048	NaN	-0.174661	0.352713	-0.962066	-0.864733	-0.655093	-0.0409831	0.199139	NaN	NaN	NaN	0.0419065	-0.00690831	-0.0773797	NaN	NaN	NaN	NaN	NaN	NaN	-0.714048	NaN	NaN	NaN	NaN	NaN	NaN	NaN	NaN	NaN	NaN	-0.241474
B3KQ71;B4DWL6;Q9H4A6;B3KS18;B4DDX1	GOLPH3	Golgi phosphoprotein 3	9.09416	NaN	1.68432	NaN	2.35068	NaN	NaN	NaN	NaN	NaN	NaN	0.634621	NaN	NaN	NaN	NaN	0.0365884	0.088196	-0.021097	NaN	-0.266637	-0.159242	NaN	NaN	NaN	NaN	0.189549	NaN	NaN	NaN	NaN	NaN	NaN	NaN	NaN	NaN	NaN	NaN	NaN	NaN	NaN	NaN	NaN	NaN	NaN	NaN	NaN
B3KQF0;Q9UGP8;B3KNE7;B3KWU4	SEC63	Translocation protein SEC63 homolog	9.98593	-0.185295	0.733939	-0.116631	0.222364	-0.741663	-0.692447	0.165801	0.363429	0.345054	NaN	-0.385764	-0.0801177	-0.322505	-0.369206	-1.01464	-0.602951	-0.151088	-0.575938	-0.64263	-0.571885	-0.566133	-0.531576	-0.322628	-0.608776	-0.353323	-0.536336	-0.125081	-0.844868	-0.662844	-0.657366	-0.974089	NaN	NaN	NaN	-0.768401	-0.957766	-0.696486	-0.578601	NaN	-0.361432	NaN	NaN	0.391918	0.245911	NaN	-0.748177
B3KQJ7;Q59ED5;O43657;B4DRB0;B4DUZ1	TSPAN6	Tetraspanin-6	8.50341	NaN	NaN	NaN	NaN	NaN	NaN	NaN	NaN	NaN	NaN	NaN	NaN	NaN	NaN	NaN	NaN	-1.26394	NaN	-0.752663	NaN	NaN	NaN	NaN	NaN	NaN	NaN	NaN	NaN	NaN	NaN	NaN	NaN	NaN	NaN	NaN	NaN	NaN	NaN	NaN	NaN	NaN	NaN	NaN	NaN	NaN	NaN
B3KQK4;P07711;A5PLM9;Q9HBQ7;Q5T8F0	CTSL;CTSL1	Cathepsin L1;Cathepsin L1 heavy chain;Cathepsin L1 light chain	9.27363	NaN	NaN	NaN	NaN	NaN	NaN	-0.650213	NaN	NaN	NaN	-0.792022	NaN	NaN	NaN	NaN	-0.413161	0.26141	0.0882099	-0.436268	-0.718088	NaN	-0.865602	NaN	NaN	NaN	NaN	NaN	-0.286105	NaN	NaN	NaN	NaN	NaN	NaN	NaN	NaN	NaN	NaN	NaN	NaN	NaN	NaN	NaN	NaN	NaN	-0.609093
B3KQL3;Q68DG0;Q8N241;Q9UBY9;Q9UBY9-2;C9J5A3;D3YTC6;Q7Z3C1	DKFZp779D0968;HSPB7;DKFZp686A14192	Heat shock protein beta-7	8.04926	NaN	NaN	NaN	NaN	NaN	NaN	NaN	NaN	NaN	NaN	NaN	NaN	NaN	NaN	NaN	NaN	NaN	NaN	NaN	NaN	NaN	NaN	NaN	NaN	NaN	NaN	NaN	NaN	NaN	NaN	NaN	NaN	NaN	NaN	NaN	NaN	NaN	NaN	NaN	NaN	NaN	NaN	NaN	NaN	NaN	4.13031
B3KQM6;O95352;B2RB57;O95352-3;O95352-2;B4DQK1	ATG7	Ubiquitin-like modifier-activating enzyme ATG7	9.12603	NaN	NaN	NaN	NaN	NaN	-0.274888	NaN	NaN	NaN	NaN	NaN	NaN	-0.300299	NaN	NaN	-0.576764	-0.53037	-0.735349	-1.13659	-0.419681	-0.273695	-0.748547	-0.67229	-1.28469	-0.156716	-0.0532504	-0.273648	-0.279055	NaN	NaN	NaN	NaN	NaN	NaN	-0.16282	NaN	NaN	NaN	NaN	NaN	NaN	NaN	NaN	NaN	NaN	NaN
B3KQQ0;O95302;B7Z6H3;B7Z1U8;B7Z230;B7Z1G9	FKBP9	Peptidyl-prolyl cis-trans isomerase FKBP9	9.83511	NaN	2.40177	2.97248	NaN	NaN	-0.0928839	1.94034	-0.271067	1.47963	0.347215	NaN	1.58716	NaN	0.826361	NaN	0.692059	-0.0207477	-0.56306	0.525792	1.30797	0.456801	1.94223	NaN	-0.614474	1.33723	0.409508	2.16916	0.698764	0.278794	0.872604	NaN	2.18482	1.91512	NaN	0.686986	NaN	1.12089	NaN	1.66804	3.16598	NaN	NaN	3.34261	NaN	NaN	1.27945
B3KQU6;Q8IXM6;H0Y6T6;Q8IXM6-2;I3XIE2	NRM	Nurim	8.43805	NaN	NaN	NaN	NaN	NaN	NaN	NaN	NaN	NaN	NaN	NaN	NaN	NaN	NaN	NaN	NaN	NaN	NaN	NaN	NaN	NaN	NaN	NaN	NaN	NaN	NaN	NaN	NaN	NaN	NaN	NaN	NaN	NaN	NaN	NaN	NaN	NaN	NaN	NaN	NaN	NaN	NaN	NaN	NaN	NaN	NaN
B3KQX7;B4DI53;B4DDS1;B4DJ65;Q86XR1;D4P3Q7;A2A2V1;Q6FGR8;Q6FGN5;Q53YK7;B2R5Q9;A1YVW6;Q6SES1;O75942;P04156-2;P04156;B2NI05;B2NI04;Q540C4;Q5U0K3	PRNP	Major prion protein	9.27681	NaN	NaN	NaN	NaN	NaN	NaN	NaN	NaN	NaN	NaN	NaN	NaN	NaN	NaN	NaN	NaN	0.00225557	NaN	NaN	NaN	0.223391	NaN	NaN	NaN	NaN	NaN	1.14184	NaN	NaN	NaN	NaN	NaN	NaN	NaN	-0.190599	NaN	NaN	NaN	NaN	NaN	NaN	NaN	NaN	NaN	NaN	NaN
B3KR70;Q9H0C7;Q8NBT4;Q15904;Q8NF19;B4DWM8	ATP6AP1;FLJ00383	V-type proton ATPase subunit S1	9.3673	NaN	NaN	NaN	0.571064	NaN	0.975964	0.308216	NaN	NaN	NaN	NaN	0.1331	-0.269632	NaN	NaN	NaN	-0.363935	NaN	NaN	NaN	NaN	-0.917088	-0.258097	NaN	NaN	0.510889	NaN	NaN	NaN	NaN	NaN	NaN	NaN	NaN	NaN	NaN	NaN	NaN	NaN	NaN	NaN	NaN	1.1436	NaN	NaN	-0.246955
B3KRJ9;Q8WXA9-2;Q69YM5;Q8WXA9	SREK1;DKFZp667P103	Splicing regulatory glutamine/lysine-rich protein 1	9.21035	NaN	NaN	NaN	NaN	NaN	NaN	NaN	-2.62331	NaN	NaN	NaN	NaN	NaN	NaN	NaN	-0.379399	-0.269569	-1.17826	-0.410227	-0.298541	NaN	NaN	-0.128953	NaN	NaN	NaN	NaN	-0.421983	NaN	NaN	NaN	NaN	NaN	NaN	-0.0124779	NaN	NaN	NaN	NaN	NaN	NaN	NaN	NaN	NaN	NaN	-0.765874
B3KRK8			9.84285	NaN	NaN	NaN	NaN	NaN	NaN	NaN	NaN	NaN	NaN	NaN	NaN	-0.059909	NaN	NaN	NaN	NaN	NaN	NaN	NaN	NaN	NaN	NaN	NaN	NaN	NaN	NaN	NaN	NaN	NaN	NaN	NaN	NaN	NaN	NaN	NaN	NaN	-0.226755	-0.53973	NaN	-0.121148	NaN	NaN	NaN	NaN	NaN
B3KRW4;Q9H5N1;B4DHR0;Q9H5N1-2;Q49AT6	RABEP2	Rab GTPase-binding effector protein 2	8.05793	NaN	NaN	NaN	NaN	NaN	NaN	NaN	NaN	NaN	NaN	NaN	NaN	NaN	NaN	NaN	0.839339	1.21364	NaN	NaN	NaN	NaN	NaN	NaN	NaN	NaN	NaN	NaN	NaN	NaN	NaN	NaN	NaN	NaN	NaN	-0.439676	NaN	NaN	NaN	NaN	NaN	NaN	NaN	NaN	NaN	NaN	NaN
B3KRY3;P11279;B4DWL3	LAMP1	Lysosome-associated membrane glycoprotein 1	10.4413	-0.0260582	0.285818	0.3352	0.741758	-0.000122908	0.20224	-0.129349	0.343827	NaN	-0.235504	0.0797148	0.360625	0.544223	0.475843	0.701811	0.530354	-0.0181259	0.380064	0.193594	0.171568	1.02902	1.15892	NaN	0.840729	-0.0267293	0.267045	0.454741	0.32762	0.86226	0.391365	0.676964	0.661022	0.978137	0.695682	0.24956	1.0095	0.0183937	0.749903	0.0471762	0.660233	0.00530181	0.322327	0.129373	-0.320897	-0.325057	1.07641
B3KSL2			8.23035	NaN	NaN	NaN	NaN	NaN	NaN	NaN	NaN	NaN	NaN	NaN	NaN	NaN	NaN	NaN	NaN	NaN	NaN	NaN	NaN	NaN	NaN	NaN	NaN	NaN	NaN	NaN	NaN	NaN	NaN	NaN	NaN	NaN	NaN	NaN	NaN	NaN	NaN	NaN	NaN	NaN	NaN	NaN	NaN	NaN	NaN
B3KSS4;A8K4I1;P15151-3;P15151-2;P15151-4;P15151	PVR	Poliovirus receptor	9.30891	NaN	NaN	NaN	NaN	NaN	NaN	NaN	-1.62335	NaN	NaN	NaN	NaN	NaN	NaN	NaN	-1.15944	NaN	-1.48886	-1.29962	NaN	-2.01806	-1.1123	NaN	NaN	-0.80161	NaN	-0.779773	-0.447209	NaN	NaN	NaN	NaN	NaN	NaN	-0.505223	NaN	NaN	NaN	NaN	NaN	NaN	NaN	NaN	NaN	NaN	NaN
B3KTC3;Q9H2C0	GAN	Gigaxonin	8.28196	NaN	NaN	NaN	NaN	NaN	NaN	NaN	NaN	NaN	NaN	NaN	NaN	NaN	NaN	NaN	NaN	NaN	-0.587749	NaN	NaN	NaN	NaN	NaN	NaN	NaN	NaN	NaN	NaN	NaN	NaN	NaN	NaN	NaN	NaN	NaN	NaN	NaN	NaN	NaN	NaN	NaN	NaN	NaN	NaN	NaN	NaN
B3KTJ9;Q8N163;Q8N163-2;H0YB24;G3V119	CCAR2	Cell cycle and apoptosis regulator protein 2	10.3596	1.29622	0.0407343	0.554343	0.473236	NaN	-0.000868663	0.27772	0.558599	0.930325	0.0910144	-0.163187	0.183467	-0.258885	0.0831336	0.10735	-0.165959	0.11414	0.242872	0.208407	0.615191	-0.0276369	-0.224241	-0.0986494	0.0227755	-0.530748	0.0163223	0.418666	0.0408086	0.546814	0.179253	-0.498353	1.33089	0.182997	-0.319387	-0.0381287	0.25142	0.841154	-0.377488	0.473409	-0.231709	-0.250358	-0.175923	0.165128	-0.122433	0.459783	0.446641
B3KTT0;Q8NFH3;A0PJK4;Q8TEA6	NUP43	Nucleoporin Nup43	9.27717	NaN	NaN	NaN	NaN	NaN	NaN	NaN	NaN	NaN	NaN	NaN	NaN	NaN	-0.402722	-0.201759	NaN	-0.535456	NaN	NaN	NaN	NaN	NaN	-0.105544	-0.970363	-1.00353	-0.414027	NaN	-0.546005	-0.550605	-0.547154	NaN	NaN	NaN	NaN	NaN	NaN	NaN	-0.299127	NaN	NaN	NaN	NaN	NaN	NaN	NaN	-0.468531
B3KU60;Q9C0B1	FTO	Alpha-ketoglutarate-dependent dioxygenase FTO	9.0893	NaN	NaN	NaN	NaN	NaN	-0.586597	NaN	NaN	NaN	NaN	NaN	NaN	-1.06888	NaN	NaN	-0.249219	0.0978097	-0.691716	NaN	0.851834	NaN	-1.27244	-0.298138	NaN	0.306448	NaN	-0.304511	0.351535	NaN	0.861946	NaN	NaN	NaN	NaN	0.169534	NaN	NaN	NaN	NaN	NaN	NaN	NaN	NaN	NaN	NaN	-1.01468
B3KUI2;O95379;D6RCM8;O95379-3;O95379-2;B7Z713	TNFAIP8	Tumor necrosis factor alpha-induced protein 8	8.9335	NaN	0.878295	NaN	NaN	NaN	NaN	NaN	0.763171	NaN	NaN	NaN	NaN	0.909743	NaN	NaN	NaN	NaN	NaN	NaN	NaN	NaN	NaN	NaN	1.03404	NaN	1.1335	NaN	NaN	0.533994	1.07923	NaN	NaN	NaN	NaN	NaN	NaN	NaN	NaN	NaN	NaN	NaN	NaN	NaN	NaN	0.74572	1.02994
B3KUN1;P67775;Q6I9T8;B3KQ51;P67775-2	PPP2CA	Serine/threonine-protein phosphatase;Serine/threonine-protein phosphatase 2A catalytic subunit alpha isoform	10.5768	-0.184852	-0.938229	-0.463608	-0.350271	-0.645702	-0.717035	-0.328708	-0.364797	-0.712798	-0.49575	-0.46119	-0.456591	-0.419197	-0.526085	-0.476258	-0.387896	-0.338719	-0.406332	-0.224347	-0.433352	-0.276897	-0.739072	-0.0407171	0.0663535	-0.171207	0.0541077	-0.518748	-0.202762	-0.423524	-0.568793	-0.723515	-0.511467	-0.173401	-0.465311	-0.356195	-0.221751	-0.0174125	-0.345858	-0.334623	-0.114511	-0.11452	-0.368082	-0.39827	-0.0345526	-0.187035	-0.290699
B3KUR3;P07738	BPGM	Bisphosphoglycerate mutase	8.35744	NaN	NaN	NaN	NaN	NaN	NaN	NaN	NaN	NaN	NaN	NaN	NaN	NaN	NaN	NaN	NaN	2.93587	NaN	NaN	NaN	2.63971	NaN	NaN	NaN	NaN	NaN	NaN	NaN	NaN	NaN	NaN	NaN	NaN	NaN	NaN	NaN	NaN	NaN	NaN	NaN	NaN	NaN	NaN	NaN	NaN	NaN
B3KUY2;B4DP11;Q15185;B4DP21;B4DDC6	PTGES3	Prostaglandin E synthase 3	10.7206	NaN	NaN	NaN	NaN	NaN	NaN	NaN	NaN	NaN	-0.775826	-0.337561	-1.07202	-1.05029	-0.753453	-0.818851	-0.692091	-0.742951	-1.11198	-0.202319	-0.351534	-0.597507	-1.35332	-0.318809	-0.633385	-0.535655	-0.618145	-0.516198	-0.730401	-1.43365	-1.19878	-0.9115	-0.46647	-0.605466	-1.37132	-1.04902	-0.868771	-0.880058	-0.804462	-0.407338	-1.14672	-0.361212	-0.630347	-0.548145	-0.856182	-0.516355	-0.591759
B3KUZ7;Q9UI12-2;Q9UI12;G3V126;B4E054;Q8TF11	ATP6V1H	V-type proton ATPase subunit H	9.4005	NaN	NaN	NaN	1.15088	NaN	0.782149	0.734899	1.52073	NaN	NaN	1.23277	1.87435	NaN	NaN	0.919724	0.0972997	0.0688011	0.455515	0.289034	0.293243	NaN	0.169404	1.18456	NaN	NaN	0.671508	NaN	0.831897	0.827948	0.664997	NaN	NaN	NaN	0.822707	0.362436	NaN	1.88753	NaN	NaN	NaN	NaN	NaN	0.658083	0.936304	NaN	1.12513
B3KVA7;P17540;B2R8A3	CKMT2	Creatine kinase S-type, mitochondrial	7.93449	NaN	NaN	NaN	NaN	NaN	NaN	NaN	NaN	NaN	NaN	NaN	NaN	NaN	NaN	NaN	NaN	NaN	NaN	NaN	NaN	NaN	NaN	NaN	NaN	NaN	NaN	NaN	NaN	NaN	NaN	NaN	NaN	NaN	NaN	NaN	NaN	NaN	NaN	NaN	NaN	NaN	NaN	NaN	NaN	NaN	3.32295
B3KVN0;Q0P512;Q59GX2;P11166;B4DKW1;B4DDR6	SLC2A1	Solute carrier family 2, facilitated glucose transporter member 1	10.918	1.34889	-0.0618118	0.767198	-1.28248	0.0841041	1.64111	1.29044	-1.15942	0.246546	1.18314	-1.84493	-0.339995	-1.02034	-0.423883	2.16021	-1.10245	-1.10679	-1.84941	-0.176268	0.235756	1.0558	-0.487257	-0.785244	0.816765	0.357012	-0.0186342	-0.212218	1.30361	0.100762	0.562336	0.534893	-0.233805	0.0677442	-0.226881	0.323589	1.05015	0.824218	-0.23681	0.823919	1.87832	0.679903	-1.24516	1.11294	-0.412051	0.290227	-0.0891326
B3KW26;P19237;G3V489;G3V4F8	TNNI1	Troponin I, slow skeletal muscle	8.37956	NaN	NaN	NaN	NaN	NaN	NaN	NaN	NaN	NaN	NaN	NaN	NaN	NaN	NaN	NaN	NaN	NaN	NaN	NaN	NaN	NaN	NaN	NaN	NaN	NaN	NaN	NaN	NaN	NaN	NaN	NaN	NaN	NaN	NaN	NaN	NaN	NaN	NaN	NaN	NaN	NaN	NaN	NaN	NaN	NaN	4.32331
B3KW38;Q75L80;B3KX18;O14493	CLDN4	Claudin;Claudin-4	9.4042	NaN	NaN	NaN	NaN	NaN	NaN	NaN	NaN	NaN	NaN	NaN	NaN	NaN	NaN	NaN	NaN	-1.21394	-0.903193	-0.846878	NaN	NaN	NaN	NaN	NaN	NaN	NaN	-1.24787	-1.3593	NaN	NaN	NaN	NaN	NaN	NaN	NaN	NaN	NaN	NaN	NaN	NaN	NaN	NaN	NaN	NaN	NaN	NaN
B3KW50;Q12849;F5H5I6;B7Z5F9;B3KP14;H0Y8R1;B7Z3R7;H0YAK1;B7Z2D8;Q12849-5	GRSF1	G-rich sequence factor 1	9.67637	-0.0304067	-0.875387	NaN	-1.31132	NaN	NaN	NaN	NaN	NaN	NaN	NaN	NaN	-2.01596	-1.05651	-0.704695	-0.66471	-1.11887	-0.535092	-0.840729	-0.36095	-0.8234	-0.343806	-0.999325	-1.52165	-0.605237	NaN	-0.59996	-0.453333	-1.94167	-2.74595	NaN	NaN	NaN	NaN	-1.39806	NaN	NaN	-0.859493	NaN	NaN	NaN	-1.89389	NaN	-1.85814	NaN	-0.630499
B3KW52;H3BRL3;O14562	UBFD1	Ubiquitin domain-containing protein UBFD1	8.87728	NaN	NaN	NaN	NaN	NaN	NaN	NaN	NaN	NaN	NaN	NaN	NaN	NaN	NaN	NaN	NaN	NaN	NaN	NaN	NaN	NaN	NaN	NaN	NaN	0.47688	0.289757	NaN	-0.0978804	NaN	NaN	NaN	NaN	NaN	NaN	-1.69866	NaN	NaN	NaN	NaN	NaN	NaN	NaN	NaN	NaN	NaN	NaN
B3KW79;O75225;Q9H3G5;Q9NZ90	CPVL	Probable serine carboxypeptidase CPVL	8.79728	NaN	NaN	NaN	NaN	NaN	NaN	NaN	NaN	NaN	NaN	NaN	NaN	NaN	NaN	NaN	NaN	NaN	NaN	5.43091	3.57231	5.24332	NaN	NaN	NaN	NaN	NaN	NaN	NaN	NaN	NaN	NaN	NaN	NaN	NaN	NaN	NaN	NaN	NaN	NaN	NaN	NaN	NaN	NaN	NaN	NaN	NaN
B3KWE3;P55061;F8W034;F8VQW0;F8VX73;F8VPI1;F8W201;F8W086;F8VR05;B7Z984;F8VQQ5;F8VSI7;F8VVJ4;B7Z5Y9;F8VPZ7;F8W1G3	TMBIM6	Bax inhibitor 1	8.71187	NaN	NaN	NaN	NaN	NaN	NaN	NaN	NaN	NaN	NaN	NaN	NaN	NaN	NaN	NaN	-0.384934	NaN	NaN	-0.844633	NaN	-0.941858	NaN	NaN	NaN	NaN	NaN	NaN	-0.0721745	NaN	NaN	NaN	NaN	NaN	NaN	NaN	NaN	NaN	NaN	NaN	NaN	NaN	NaN	NaN	NaN	NaN	NaN
B3KWI4;Q8TF66;Q8TF66-2	LRRC15	Leucine-rich repeat-containing protein 15	7.89863	NaN	NaN	NaN	NaN	NaN	NaN	NaN	NaN	NaN	NaN	NaN	NaN	NaN	NaN	NaN	NaN	NaN	NaN	NaN	NaN	NaN	NaN	NaN	NaN	NaN	NaN	NaN	NaN	NaN	NaN	NaN	NaN	NaN	NaN	NaN	NaN	NaN	NaN	NaN	NaN	NaN	NaN	NaN	NaN	NaN	NaN
B3KWQ6;P41219;P41219-2;H7C5W5	PRPH	Peripherin	8.42279	NaN	NaN	NaN	NaN	NaN	NaN	NaN	NaN	NaN	NaN	NaN	NaN	NaN	NaN	NaN	NaN	NaN	NaN	NaN	NaN	NaN	NaN	NaN	NaN	NaN	NaN	NaN	3.42101	NaN	NaN	NaN	NaN	NaN	NaN	NaN	NaN	NaN	NaN	NaN	NaN	NaN	NaN	NaN	NaN	NaN	NaN
B3KWX6;Q53EY5;B3KX14;Q15014;Q5JXX1;Q5JXX2;Q5JXX3;B4DXQ8;Q5JXX6;Q5JXX4	MORF4L2	Mortality factor 4-like protein 2	8.59886	NaN	NaN	NaN	NaN	NaN	NaN	NaN	NaN	NaN	NaN	NaN	NaN	NaN	NaN	NaN	NaN	NaN	NaN	NaN	NaN	NaN	NaN	NaN	NaN	NaN	NaN	NaN	NaN	NaN	NaN	NaN	NaN	NaN	NaN	NaN	NaN	NaN	NaN	NaN	NaN	NaN	NaN	NaN	NaN	NaN	NaN
B3KX11;P49368;Q59H77;P49368-2;Q2TU64;B4DUR8	CCT3	T-complex protein 1 subunit gamma	11.4326	-0.938725	-0.900711	-1.03185	-0.719424	-1.19167	-1.15249	-0.799399	-0.935473	-0.462203	-0.532772	-1.024	-0.933535	-0.970048	-0.881626	-0.882286	-0.980543	-0.77343	-0.888105	-0.514743	-0.784976	-0.504763	-1.00376	-0.71422	-0.639338	-0.616546	-0.671112	-0.730637	-0.926759	-0.828956	-1.01275	-1.08004	-0.681016	-0.946115	-1.15092	-0.629084	-1.31305	-0.632726	-1.06738	-0.638591	-0.318533	-0.927994	-0.895075	-0.454745	-0.62969	-1.08113	-0.76969
B3KX16;Q8NB01;B3KME2;O75718;B3KS71;C9JP16;B4DPA3;B3KQR7	CRTAP	Cartilage-associated protein	9.62987	0.0237097	1.33745	NaN	NaN	0.395397	-0.404031	0.823596	NaN	NaN	0.201394	-0.628074	1.58087	0.45599	NaN	NaN	-0.118812	-1.05237	-0.26984	-0.208719	0.535722	-0.280956	0.637538	-0.299245	NaN	0.772053	-0.744764	0.299241	0.208921	NaN	0.118899	0.490152	NaN	NaN	NaN	NaN	NaN	NaN	NaN	NaN	NaN	NaN	-1.11929	-0.488104	NaN	NaN	0.523872
B3KX82;Q86TM6-3;Q86TM6;E9PMA1;Q86TM6-2;E9PK19;Q8TEH6	SYVN1;FLJ00221	E3 ubiquitin-protein ligase synoviolin	8.13516	NaN	NaN	NaN	NaN	NaN	NaN	NaN	NaN	NaN	NaN	NaN	NaN	NaN	NaN	NaN	NaN	NaN	NaN	NaN	NaN	NaN	NaN	NaN	NaN	NaN	NaN	NaN	-0.429536	NaN	NaN	NaN	NaN	NaN	NaN	NaN	NaN	NaN	NaN	NaN	NaN	NaN	NaN	NaN	NaN	NaN	NaN
B3KXB8;Q8N3V7;A7MD96;Q8N3V7-3;Q8N3V7-2	SYNPO	Synaptopodin	8.07397	NaN	NaN	NaN	NaN	NaN	NaN	NaN	NaN	NaN	NaN	NaN	NaN	NaN	NaN	NaN	NaN	NaN	NaN	NaN	NaN	NaN	NaN	NaN	NaN	NaN	NaN	NaN	NaN	NaN	NaN	NaN	NaN	NaN	NaN	NaN	NaN	NaN	NaN	NaN	NaN	NaN	NaN	NaN	NaN	NaN	NaN
B3KXD3;P16870-2;P16870	CPE	Carboxypeptidase E	7.93526	NaN	NaN	NaN	NaN	NaN	NaN	NaN	NaN	NaN	NaN	NaN	NaN	NaN	NaN	NaN	NaN	NaN	NaN	NaN	NaN	NaN	NaN	NaN	NaN	NaN	NaN	NaN	NaN	NaN	NaN	NaN	NaN	NaN	NaN	NaN	NaN	NaN	NaN	NaN	NaN	NaN	NaN	NaN	NaN	NaN	NaN
B3KXW5;O43747;J3KQU9;O43747-2;Q8IY97;B4DS96;B4DDL1	AP1G1	AP-1 complex subunit gamma-1	10.2538	-0.457179	0.421373	0.216291	0.597123	0.346867	0.496355	0.336197	0.0213191	0.0712799	0.397558	0.064074	0.165511	-0.0507205	-0.312915	-0.351482	0.202479	-0.654026	-0.767433	-0.71647	-0.229106	-0.372297	-0.385525	-0.00236992	0.0332201	-0.327293	-0.310224	-0.157431	-0.223793	-0.10809	-0.0404498	0.277814	-0.767231	NaN	NaN	-0.279273	0.00963706	0.422617	-0.192068	-0.673828	NaN	NaN	-0.411969	0.0370458	-0.0645814	-0.307179	-0.175804
B3KY04;Q96CX2	KCTD12	BTB/POZ domain-containing protein KCTD12	9.76148	2.53793	3.5465	2.40622	3.08934	3.50954	2.98336	2.7826	3.78923	NaN	NaN	3.31028	3.08277	3.47614	2.82183	1.98908	2.58803	3.26793	3.63092	2.49432	2.80962	3.30875	4.01783	3.20383	3.47534	2.75615	3.10826	2.3882	3.14331	3.11254	2.62522	3.62741	3.10877	2.82992	3.20676	NaN	3.19734	NaN	2.894	1.2513	NaN	2.53297	3.39921	2.99677	NaN	2.7362	2.77983
B3KY11;Q9BUQ8;A8KA56	DDX23	Probable ATP-dependent RNA helicase DDX23	9.91878	NaN	NaN	-0.183709	NaN	-0.909735	NaN	NaN	NaN	NaN	0.162363	NaN	-0.128953	-1.11063	-0.0181751	-0.0863761	-0.0115133	-0.483537	-1.11398	-0.0787463	-0.192264	-0.699606	-0.660661	-0.378179	-0.891433	-0.992434	-0.292631	-0.870981	-0.697062	-0.29772	-0.385376	-0.0211954	NaN	NaN	NaN	-0.577549	NaN	NaN	-0.321928	NaN	NaN	NaN	-0.0996318	NaN	-0.631694	NaN	-0.555914
B3KY42;Q96PZ0;B3KRB2;E7EUH7	PUS7	Pseudouridylate synthase 7 homolog	9.57438	NaN	NaN	0.457395	NaN	NaN	1.02885	NaN	NaN	NaN	-0.950489	-0.941407	-0.958231	-1.82713	-0.661841	-0.233029	-0.973721	-0.377515	-0.774418	-0.269638	0.577768	-0.260628	-0.789369	0.0417228	-1.26079	NaN	-0.56954	-0.404031	-0.800798	-0.564622	-0.92524	NaN	NaN	NaN	NaN	-0.806365	NaN	NaN	-0.178492	NaN	NaN	NaN	0.423004	1.21053	NaN	NaN	-1.02179
B4DDB6;P51991-2;B4E3E6	HNRPA3;HNRNPA3	Heterogeneous nuclear ribonucleoprotein A3	9.21927	NaN	NaN	NaN	NaN	NaN	NaN	NaN	NaN	NaN	NaN	NaN	NaN	NaN	NaN	NaN	-1.17358	NaN	NaN	-1.43264	NaN	NaN	NaN	-1.81406	NaN	NaN	NaN	-1.26177	-1.38604	NaN	NaN	NaN	NaN	NaN	NaN	-2.11828	NaN	NaN	NaN	NaN	NaN	NaN	NaN	NaN	NaN	NaN	NaN
B4DDB9;E9PI68;Q15005;E9PL01;E9PRB9	SPCS2	Signal peptidase complex subunit 2	10.2306	NaN	-0.524164	0.763535	1.52951	1.22226	0.195054	-0.541767	0.0042544	0.364794	0.704699	1.80214	0.458012	1.57511	0.118734	0.0108176	-0.435678	0.844808	2.71743	0.644262	0.332367	0.568843	-0.225117	0.367682	0.22384	1.12645	0.639467	0.06027	0.464086	-0.1121	1.52243	NaN	NaN	1.00704	0.199057	0.547932	NaN	-0.426104	0.743283	0.353227	-0.233954	0.976182	0.493121	0.344356	1.57699	0.835895	0.128398
B4DDF4;Q6FHE4;B4DUT8;Q99439;Q53GK7;Q99439-2;B4DHU5;B4DN57;K7ES69;H3BVI6	CNN2	Calponin-2	10.6418	0.0881022	1.24142	0.144552	0.754463	1.5355	-0.53695	0.381945	0.00367138	-0.138159	-0.0673633	-0.149798	1.29601	0.881786	0.140599	0.550477	-0.611051	-0.177762	-0.107506	-0.968974	0.578816	0.624362	1.04053	0.125345	0.00972764	0.370657	-0.302992	0.703971	0.659723	-0.71308	0.406461	0.336409	-0.498761	1.07528	0.0493879	-0.14304	0.535098	-0.842145	0.185839	-0.117736	-0.699239	-0.169942	-0.235345	0.304407	0.336561	-0.373947	0.294319
B4DDF7;A8K7B7;P30153;B4DQY1;A8K3H8;F5H3X9;B4DE69;Q8NB89;B3KQV6;C9J9C1	PPP2R1A	Serine/threonine-protein phosphatase 2A 65 kDa regulatory subunit A alpha isoform	11.0246	0.32637	-0.080706	0.145703	0.254323	-0.17374	-0.465096	0.480075	0.163855	-0.003433	-0.556746	-0.341175	-0.170525	-0.379847	-0.164358	-0.221707	-0.238057	0.113909	-0.121749	0.0239414	-0.284799	0.126762	-0.193546	-0.104962	0.0566969	-0.332164	-0.0149266	-0.451385	-0.0515809	-0.0433446	-0.506977	-0.844707	-0.252597	-0.264893	-0.769931	-0.449429	-0.330792	-0.484244	-0.562333	-0.0363694	-0.278892	-0.28232	-0.272576	0.172945	-0.0761652	-0.069179	0.0640016
B4DDH8;Q96N66;Q96N66-2;Q96N66-3	MBOAT7	Lysophospholipid acyltransferase 7	10.4585	-1.44138	-0.23846	-0.88828	-0.817369	-1.30764	-1.37072	-0.428257	-0.626205	-0.931701	-1.05462	-1.69863	-1.11844	-1.01266	-1.44899	-1.89705	-0.15617	0.22551	-1.41766	-1.35193	-0.932357	-1.1188	-1.09714	-1.15755	-0.236656	-1.04872	-1.08468	-0.808624	-0.841294	-0.81295	-0.946936	-1.45943	-1.52989	-1.06669	-0.794336	-0.376081	-1.2258	-1.4176	-1.13297	-1.05262	-0.662282	-1.18662	-1.75542	-0.745231	-0.672205	-1.56488	-0.422263
B4DDK9;Q10469;B3KQM0	MGAT2	Alpha-1,6-mannosyl-glycoprotein 2-beta-N-acetylglucosaminyltransferase	8.82221	NaN	NaN	NaN	NaN	NaN	NaN	NaN	NaN	NaN	NaN	NaN	NaN	NaN	NaN	NaN	-0.545672	-0.357819	-0.80686	-0.531375	NaN	NaN	NaN	NaN	NaN	NaN	NaN	NaN	NaN	NaN	NaN	NaN	NaN	NaN	NaN	NaN	NaN	NaN	NaN	NaN	NaN	NaN	NaN	NaN	NaN	NaN	NaN
B4DDT6;Q5BJF2;J3KT68	TMEM97	Transmembrane protein 97	9.09065	NaN	NaN	NaN	NaN	NaN	NaN	NaN	NaN	NaN	NaN	NaN	NaN	NaN	NaN	NaN	NaN	-0.379214	-0.677631	-0.517024	NaN	-1.56656	NaN	NaN	NaN	NaN	NaN	NaN	-2.08828	-0.992841	NaN	NaN	NaN	NaN	NaN	NaN	NaN	NaN	-0.605684	0.545003	NaN	NaN	NaN	NaN	NaN	NaN	NaN
B4DDW1;H0YI09;Q9H8H3;F8VQX6	METTL7A	Methyltransferase-like protein 7A	9.30846	NaN	NaN	2.54473	NaN	NaN	NaN	NaN	NaN	NaN	NaN	2.79076	NaN	4.1455	3.08314	NaN	4.04775	2.72585	2.6407	NaN	NaN	3.06585	NaN	NaN	NaN	NaN	2.48649	NaN	NaN	NaN	NaN	NaN	NaN	NaN	3.47888	2.79416	NaN	NaN	NaN	NaN	NaN	NaN	NaN	NaN	NaN	NaN	NaN
B4DE59			11.4946	2.51038	0.48519	1.76602	2.67715	0.456532	2.55765	-0.561526	-1.92896	-2.92089	1.61418	1.35458	0.721576	1.30636	3.08953	-2.35089	1.819	0.161959	-0.943969	2.42665	-2.11879	2.16379	0.127625	1.92306	1.11012	-2.05151	1.7004	-0.743491	1.39043	1.39813	2.20745	0.908686	2.5135	1.61036	1.86601	2.56044	0.7221	3.2397	2.34544	0.938076	-1.21065	1.36167	1.78096	2.51224	1.06521	2.18258	0.569929
B4DE67;B3KU19;B3KRG8;A8K2H6;Q6ZUY8;P38571-2;P38571;Q5T073	LIPA	Lipase;Lysosomal acid lipase/cholesteryl ester hydrolase	8.61497	NaN	NaN	NaN	NaN	NaN	NaN	NaN	NaN	NaN	NaN	NaN	NaN	NaN	NaN	NaN	0.183927	0.167993	0.530885	NaN	NaN	NaN	NaN	NaN	NaN	NaN	NaN	NaN	NaN	NaN	NaN	NaN	NaN	NaN	NaN	NaN	NaN	NaN	NaN	NaN	NaN	NaN	NaN	NaN	NaN	NaN	NaN
B4DEE8;P16455	MGMT	Methylated-DNA--protein-cysteine methyltransferase	8.65564	NaN	NaN	NaN	NaN	NaN	NaN	NaN	NaN	NaN	NaN	NaN	NaN	NaN	NaN	NaN	NaN	NaN	NaN	NaN	NaN	NaN	NaN	NaN	NaN	NaN	NaN	NaN	-0.772899	NaN	NaN	NaN	NaN	NaN	NaN	NaN	NaN	NaN	NaN	NaN	NaN	NaN	NaN	NaN	NaN	NaN	NaN
B4DEF8;Q9BRJ2	MRPL45	39S ribosomal protein L45, mitochondrial	9.32321	NaN	NaN	NaN	NaN	NaN	NaN	NaN	NaN	NaN	-0.143785	0.242192	NaN	NaN	NaN	NaN	1.67809	0.12633	NaN	NaN	NaN	2.45372	NaN	-0.163885	NaN	NaN	0.275367	NaN	-0.554834	NaN	-0.238175	NaN	NaN	NaN	NaN	2.8137	NaN	NaN	0.392175	NaN	NaN	NaN	NaN	NaN	NaN	NaN	NaN
B4DEH0;Q7Z7H8;Q7Z7H8-2	MRPL10	39S ribosomal protein L10, mitochondrial	8.80007	NaN	NaN	NaN	NaN	NaN	NaN	NaN	NaN	NaN	-0.581689	-0.809003	NaN	NaN	-0.503654	NaN	-0.121281	0.523774	NaN	NaN	NaN	NaN	NaN	-0.00585565	-1.37432	NaN	NaN	NaN	NaN	NaN	NaN	NaN	NaN	NaN	NaN	NaN	NaN	NaN	NaN	NaN	NaN	NaN	NaN	NaN	NaN	NaN	NaN
B4DEI4;Q9H8Y8;B4DKT0;B4DNR1;Q9H8Y8-2;B4DQF1	GORASP2	Golgi reassembly-stacking protein 2	10.0101	0.0740917	0.35838	-0.190984	0.18843	NaN	NaN	0.437174	NaN	NaN	0.221246	1.11491	0.767805	-0.02142	0.345278	-0.0201884	0.698014	0.448815	0.874921	0.315143	-0.221628	-0.0048424	0.0214876	0.176088	-0.229813	0.183327	-0.00129789	0.096067	0.262036	-0.388906	0.136403	0.106678	0.484021	0.422272	0.405883	0.016597	0.620578	0.153982	0.276406	0.382582	0.137063	0.638227	-0.183455	0.926106	1.16415	0.0627939	0.174571
B4DEK2;C9JAB2;Q16629-3;Q16629-2;Q16629-4;Q16629	SRSF7	Serine/arginine-rich splicing factor 7	10.142	NaN	NaN	-0.74373	NaN	NaN	-1.52522	NaN	NaN	-0.745625	NaN	NaN	NaN	NaN	NaN	NaN	-1.14802	-1.50777	NaN	-0.720454	NaN	NaN	NaN	-0.580049	NaN	-1.25671	-1.07984	-1.46983	-1.41549	-1.84896	-1.76094	NaN	NaN	NaN	NaN	-2.44996	NaN	NaN	NaN	NaN	NaN	NaN	NaN	NaN	NaN	NaN	NaN
B4DEP6;E7EX17;B4DRM3;P23588;B4DS13;F8VX11;F8VP89;Q7Z5Y0;B4DS01	EIF4B	Eukaryotic translation initiation factor 4B	10.4202	-0.513592	NaN	NaN	NaN	NaN	-0.0739573	-0.0901759	-0.3723	NaN	0.192233	0.0440092	-0.314154	-0.651909	0.00797014	-0.538745	-0.475218	-0.883933	-0.215586	-0.629778	-1.2398	-0.385771	-1.39448	-0.407562	-0.740319	-0.485324	-0.799087	-0.604595	-0.556307	-1.49201	-0.902318	-0.773449	-0.884593	-0.509253	-1.20783	-0.746845	-0.556044	-0.186619	-0.792522	-0.597244	-1.22138	-0.493745	0.0280687	-0.444689	-0.259188	-0.461791	0.199397
B4DET0;A8K6G9;Q92620;B4DM30	DHX38	Pre-mRNA-splicing factor ATP-dependent RNA helicase PRP16	9.05835	NaN	NaN	NaN	NaN	NaN	-0.183836	-0.747173	-0.546759	NaN	-0.737168	NaN	NaN	NaN	NaN	NaN	0.308637	-0.982867	NaN	-0.392258	-0.990737	-1.10145	-0.595026	NaN	NaN	NaN	NaN	-0.240742	-0.349872	NaN	NaN	NaN	NaN	NaN	NaN	-0.336888	NaN	NaN	NaN	NaN	NaN	NaN	NaN	NaN	NaN	NaN	-1.28924
B4DFD5	NAT10	N-acetyltransferase 10	9.2381	NaN	NaN	NaN	NaN	NaN	NaN	NaN	NaN	NaN	NaN	NaN	NaN	NaN	NaN	0.50081	NaN	NaN	-0.273814	0.165321	-0.0427166	-0.231924	NaN	NaN	NaN	-0.763412	NaN	NaN	-0.44299	-0.43808	0.263438	NaN	NaN	NaN	NaN	NaN	NaN	NaN	NaN	NaN	NaN	NaN	NaN	NaN	NaN	NaN	NaN
B4DFL0;H3BM67;H3BUP2;H3BUN4;Q5TZN6;O60936-2;O60936;H3BQJ5	NOL3	Nucleolar protein 3	9.3094	NaN	NaN	NaN	NaN	NaN	NaN	NaN	1.17179	NaN	NaN	NaN	NaN	-1.22045	NaN	NaN	0.889841	-0.214097	-1.09163	-0.893284	-1.04369	-0.781318	NaN	-0.835762	-0.7149	-0.790188	-0.890797	-0.66421	-0.0565024	-0.121413	NaN	NaN	NaN	NaN	NaN	-0.34544	-0.523261	NaN	-0.95211	NaN	-0.599127	-1.27638	NaN	NaN	NaN	NaN	NaN
B4DFL1;P09622;E9PEX6;B4DMK9;B4DT69;B4DHG0	DLD	Dihydrolipoyl dehydrogenase;Dihydrolipoyl dehydrogenase, mitochondrial	10.7579	1.17469	-0.0143545	-0.772159	-0.0606245	-0.114828	0.626896	-0.085478	0.039941	-0.209575	-0.54338	0.0567015	-0.570365	-0.272006	-0.649401	-0.163398	0.157824	-0.153307	-0.121741	-0.411911	-0.392639	-0.266228	-0.837615	0.215753	-0.439168	-0.90458	-0.749062	-0.513895	-1.30153	-0.188907	-0.826778	-0.596076	-1.12894	-0.775991	-0.496562	-0.106387	-0.377841	-0.327094	-0.521611	-0.978882	-1.07187	-0.339719	0.172355	-0.947116	-0.105182	0.0441399	-0.00837342
B4DFQ4;Q8N668;Q53EN2;Q53Q75	COMMD1;C2orf5	COMM domain-containing protein 1	8.29497	NaN	NaN	NaN	NaN	NaN	NaN	NaN	NaN	NaN	NaN	NaN	NaN	NaN	NaN	NaN	NaN	NaN	-0.869319	NaN	NaN	-0.106214	NaN	NaN	NaN	NaN	NaN	NaN	NaN	NaN	NaN	NaN	NaN	NaN	NaN	NaN	NaN	NaN	NaN	NaN	NaN	NaN	NaN	NaN	NaN	NaN	NaN
B4DG42;Q96S97;C9JZL8;C9J5M0;C9JC07;C9JJV6	MYADM	Myeloid-associated differentiation marker	9.95142	-0.0440444	0.612373	0.0596363	0.794685	0.949087	-0.262813	1.28458	0.328827	1.00978	1.16043	-0.327687	1.19706	1.03572	0.439715	0.0927094	0.177911	0.601772	0.193642	-0.927287	0.562701	-0.164005	0.805087	-0.170999	0.436315	0.856654	-0.117192	0.848011	1.17121	0.536545	0.823677	0.497806	NaN	0.622658	0.514367	-0.460481	-0.0451634	NaN	-0.495695	NaN	1.1224	0.223094	0.106211	NaN	NaN	NaN	0.626975
B4DG62;A8K7J7;P19367;Q59FD4;E7ENR4;B3KXY9;P19367-4;P19367-2;P19367-3;B3KRA9	HK1	Hexokinase-1	10.9722	1.6814	0.257843	0.485918	0.577175	1.85817	2.11236	1.1638	1.26833	0.117287	0.8189	1.77417	0.739288	0.628132	1.15394	0.630409	0.649568	1.73906	0.487038	0.312461	-0.0356361	0.707142	1.71241	1.51103	0.992449	0.641896	0.861867	0.742393	0.0223611	1.2046	0.433599	1.14727	0.773471	0.0144337	0.657674	1.13894	1.07247	1.29251	0.0475557	-0.138925	0.0581481	1.76888	1.58826	1.55351	0.819131	1.02259	1.10283
B4DG97;A2VDI4;H9KV44;Q14156-2;Q14156;B4DZ89;Q14156-3	EFR3A	Protein EFR3 homolog A	7.69548	NaN	NaN	NaN	NaN	NaN	NaN	NaN	NaN	NaN	NaN	NaN	NaN	NaN	NaN	NaN	NaN	NaN	NaN	0.651858	NaN	NaN	NaN	NaN	NaN	NaN	NaN	NaN	NaN	NaN	NaN	NaN	NaN	NaN	NaN	NaN	NaN	NaN	NaN	NaN	NaN	NaN	NaN	NaN	NaN	NaN	NaN
B4DGF8;Q8N684-2;Q8N684;Q8N684-3;F5H669;J3QT54;F5H6M0;F5H047	CPSF7	Cleavage and polyadenylation specificity factor subunit 7	9.74994	-0.589572	-0.631151	0.333068	-0.296443	-0.933044	-0.728312	-0.812375	NaN	NaN	-0.624067	-0.296193	-0.563933	-0.809497	NaN	0.0166596	0.362677	-0.507335	-0.49342	0.0719004	0.915472	-0.621622	-0.432728	0.0262128	0.00817138	-0.306845	0.295998	-0.543694	-0.633822	NaN	-0.151729	NaN	NaN	NaN	NaN	-0.252416	NaN	NaN	NaN	NaN	NaN	NaN	1.9443	1.84705	NaN	2.05583	-0.0611541
B4DGM9;O14656;B3KPA1	TOR1A	Torsin-1A	8.18752	NaN	NaN	NaN	NaN	NaN	NaN	NaN	NaN	NaN	NaN	NaN	NaN	NaN	NaN	NaN	NaN	NaN	NaN	NaN	NaN	NaN	NaN	NaN	NaN	NaN	NaN	NaN	NaN	NaN	NaN	NaN	NaN	NaN	NaN	NaN	NaN	NaN	NaN	NaN	NaN	NaN	NaN	NaN	NaN	NaN	NaN
B4DGX2;P48426;H7BXS3;B4DH09	PIP4K2A	Phosphatidylinositol 5-phosphate 4-kinase type-2 alpha	9.16864	NaN	NaN	NaN	NaN	NaN	NaN	NaN	NaN	NaN	NaN	1.31685	NaN	NaN	NaN	-0.991173	1.79011	NaN	1.10155	1.07118	0.328729	1.36494	0.408451	NaN	0.101939	NaN	NaN	0.41808	NaN	0.212902	NaN	NaN	NaN	NaN	NaN	2.54271	NaN	NaN	NaN	NaN	NaN	NaN	NaN	NaN	NaN	NaN	NaN
B4DH07;Q5JRX3-3	PITRM1	Presequence protease, mitochondrial	10.0764	NaN	-1.215	-1.5008	-0.402504	NaN	-0.619084	0.876653	-0.22132	NaN	-1.42872	-0.207143	-0.583577	-0.860441	-0.374383	-0.231801	-0.627282	-0.343662	-0.0663893	-0.611825	-1.06976	-0.164688	-0.383482	-0.500394	-0.243832	-0.505184	-0.697562	0.0807364	-0.934252	-0.563841	-0.78115	NaN	NaN	-0.580628	-2.01307	-0.433332	-1.06728	-0.413702	-0.261832	-0.364685	0.166163	-0.505553	-0.863939	-0.189369	0.116251	-0.733268	-0.87945
B4DH44;P45985;P45985-2;B7ZA62;B7Z9Y5	MAP2K4	Dual specificity mitogen-activated protein kinase kinase 4	8.52827	NaN	NaN	NaN	NaN	NaN	NaN	NaN	NaN	NaN	NaN	NaN	NaN	NaN	NaN	NaN	NaN	NaN	NaN	NaN	NaN	NaN	NaN	NaN	NaN	NaN	-0.161178	NaN	NaN	NaN	NaN	NaN	NaN	NaN	NaN	-0.878451	NaN	NaN	NaN	NaN	NaN	NaN	NaN	NaN	NaN	NaN	NaN
B4DH46;E9PCY4;P61962	DCAF7	DDB1- and CUL4-associated factor 7	8.70918	NaN	NaN	NaN	NaN	NaN	NaN	NaN	NaN	NaN	NaN	NaN	NaN	NaN	NaN	NaN	NaN	NaN	NaN	NaN	NaN	NaN	NaN	NaN	NaN	NaN	NaN	NaN	NaN	NaN	NaN	NaN	NaN	NaN	NaN	NaN	NaN	NaN	NaN	NaN	NaN	NaN	NaN	NaN	NaN	NaN	0.00898711
B4DH53;Q66K74;A8K940	MAP1S	Microtubule-associated protein 1S;MAP1S heavy chain;MAP1S light chain	9.61258	NaN	NaN	NaN	NaN	NaN	NaN	NaN	NaN	NaN	-0.148348	0.983232	0.541429	0.0467273	0.823601	NaN	-0.0196486	0.290059	0.538796	0.220406	0.502447	-0.0415981	-0.403615	-0.199442	0.0307385	-0.586212	-0.406578	0.540411	0.10583	0.0764781	-1.01428	0.950397	NaN	NaN	NaN	-0.10541	NaN	-0.0097772	NaN	NaN	-0.453122	NaN	NaN	NaN	NaN	NaN	NaN
B4DH58;Q9H0U3;Q96SP2	MAGT1	Magnesium transporter protein 1	9.56942	NaN	NaN	NaN	NaN	NaN	NaN	NaN	NaN	NaN	NaN	1.27729	NaN	-0.401084	-0.0801119	NaN	0.0929311	NaN	0.200457	0.154538	0.120555	0.0176361	-1.16266	-0.0521377	NaN	0.0365882	0.341318	-0.316146	-0.683562	NaN	NaN	NaN	NaN	NaN	NaN	0.0459824	NaN	NaN	NaN	NaN	NaN	NaN	NaN	0.593755	0.296722	NaN	-0.0832474
B4DHG4;O00471;F8W9B8;B4E0U7;Q8IW24	EXOC5	Exocyst complex component 5	8.69712	NaN	NaN	NaN	NaN	NaN	NaN	NaN	NaN	NaN	NaN	NaN	NaN	NaN	NaN	NaN	NaN	NaN	-0.601792	NaN	NaN	NaN	NaN	NaN	-0.275961	NaN	NaN	NaN	-0.486766	NaN	NaN	NaN	NaN	NaN	NaN	0.087718	NaN	NaN	NaN	NaN	NaN	NaN	NaN	NaN	NaN	NaN	NaN
B4DHN9;U3KQU1;U3KQM8;Q3LIB4;U3KQI9;Q9NPI6	DCP1A;Nbla00360	mRNA-decapping enzyme 1A	8.3363	NaN	NaN	NaN	NaN	NaN	NaN	NaN	NaN	NaN	NaN	NaN	NaN	NaN	NaN	NaN	NaN	NaN	NaN	NaN	NaN	NaN	NaN	NaN	NaN	NaN	NaN	NaN	NaN	NaN	NaN	NaN	NaN	NaN	NaN	NaN	NaN	NaN	NaN	NaN	NaN	NaN	NaN	NaN	NaN	NaN	NaN
B4DHQ3;Q9Y617;Q9Y617-2	PSAT1	Phosphoserine aminotransferase	10.7633	-0.160347	-2.05202	-1.0217	-1.99518	-1.09621	-0.217977	-0.116458	-0.138285	-0.823012	-0.288136	-1.29853	-0.756164	-1.02113	0.0728251	-1.36597	-1.30641	-0.771152	-0.748693	-0.548698	-1.87011	-0.732664	-1.99583	-1.03779	-1.15304	-1.46299	-0.179001	-1.08921	-1.5589	-1.65988	-1.71817	-0.445833	-0.896325	-1.2668	-1.26677	-0.577647	-1.46044	-0.767903	-1.23624	-0.602142	-0.482301	-0.674168	0.258758	-1.60636	-0.857378	-1.13689	-0.848183
B4DI03;K7EJQ7;Q9BY50	SEC11L3;SEC11C	Signal peptidase complex catalytic subunit SEC11C	9.22037	NaN	NaN	NaN	NaN	NaN	NaN	NaN	NaN	NaN	NaN	NaN	3.82906	NaN	NaN	NaN	NaN	NaN	4.71484	NaN	NaN	2.54675	NaN	NaN	NaN	2.94042	2.79756	NaN	NaN	NaN	2.55571	NaN	NaN	NaN	NaN	NaN	NaN	NaN	NaN	NaN	NaN	NaN	NaN	NaN	3.84604	NaN	NaN
B4DI68			8.93813	NaN	NaN	NaN	NaN	NaN	NaN	-0.62499	NaN	NaN	NaN	NaN	NaN	NaN	NaN	NaN	NaN	NaN	NaN	NaN	NaN	NaN	NaN	NaN	NaN	NaN	NaN	0.0157242	NaN	NaN	NaN	NaN	NaN	NaN	NaN	NaN	NaN	NaN	NaN	NaN	NaN	NaN	NaN	NaN	NaN	NaN	NaN
B4DIY7;C9J2U4;Q96BW9	TAMM41	Phosphatidate cytidylyltransferase, mitochondrial	8.79552	NaN	NaN	NaN	NaN	NaN	NaN	NaN	NaN	NaN	NaN	NaN	NaN	NaN	NaN	NaN	-0.895025	-0.979147	-0.306262	NaN	NaN	NaN	NaN	NaN	NaN	NaN	NaN	NaN	NaN	NaN	NaN	NaN	NaN	NaN	NaN	NaN	NaN	NaN	NaN	NaN	NaN	NaN	NaN	NaN	NaN	NaN	NaN
B4DIZ6;Q96DE0;Q96DE0-3	NUDT16	U8 snoRNA-decapping enzyme	8.16292	NaN	NaN	NaN	NaN	NaN	NaN	NaN	NaN	NaN	NaN	NaN	NaN	NaN	NaN	NaN	NaN	NaN	NaN	NaN	NaN	NaN	NaN	NaN	NaN	NaN	NaN	NaN	NaN	NaN	NaN	NaN	NaN	NaN	NaN	NaN	NaN	NaN	NaN	NaN	NaN	NaN	NaN	NaN	NaN	NaN	NaN
B4DJ30;Q14697;F5H6X6;B4DSM6;B4DIW2	GANAB	Neutral alpha-glucosidase AB	9.45341	NaN	NaN	NaN	NaN	NaN	NaN	NaN	NaN	NaN	NaN	NaN	NaN	NaN	NaN	NaN	-1.59816	-2.33033	-2.13845	-2.22022	-1.12055	NaN	-2.18517	NaN	NaN	NaN	NaN	-2.24178	-2.15312	NaN	-2.24659	-2.50406	-1.72133	-2.24911	NaN	NaN	-1.99429	NaN	NaN	NaN	-2.3344	-2.17188	NaN	NaN	NaN	NaN	NaN
B4DJ51;H0Y7A7;P62158;B2RDW0;E7ETZ0;E7EMB3;A8K1M2	CALM1;CALM2	Calmodulin	11.357	-0.159939	-0.132717	-0.330537	-0.0501659	0.171662	-0.297811	-0.351341	-0.124326	-0.777742	-0.361131	0.39396	0.208945	-0.249897	0.179493	-0.19709	0.305562	0.064273	-0.342331	-0.352366	-0.168411	-0.0568474	-0.0567638	-0.209892	-0.153382	-0.350271	-0.480058	-0.179245	-0.176961	-0.3667	-0.650055	-0.440314	0.0730857	-0.291081	-0.555796	-0.404053	0.38125	-1.11907	-0.563559	-0.303045	-1.1345	-0.682858	-0.493149	-0.0929244	-0.722464	-0.647473	-0.0917544
B4DJB4;P50213;Q53GF8;H0YL72;B4DSY4;P50213-2;B7Z9J8;H0YLI6;H0YMU3	IDH3A	Isocitrate dehydrogenase [NAD] subunit alpha, mitochondrial	10.4726	-0.727307	-0.746399	0.101634	-0.631262	-0.217747	0.299042	-0.972472	-0.36942	-0.869003	0.00301929	0.200171	0.352195	-0.203097	-0.281992	-0.374793	-0.415324	0.661743	0.77959	-0.0197036	-0.572971	-0.0518372	0.0290994	1.14997	0.182197	-0.0676387	0.360027	-0.0499625	-0.0554733	0.0125627	-0.457696	0.130018	-1.23216	-0.598031	-0.135535	-0.494141	-0.566474	0.580242	0.00408093	-0.0525582	-0.552705	1.09294	0.501054	-0.943705	0.582147	0.125586	-0.246708
B4DJI2;P28799;K7EKL3;P28799-2;P28799-3;K7EQ05;B4E1G5	GRN	Granulins;Acrogranin;Paragranulin;Granulin-1;Granulin-2;Granulin-3;Granulin-4;Granulin-5;Granulin-6;Granulin-7	9.12811	NaN	NaN	NaN	NaN	NaN	NaN	NaN	NaN	NaN	NaN	NaN	NaN	NaN	NaN	NaN	1.50927	NaN	-0.0181372	-0.242816	-1.07366	-0.0768327	NaN	NaN	NaN	NaN	NaN	1.35646	-0.334568	NaN	NaN	NaN	NaN	NaN	NaN	0.0176778	NaN	NaN	NaN	NaN	NaN	NaN	NaN	NaN	NaN	NaN	NaN
B4DJP7;P62318;H3BT13	SNRPD3	Small nuclear ribonucleoprotein Sm D3	10.6782	0.392707	0.119661	0.191417	0.064388	0.0241786	0.244446	-0.162669	-0.0576928	0.14869	0.0672887	-0.0898901	-0.0408756	-0.374725	0.65202	-0.0574155	0.328645	0.233811	-0.0261627	-0.204391	-0.000144286	-0.198494	-0.253162	0.087764	-0.0371377	-0.1595	0.341885	-0.0344974	-0.537644	-0.0504668	-0.377297	-0.244644	0.107697	0.00186582	-0.316665	0.156036	-0.0238499	0.0329693	-0.184823	0.358589	0.0943458	0.0379352	0.413011	-0.0846949	-0.100731	0.200057	0.145845
B4DJQ8;P53634	CTSC	Dipeptidyl peptidase 1;Dipeptidyl peptidase 1 exclusion domain chain;Dipeptidyl peptidase 1 heavy chain;Dipeptidyl peptidase 1 light chain	10.2449	1.73159	1.15849	NaN	NaN	1.81578	2.22324	1.09316	1.2597	0.00762311	0.375324	1.8862	0.269824	0.495369	1.24328	0.665285	0.911387	0.927668	1.19926	-0.0733566	-0.686717	0.647614	-0.321466	0.606606	-0.12029	0.646505	0.939202	0.773932	0.244713	0.0167164	-0.153107	1.78374	1.79566	0.712788	0.867027	1.41929	2.41553	0.711756	1.98806	0.472009	0.789486	1.6379	1.71279	0.135033	0.724423	1.10117	0.100859
B4DJV2;O75390;B3KTN4	CS	Citrate synthase;Citrate synthase, mitochondrial	11.052	0.0455735	0.013245	-0.176194	0.130811	-0.182779	0.241034	0.0755034	0.608289	-0.154541	0.433415	0.965	-0.0167489	0.00747281	0.391256	-0.0201665	-0.0209072	0.802905	0.0450894	0.320563	-0.350759	0.111517	0.605722	0.402415	0.0570269	-0.194465	0.789212	-0.131447	0.337284	-0.0281448	-0.623523	-0.0413831	-0.187831	-0.0806109	-0.126298	-0.0717717	-0.52033	-0.0824047	-0.324138	0.243534	0.219756	0.464219	0.757724	-0.0291853	0.400296	0.0100967	0.478686
B4DK32;Q14139;Q14139-2;B7Z7P0	UBE4A	Ubiquitin conjugation factor E4 A	8.61185	NaN	NaN	NaN	NaN	NaN	NaN	NaN	NaN	NaN	NaN	NaN	NaN	NaN	NaN	NaN	0.148049	-0.102188	NaN	0.790534	0.228351	NaN	NaN	NaN	NaN	NaN	NaN	-0.345964	NaN	NaN	NaN	NaN	NaN	NaN	NaN	NaN	NaN	NaN	NaN	NaN	NaN	NaN	NaN	NaN	NaN	NaN	NaN
B4DKB2;P42892-3;P42892-4;P42892;P42892-2	ECE1	Endothelin-converting enzyme 1	9.43549	NaN	NaN	NaN	NaN	NaN	NaN	NaN	NaN	NaN	NaN	NaN	NaN	-0.452595	NaN	NaN	0.740331	0.0917125	-1.12351	-0.391328	-1.12849	-0.408964	-0.230326	-0.85782	NaN	0.325119	0.192989	-0.813804	-0.419431	NaN	-0.368936	NaN	NaN	NaN	NaN	-0.547647	-0.73292	NaN	-0.247198	NaN	-0.0103502	NaN	NaN	NaN	NaN	NaN	NaN
B4DKI2			9.31275	0.993637	NaN	NaN	NaN	NaN	NaN	NaN	NaN	NaN	1.09496	NaN	NaN	NaN	NaN	NaN	NaN	2.54557	NaN	NaN	NaN	NaN	NaN	NaN	NaN	NaN	NaN	NaN	-0.501719	NaN	NaN	NaN	NaN	NaN	NaN	NaN	NaN	NaN	NaN	NaN	NaN	NaN	NaN	NaN	NaN	NaN	NaN
B4DKQ5;O60784;E7EPD0;O60784-2;B4DJ44;O60784-4;O60784-3;B0QY01;B3KUU1	TOM1	Target of Myb protein 1	9.71344	NaN	NaN	NaN	NaN	NaN	NaN	NaN	NaN	NaN	NaN	0.750251	1.20832	0.679042	NaN	NaN	0.511588	NaN	0.543916	NaN	NaN	0.895583	1.51936	0.0320524	0.370584	0.813601	0.175272	NaN	0.876611	0.932444	1.11816	NaN	NaN	0.913135	NaN	0.0759914	NaN	NaN	NaN	NaN	NaN	NaN	NaN	NaN	NaN	NaN	1.02742
B4DKS0;P53985;B2R6A5;Q5T8R5;Q5T8R3;Q49A45	SLC16A1	Monocarboxylate transporter 1	9.90589	-1.64376	NaN	-0.829444	NaN	NaN	-1.70248	NaN	NaN	NaN	-0.731096	-2.39682	-2.0475	-1.3297	NaN	-0.00504059	-0.80334	-1.20308	-1.90481	-1.7782	-0.554711	-1.29389	-1.89999	-1.48723	-0.136191	-1.84816	-0.949512	-0.508834	-1.03833	NaN	-1.68059	NaN	NaN	-0.425996	NaN	-1.5223	NaN	-1.33771	-1.3639	-0.224411	NaN	NaN	-0.619366	-0.775177	-1.6051	-0.170181	-2.44914
B4DKX4;B2R6E2;Q53EL6-2;Q53EL6	PDCD4	Programmed cell death protein 4	9.93274	1.52429	NaN	NaN	NaN	NaN	NaN	NaN	NaN	NaN	-0.788316	1.02525	-0.0356239	NaN	0.596121	-0.504976	0.974109	1.27478	-0.0486547	-0.0495216	1.01302	0.715233	1.66768	0.842957	1.47946	-0.189517	0.315481	-0.0805212	-0.0333701	0.521183	NaN	NaN	1.00541	NaN	NaN	-0.0414024	NaN	NaN	NaN	NaN	NaN	NaN	0.721342	0.357008	-0.0532504	0.406828	1.3827
B4DKX7;Q8IW45;Q8IW45-2;B3KSJ9;Q8IW45-4;B4DQR1	CARKD;FLJ10769	ATP-dependent (S)-NAD(P)H-hydrate dehydratase	8.151	NaN	NaN	NaN	NaN	NaN	NaN	NaN	NaN	NaN	NaN	NaN	NaN	NaN	NaN	NaN	NaN	NaN	NaN	NaN	NaN	NaN	NaN	NaN	NaN	NaN	NaN	NaN	NaN	NaN	NaN	NaN	NaN	NaN	NaN	NaN	NaN	NaN	NaN	NaN	NaN	NaN	NaN	NaN	NaN	NaN	NaN
B4DL02;P29353-2;P29353-7;P29353;P29353-6;P29353-3;P29353-5;Q59HB0;Q5T182	SHC1	SHC-transforming protein 1	9.04175	NaN	NaN	NaN	NaN	NaN	NaN	NaN	NaN	NaN	NaN	NaN	NaN	NaN	NaN	NaN	-0.554834	0.0601306	-0.470615	-0.35682	NaN	NaN	NaN	NaN	NaN	-0.0961269	NaN	NaN	-0.249627	NaN	NaN	NaN	NaN	NaN	NaN	-0.917682	NaN	NaN	NaN	NaN	NaN	NaN	NaN	NaN	NaN	NaN	-0.911653
B4DL14;P36542-2	ATP5C1	ATP synthase subunit gamma;ATP synthase subunit gamma, mitochondrial	10.7597	0.37767	-0.423853	0.0291903	0.569308	0.0815636	0.442209	-0.311553	0.294944	-0.202	0.026185	0.321278	-0.372377	0.00816732	0.0439588	-0.229669	0.0852851	0.585477	0.328382	-0.288484	-0.38401	0.183444	0.53435	0.319029	0.504937	-0.293606	0.353911	0.164529	-0.444349	0.312527	0.222931	0.206262	-0.855391	-0.48491	0.110448	-0.189172	-0.158596	-0.400416	0.169764	-0.0730273	-0.123437	0.425168	0.383531	0.0891579	-0.4214	0.532563	0.17318
B4DL66;Q9H832;D3DTW2;Q9H832-2	UBE2Z	Ubiquitin-conjugating enzyme E2 Z	9.21381	NaN	NaN	NaN	NaN	NaN	NaN	NaN	NaN	NaN	-0.112767	NaN	NaN	NaN	NaN	NaN	-0.452491	NaN	-0.27262	-0.250598	-0.48936	NaN	-0.561595	NaN	NaN	NaN	NaN	-0.132917	-0.554736	NaN	NaN	NaN	NaN	NaN	NaN	-0.83386	NaN	NaN	NaN	NaN	NaN	NaN	-0.429	0.583744	NaN	NaN	-0.460481
B4DLA6;B3KMX0;P33991	MCM4	DNA replication licensing factor MCM4	10.6812	-0.475853	-0.621994	-0.529624	-1.22285	-1.14184	-0.667659	-0.242712	-1.32104	-0.438223	-0.889199	-1.27076	-1.21144	-1.03224	0.065388	-0.473563	-0.951249	-0.233627	-1.01112	0.497673	0.34172	-0.958435	-1.17164	-0.532293	-1.26934	-1.26207	0.283703	-0.301142	-0.875937	-1.17287	-1.15736	-0.564232	-0.0111872	-0.449634	-1.01549	-1.75078	0.283043	-0.906461	-0.115675	0.396199	-0.0893741	-0.791429	-0.954908	0.0845114	-0.593668	0.684979	-0.172599
B4DLC3;Q7Z4X9;A5JSJ9;O95832	CLDN1	Claudin;Claudin-1	9.3809	NaN	NaN	0.467254	1.07965	NaN	1.06085	0.699853	0.0180889	NaN	NaN	1.0716	NaN	1.23182	NaN	NaN	NaN	2.31197	NaN	NaN	1.42616	NaN	NaN	2.86859	NaN	2.11297	1.21934	1.49305	1.68942	NaN	NaN	NaN	3.81921	NaN	NaN	NaN	NaN	1.47409	1.93214	2.33446	NaN	NaN	NaN	NaN	NaN	NaN	NaN
B4DLE7;Q6UWP7-3;Q6UWP7;B4DM26;B4DYR5	LCLAT1	Lysocardiolipin acyltransferase 1	9.28522	NaN	NaN	NaN	NaN	NaN	NaN	NaN	NaN	0.839063	0.782744	NaN	NaN	NaN	NaN	NaN	0.871167	0.398494	NaN	NaN	NaN	NaN	-0.211884	-0.0214797	NaN	NaN	NaN	NaN	NaN	NaN	NaN	NaN	NaN	NaN	NaN	NaN	NaN	NaN	NaN	NaN	NaN	NaN	NaN	NaN	NaN	NaN	NaN
B4DLG2;O75152;E9PQ61;E9PBY7	ZC3H11A	Zinc finger CCCH domain-containing protein 11A	8.77605	NaN	NaN	NaN	NaN	NaN	NaN	NaN	NaN	NaN	NaN	NaN	NaN	NaN	NaN	NaN	NaN	NaN	-0.087327	-0.235605	0.439723	-0.998123	NaN	NaN	NaN	NaN	NaN	NaN	-0.319271	NaN	NaN	NaN	NaN	NaN	NaN	-0.257531	NaN	-0.160404	NaN	NaN	NaN	NaN	NaN	NaN	NaN	NaN	NaN
B4DLK0;H7C5U3;H7C593;Q9H3U5-2;Q9H3U5-3;Q9H3U5;Q9H3U5-5;Q9H3U5-6	MFSD1	Major facilitator superfamily domain-containing protein 1	8.19148	NaN	NaN	NaN	NaN	NaN	NaN	NaN	NaN	NaN	NaN	NaN	NaN	NaN	NaN	NaN	NaN	NaN	-0.0930192	NaN	NaN	NaN	NaN	NaN	NaN	NaN	NaN	NaN	NaN	NaN	NaN	NaN	NaN	NaN	NaN	NaN	NaN	NaN	NaN	NaN	NaN	NaN	NaN	NaN	NaN	NaN	NaN
B4DLL8;F5GY20;B4DLJ7;B4E3D4;Q14956;F6SKP1;B4DN79;B4DLL5;B2R5R1;Q14956-2;A8K7R3;B4DZS5	GPNMB	Transmembrane glycoprotein NMB	9.74365	NaN	NaN	NaN	NaN	NaN	NaN	NaN	6.036	NaN	NaN	NaN	3.80585	3.12193	NaN	NaN	NaN	NaN	4.21609	NaN	NaN	2.62691	3.69328	4.13921	NaN	NaN	2.72576	NaN	NaN	3.85979	4.90916	4.47624	NaN	NaN	NaN	NaN	NaN	NaN	NaN	NaN	NaN	NaN	4.92043	3.70335	NaN	NaN	NaN
B4DLM8;O15381-5;O15381;H0Y8B6;F8W938;B4DQJ4;O15381-3;O15381-2;E7ERY0;O15381-4	NVL	Nuclear valosin-containing protein-like	7.92419	NaN	NaN	NaN	NaN	NaN	NaN	NaN	NaN	NaN	NaN	NaN	NaN	NaN	NaN	NaN	NaN	NaN	NaN	NaN	NaN	NaN	NaN	NaN	NaN	NaN	NaN	NaN	NaN	NaN	NaN	NaN	NaN	NaN	NaN	NaN	NaN	NaN	NaN	NaN	NaN	NaN	NaN	NaN	NaN	NaN	NaN
B4DLN1	MRPL12		10.232	-1.42189	-1.83333	-1.11915	-0.528643	0.361583	-1.05207	-1.81291	-1.23711	0.237951	-0.148869	-0.597036	-1.00842	-1.10003	0.0698182	-0.798385	-0.0714558	-0.359632	-0.726398	-0.131228	-0.954853	-0.734616	-0.242566	-0.223666	-0.669698	-0.581689	-0.127039	0.0895742	-0.535808	-0.462052	-0.157225	0.267591	-0.653467	-0.643702	0.104237	0.247746	-0.643813	-0.347795	0.0277595	0.448271	-0.309525	0.139744	-0.0822109	0.025735	-0.0645797	0.270027	-0.326789
B4DM08			9.08332	NaN	NaN	NaN	NaN	NaN	NaN	NaN	NaN	NaN	NaN	NaN	NaN	NaN	NaN	NaN	-0.701593	NaN	-0.529503	NaN	NaN	NaN	NaN	NaN	NaN	NaN	-0.982218	NaN	NaN	NaN	NaN	NaN	NaN	NaN	NaN	-1.04595	NaN	NaN	NaN	NaN	NaN	NaN	NaN	NaN	NaN	NaN	NaN
B4DM25;D2DXM9;Q14938-5;Q14938-3;Q14938-4;B4DHW2;Q14938;K7EN08;C9JWJ8;Q14938-2;Q7Z3K7	NFIX;DKFZp686I05275	Nuclear factor 1 X-type;Nuclear factor 1	8.75642	NaN	NaN	NaN	NaN	NaN	NaN	NaN	NaN	NaN	NaN	NaN	NaN	NaN	NaN	NaN	NaN	NaN	NaN	NaN	NaN	NaN	NaN	NaN	NaN	NaN	NaN	NaN	NaN	NaN	NaN	NaN	NaN	NaN	NaN	NaN	NaN	NaN	NaN	NaN	NaN	NaN	NaN	NaN	NaN	NaN	NaN
B4DM78			8.32307	NaN	NaN	NaN	NaN	NaN	NaN	NaN	NaN	NaN	NaN	NaN	NaN	NaN	NaN	NaN	NaN	NaN	NaN	NaN	NaN	NaN	NaN	NaN	NaN	NaN	NaN	NaN	0.460806	NaN	NaN	NaN	NaN	NaN	NaN	0.548591	NaN	NaN	NaN	NaN	NaN	NaN	NaN	NaN	NaN	NaN	NaN
B4DMD3;F5H721;B4DY34;Q9Y2W2	WBP11	WW domain-binding protein 11	9.48061	NaN	0.636571	-0.329766	NaN	NaN	-0.185801	0.368149	NaN	0.889476	NaN	NaN	NaN	NaN	NaN	NaN	0.318669	0.388057	-0.518556	0.0780331	0.227569	-0.00963388	-0.0388575	NaN	NaN	NaN	0.415557	-0.505992	-0.69137	NaN	NaN	-0.234624	NaN	NaN	NaN	-0.87208	NaN	NaN	NaN	NaN	NaN	NaN	NaN	NaN	NaN	NaN	NaN
B4DMF5;E9KL48;P00367;Q53GW3;B4DMG8;B4E0N9;B4DGN5;B3KT18;B3KV55;P49448;Q59FQ4	GLUD1;GLUD2	Glutamate dehydrogenase;Glutamate dehydrogenase 1, mitochondrial;Glutamate dehydrogenase 2, mitochondrial	11.1381	-0.286815	-0.763948	-1.2511	-0.21923	-0.328632	0.487785	-0.335005	0.425281	-0.902718	-0.0160041	0.860985	-0.326873	0.0162812	-0.0869304	-0.0318516	0.191572	1.04866	-0.13156	-0.341689	-0.651118	-0.089993	0.236133	-0.0667823	-0.063744	-0.125783	0.617587	-0.126933	-0.368265	0.258442	-0.376401	-0.136585	0.106607	-0.679725	-0.230517	-0.0851493	-0.735099	-1.09527	0.21313	-0.0591115	-1.15429	0.183307	0.0926011	-0.529699	-0.335354	-0.721147	0.111707
B4DMG1;Q9NP66;H0YKL0	HMG20A	High mobility group protein 20A	8.61747	NaN	NaN	NaN	NaN	NaN	NaN	NaN	NaN	NaN	NaN	NaN	NaN	NaN	NaN	NaN	NaN	NaN	NaN	NaN	NaN	NaN	NaN	NaN	NaN	NaN	NaN	NaN	-0.840604	NaN	NaN	NaN	NaN	NaN	NaN	NaN	NaN	NaN	NaN	NaN	NaN	NaN	NaN	NaN	NaN	NaN	NaN
B4DMM7;Q15291-2;Q15291;B4DLF8	RBBP5	Retinoblastoma-binding protein 5	8.71648	NaN	NaN	NaN	NaN	NaN	NaN	NaN	NaN	NaN	NaN	NaN	NaN	NaN	NaN	NaN	-0.385155	NaN	NaN	NaN	NaN	NaN	-0.0677764	NaN	NaN	NaN	NaN	-0.675816	NaN	NaN	NaN	NaN	NaN	NaN	NaN	-0.437228	NaN	NaN	NaN	NaN	NaN	NaN	NaN	NaN	NaN	NaN	NaN
B4DMR3;P07093-2;P07093-3;C9JN98	SERPINE2	Glia-derived nexin	8.64665	NaN	NaN	NaN	NaN	NaN	NaN	NaN	NaN	NaN	NaN	NaN	NaN	NaN	NaN	NaN	NaN	NaN	NaN	NaN	NaN	NaN	NaN	NaN	NaN	NaN	NaN	NaN	NaN	NaN	NaN	NaN	NaN	NaN	NaN	NaN	NaN	NaN	NaN	NaN	NaN	NaN	NaN	NaN	NaN	NaN	NaN
B4DMT5;B3KSH1;O00303	EIF3F	Eukaryotic translation initiation factor 3 subunit F	10.5417	-0.21582	0.110079	-0.00218635	0.0903448	-0.91704	-0.0618825	0.0293243	-0.304481	-0.0293284	0.00827682	-0.0384223	0.122607	-0.0426846	-0.256108	-0.325647	-0.270124	0.0265066	-0.0477846	0.0386356	-0.204431	-0.0866032	0.227313	0.0289917	-0.179928	0.0734692	-0.0524158	-0.0256031	0.0235191	-0.441908	-0.266581	0.000158663	-0.198494	0.0454315	-0.471934	0.0372702	-0.110161	-0.477167	-0.0339339	0.174306	0.0091061	0.0116961	-0.277088	-0.367606	-0.507535	-0.0624138	0.215207
B4DN03;B4DEX5;H0Y4B0;O43414-3;O43414-2;O43414;F6QUN3	PRNPIP;ERI3	ERI1 exoribonuclease 3	8.51858	NaN	NaN	NaN	NaN	NaN	NaN	NaN	NaN	NaN	NaN	NaN	NaN	NaN	NaN	NaN	-0.310224	NaN	NaN	NaN	NaN	NaN	NaN	NaN	NaN	NaN	NaN	NaN	NaN	NaN	NaN	NaN	NaN	NaN	NaN	NaN	NaN	NaN	NaN	NaN	NaN	NaN	NaN	NaN	NaN	NaN	-0.624428
B4DN15;Q5TZP0;Q53G96;Q53FK3;P03956;Q53G97;Q53G75;B4DW26;Q53G95;Q96DZ4	MMP1	Interstitial collagenase;22 kDa interstitial collagenase;27 kDa interstitial collagenase	8.71938	NaN	NaN	NaN	NaN	NaN	NaN	NaN	NaN	NaN	3.80755	NaN	4.05215	NaN	NaN	4.35255	NaN	NaN	NaN	NaN	NaN	NaN	NaN	NaN	NaN	3.31545	NaN	NaN	3.15008	NaN	NaN	NaN	NaN	NaN	NaN	NaN	NaN	NaN	NaN	NaN	NaN	NaN	NaN	NaN	NaN	NaN	NaN
B4DN59;A8K309;P16070-12;P16070-14;P16070-13;P16070-8;H0Y5E4;P16070-15	CD44	CD44 antigen	10.8989	-1.28239	-0.673929	-0.513999	-0.429306	-0.324416	-0.788467	-0.0781814	0.605345	-1.05868	-0.718285	-0.718885	-0.324146	-0.389267	-0.611907	-0.104363	0.505038	0.130405	0.506247	-0.882473	-0.793824	0.0145549	-0.289182	-0.520559	-0.167871	-0.238053	-0.565012	-0.415859	-0.0492126	-0.329181	0.426057	-0.624896	0.222353	-0.251112	0.0283071	-0.458372	-0.551247	-1.29003	-0.619815	-0.30444	-1.26823	-0.556909	-1.10994	-0.212604	-1.0936	-0.223534	-0.0288983
B4DNC2;O14558;K7EP04	HSPB6	Heat shock protein beta-6	8.52651	NaN	NaN	NaN	NaN	NaN	NaN	NaN	NaN	NaN	NaN	NaN	NaN	NaN	NaN	NaN	0.935117	NaN	NaN	NaN	NaN	NaN	NaN	NaN	NaN	NaN	NaN	NaN	NaN	NaN	NaN	NaN	NaN	NaN	NaN	NaN	NaN	NaN	NaN	NaN	NaN	NaN	NaN	NaN	NaN	NaN	4.1078
B4DND4;P36269;P36269-3;P36269-2;E7EUG3;B4DEL3	GGT5	Gamma-glutamyltransferase 5;Gamma-glutamyltransferase 5 heavy chain;Gamma-glutamyltransferase 5 light chain	8.54653	NaN	NaN	NaN	NaN	NaN	NaN	NaN	NaN	NaN	NaN	2.76464	NaN	NaN	NaN	NaN	NaN	NaN	NaN	NaN	2.17226	NaN	NaN	NaN	NaN	NaN	NaN	NaN	2.08669	NaN	NaN	NaN	NaN	NaN	NaN	NaN	NaN	NaN	NaN	NaN	NaN	NaN	3.19562	NaN	NaN	NaN	NaN
B4DNG0;M1LAK4;Q9NRN5-2;Q9NRN5	OLFML3	Olfactomedin-like protein 3	8.08821	NaN	NaN	NaN	NaN	NaN	NaN	NaN	NaN	NaN	NaN	NaN	1.3075	NaN	NaN	NaN	NaN	NaN	NaN	NaN	NaN	NaN	3.50388	NaN	NaN	NaN	NaN	NaN	NaN	NaN	NaN	NaN	NaN	NaN	NaN	NaN	NaN	NaN	NaN	NaN	NaN	NaN	NaN	NaN	NaN	NaN	NaN
B4DNI0;B0UZZ8;B4DP15;O15213;A8K806;A8K9A1	WDR46	WD repeat-containing protein 46	9.50085	NaN	NaN	NaN	NaN	NaN	NaN	NaN	NaN	NaN	-1.09329	NaN	NaN	-1.40239	NaN	NaN	-0.494381	-0.736865	-0.481964	-0.323428	0.150313	-0.314986	-0.919531	-0.617016	-0.770364	-1.34409	-1.27208	-0.430629	-0.918997	NaN	-0.50121	NaN	NaN	NaN	NaN	-0.936939	NaN	NaN	NaN	NaN	NaN	NaN	NaN	NaN	NaN	NaN	-0.687487
B4DNJ6;Q9Y3F4;B0AZV0	STRAP	Serine-threonine kinase receptor-associated protein	10.6705	-0.739935	-0.480544	-1.03428	-0.658478	-0.800939	-0.872146	-0.157738	-0.837703	-0.0843648	-0.839779	-1.04844	-0.791569	-0.827967	-0.615033	-0.184563	-0.840702	-0.813219	-0.89402	-0.265823	-0.233472	-0.483236	-0.881898	-0.640715	-0.75543	-0.603217	-0.465191	-0.24501	-0.358846	-1.33508	-0.698217	-0.6345	-1.0228	-0.558933	-1.15355	-0.552273	-0.357757	-0.397186	-0.462594	-0.399654	-0.251192	-0.960493	-0.581831	-0.472391	-0.722378	-1.1122	-0.47569
B4DNJ7;Q6ZNB1;E7EQS0;Q5H9Q6;P20839;P20839-3;P20839-7;P20839-5;P20839-6;C9J381;B3KRZ3;P20839-2;P20839-4;C9K0R9	IMPDH;DKFZp781N0678;IMPDH1	Inosine-5-monophosphate dehydrogenase;Inosine-5-monophosphate dehydrogenase 1	8.78066	NaN	NaN	NaN	NaN	NaN	NaN	NaN	NaN	NaN	NaN	NaN	NaN	NaN	NaN	NaN	-0.586285	NaN	0.594683	NaN	-0.166715	NaN	NaN	NaN	NaN	NaN	NaN	NaN	NaN	NaN	NaN	NaN	NaN	NaN	NaN	NaN	NaN	NaN	NaN	NaN	NaN	NaN	NaN	NaN	NaN	NaN	NaN
B4DNM0;Q8WVC0;Q8WVC0-2	LEO1	RNA polymerase-associated protein LEO1	8.87992	NaN	NaN	NaN	NaN	NaN	NaN	NaN	NaN	NaN	NaN	NaN	NaN	NaN	NaN	NaN	-0.897783	NaN	-1.56535	0.330737	NaN	-0.373175	NaN	NaN	NaN	NaN	NaN	NaN	NaN	NaN	NaN	NaN	NaN	NaN	NaN	NaN	NaN	NaN	NaN	NaN	NaN	NaN	NaN	NaN	NaN	NaN	-0.880568
B4DNR0;Q9NW81-5;Q9NW81;Q9NW81-4;M0QZP7;M0QZC4;K7EIV4;B4DFT4	ATP5SL;DDHD2	ATP synthase subunit s-like protein	7.69803	NaN	NaN	NaN	NaN	NaN	NaN	NaN	NaN	NaN	NaN	NaN	NaN	NaN	NaN	NaN	-1.00511	NaN	NaN	NaN	NaN	NaN	NaN	NaN	NaN	NaN	NaN	NaN	NaN	NaN	NaN	NaN	NaN	NaN	NaN	NaN	NaN	NaN	NaN	NaN	NaN	NaN	NaN	NaN	NaN	NaN	NaN
B4DNR3;Q96IU4;F8W9U3;B4DQI4	ABHD14B	Alpha/beta hydrolase domain-containing protein 14B	10.2432	-0.196859	NaN	0.31757	1.06721	1.29287	0.980202	-0.137897	0.175339	-0.0659859	-0.0205139	1.26266	0.53833	0.909553	0.519912	-0.490084	0.213965	0.601981	1.10059	-0.105103	0.640254	0.782779	0.125289	0.753521	0.278179	-0.269509	0.43335	0.825658	0.212685	0.821304	0.57919	0.808726	-0.225768	0.467633	NaN	0.22635	0.374766	NaN	0.080203	0.293536	NaN	0.301047	0.0349878	-0.0799754	0.618942	0.674869	0.0952113
B4DNS3;B4DNW5;B7Z4X4;B4DNR9;J3KPA7;K4N2H0;E3VLD0;B2R7Z9;Q8IWL2;Q8IWL1;Q8IWL2-2;B7Z4Y9;B4DNP6;B7Z4Y4	SFTPA1;SFTPA2	Pulmonary surfactant-associated protein A1;Pulmonary surfactant-associated protein A2	9.62245	4.64903	NaN	NaN	5.23574	NaN	NaN	NaN	NaN	NaN	NaN	NaN	NaN	2.83867	NaN	NaN	5.87353	4.05596	NaN	NaN	NaN	6.62429	NaN	4.20157	5.33113	NaN	NaN	4.08436	NaN	6.17825	3.80714	NaN	NaN	2.13486	3.47806	4.83671	NaN	NaN	NaN	NaN	NaN	NaN	NaN	NaN	NaN	NaN	NaN
B4DNT7;P34810-2;P34810-3;P34810	CD68	Macrosialin	9.44218	NaN	NaN	NaN	NaN	NaN	NaN	NaN	NaN	NaN	NaN	NaN	NaN	NaN	NaN	NaN	1.84757	NaN	NaN	NaN	1.56478	NaN	NaN	NaN	NaN	NaN	NaN	1.82235	1.84736	2.88662	NaN	NaN	NaN	NaN	NaN	NaN	NaN	NaN	NaN	NaN	NaN	NaN	NaN	NaN	NaN	NaN	NaN
B4DNU0;Q53HH3;Q92759;B4DTJ5	GTF2H4	General transcription factor IIH subunit 4	8.62719	NaN	NaN	NaN	NaN	NaN	NaN	NaN	NaN	NaN	NaN	NaN	NaN	NaN	NaN	NaN	NaN	-0.678162	NaN	NaN	NaN	NaN	NaN	NaN	NaN	NaN	NaN	NaN	NaN	NaN	NaN	NaN	NaN	NaN	NaN	NaN	NaN	NaN	NaN	NaN	NaN	NaN	NaN	NaN	NaN	NaN	NaN
B4DNW0;Q03154;Q03154-4;C9JMV9;Q03154-2;B4DPC3;Q03154-3	ABHD14A;ACY1;ABHD14A-ACY1	Aminoacylase-1	9.32566	NaN	NaN	NaN	NaN	NaN	NaN	NaN	NaN	NaN	-1.2949	NaN	NaN	NaN	-0.533962	NaN	-0.672833	1.24001	-0.443494	-0.71233	-0.663855	-0.253384	NaN	-0.383386	-0.724301	NaN	-0.788268	0.603665	0.51614	NaN	-0.611739	NaN	NaN	NaN	NaN	NaN	NaN	NaN	0.210396	NaN	NaN	NaN	NaN	NaN	NaN	NaN	1.1741
B4DNX3;Q3L1S0;Q15109;Q15109-6;Q5SSZ2;F1ABN5;B5A981;Q101R3;Q101R5;E9LVY6;E9LVY5;Q15109-8;Q15109-3;Q15109-9;Q15109-4;Q15109-7;Q3L1R2;B5A979;Q5SSZ3;C0IP16;A8MS87;Q101R2	AGER;RAGE	Advanced glycosylation end product-specific receptor	8.18602	NaN	NaN	NaN	NaN	NaN	NaN	NaN	NaN	NaN	NaN	NaN	NaN	NaN	NaN	NaN	NaN	NaN	NaN	NaN	NaN	NaN	NaN	NaN	NaN	NaN	NaN	NaN	NaN	6.64826	NaN	NaN	NaN	NaN	NaN	NaN	NaN	NaN	NaN	NaN	NaN	NaN	NaN	NaN	NaN	NaN	NaN
B4DP06			8.5723	NaN	NaN	NaN	NaN	NaN	NaN	NaN	NaN	NaN	NaN	NaN	NaN	NaN	NaN	NaN	NaN	NaN	NaN	NaN	NaN	NaN	NaN	NaN	NaN	NaN	NaN	NaN	NaN	NaN	NaN	NaN	NaN	NaN	NaN	NaN	NaN	NaN	NaN	NaN	NaN	NaN	NaN	NaN	NaN	NaN	NaN
B4DP27;Q6FHT8;Q15363;F5GX39;E7EQ72;B4E020	RNP24;TMED2	Transmembrane emp24 domain-containing protein 2	10.2146	0.149217	0.700568	0.236972	1.14978	0.362859	0.20543	0.596187	0.599737	0.376077	0.592843	0.854575	1.24764	0.907074	0.302356	0.267522	0.0619485	0.635859	0.892063	0.230776	0.40382	0.802185	0.359013	0.154533	0.288513	0.738713	0.533482	0.459506	-0.311558	-0.342327	0.290562	NaN	0.463393	0.811619	0.402207	0.434595	0.349346	NaN	0.427415	0.390067	0.749051	1.07499	0.0949726	0.531046	1.32305	0.0321929	-0.476869
B4DP77;P82664;Q9BZS5	MRPS10	28S ribosomal protein S10, mitochondrial	8.47176	NaN	NaN	NaN	NaN	NaN	NaN	NaN	NaN	NaN	NaN	NaN	NaN	NaN	NaN	NaN	NaN	NaN	NaN	-3.14786	NaN	NaN	NaN	NaN	NaN	NaN	NaN	NaN	NaN	NaN	NaN	NaN	NaN	NaN	NaN	0.34311	NaN	NaN	NaN	NaN	NaN	NaN	NaN	NaN	NaN	NaN	0.253825
B4DP80;Q8NCW5-2;Q8NCW5	APOA1BP	NAD(P)H-hydrate epimerase	10.0447	0.853723	0.418921	-0.630402	0.14077	1.30123	0.0392614	0.645106	0.501831	NaN	0.725071	0.996628	0.909407	0.194348	0.783776	NaN	0.586699	1.30725	0.752808	0.850052	0.81208	0.137371	0.412487	1.31232	-0.15452	0.3286	0.509645	1.14116	-0.141564	-0.393965	0.370564	NaN	0.269008	0.433974	NaN	0.240469	0.422656	0.754967	0.80667	0.160508	-0.119954	1.03945	NaN	0.224132	1.5703	0.513811	-0.200477
B4DPP0;A6NNI4;G8JLH6;P21926	CD9	CD9 antigen	10.2347	NaN	NaN	1.28456	3.26618	NaN	NaN	1.92445	2.41187	NaN	NaN	0.714302	NaN	1.57257	2.13215	2.11679	1.48726	0.683088	-0.0553745	3.01569	2.22559	1.51289	0.67618	NaN	1.60279	NaN	NaN	0.910311	1.36283	2.2395	1.56942	1.38809	2.82327	NaN	1.36822	0.317634	3.09585	NaN	1.48144	1.82695	NaN	NaN	1.90267	2.94891	0.85709	2.04946	0.790218
B4DPP8;D3DNU8;P01042-2;Q05CF8;P01042-3	KNG1	Kininogen-1;Kininogen-1 heavy chain;T-kinin;Bradykinin;Lysyl-bradykinin;Kininogen-1 light chain;Low molecular weight growth-promoting factor	8.54986	NaN	NaN	NaN	NaN	NaN	NaN	NaN	NaN	NaN	NaN	NaN	NaN	NaN	NaN	NaN	NaN	NaN	NaN	NaN	4.81522	NaN	5.39933	NaN	NaN	NaN	NaN	NaN	NaN	NaN	NaN	NaN	NaN	NaN	NaN	NaN	NaN	NaN	NaN	NaN	NaN	NaN	NaN	NaN	NaN	NaN	NaN
B4DPV9;A8MYT4;Q8NEB9	PIK3C3	Phosphatidylinositol 3-kinase;Phosphatidylinositol 3-kinase catalytic subunit type 3	9.09029	NaN	NaN	NaN	NaN	NaN	NaN	NaN	NaN	NaN	NaN	NaN	NaN	NaN	NaN	NaN	NaN	NaN	NaN	NaN	NaN	NaN	NaN	NaN	NaN	-0.302758	NaN	NaN	NaN	NaN	NaN	NaN	NaN	NaN	NaN	NaN	NaN	NaN	NaN	NaN	NaN	NaN	NaN	NaN	NaN	NaN	NaN
B4DPY0		Glutathione peroxidase	8.77506	NaN	NaN	NaN	NaN	NaN	NaN	NaN	NaN	NaN	NaN	NaN	NaN	NaN	NaN	NaN	NaN	NaN	NaN	NaN	NaN	NaN	NaN	NaN	NaN	NaN	NaN	NaN	0.815306	NaN	NaN	NaN	NaN	NaN	NaN	NaN	NaN	NaN	NaN	NaN	NaN	NaN	NaN	NaN	NaN	NaN	NaN
B4DPZ5;B4DNU9;Q6NZI2;B3KRY5;Q6NZI2-2;Q6NZI2-3	PTRF	Polymerase I and transcript release factor	10.6205	-1.16093	-0.868887	-0.83779	0.378033	-0.552272	-0.79919	-0.520863	-0.806765	-0.564784	-0.270576	-0.287814	0.267594	0.315468	-0.148818	0.0175806	0.808434	0.0512086	-0.764572	-0.260185	-0.054607	0.387349	0.123465	-0.31647	0.903596	0.554888	-0.687688	0.432168	0.106591	2.31445	0.996924	-0.377401	-1.00416	0.51539	1.76611	0.027256	-0.600602	-1.09223	-0.0186662	0.0295042	-1.08222	-0.166852	-0.545827	-1.66751	-0.369028	0.0956676	0.992176
B4DQ14;Q9BY44;F8WAE5;B4DF96;Q9BY44-2	EIF2A	Eukaryotic translation initiation factor 2A;Eukaryotic translation initiation factor 2A, N-terminally processed	10.0144	0.68224	0.429751	-0.515914	NaN	-0.616878	-0.412944	0.885004	-0.653878	NaN	-0.471339	0.656481	0.0275323	-0.273755	0.318848	0.461751	-0.375472	-0.184977	-0.241583	0.490213	0.245077	0.00586715	-0.886511	1.23252	NaN	0.173868	-0.268674	0.181669	-0.121811	-0.556307	-0.676358	-0.296898	NaN	NaN	NaN	-0.0403159	NaN	NaN	-0.151469	NaN	NaN	NaN	NaN	0.963645	0.735348	0.569493	-0.45998
B4DQE1;P13928;B4DTB3;Q5T2P8;B4DKI1;Q5VTM3	ANXA8;ANXA8L1	Annexin;Annexin A8;Annexin A8-like protein 1	7.65641	NaN	NaN	NaN	NaN	NaN	NaN	NaN	NaN	NaN	NaN	NaN	NaN	NaN	NaN	NaN	NaN	NaN	NaN	NaN	NaN	NaN	NaN	NaN	NaN	NaN	NaN	NaN	NaN	NaN	NaN	NaN	NaN	NaN	NaN	NaN	NaN	NaN	NaN	NaN	NaN	NaN	NaN	NaN	NaN	NaN	NaN
B4DQJ6;P13521	SCG2	Secretogranin-2;Secretoneurin	8.98891	NaN	NaN	NaN	NaN	NaN	NaN	NaN	NaN	NaN	NaN	NaN	NaN	NaN	NaN	NaN	NaN	NaN	NaN	NaN	NaN	NaN	NaN	NaN	NaN	NaN	NaN	NaN	NaN	NaN	NaN	NaN	NaN	NaN	NaN	NaN	NaN	NaN	NaN	NaN	NaN	NaN	NaN	NaN	NaN	NaN	NaN
B4DQJ8;P52209;F5H7U0;B4E2U0;B4DV68;A9Z1X1	PGD	6-phosphogluconate dehydrogenase, decarboxylating	11.5541	1.65701	-0.728438	-0.37172	0.202031	0.591335	1.0804	0.355417	1.07757	-1.61422	-0.169986	1.25769	-1.31182	-1.13908	0.259983	-0.426416	-0.667246	0.0329849	0.215573	0.945922	-0.386152	0.101254	-1.03546	0.591835	0.510899	0.0707241	-0.985792	-0.302268	-1.24233	-0.351855	-0.303451	-0.340619	-1.13342	-1.17777	-0.597089	1.29187	0.418777	1.0679	-0.512044	-0.928986	-0.851698	0.871751	-0.132872	1.30609	0.402173	0.627228	-0.642143
B4DQT8;B4E1J8;Q9NVJ2	ARL8B	ADP-ribosylation factor-like protein 8B	9.91706	NaN	NaN	NaN	NaN	NaN	NaN	NaN	NaN	NaN	0.96725	1.11996	0.73227	0.524666	0.784849	1.11222	1.08803	0.113445	-0.214399	-0.310107	0.191654	0.179206	1.04298	0.375866	-0.00885257	0.938183	1.36131	0.831695	0.763514	1.15701	NaN	0.909824	NaN	0.296722	NaN	0.145258	NaN	0.652879	-0.0123541	NaN	NaN	0.53477	1.70684	0.0451337	0.884895	NaN	NaN
B4DQV4;O95219;Q9H398	SNX4	Sorting nexin-4	8.7015	NaN	NaN	NaN	NaN	NaN	NaN	NaN	NaN	NaN	NaN	NaN	NaN	NaN	NaN	NaN	NaN	-0.179893	NaN	NaN	NaN	NaN	NaN	NaN	NaN	NaN	1.63115	NaN	NaN	NaN	NaN	NaN	NaN	NaN	NaN	NaN	NaN	NaN	NaN	NaN	NaN	NaN	NaN	NaN	NaN	NaN	NaN
B4DR50;B4E0T2;P50542-2;P50542-3;P50542;P50542-4;B4DWW0;B4DS19	PEX5	Peroxisomal targeting signal 1 receptor	7.43169	NaN	NaN	NaN	NaN	NaN	NaN	NaN	NaN	NaN	NaN	NaN	NaN	NaN	NaN	NaN	NaN	NaN	NaN	NaN	NaN	NaN	NaN	NaN	NaN	NaN	NaN	NaN	NaN	NaN	NaN	NaN	NaN	NaN	NaN	NaN	NaN	NaN	NaN	NaN	NaN	NaN	NaN	NaN	NaN	NaN	NaN
B4DR80;Q5U0E6;Q9Y6E0-2;Q6P0Y1;B4DT57;Q9Y6E0;Q6FG81;H0Y630;B4DMR0;Q5JV98	STK24;HEL-S-95	Serine/threonine-protein kinase 24;Serine/threonine-protein kinase 24 36 kDa subunit;Serine/threonine-protein kinase 24 12 kDa subunit	9.89072	0.353211	0.213552	NaN	0.797478	-0.139208	0.0336115	0.864147	-0.457121	-0.103531	0.65996	0.661629	-0.634407	0.18372	0.454842	NaN	-0.465008	-0.0943805	-0.20967	-0.475286	-0.394146	-0.212258	0.259098	0.0631077	-0.399445	-0.298008	0.119808	0.748096	-0.140906	NaN	-0.607389	0.695793	NaN	NaN	-0.0592169	0.0423379	0.913604	NaN	0.0178113	-0.234869	NaN	NaN	NaN	0.232769	-0.511266	NaN	-0.0821658
B4DRB3;B4DTN0;Q59HH0;P06400	RB1	Retinoblastoma-associated protein	8.2619	NaN	NaN	NaN	NaN	NaN	NaN	NaN	NaN	NaN	NaN	NaN	NaN	NaN	NaN	NaN	NaN	NaN	NaN	NaN	1.49887	NaN	NaN	NaN	NaN	NaN	NaN	NaN	NaN	NaN	NaN	NaN	NaN	NaN	NaN	NaN	NaN	NaN	NaN	NaN	NaN	NaN	NaN	NaN	NaN	NaN	NaN
B4DRR0;CON__P02538;P02538;A8K2I0;B4DRU6;B4DWU6	KRT6A	Keratin, type II cytoskeletal 6A	12.005	2.51714	2.32265	3.98247	3.34365	4.02921	4.39524	2.22836	3.91764	-0.537445	3.61231	3.91851	2.45045	5.90404	3.48738	6.2763	0.46881	2.56257	5.23231	0.620511	1.86052	2.59326	4.77321	5.73744	5.26994	2.17306	0.500463	3.35114	2.32749	6.11929	1.06003	1.09117	3.25251	3.38392	1.10471	1.78179	4.81776	2.6208	3.61173	1.51522	4.74234	5.01752	4.46477	1.08689	0.377118	2.67493	3.02341
B4DRS4;O43719	HTATSF1	HIV Tat-specific factor 1	9.01402	NaN	NaN	NaN	NaN	NaN	NaN	NaN	NaN	NaN	NaN	NaN	NaN	NaN	0.0254119	NaN	0.871839	NaN	NaN	-0.29611	-0.502942	NaN	NaN	0.840087	NaN	-0.1995	NaN	NaN	-0.626226	NaN	NaN	NaN	NaN	NaN	NaN	-1.75136	NaN	NaN	NaN	NaN	NaN	NaN	NaN	NaN	NaN	NaN	-0.6685
B4DRS6;Q9BWM7	SFXN3	Sideroflexin-3	10.0783	-0.394854	NaN	NaN	0.156328	1.17176	-0.406428	NaN	0.218465	NaN	-0.403124	0.231335	0.361862	0.506435	-0.0572461	0.00691715	-0.39283	0.368982	0.15428	-0.504029	0.237839	-0.417389	1.90229	-0.183378	-0.251123	0.386018	-0.259905	-0.15782	0.488876	1.02221	0.35986	0.330375	-0.1141	0.457168	0.457102	-0.0568554	-0.461028	-0.544341	0.193479	-0.472488	0.130776	-0.0720858	-0.61438	-0.098203	-0.236592	-0.414747	0.213272
B4DRU9;Q9NUQ8;Q9NUQ8-2	ABCF3	ATP-binding cassette sub-family F member 3	9.36933	NaN	NaN	NaN	NaN	NaN	1.81965	1.80832	NaN	NaN	NaN	NaN	NaN	NaN	NaN	NaN	0.401559	NaN	NaN	NaN	NaN	0.712788	NaN	2.48083	NaN	NaN	NaN	NaN	NaN	NaN	NaN	NaN	NaN	NaN	NaN	1.64399	NaN	NaN	NaN	NaN	NaN	NaN	2.38046	1.05035	1.32565	1.83274	0.424204
B4DS08;B4DZ84;D3DX48;B4DRL7;D3DX49;E7EX01;B4DRJ0;Q14168-2;Q14168-3;Q14168;E7EV80;B7Z3G8;E7EV91;B4DGE9	MPP2	MAGUK p55 subfamily member 2	9.25794	NaN	NaN	NaN	NaN	NaN	NaN	NaN	NaN	NaN	NaN	NaN	NaN	NaN	NaN	NaN	NaN	NaN	NaN	NaN	NaN	NaN	NaN	NaN	NaN	NaN	NaN	-0.351741	NaN	NaN	NaN	NaN	NaN	NaN	NaN	NaN	NaN	NaN	NaN	NaN	NaN	NaN	NaN	NaN	NaN	NaN	NaN
B4DS44;Q8N1B4;B4DNI9;B3KMF7;B4DTZ4	VPS52	Vacuolar protein sorting-associated protein 52 homolog	8.79194	NaN	NaN	NaN	NaN	NaN	NaN	NaN	NaN	NaN	NaN	NaN	NaN	NaN	NaN	NaN	NaN	NaN	NaN	NaN	NaN	NaN	NaN	NaN	NaN	NaN	NaN	NaN	NaN	NaN	NaN	NaN	NaN	NaN	NaN	NaN	NaN	NaN	NaN	NaN	NaN	NaN	NaN	NaN	NaN	NaN	NaN
B4DS61;H3BLV9;Q96SB4;Q96SB4-3;A8K8B2	SRPK1	SRSF protein kinase 1	9.9202	-0.583527	-0.909041	-1.02799	-1.06895	-0.850239	-0.730946	-0.466606	-1.00642	NaN	-1.04593	-0.418244	-1.12744	-1.52085	-1.06468	-1.0695	-0.761352	-0.503561	-1.03362	-0.788868	-0.988738	-1.02889	-1.0466	-0.307195	-0.802529	-0.916076	-0.713951	-0.752853	-0.933875	-1.48078	-1.25924	-0.928341	NaN	-0.692159	NaN	-0.483299	NaN	-0.759546	-0.717664	0.310404	-1.06578	NaN	NaN	NaN	NaN	-0.432746	-0.733599
B4DS67;B4DLH2;Q8N357	C2orf18;SLC35F6	Solute carrier family 35 member F6	8.63302	NaN	NaN	NaN	NaN	NaN	NaN	NaN	NaN	NaN	NaN	NaN	NaN	NaN	NaN	NaN	0.188512	NaN	NaN	NaN	NaN	-0.702303	NaN	NaN	NaN	NaN	NaN	NaN	NaN	NaN	NaN	NaN	NaN	NaN	NaN	-1.36653	NaN	NaN	NaN	-0.129481	NaN	NaN	NaN	NaN	NaN	NaN	NaN
B4DSD7;E9PFR3;Q14738;A8K6Y2;Q14738-2;Q14738-3;Q59EF0;H0Y8C4	PPP2R5D	Serine/threonine-protein phosphatase 2A 56 kDa regulatory subunit delta isoform	9.84609	-0.997907	NaN	0.968831	NaN	-0.496016	-0.0105226	-0.272687	-1.28125	0.858696	-0.939685	NaN	-0.212788	-0.851199	0.311757	-0.715718	-0.21112	-0.630272	-1.01571	-0.8317	-0.167056	-0.964116	-0.885317	-0.561106	NaN	-0.228648	-0.405239	-0.402722	-0.330788	-0.987903	-0.154842	NaN	NaN	NaN	-0.51339	-0.554101	NaN	NaN	0.404783	-0.505891	NaN	NaN	NaN	NaN	NaN	NaN	-0.263959
B4DSE0;Q4LE53;P29323-2;P29323-3;P29323;B1AKC9;B4DQP7	EPHB2 variant protein;EPHB2	Ephrin type-B receptor 2	8.1417	NaN	NaN	NaN	NaN	NaN	NaN	NaN	NaN	NaN	NaN	NaN	NaN	NaN	NaN	NaN	NaN	NaN	NaN	NaN	NaN	NaN	NaN	NaN	NaN	NaN	NaN	NaN	NaN	NaN	NaN	NaN	NaN	NaN	NaN	-2.11633	NaN	NaN	NaN	NaN	NaN	NaN	NaN	NaN	NaN	NaN	NaN
B4DSE2;B4E0C7;Q53HP2;D3DQU2;O14773-2;O14773;B2R608;B4DIV8;B4DE89	TPP1	Tripeptidyl-peptidase 1	10.5015	0.69939	1.5995	1.29482	1.9773	1.92593	1.07527	1.15862	2.38241	0.909748	1.00335	1.69399	2.04952	2.88609	2.2228	1.22509	2.39212	2.24257	2.4064	1.0968	1.62074	2.43001	1.71734	1.52982	1.62075	1.57345	0.754721	1.91071	1.49993	2.12306	1.67096	1.66293	3.02932	1.50693	1.98312	1.47086	2.12547	0.99756	0.110978	1.4456	0.0103675	1.83146	0.651976	0.678875	1.38507	1.24629	2.16037
B4DSG6;B2R7G4;P32780;B3KXE0	GTF2H1	General transcription factor IIH subunit 1	8.21706	NaN	NaN	NaN	NaN	NaN	NaN	NaN	NaN	NaN	NaN	NaN	NaN	NaN	NaN	NaN	NaN	NaN	NaN	NaN	NaN	NaN	NaN	NaN	NaN	NaN	NaN	NaN	NaN	NaN	NaN	NaN	NaN	NaN	NaN	NaN	NaN	NaN	NaN	NaN	NaN	NaN	NaN	NaN	NaN	NaN	-1.28859
B4DSH1;B3KY60;Q99459	CDC5L	Cell division cycle 5-like protein	10.2578	-0.987321	-0.590391	-0.389293	-0.606632	-0.989035	-1.01293	-0.386598	-0.797428	-0.215492	-0.527457	-0.462785	-0.61155	-0.58803	-0.147634	-0.372431	-0.268473	-0.22137	-0.788871	-0.209873	-0.0976979	-0.583454	-0.63732	-0.377694	-0.755672	-0.640343	-0.495379	-0.255549	-0.752149	-0.735609	-0.77947	-0.47718	NaN	-2.02676	0.866673	0.0265062	NaN	0.161877	-0.616274	-0.214481	NaN	-0.569215	-0.20289	-0.241276	-0.559154	0.330979	-0.551617
B4DSI9			10.9939	-0.190404	0.489484	-0.0713615	0.469379	0.174733	0.930998	0.694434	0.153384	0.623679	0.00443912	0.346815	0.241702	-0.128879	-0.0706464	0.0372755	-0.360929	-0.0436346	-0.241642	-0.564752	-0.467343	-0.498797	-0.702586	0.869678	0.0461	-0.552672	0.185901	-0.709641	0.125809	-0.0761487	-0.925686	-0.508834	-0.12763	-0.0450149	-0.663036	0.463515	0.551235	-0.329503	-0.226269	0.285682	-0.111549	0.000752563	0.672737	0.347148	-0.381181	0.163291	-0.081765
B4DT01;Q16775-2;Q16775;H3BPK3;H3BPQ4	HAGH	Hydroxyacylglutathione hydrolase, mitochondrial	9.20863	0.158172	NaN	NaN	NaN	NaN	NaN	NaN	NaN	NaN	NaN	NaN	NaN	0.622066	NaN	NaN	NaN	NaN	-0.118227	0.312079	NaN	NaN	NaN	NaN	NaN	NaN	NaN	-0.626673	0.10403	NaN	NaN	0.217961	NaN	NaN	NaN	-0.420509	NaN	NaN	NaN	NaN	NaN	NaN	NaN	NaN	NaN	0.652266	-0.350271
B4DT07;Q13094;A8KA25	LCP2	Lymphocyte cytosolic protein 2	8.09332	NaN	NaN	NaN	NaN	NaN	NaN	NaN	NaN	NaN	NaN	NaN	NaN	NaN	NaN	NaN	NaN	NaN	NaN	NaN	NaN	NaN	NaN	NaN	NaN	NaN	NaN	NaN	NaN	NaN	NaN	NaN	NaN	NaN	NaN	NaN	NaN	NaN	NaN	NaN	NaN	NaN	NaN	NaN	NaN	NaN	NaN
B4DT15;Q9BQ52;Q9BQ52-4;G5E9D5;B3KT00;B4E365;E7ES68	ELAC2	Zinc phosphodiesterase ELAC protein 2	9.71637	-1.09599	NaN	NaN	NaN	-1.36513	-1.22692	NaN	-1.81734	-0.933422	NaN	-1.48294	NaN	-1.54858	-0.898247	-0.996967	-0.377687	-0.693655	-0.621027	-0.300181	-0.541289	-0.636022	-1.06052	-0.897272	-0.439466	-2.20298	-0.782409	-0.275841	-0.958882	-1.81644	-1.2555	NaN	NaN	NaN	NaN	-0.0694297	NaN	NaN	-0.419539	NaN	NaN	NaN	-0.724586	NaN	-0.550211	-0.53067	-0.699719
B4DT46;P13498	CYBA	Cytochrome b-245 light chain	9.2743	NaN	NaN	NaN	NaN	NaN	NaN	NaN	NaN	NaN	2.9707	NaN	NaN	NaN	NaN	NaN	NaN	1.57029	1.96714	NaN	2.55843	1.57962	NaN	NaN	NaN	1.30629	1.91604	NaN	1.06238	1.07409	1.53604	NaN	NaN	NaN	NaN	NaN	NaN	NaN	NaN	NaN	NaN	NaN	NaN	NaN	1.78961	NaN	NaN
B4DT77;B4DWU2;B4DHY4;Q53HM8;P20073-2;P20073;B2R7L2	ANXA7	Annexin;Annexin A7	10.7482	0.175972	0.371738	0.514144	0.310735	0.12717	0.288972	-0.135362	0.222667	-0.335598	-0.0459838	0.744722	-0.00508699	0.0283628	0.00436248	-0.532187	0.181206	0.256716	0.358517	-0.147735	0.348389	0.122116	0.128758	0.583657	0.375577	-0.203139	0.400758	0.626748	-0.121546	0.287712	0.111407	0.212551	0.109822	-0.306029	-0.158927	-0.134127	-0.0103184	-1.12883	-0.310996	-8.18e-05	-0.315331	-0.246453	0.0442171	0.408122	0.0104707	-0.217239	0.409377
B4DTF2		Annexin	8.28919	NaN	NaN	NaN	NaN	NaN	NaN	NaN	NaN	NaN	NaN	NaN	NaN	NaN	NaN	NaN	NaN	NaN	NaN	NaN	NaN	NaN	NaN	NaN	NaN	1.52446	NaN	NaN	NaN	NaN	NaN	NaN	NaN	NaN	NaN	NaN	NaN	NaN	NaN	NaN	NaN	NaN	NaN	NaN	NaN	NaN	NaN
B4DTG6;Q8ND56-2;Q8ND56;K7EMZ9	LSM14A	Protein LSM14 homolog A	9.06904	NaN	NaN	NaN	NaN	NaN	NaN	NaN	NaN	NaN	NaN	-0.360758	NaN	NaN	NaN	NaN	-0.446997	NaN	-1.19074	0.00360433	-0.136979	NaN	0.440459	NaN	NaN	NaN	NaN	NaN	0.186871	NaN	NaN	NaN	NaN	NaN	NaN	-0.418129	NaN	NaN	NaN	NaN	NaN	NaN	NaN	NaN	NaN	NaN	NaN
B4DTS6;P48960-2;P48960-3;P48960;B4E336;B3KUI0	CD97	CD97 antigen;CD97 antigen subunit alpha;CD97 antigen subunit beta	9.42702	NaN	NaN	NaN	NaN	NaN	NaN	NaN	NaN	NaN	-1.04355	0.430334	-0.0251707	-0.29772	NaN	-0.906275	-0.856632	-0.679394	0.365413	-0.760602	-0.928537	-0.374177	-0.0619835	-1.16453	NaN	-0.305329	0.307952	-0.308964	-0.473001	NaN	0.974461	NaN	NaN	1.25918	NaN	-1.28491	-0.105276	-0.594835	NaN	NaN	NaN	NaN	NaN	NaN	NaN	NaN	NaN
B4DTT5;Q12841;A8K523;Q9BZQ0;C9J5G4;B4DTZ8	FSTL1	Follistatin-related protein 1	8.3307	NaN	NaN	NaN	NaN	NaN	NaN	NaN	NaN	NaN	NaN	NaN	NaN	NaN	NaN	NaN	NaN	NaN	NaN	NaN	NaN	NaN	0.621955	NaN	NaN	NaN	NaN	NaN	NaN	NaN	NaN	NaN	NaN	NaN	NaN	NaN	NaN	NaN	NaN	NaN	NaN	NaN	NaN	NaN	NaN	NaN	NaN
B4DTU4;P18858;F5GZ28;B4DM52;B4DUE1;M0R0Q7;Q59HG7;Q2TB12	LIG1	DNA ligase;DNA ligase 1	9.22087	NaN	NaN	NaN	NaN	NaN	NaN	NaN	NaN	NaN	NaN	NaN	NaN	0.161169	NaN	NaN	-0.343123	1.45898	NaN	NaN	0.102109	NaN	1.46403	0.208461	-0.665167	0.646519	-0.70654	NaN	NaN	NaN	-0.599223	NaN	NaN	NaN	NaN	-0.787182	NaN	NaN	NaN	NaN	NaN	NaN	NaN	NaN	NaN	0.287559	-0.981122
B4DTU7;Q3SY69	ALDH1L2	10-formyltetrahydrofolate dehydrogenase;Mitochondrial 10-formyltetrahydrofolate dehydrogenase	8.27754	NaN	NaN	NaN	NaN	NaN	NaN	NaN	NaN	NaN	NaN	1.19327	1.91673	NaN	NaN	NaN	NaN	NaN	2.56892	NaN	NaN	NaN	NaN	NaN	NaN	NaN	NaN	NaN	NaN	NaN	NaN	NaN	NaN	NaN	NaN	NaN	NaN	NaN	NaN	NaN	NaN	NaN	NaN	NaN	NaN	NaN	NaN
B4DTY8;P56199	ITGA1	Integrin alpha-1	8.07361	NaN	NaN	NaN	NaN	NaN	NaN	NaN	NaN	NaN	NaN	NaN	1.14223	NaN	NaN	NaN	NaN	NaN	NaN	NaN	NaN	NaN	NaN	NaN	NaN	NaN	NaN	NaN	NaN	NaN	NaN	NaN	NaN	NaN	NaN	-0.977903	NaN	NaN	NaN	NaN	NaN	NaN	NaN	NaN	NaN	NaN	NaN
B4DU97;O43808;B0QYW5;F5GYD1;B4DP73;F8WE74	SLC25A17	Peroxisomal membrane protein PMP34	8.45685	NaN	NaN	NaN	NaN	NaN	NaN	0.59305	NaN	NaN	NaN	NaN	NaN	NaN	NaN	NaN	NaN	NaN	NaN	NaN	NaN	NaN	NaN	NaN	NaN	NaN	NaN	NaN	NaN	NaN	NaN	NaN	NaN	NaN	NaN	NaN	NaN	NaN	NaN	NaN	NaN	NaN	NaN	NaN	NaN	NaN	NaN
B4DUD5;P33240-2;P33240;E9PID8;E7EWR4	CSTF2	Cleavage stimulation factor subunit 2	9.94934	NaN	NaN	NaN	NaN	NaN	NaN	NaN	NaN	NaN	-0.301939	NaN	-1.0371	-1.04299	-0.798838	-1.18174	-0.180014	-0.758052	-0.198227	-0.634775	-0.282914	-0.224169	-0.784888	-0.553652	0.11652	-0.960117	-1.00403	-0.257798	-0.388046	-0.719665	-0.310224	-0.981707	NaN	NaN	-1.25054	-0.426426	-0.745711	-0.778965	-0.748118	-0.864255	-0.637805	NaN	NaN	NaN	-1.21481	NaN	-0.220825
B4DUF8;Q9Y385	UBE2J1	Ubiquitin-conjugating enzyme E2 J1	7.76859	NaN	NaN	NaN	NaN	NaN	NaN	NaN	NaN	NaN	NaN	NaN	NaN	NaN	NaN	NaN	NaN	NaN	1.2587	NaN	NaN	NaN	NaN	NaN	NaN	NaN	NaN	NaN	NaN	NaN	NaN	NaN	NaN	NaN	NaN	NaN	NaN	NaN	NaN	NaN	NaN	NaN	NaN	NaN	NaN	NaN	NaN
B4DUI2;D3DQR0;Q9UKS6;E9PIY1	PACSIN3	Protein kinase C and casein kinase substrate in neurons protein 3	9.13194	NaN	NaN	NaN	NaN	NaN	NaN	NaN	NaN	NaN	NaN	NaN	NaN	NaN	NaN	0.595096	-0.48225	-0.351628	NaN	0.771323	NaN	NaN	-0.779722	0.12529	NaN	-0.43189	NaN	0.346481	-0.365712	NaN	NaN	NaN	NaN	NaN	NaN	-0.0330882	NaN	NaN	NaN	NaN	NaN	NaN	NaN	NaN	NaN	NaN	2.22959
B4DUI9;Q6FH92;P02585;C9J7T9	TNNC2	Troponin C, skeletal muscle	7.80387	NaN	NaN	NaN	NaN	NaN	NaN	NaN	NaN	NaN	NaN	NaN	NaN	NaN	NaN	NaN	NaN	NaN	NaN	NaN	NaN	NaN	NaN	NaN	NaN	NaN	NaN	NaN	NaN	NaN	NaN	NaN	NaN	NaN	NaN	NaN	NaN	NaN	NaN	NaN	NaN	NaN	NaN	NaN	NaN	NaN	3.35041
B4DUM8;P31415	CASQ1	Calsequestrin;Calsequestrin-1	7.56955	NaN	NaN	NaN	NaN	NaN	NaN	NaN	NaN	NaN	NaN	NaN	NaN	NaN	NaN	NaN	NaN	NaN	NaN	NaN	NaN	NaN	NaN	NaN	NaN	NaN	NaN	NaN	NaN	NaN	NaN	NaN	NaN	NaN	NaN	NaN	NaN	NaN	NaN	NaN	NaN	NaN	NaN	NaN	NaN	NaN	3.74153
B4DUT2;Q8N9T8;D3YTE0	KRI1	Protein KRI1 homolog	8.64611	NaN	NaN	NaN	NaN	NaN	NaN	NaN	NaN	NaN	NaN	NaN	NaN	NaN	NaN	NaN	-0.894771	-0.501775	-1.74923	-0.252797	-0.579856	-0.675997	-0.317188	NaN	NaN	NaN	NaN	-0.630219	-1.03005	NaN	NaN	NaN	NaN	NaN	NaN	NaN	NaN	NaN	NaN	NaN	NaN	NaN	NaN	NaN	NaN	NaN	NaN
B4DUV1;P23142-4;B1AHL2	FBLN1	Fibulin-1	10.0584	NaN	NaN	NaN	3.15303	NaN	NaN	NaN	NaN	NaN	3.7072	2.96175	3.07606	4.32773	3.38181	3.52284	5.30424	4.67061	4.02192	4.92672	4.82188	4.0286	4.41453	3.65584	NaN	3.66872	2.56473	3.95541	3.81622	4.08858	3.39487	3.39009	2.75975	3.22867	2.64377	4.10415	3.70851	NaN	3.81871	1.84961	3.36895	2.50749	NaN	2.28329	2.77345	1.81624	3.22715
B4DV99;O75448-2;O75448;B4DDR8;F5H5K2;B4E1A5;B4DSQ6;F5GY88;B4E0S3	MED24	Mediator of RNA polymerase II transcription subunit 24	8.25655	NaN	NaN	NaN	NaN	NaN	NaN	NaN	NaN	NaN	NaN	NaN	NaN	NaN	NaN	NaN	NaN	NaN	NaN	NaN	NaN	NaN	NaN	NaN	NaN	NaN	NaN	-0.476641	NaN	NaN	NaN	NaN	NaN	NaN	NaN	NaN	NaN	NaN	NaN	NaN	NaN	NaN	NaN	NaN	NaN	NaN	NaN
B4DVE4;Q8NHQ9;F5H5U2;Q8TEC9	DDX55	ATP-dependent RNA helicase DDX55	8.52599	NaN	NaN	NaN	NaN	NaN	NaN	NaN	NaN	NaN	NaN	NaN	NaN	NaN	NaN	NaN	NaN	-0.415085	NaN	NaN	NaN	NaN	NaN	NaN	NaN	NaN	NaN	NaN	NaN	NaN	NaN	NaN	NaN	NaN	NaN	NaN	NaN	NaN	NaN	NaN	NaN	NaN	NaN	NaN	NaN	NaN	-0.385707
B4DVJ0		Glucose-6-phosphate isomerase	11.2729	0.183257	-0.0939657	0.196032	-0.441938	0.342612	1.18014	0.727573	0.480068	-0.200692	1.29144	-0.314686	-0.644269	-0.299002	-0.253527	-0.530047	-0.273594	-0.176141	-0.414827	0.539953	-0.402143	-0.155296	-0.123803	-0.328029	0.0785126	-0.185613	-0.418676	0.187474	0.403485	-0.376846	-0.330178	0.891964	0.222479	-0.532196	-0.0653379	0.442368	-0.0415181	1.16369	0.259472	0.595701	-0.380786	0.996558	-0.377347	0.830597	0.172438	0.516327	-0.46401
B4DVQ5;A1KYQ7;Q99613;B4DVU3;B4DDN4;B5ME19;B4DRU0;B4E2Z6;B3KNZ4	EIF3C;EIF3CL	Eukaryotic translation initiation factor 3 subunit C;Eukaryotic translation initiation factor 3 subunit C-like protein	10.8365	-0.176783	0.0266017	-0.0357109	-0.118524	-0.420988	-0.412622	0.164587	-0.0789324	-0.372441	-0.329812	-0.295101	-0.0924907	-0.21962	-0.317964	-0.439174	-0.380436	-0.107938	-0.129692	-0.556732	-0.202286	-0.125907	-0.210874	-0.133771	-0.329073	-0.595981	-0.485427	-0.354349	-0.361319	-0.683202	-0.755169	-0.537843	-0.290404	-0.525644	-0.744539	-0.616442	-0.669977	-0.560524	-0.609118	-0.126187	-0.622148	-0.419619	-0.0919546	-0.328314	-0.37549	-0.079898	0.0730627
B4DVT3;Q96SY0;H3BRY6;B4DWZ3;B4DJL6;Q96SY0-4;Q96SY0-3	VWA9	von Willebrand factor A domain-containing protein 9	8.1411	NaN	NaN	NaN	NaN	NaN	NaN	NaN	NaN	NaN	NaN	NaN	NaN	NaN	NaN	NaN	-0.202637	NaN	NaN	NaN	NaN	NaN	NaN	NaN	NaN	NaN	NaN	NaN	NaN	NaN	NaN	NaN	NaN	NaN	NaN	NaN	NaN	NaN	NaN	NaN	NaN	NaN	NaN	NaN	NaN	NaN	NaN
B4DVT8;O75312;H7C0E5;H7BZM7	ZPR1	Zinc finger protein ZPR1	9.30395	NaN	NaN	NaN	NaN	NaN	NaN	0.496448	NaN	NaN	NaN	NaN	0.611976	NaN	NaN	0.0160907	-0.569545	0.0356132	-0.378016	-0.183394	-0.758474	-0.887291	-0.439038	NaN	-0.201759	-0.0256487	NaN	-0.55454	-0.368936	NaN	NaN	NaN	NaN	NaN	NaN	-0.119688	NaN	NaN	NaN	NaN	NaN	NaN	NaN	NaN	NaN	NaN	-0.53107
B4DW13;Q6YP21-3;Q6YP21	hCG_23341;CCBL2	Kynurenine--oxoglutarate transaminase 3	7.8221	NaN	NaN	NaN	NaN	NaN	NaN	NaN	NaN	NaN	NaN	NaN	NaN	NaN	NaN	NaN	NaN	NaN	NaN	NaN	NaN	0.591419	NaN	NaN	NaN	NaN	NaN	NaN	NaN	NaN	NaN	NaN	NaN	NaN	NaN	NaN	NaN	NaN	NaN	NaN	NaN	NaN	NaN	NaN	NaN	NaN	NaN
B4DW31;Q9UHY1;F8W6G1	NRBP1	Nuclear receptor-binding protein	9.56148	0.358985	0.164448	-0.311172	0.518464	NaN	0.179283	0.789085	0.248813	NaN	NaN	0.551894	0.320342	NaN	0.202223	NaN	0.187091	0.273713	-0.608784	-0.0402613	-0.0619776	0.11516	0.130129	NaN	0.038673	0.34836	0.606145	0.279249	0.00880463	NaN	-0.156914	0.354095	NaN	NaN	NaN	-0.307137	NaN	NaN	NaN	NaN	NaN	NaN	NaN	NaN	0.440361	0.0390139	-0.0266055
B4DWB1;O60678;Q8WUV3;B4DP44;O60678-2	PRMT3	Protein arginine N-methyltransferase 3	8.63932	NaN	NaN	NaN	NaN	NaN	NaN	NaN	NaN	NaN	NaN	NaN	NaN	NaN	NaN	NaN	NaN	NaN	-1.10646	NaN	NaN	-0.499217	NaN	NaN	NaN	NaN	NaN	NaN	NaN	NaN	NaN	NaN	NaN	NaN	NaN	NaN	NaN	NaN	NaN	NaN	NaN	NaN	NaN	NaN	NaN	NaN	NaN
B4DWI1;Q9UJ83;B4DXR1;B4DXI5;E9PEN4;B4DRJ1;C9J306	HACL1	2-hydroxyacyl-CoA lyase 1	8.83975	NaN	NaN	NaN	NaN	NaN	-0.321235	NaN	NaN	NaN	NaN	NaN	NaN	NaN	NaN	NaN	0.107321	-1.03301	-1.55479	-0.57124	-0.649386	-0.537545	-0.683023	NaN	NaN	NaN	NaN	NaN	-0.682573	NaN	NaN	NaN	NaN	NaN	NaN	-0.899717	NaN	NaN	NaN	NaN	NaN	NaN	NaN	NaN	NaN	NaN	NaN
B4DWI8;Q8WXF1;Q8WXF1-2	PSPC1	Paraspeckle component 1	10.4577	0.0265346	-0.736374	0.0925404	-0.00721586	-0.61301	-0.802472	-0.349701	-0.332578	1.24139	0.0561873	0.292653	0.175946	-0.309424	0.123674	-1.22172	0.0237484	0.479009	0.00197488	0.138133	0.367363	-0.00247477	-0.749687	0.161769	0.148054	-0.738811	-0.16337	-0.387241	-0.580145	-0.0643311	-0.880103	-0.512702	0.857841	0.0341911	-0.396951	-0.12111	NaN	-0.514602	-0.650527	-0.0693603	-0.620123	-0.248318	-0.472072	0.198783	-0.821244	-0.459453	-0.34012
B4DWT6;Q53G67;P49459;Q53G86;P49459-3;P49459-2	UBE2A	Ubiquitin-conjugating enzyme E2 A	9.11069	NaN	NaN	NaN	NaN	NaN	NaN	NaN	NaN	NaN	-0.466131	-0.584482	NaN	NaN	NaN	NaN	NaN	-0.982948	-1.36519	NaN	0.113348	0.119683	-0.254231	NaN	NaN	NaN	NaN	NaN	NaN	NaN	NaN	NaN	NaN	NaN	NaN	0.0412984	NaN	NaN	NaN	NaN	NaN	NaN	NaN	NaN	NaN	NaN	-0.871765
B4DWW1;P40616;F8VYN9;B4DZG7;B4DR16	ARL1	ADP-ribosylation factor-like protein 1	10.0287	0.576397	0.908833	0.0681203	1.08837	0.5944	0.676669	0.22511	0.863922	0.603402	0.0251427	0.849339	1.19379	0.0496403	0.34017	NaN	-0.323481	0.140344	-0.11246	0.0606079	0.0454094	-0.440846	0.160137	-0.031317	0.26131	0.553156	0.849051	0.388847	-0.281075	-0.29007	-0.471552	0.99404	NaN	0.354409	NaN	0.234903	NaN	-0.00245056	-0.156785	0.815682	NaN	NaN	0.803469	1.09745	0.908991	0.298034	0.288355
B4DWZ7;Q9NS86;B3KTN5	LANCL2	LanC-like protein 2	9.82604	NaN	3.51198	NaN	NaN	NaN	NaN	NaN	NaN	NaN	2.05159	NaN	-0.376624	-0.632082	-1.07327	NaN	-0.328875	-0.647649	-0.82035	-0.385065	0.412496	-0.278339	-0.152323	-0.545672	-0.5636	NaN	-0.277747	-0.265196	-0.0139266	-0.941707	-0.89173	2.38398	NaN	-0.267835	NaN	-0.553267	NaN	NaN	-0.432107	NaN	0.115647	NaN	-1.43749	3.18783	NaN	NaN	-0.505281
B4DX16;O14965;A3KFJ0;B2R6Z3;Q5QPD4	AURKA	Aurora kinase A	8.3025	NaN	NaN	NaN	NaN	NaN	NaN	NaN	NaN	NaN	NaN	NaN	NaN	NaN	NaN	NaN	NaN	NaN	NaN	-1.11783	NaN	NaN	NaN	NaN	NaN	NaN	NaN	NaN	NaN	NaN	NaN	NaN	NaN	NaN	NaN	NaN	NaN	NaN	NaN	NaN	NaN	NaN	NaN	NaN	NaN	NaN	NaN
B4DX69;Q99757;M0QXH0	TXN2	Thioredoxin, mitochondrial	9.4388	NaN	NaN	NaN	NaN	NaN	NaN	NaN	NaN	NaN	-0.594526	0.0108901	NaN	NaN	-0.185993	NaN	-0.79439	-0.365426	-1.07464	-0.767661	-0.986229	NaN	-0.448478	NaN	NaN	NaN	NaN	NaN	-0.208462	NaN	-1.04977	NaN	NaN	NaN	NaN	-0.326283	NaN	NaN	NaN	NaN	NaN	NaN	NaN	NaN	NaN	NaN	NaN
B4DXG8;A5PLM5;Q06265;Q06265-2;D6RIY6;D6R905;D6RA17;Q06265-3;Q06265-4	EXOSC9	Exosome complex component RRP45	9.51464	NaN	-0.563353	NaN	-0.816804	NaN	NaN	NaN	-0.548831	NaN	-1.14143	-1.47275	-1.52947	-1.51142	-0.830255	-0.902344	-0.901514	NaN	-1.10735	-0.742708	0.0678589	0.450991	-1.12128	-0.633199	-0.975777	-0.714132	-0.330444	-0.0479571	-0.792496	-1.18941	-0.932817	NaN	NaN	NaN	NaN	-1.82855	NaN	0.12751	-0.509341	NaN	-0.220949	NaN	-0.74786	NaN	NaN	NaN	-0.321235
B4DXN3;F8VUA2;Q9HD42;F8VVT7	CHMP1A	Charged multivesicular body protein 1a	8.87474	NaN	NaN	NaN	NaN	NaN	NaN	NaN	NaN	NaN	NaN	1.01739	NaN	NaN	NaN	NaN	0.182639	NaN	NaN	NaN	NaN	NaN	NaN	NaN	NaN	NaN	NaN	NaN	NaN	NaN	NaN	NaN	NaN	NaN	NaN	0.1808	NaN	NaN	NaN	NaN	NaN	NaN	NaN	NaN	NaN	NaN	NaN
B4DXV9;Q7L592;C9J236;C9JS27;B4DQY3;Q7L592-2	NDUFAF7	NADH dehydrogenase [ubiquinone] complex I, assembly factor 7	8.26858	NaN	NaN	NaN	NaN	NaN	NaN	NaN	NaN	NaN	NaN	NaN	NaN	NaN	NaN	NaN	NaN	NaN	NaN	-0.605115	NaN	NaN	NaN	NaN	NaN	NaN	NaN	NaN	NaN	NaN	NaN	NaN	NaN	NaN	NaN	NaN	NaN	NaN	NaN	NaN	NaN	NaN	NaN	NaN	NaN	NaN	NaN
B4DXW2;Q9Y3X0	CCDC9	Coiled-coil domain-containing protein 9	8.74386	NaN	NaN	NaN	NaN	NaN	NaN	NaN	NaN	NaN	NaN	NaN	NaN	NaN	NaN	NaN	-0.898015	0.30292	-0.424277	-0.798341	0.038273	-0.555325	NaN	NaN	NaN	NaN	NaN	NaN	-0.685716	NaN	NaN	NaN	NaN	NaN	NaN	-0.21739	NaN	NaN	NaN	NaN	NaN	NaN	NaN	NaN	NaN	NaN	NaN
B4DY23;Q54A51;P35613-2;P35613;B4DNE1;P35613-4;I3L192	hEMMPRIN;BSG	Basigin	10.7985	-0.770486	-1.57347	-1.45038	-1.29393	-1.59383	-0.805127	-1.31625	-1.40952	-1.2969	-0.825886	-1.54189	-1.63584	-1.28524	-1.12362	-0.851617	-1.01103	-0.899472	-0.899776	-1.56136	-0.414149	-0.809504	-0.709551	-1.48388	-0.957199	-0.991463	-1.30404	-0.640692	-0.793854	-1.38858	-1.05808	-1.35626	-0.29294	-0.963746	-1.09	-1.08784	-1.59618	-1.29713	-1.3113	-0.861261	-2.09766	-1.25381	-1.37038	-0.974056	-1.96133	-1.47191	-1.03974
B4DY28;Q5U0J2;P21291;Q9BTA4;A8K268;B4E2T4;E9PS42;Q59EQ5;Q6ZMS3;E9PND2;B3KVC9;E9PP21;Q6AI18	CSRP1;DKFZp686M148	Cysteine and glycine-rich protein 1	10.6629	NaN	0.105583	-0.308594	-0.0210306	0.247388	NaN	-0.145482	NaN	NaN	-0.275672	-0.262134	1.07883	0.360579	-0.202765	-0.288536	-0.284446	0.0144839	-0.233716	-0.533119	0.61982	-0.741118	0.235778	-0.152884	-0.104421	-0.253142	-0.767146	-0.359945	0.0755048	0.120906	0.323608	-0.278936	-0.460665	0.354593	0.574706	-0.583597	-0.396124	-1.24895	-0.638654	-0.33678	-0.38051	-0.267474	-0.373515	-0.747001	0.202725	-0.800713	-0.942751
B4DY32		Asparagine synthetase	8.92191	NaN	NaN	NaN	NaN	NaN	NaN	NaN	NaN	NaN	NaN	NaN	NaN	NaN	NaN	NaN	NaN	NaN	NaN	NaN	NaN	NaN	NaN	NaN	NaN	NaN	NaN	NaN	NaN	NaN	NaN	NaN	NaN	NaN	NaN	NaN	NaN	NaN	NaN	NaN	NaN	NaN	NaN	NaN	NaN	NaN	NaN
B4DYK6;P36915;Q0EFC6;B7ZAS6;B4DNS8;Q6P458;B4DWZ0;Q96QB8;P36915-2;Q86Z07	GNL1;HSR1	Guanine nucleotide-binding protein-like 1	9.67363	NaN	0.377463	1.15426	0.312527	0.226156	0.219572	0.527048	NaN	NaN	0.217402	0.369967	0.429343	-1.66312	-0.45133	NaN	0.932647	-0.0470824	0.0604449	0.696992	0.0704918	0.0254249	-0.14288	0.0656297	-0.0862341	-0.520649	-0.249247	-0.493819	-0.282973	-0.359859	0.281386	0.0501737	NaN	NaN	NaN	0.0811623	NaN	NaN	0.28079	NaN	0.795083	-0.51339	NaN	0.699724	NaN	NaN	-0.0561271
B4DYU2;Q96MW5;H3BQV3	COG8	Conserved oligomeric Golgi complex subunit 8	8.28673	NaN	NaN	NaN	NaN	NaN	NaN	NaN	NaN	NaN	NaN	NaN	NaN	NaN	NaN	NaN	NaN	NaN	NaN	NaN	NaN	NaN	NaN	0.543131	NaN	NaN	NaN	NaN	NaN	NaN	NaN	NaN	NaN	NaN	NaN	NaN	NaN	NaN	NaN	NaN	NaN	NaN	NaN	NaN	NaN	NaN	NaN
B4DZF1;Q9UHD9;B4DM19	UBQLN2	Ubiquilin-2	9.46028	NaN	NaN	NaN	NaN	NaN	0.599484	0.858777	NaN	NaN	NaN	NaN	NaN	NaN	NaN	-0.851919	0.10868	0.397486	-0.028403	-0.173511	-0.0506731	-0.524596	-0.424385	-0.599508	-0.2444	0.0765979	-0.175301	-0.490813	0.140746	-0.128557	-0.317883	NaN	NaN	NaN	NaN	0.121377	NaN	0.631466	-0.0758968	NaN	NaN	NaN	NaN	NaN	NaN	NaN	-0.438523
B4DZF6;Q59F94;Q9NRR5;D3DVA8	UBQLN4	Ubiquilin-4	9.08418	NaN	NaN	NaN	NaN	NaN	NaN	NaN	NaN	NaN	NaN	NaN	NaN	NaN	NaN	NaN	NaN	-1.48073	NaN	NaN	0.197186	NaN	NaN	-0.513895	NaN	-0.799274	NaN	NaN	-0.531469	NaN	-1.1159	NaN	NaN	NaN	NaN	-1.66798	NaN	-0.580049	-0.244765	NaN	NaN	NaN	NaN	NaN	NaN	NaN	-1.1927
B4DZK0;Q9Y4P1-6;Q9Y4P1;Q9Y4P1-2;C9JIK8;H7C2A6;F8WD71;B7ZA52;B4DL29;F5H7P2;Q9Y4P1-4	ATG4B	Cysteine protease ATG4B	8.6039	NaN	NaN	NaN	NaN	NaN	NaN	NaN	NaN	NaN	NaN	NaN	NaN	NaN	NaN	NaN	NaN	-0.511367	NaN	NaN	NaN	NaN	NaN	NaN	NaN	NaN	NaN	NaN	NaN	NaN	NaN	NaN	NaN	NaN	NaN	NaN	NaN	NaN	NaN	NaN	NaN	NaN	NaN	NaN	NaN	NaN	-0.194087
B4DZL5;A8MT40;Q8NCN5;Q9NWE6	PDPR	Pyruvate dehydrogenase phosphatase regulatory subunit, mitochondrial	9.13682	NaN	NaN	NaN	NaN	NaN	NaN	NaN	NaN	NaN	NaN	NaN	NaN	NaN	NaN	NaN	-0.772646	-0.713527	0.661844	NaN	-0.258763	NaN	-0.0461418	0.208578	-0.423955	NaN	-0.121413	-0.339687	-0.920446	NaN	NaN	NaN	NaN	NaN	NaN	NaN	NaN	NaN	NaN	NaN	NaN	NaN	NaN	NaN	NaN	NaN	-0.159535
B4DZM3;Q6PJJ2;P56182;Q53FR7;Q96J73	RRP1	Ribosomal RNA processing protein 1 homolog A	9.47975	NaN	NaN	NaN	NaN	NaN	NaN	NaN	-0.675455	NaN	NaN	NaN	NaN	NaN	NaN	-1.36457	-0.932835	-1.29822	-1.30964	-0.713123	-1.13317	NaN	-1.034	0.343183	NaN	NaN	-1.03429	-1.65581	-1.23062	NaN	NaN	NaN	NaN	NaN	NaN	-1.54061	NaN	NaN	NaN	NaN	NaN	NaN	NaN	NaN	NaN	NaN	-1.54676
B4DZZ0;B3KQB4;O75915	ARL6IP5	PRA1 family protein 3	10.1333	-0.398241	0.570526	0.598389	1.22207	-0.0482011	0.411577	0.384193	1.09376	NaN	0.662483	1.3616	1.33599	1.51153	0.547627	-0.212135	0.374909	0.931408	0.654005	-0.0794804	0.921878	1.04328	0.684262	0.493287	1.08572	0.557773	0.70993	0.791906	0.717596	1.46371	0.962186	1.36086	0.923116	1.08109	1.43976	0.943556	0.202804	0.764967	0.438163	0.605009	-0.0570307	0.609392	-0.115862	0.712463	0.955196	NaN	1.29351
B4DZZ8;B4DVK8;Q92504	SLC39A7	Zinc transporter SLC39A7	9.23543	NaN	NaN	NaN	NaN	NaN	NaN	NaN	NaN	NaN	NaN	NaN	NaN	NaN	NaN	NaN	-0.563386	-2.469	-1.37937	-1.47419	-0.911715	-1.81668	-1.413	-0.863384	-0.810731	NaN	-1.50264	-2.36967	-1.74567	NaN	NaN	NaN	NaN	NaN	NaN	-1.52931	NaN	NaN	NaN	NaN	-1.29268	NaN	NaN	-0.335255	-0.473839	-1.22208	NaN
B4E074;K7EN33	NLE1		9.38399	NaN	NaN	NaN	NaN	NaN	NaN	NaN	NaN	NaN	-0.758644	NaN	NaN	NaN	NaN	-0.35321	-0.381195	-0.568658	-0.510113	-0.912823	-0.76137	-0.886979	-0.766213	NaN	NaN	NaN	-0.0446039	-0.824727	-0.515712	NaN	0.771421	NaN	NaN	NaN	NaN	0.479351	NaN	NaN	NaN	NaN	NaN	NaN	-0.814837	NaN	-0.646716	NaN	-0.140517
B4E0C4;E9PK67;A2RUM0;E9PNI7;Q53GL7;E9PPE7	PARP10	Poly [ADP-ribose] polymerase 10	7.85137	NaN	NaN	NaN	NaN	NaN	NaN	NaN	NaN	NaN	NaN	NaN	NaN	NaN	NaN	NaN	NaN	NaN	NaN	NaN	NaN	NaN	NaN	NaN	NaN	NaN	1.2923	NaN	NaN	NaN	NaN	NaN	NaN	NaN	NaN	NaN	NaN	NaN	NaN	NaN	NaN	NaN	NaN	NaN	NaN	NaN	NaN
B4E0E0;Q5BJD5;E9PJ42;Q5BJD5-3;Q5BJD5-2	TMEM41B	Transmembrane protein 41B	9.2971	NaN	NaN	NaN	NaN	NaN	NaN	NaN	NaN	NaN	-0.602742	NaN	NaN	NaN	NaN	NaN	-0.462435	-1.00094	-0.94891	-0.977295	-1.32343	-0.528466	-1.16537	-0.148218	NaN	NaN	0.197335	NaN	-0.727063	NaN	NaN	NaN	NaN	NaN	NaN	0.210045	0.311023	NaN	-0.714854	NaN	-0.540027	NaN	NaN	NaN	NaN	NaN	NaN
B4E0H8;P26006;P26006-1	ITGA3	Integrin alpha-3;Integrin alpha-3 heavy chain;Integrin alpha-3 light chain	10.1758	-1.87806	-1.05755	-1.69396	-1.65117	-1.81443	-0.805335	0.732337	-1.33434	NaN	-0.725523	-1.27054	-0.304043	-0.936963	-1.55896	-0.960808	-0.463879	-0.759297	-1.08725	-0.818341	-0.862819	-0.809231	1.178	-0.812115	-0.176176	-0.653335	-0.657155	-0.104748	-0.943959	-0.692963	-0.402722	-1.37301	NaN	NaN	NaN	-0.963032	-0.525768	-0.482406	0.502117	NaN	-0.558953	-0.946072	-2.38634	-0.225894	-1.89696	-1.22101	-0.756014
B4E0K0;Q5JRG1;H7BYF2;Q9BVL2-2;Q9BVL2-3;Q9BVL2;B3KW23	NUPL1	Nucleoporin p58/p45	9.57034	NaN	NaN	NaN	0.629009	NaN	NaN	NaN	NaN	NaN	NaN	NaN	NaN	NaN	NaN	NaN	-0.404387	0.138489	-0.248413	NaN	-0.792457	NaN	NaN	0.285913	-0.568713	-0.0970753	-0.422944	NaN	0.0914737	-0.40163	-0.96451	NaN	NaN	NaN	NaN	0.274913	NaN	-0.345396	-0.234133	-0.196229	NaN	NaN	NaN	NaN	-0.779386	NaN	-0.373398
B4E0K9;Q59E90;A8K6A7;O00754-2;O00754	MAN2B1	Lysosomal alpha-mannosidase;Lysosomal alpha-mannosidase A peptide;Lysosomal alpha-mannosidase B peptide;Lysosomal alpha-mannosidase C peptide;Lysosomal alpha-mannosidase D peptide;Lysosomal alpha-mannosidase E peptide	9.17389	NaN	NaN	NaN	NaN	NaN	NaN	NaN	NaN	NaN	0.0560562	1.14452	1.12428	1.53997	NaN	NaN	2.04294	1.68608	1.31124	1.70316	1.29853	1.96494	0.00653576	NaN	NaN	NaN	0.501239	NaN	0.988075	NaN	NaN	NaN	NaN	NaN	NaN	NaN	NaN	NaN	NaN	NaN	NaN	NaN	NaN	NaN	NaN	NaN	1.33902
B4E0N6;Q969X5-2;Q969X5	ERGIC1	Endoplasmic reticulum-Golgi intermediate compartment protein 1	9.91245	NaN	NaN	NaN	NaN	NaN	-0.214622	NaN	NaN	NaN	-0.520447	0.288664	0.474074	0.322071	-0.267258	NaN	-0.72065	0.401625	0.186407	-0.116974	-0.348508	-0.136895	-0.0916932	-0.446468	-0.235961	0.120991	-0.124473	-0.299643	0.0481644	0.207145	0.158512	-0.4241	NaN	NaN	NaN	-0.0844624	-0.178746	NaN	-0.814509	NaN	NaN	NaN	NaN	NaN	0.0320347	-0.0182169	-0.277271
B4E0Q4;B4DZJ7;O00267-2;O00267	SUPT5H	Transcription elongation factor SPT5	9.97733	-0.765406	-0.357342	NaN	-0.793438	NaN	0.746142	NaN	-0.452461	NaN	-0.390202	-0.412727	-0.390558	-0.609993	-0.710391	-0.62734	-0.58823	-0.313696	-0.779183	-0.770199	0.188315	-0.512194	-0.376551	-1.04247	-0.616589	-0.875272	-0.591871	-0.364453	-0.438612	-0.776694	-0.445099	-0.92729	NaN	-0.349592	NaN	-1.07676	NaN	-0.28009	-0.796943	-0.775942	-0.856548	-0.541713	NaN	0.0650382	NaN	NaN	-0.752135
B4E0U6;P50502;Q0IJ56;Q1XBU6;B7ZA40;H7C3I1;Q3KNR6;Q8IZP2;F6VDH7	ST13;ST13P4	Hsc70-interacting protein;Putative protein FAM10A4	10.8761	0.822087	1.1065	1.43074	0.777944	0.251251	0.175221	1.37771	0.929329	1.05	0.735512	0.844168	0.093787	0.347254	0.520008	0.222444	0.50337	0.526785	0.147992	0.890977	0.299616	0.915035	1.02841	0.00440832	0.451362	-0.352758	0.0922479	0.592558	0.27514	0.397904	-0.150835	0.341921	0.623341	0.750342	0.138018	0.882564	1.00826	0.828369	0.30098	0.864636	1.03787	0.185171	0.940982	0.355958	0.95342	0.216954	0.535674
B4E0X8;Q96AE4-2;B4DWL1;Q59FU3	FUBP1	Far upstream element-binding protein 1	10.8323	0.383369	0.584424	-0.0720485	-0.402154	-0.232061	0.243481	0.274981	-0.273612	0.571651	-0.0204785	-0.171773	-0.049489	-0.41258	-0.185739	-0.145414	0.130527	-0.250971	-0.0424401	-0.331906	0.00485791	-0.38153	0.184106	-0.0499432	-0.298226	-0.24306	-0.0247452	-0.340794	-0.245131	-0.361207	-0.185042	-0.589092	0.216746	-0.252669	-1.02297	-0.0021832	0.314497	-0.692989	-0.456845	-0.174312	-0.165587	-0.785817	0.234938	0.215701	0.162981	0.31048	-0.0549819
B4E0Z6;Q10589-2;Q10589	BST2	Bone marrow stromal antigen 2	8.73873	NaN	NaN	NaN	NaN	NaN	NaN	NaN	NaN	NaN	NaN	NaN	NaN	NaN	NaN	NaN	NaN	0.533535	NaN	NaN	NaN	NaN	NaN	NaN	NaN	NaN	NaN	NaN	NaN	NaN	NaN	NaN	NaN	NaN	NaN	NaN	NaN	NaN	NaN	NaN	NaN	NaN	NaN	NaN	NaN	NaN	NaN
B4E1B2			10.9569	4.66246	5.81846	3.69161	NaN	5.79738	5.88345	4.2985	3.89878	4.02848	4.76181	3.84895	4.05966	4.49546	4.36373	3.76978	4.82982	5.36237	4.71057	4.75551	4.8859	4.82634	4.49406	4.23484	4.99698	3.89782	3.38828	4.78291	4.51418	4.35314	3.83007	3.07351	3.67325	4.05786	3.95307	4.65999	3.66847	3.59927	4.07686	3.0933	5.0062	3.47063	4.83914	3.97978	4.56886	4.00415	4.98423
B4E1B3;Q86U78;Q53YY1;Q53GY3;B0ZBE2;Q59EP2;P01019;B2R5S1	AGT	Angiotensinogen;Angiotensin-1;Angiotensin-2;Angiotensin-3;Angiotensin-4;Angiotensin 1-9;Angiotensin 1-7;Angiotensin 1-5;Angiotensin 1-4	8.99531	NaN	NaN	NaN	NaN	NaN	NaN	NaN	NaN	NaN	3.64333	NaN	NaN	3.58068	2.883	NaN	NaN	NaN	NaN	NaN	3.16903	NaN	NaN	NaN	NaN	NaN	NaN	NaN	NaN	NaN	NaN	NaN	NaN	NaN	2.69134	NaN	NaN	NaN	NaN	NaN	NaN	NaN	NaN	NaN	NaN	NaN	NaN
B4E1C2;P01042	KNG1	Kininogen-1;Kininogen-1 heavy chain;T-kinin;Bradykinin;Lysyl-bradykinin;Kininogen-1 light chain;Low molecular weight growth-promoting factor	9.62828	NaN	NaN	NaN	NaN	NaN	NaN	3.43138	NaN	NaN	NaN	NaN	NaN	NaN	NaN	NaN	NaN	NaN	NaN	NaN	3.66509	NaN	NaN	NaN	NaN	3.29463	2.48552	4.01891	3.66725	NaN	1.34296	2.66146	NaN	NaN	NaN	NaN	NaN	NaN	NaN	NaN	NaN	NaN	NaN	1.77132	NaN	4.11376	NaN
B4E1D8;Q5VVQ8;P04003;B4E1E1	C4BPA	C4b-binding protein alpha chain	9.48896	NaN	NaN	NaN	NaN	NaN	NaN	NaN	NaN	NaN	4.62222	3.55558	3.99972	4.24682	4.09668	2.84861	NaN	NaN	NaN	NaN	NaN	NaN	4.56262	NaN	NaN	2.05343	NaN	4.2402	3.65719	NaN	3.99468	NaN	2.05973	NaN	NaN	NaN	NaN	NaN	NaN	2.43831	NaN	NaN	NaN	NaN	NaN	NaN	NaN
B4E1E2;O14964;O14964-2;I3L1P5;B4DFP5	HGS	Hepatocyte growth factor-regulated tyrosine kinase substrate	9.86022	NaN	NaN	NaN	NaN	NaN	NaN	NaN	NaN	NaN	-0.970338	-1.35084	-0.647913	NaN	-0.176045	NaN	-0.678562	-0.696355	-1.77806	-1.04031	-1.24468	-1.05979	-1.45341	-0.612777	-0.936651	-0.996678	-1.05988	-0.717995	-0.512051	-0.180275	-0.835035	NaN	NaN	NaN	-1.08651	-1.07173	NaN	-1.15556	-0.234133	NaN	-0.867297	-0.812827	NaN	NaN	-0.862273	-1.34585	-0.656731
B4E1J0;F5H2F6;B4E0K4;Q96AQ6-2;Q96AQ6;B4DV94;Q96AQ6-3	PBXIP1	Pre-B-cell leukemia transcription factor-interacting protein 1	9.2068	NaN	NaN	NaN	NaN	NaN	NaN	NaN	NaN	NaN	NaN	1.90393	2.00424	NaN	NaN	NaN	1.50807	1.02148	NaN	NaN	NaN	NaN	2.64718	NaN	NaN	NaN	-0.160017	NaN	0.249068	NaN	NaN	NaN	NaN	NaN	NaN	1.77566	NaN	NaN	NaN	NaN	NaN	NaN	NaN	NaN	1.82403	NaN	NaN
B4E1S3;B2R9T9;Q9BVC6	TMEM109	Transmembrane protein 109	10.2008	NaN	NaN	NaN	NaN	NaN	NaN	NaN	NaN	NaN	NaN	NaN	NaN	NaN	NaN	NaN	-0.400169	0.749063	NaN	NaN	NaN	NaN	NaN	NaN	NaN	0.0254389	NaN	0.293218	0.31726	1.20653	NaN	NaN	NaN	0.598697	NaN	0.680836	0.652584	-0.163885	0.302796	NaN	0.86109	1.17303	NaN	NaN	NaN	NaN	NaN
B4E1T5;J3KQL8	APOL2		8.6039	NaN	NaN	NaN	NaN	NaN	NaN	NaN	NaN	NaN	NaN	NaN	NaN	NaN	NaN	NaN	NaN	NaN	NaN	NaN	NaN	NaN	NaN	NaN	NaN	NaN	NaN	NaN	NaN	NaN	NaN	NaN	NaN	NaN	NaN	NaN	NaN	NaN	NaN	NaN	NaN	NaN	NaN	NaN	NaN	NaN	NaN
B4E1U9;P60953;E7ETU3;B7ZAY4;B4DMH5;P60953-1;Q5JYX0;Q9UJM1	CDC42	Cell division control protein 42 homolog	10.8744	-0.175438	0.567937	0.418739	0.697359	0.451441	0.255732	-0.119968	0.280739	NaN	0.64096	0.106599	-0.021841	0.155341	-0.0972144	-0.247081	0.419902	0.216219	0.435363	0.221637	0.370757	0.419018	0.378651	0.108967	0.329732	0.204433	0.239498	0.214208	0.68214	0.201327	0.0782433	0.098104	0.472059	0.294706	0.193927	-0.0493804	0.186829	-0.143814	-0.0150021	0.283465	0.30886	0.30959	-0.345333	0.183092	0.182159	-0.473389	0.189013
B4E1Z4;E7ETN3;Q53F89;P00751;P00751-2	CFB	Complement factor B;Complement factor B Ba fragment;Complement factor B Bb fragment	9.48464	NaN	NaN	NaN	NaN	NaN	NaN	NaN	NaN	2.20729	3.26192	NaN	2.56201	2.58118	2.05192	NaN	NaN	NaN	NaN	1.40545	3.30549	3.35328	2.86512	2.14874	3.36775	1.46454	NaN	3.39481	3.38547	3.04895	3.56204	NaN	NaN	2.73899	3.7996	NaN	NaN	NaN	NaN	1.5365	2.34351	NaN	NaN	3.09183	NaN	NaN	NaN
B4E205;O95486	SEC24A	Protein transport protein Sec24A	9.54964	-0.923842	-0.373746	NaN	0.716978	-1.1036	-0.667889	-0.226799	-0.605487	NaN	-0.0780808	0.25941	0.661958	NaN	NaN	NaN	-0.665361	-0.608035	-0.321955	-0.530615	-0.446856	-0.624573	-0.215244	-0.475734	-1.30894	-0.314274	0.0483085	-0.563646	-0.77326	-0.907352	0.152083	0.306734	NaN	-0.0900404	NaN	-0.0837921	NaN	NaN	NaN	NaN	NaN	NaN	NaN	NaN	NaN	NaN	-0.454107
B4E240;Q92575;B3KTD5	UBXN4	UBX domain-containing protein 4	9.76319	NaN	0.0885527	-0.293724	-0.0669503	0.392594	NaN	-0.127237	-0.154713	-0.430606	-1.37223	-0.0321579	NaN	-1.11829	-0.130536	-1.77976	0.161071	-0.658724	-0.639633	-0.436161	-0.847079	-0.725261	-1.44147	-1.18033	-0.390668	-0.47892	-0.965766	-0.962263	-0.843341	-0.751207	-1.18893	-0.274304	-1.10809	-0.233722	-0.467926	-0.394219	-0.779418	-1.52592	-1.33083	-0.968275	-1.9257	-1.02491	NaN	NaN	-0.0784732	NaN	-0.61711
B4E273;P53367;B7ZA10;Q8N8M9	ARFIP1	Arfaptin-1	9.25428	NaN	NaN	NaN	NaN	NaN	-0.257614	NaN	NaN	NaN	0.7055	0.473598	0.287888	NaN	0.665134	NaN	0.144919	-0.10017	NaN	NaN	-0.352194	-0.312084	-0.626148	NaN	0.0179283	NaN	NaN	0.383699	-0.11836	NaN	NaN	NaN	NaN	NaN	NaN	0.587923	NaN	NaN	NaN	NaN	NaN	NaN	NaN	NaN	NaN	NaN	NaN
B4E2A4;Q5M775-4;Q5M775;B4DIW7;B4DQ24;Q5M775-5;Q5M775-3;Q5M775-2;J3KSG2	SPECC1	Cytospin-B	8.29376	NaN	NaN	NaN	NaN	NaN	NaN	NaN	NaN	NaN	NaN	NaN	NaN	NaN	NaN	NaN	NaN	NaN	NaN	NaN	NaN	NaN	NaN	NaN	NaN	NaN	NaN	NaN	NaN	NaN	NaN	NaN	NaN	NaN	NaN	NaN	NaN	NaN	NaN	NaN	NaN	NaN	NaN	NaN	NaN	NaN	NaN
B4E2A6;Q9UH99;Q9UH99-2;J3KQE0;Q2T9F7;B4DIU6;A8K129;Q6NT72	SUN2;UNC84B	SUN domain-containing protein 2	9.65846	NaN	NaN	2.40072	NaN	NaN	NaN	2.31991	NaN	NaN	1.94504	1.76253	1.5536	1.91387	1.89187	0.502914	1.41864	0.917999	0.481425	0.951317	2.06182	0.96804	0.368588	NaN	NaN	0.150961	1.89858	NaN	1.98519	1.88859	1.89116	1.50034	NaN	1.58698	NaN	NaN	1.63788	NaN	NaN	NaN	NaN	NaN	NaN	NaN	1.79441	0.81975	0.669602
B4E2K2;Q9Y2D5-5;Q9Y2D5-7	AKAP2	A-kinase anchor protein 2	9.70077	NaN	NaN	NaN	NaN	NaN	NaN	NaN	NaN	NaN	-0.497025	-0.84141	NaN	-1.05795	-1.11457	-1.1117	-1.04046	-0.678117	-0.74338	-0.757681	-0.485937	-0.628304	-1.06364	-1.09899	-1.05654	-0.948227	-1.31383	-0.556075	-0.551695	-0.0652966	NaN	NaN	NaN	NaN	NaN	-1.61612	NaN	NaN	-1.21847	-1.10346	-0.665029	NaN	NaN	NaN	NaN	NaN	-0.886835
B4E2Q0;P98194-2;P98194-4;P98194;P98194-3;P98194-5;P98194-6;P98194-7;H0Y9V7;E7ERC6;B4E295;P98194-8;Q59G44	ATP2C1	Calcium-transporting ATPase;Calcium-transporting ATPase type 2C member 1	9.24618	NaN	NaN	NaN	NaN	NaN	NaN	NaN	NaN	NaN	NaN	NaN	NaN	NaN	NaN	NaN	-0.230392	0.0949059	-0.917338	0.0572944	0.250071	-0.266517	-0.505891	-0.620962	NaN	NaN	NaN	0.432708	NaN	NaN	NaN	NaN	NaN	NaN	NaN	0.498538	NaN	NaN	NaN	NaN	NaN	NaN	NaN	NaN	NaN	NaN	-0.683562
B4E2S3;Q14699;G3XAJ6;Q8N5I0;B4DVC8;C9JHG2	RFTN1	Raftlin	8.84643	NaN	NaN	NaN	NaN	NaN	NaN	NaN	NaN	NaN	NaN	NaN	NaN	NaN	NaN	NaN	NaN	-0.604641	-0.957616	-0.562751	-0.22365	-0.845109	NaN	NaN	NaN	NaN	NaN	NaN	NaN	NaN	NaN	NaN	NaN	NaN	NaN	-0.557118	NaN	NaN	NaN	NaN	NaN	NaN	NaN	NaN	NaN	NaN	NaN
B4E2S7;P13473-2;P13473;P13473-3;B7Z2R9;H0YCG2;B4DF49	LAMP2	Lysosome-associated membrane glycoprotein 2	10.2763	2.09904	NaN	1.91615	NaN	NaN	NaN	1.66791	1.9278	NaN	1.23063	0.265241	0.476049	0.298336	1.18534	NaN	1.02284	0.388705	0.522103	0.848573	0.16804	0.621705	1.45883	1.05043	0.816948	0.921231	2.06829	1.06352	1.16366	0.919069	1.007	1.03931	NaN	NaN	NaN	-0.00331442	0.928759	1.70722	1.14533	NaN	2.02767	1.42488	0.985703	0.911483	0.88547	0.837816	0.496577
B4E2V5;B4DZK8;P27105	STOM	Erythrocyte band 7 integral membrane protein	9.89866	2.36923	3.4209	2.46682	2.89979	NaN	1.35818	2.92392	3.0255	2.76474	4.35775	2.82972	3.39099	NaN	2.597	NaN	3.83916	5.34861	NaN	3.82266	4.01036	2.46091	NaN	2.77468	3.33185	1.93871	3.7658	3.88427	4.75034	3.49745	4.46091	3.74051	NaN	4.49544	3.68748	3.76741	NaN	3.96331	NaN	2.98506	NaN	NaN	NaN	4.55436	3.66532	4.80902	3.37545
B4E2W0;P55084;B4DY96;F5GZQ3;B4DDC9;D6W539;B5MD38	HADHB	Trifunctional enzyme subunit beta, mitochondrial;3-ketoacyl-CoA thiolase	11.0468	-0.17267	-0.0826633	-0.401589	0.122485	0.238424	0.149646	-0.787373	0.639352	-0.538459	0.117043	-0.194707	-0.340504	-0.357374	0.0271065	-0.298615	0.180198	0.370392	0.276662	-0.393172	-0.275767	-0.00317967	0.193413	-0.0945275	-0.0391682	-0.389016	-0.0565835	-0.46997	-0.357045	0.276468	-0.181098	-0.0858326	-0.368831	-0.683675	0.125075	-0.0649821	-0.343843	-0.43601	0.402527	-0.151728	0.20861	0.226663	-0.250007	0.0881015	0.0298512	-0.00883078	0.159854
B4E2X3;C4B4C6;Q8N6R0;B3KNM8;B3KNI0;Q8N6R0-3;Q8N6R0-4;Q8N6R0-1;H3BLW2;Q8N6R0-2;B3KM50	feat;METTL13	Methyltransferase-like protein 13	8.27416	NaN	NaN	NaN	NaN	NaN	NaN	NaN	NaN	NaN	NaN	NaN	NaN	NaN	NaN	NaN	NaN	NaN	NaN	NaN	NaN	NaN	NaN	NaN	NaN	NaN	NaN	NaN	NaN	NaN	NaN	NaN	NaN	NaN	NaN	-3.07745	NaN	NaN	NaN	NaN	NaN	NaN	NaN	NaN	NaN	NaN	NaN
B4E324;Q59EV6;P10619	PPGB;CTSA	Carboxypeptidase;Lysosomal protective protein;Lysosomal protective protein 32 kDa chain;Lysosomal protective protein 20 kDa chain	9.58591	NaN	NaN	NaN	NaN	NaN	NaN	NaN	NaN	NaN	-0.704164	0.10372	1.36316	0.991829	0.0342242	NaN	1.41853	0.17119	0.538196	0.486741	-1.01564	NaN	NaN	-0.134602	-0.393046	-0.132853	-0.72657	0.0897432	NaN	-0.44668	0.26253	0.155036	NaN	NaN	NaN	-0.368824	NaN	NaN	-0.564915	NaN	NaN	NaN	-0.408712	-0.0727232	0.00937905	NaN	0.218649
B4E367;Q6UX71;Q6UX71-2	PLXDC2	Plexin domain-containing protein 2	8.53603	NaN	NaN	NaN	NaN	NaN	NaN	NaN	NaN	NaN	NaN	NaN	NaN	NaN	NaN	NaN	NaN	NaN	NaN	NaN	4.32539	NaN	NaN	NaN	NaN	NaN	NaN	NaN	NaN	NaN	NaN	NaN	NaN	NaN	NaN	NaN	NaN	NaN	NaN	NaN	NaN	NaN	NaN	NaN	NaN	NaN	NaN
B4E3D9;J3KTL7;J3QR29;B7ZVY7;J3QKR5;J3QR44;P21127-6;P21127-9;P21127-8;P21127-3;P21127-2;P21127;Q6P5Y5;A4VCI5;J3QL65;P21127-12;P21127-4;P21127-5;P21127-10;Q5QPR4;Q5QPR3;Q9UQ88-4;Q9UQ88-3;Q9UQ88-2;Q9UQ88;Q96CA8;Q4VBY6;Q9UQ88-10;Q9UQ88-5;Q9UQ88-9	CDK11B;CDC2L1;CDC2L2;CDK11A	Cyclin-dependent kinase 11B;Cyclin-dependent kinase 11A	9.35428	NaN	NaN	NaN	NaN	NaN	-0.603881	NaN	-1.09315	NaN	NaN	NaN	NaN	NaN	NaN	NaN	-0.595506	-0.742028	-1.13267	-0.342555	0.0750454	-0.335826	-0.896233	-0.489543	0.119042	-0.498353	NaN	0.067334	-0.601221	NaN	-0.0458623	NaN	NaN	NaN	NaN	-0.0244615	NaN	NaN	-0.30871	NaN	NaN	NaN	NaN	NaN	NaN	NaN	-0.499068
B5BTY4;O00571;Q59GX6;O00571-2;B4DXX7;O15523;B4DLU5;Q5S4N1	DDX3X;DDX3Y	ATP-dependent RNA helicase DDX3X;ATP-dependent RNA helicase DDX3Y	11.0297	0.231417	0.0838924	0.0275894	0.103721	-0.167215	0.0238543	-0.0459019	0.0560779	0.182806	-0.332941	-0.397253	0.150121	0.00373294	0.0435267	-0.719764	-0.109376	0.0164087	0.088523	-0.109401	-0.220183	-0.196414	-0.299737	0.15017	-0.0994278	-0.406646	0.432708	0.257974	-0.159629	-0.625364	-0.123548	-0.0264459	-1.00046	-0.253609	-0.494152	-0.121548	0.307938	0.0105594	-0.0518438	0.178414	0.14897	0.120719	0.302643	-0.402939	0.364011	0.798203	0.0776035
B5BU32;P04183;B5BUF9;K7ERV3;K7ES52;K7ERJ1	TK1	Thymidine kinase;Thymidine kinase, cytosolic	8.9178	NaN	NaN	NaN	NaN	NaN	NaN	NaN	NaN	NaN	NaN	NaN	NaN	NaN	NaN	NaN	-0.312065	0.218866	NaN	0.720242	NaN	NaN	-0.409907	NaN	NaN	NaN	NaN	NaN	NaN	NaN	NaN	NaN	NaN	NaN	NaN	-1.04726	NaN	NaN	NaN	2.64606	NaN	NaN	NaN	1.47389	NaN	NaN	NaN
B5BU53;B2R9L6;P50750;P50750-2	CDK9	Cyclin-dependent kinase 9	9.05488	NaN	NaN	NaN	NaN	NaN	NaN	NaN	NaN	NaN	NaN	NaN	NaN	NaN	NaN	NaN	-0.755229	0.123308	-0.604925	NaN	NaN	NaN	NaN	NaN	NaN	NaN	NaN	NaN	-0.529271	NaN	NaN	NaN	NaN	NaN	NaN	-1.04572	NaN	-0.77947	NaN	NaN	NaN	NaN	NaN	NaN	NaN	NaN	-0.611456
B5BU99;Q9Y5A9;Q9Y5A9-2	YTHDF2	YTH domain-containing family protein 2	9.43281	NaN	NaN	NaN	NaN	NaN	NaN	NaN	NaN	NaN	NaN	NaN	NaN	-0.691891	NaN	NaN	NaN	NaN	NaN	NaN	-0.389897	-1.15633	0.346958	-0.211261	-0.920979	-0.672108	-1.20571	NaN	0.031392	NaN	-0.755486	NaN	NaN	NaN	NaN	-0.993483	NaN	NaN	-0.77905	NaN	NaN	NaN	NaN	NaN	NaN	NaN	-0.913952
B5BUB1;Q9Y265;Q9Y265-2;E7ETR0;B3KRS7	RUVBL1	RuvB-like 1	10.9958	-0.267482	-0.586087	-0.715519	-0.715514	-0.837578	-0.165972	0.180284	-0.288282	-0.307268	-0.427216	-0.89871	-0.463183	-0.833102	-0.36461	-0.565325	-0.766359	-0.516654	-0.92388	0.111717	-0.139581	-0.434533	-0.645104	-0.519639	-0.932868	-0.756255	-0.49334	-0.102353	-0.233275	-0.870187	-0.730996	-0.85997	-0.785617	-0.947232	-0.920431	-0.505569	-0.238276	-0.381139	-0.337192	-0.129714	-0.0753811	-0.279944	-0.489734	-0.492475	-0.447094	-0.156467	-0.572729
B5BUB5;P05455	SSB	Lupus La protein	10.9737	-0.00193989	-0.228119	0.168991	-0.357901	-0.187441	-0.163444	-0.0482277	-0.263074	-0.386149	-0.808188	-1.01857	-0.733998	-0.816941	-0.183985	-0.761781	-0.238916	-0.407615	-0.836041	0.110962	-0.593479	-0.84659	-1.01912	-0.141704	-1.06788	-0.589668	-0.635987	-0.323686	-0.910349	-0.678523	-1.12977	-0.444031	-0.505049	-1.08128	-0.852111	-0.722803	-0.640933	-0.249721	-0.171561	-0.186877	-0.257802	-0.638365	-0.252198	-0.05399	-0.773428	-1.00803	-0.862577
B5BUB8;A1L4K2;P45983-3;P45983-2;P45983-4;P45983;A6NF29;Q308M2;C9J762	MAPK8	Mitogen-activated protein kinase 8	8.02902	NaN	NaN	NaN	NaN	NaN	NaN	NaN	NaN	NaN	NaN	NaN	NaN	NaN	NaN	NaN	0.241833	NaN	NaN	NaN	NaN	NaN	NaN	NaN	NaN	NaN	NaN	NaN	NaN	NaN	NaN	NaN	NaN	NaN	NaN	NaN	NaN	NaN	NaN	NaN	NaN	NaN	NaN	NaN	NaN	NaN	NaN
B5BUI8;P51452;Q8IYJ9;K7ES89	DUSP3	Dual specificity protein phosphatase 3	9.62701	NaN	0.59586	NaN	0.547059	0.837171	0.822369	0.120059	NaN	NaN	0.560699	0.809146	0.872393	0.641916	0.698389	NaN	0.563924	0.0936454	0.616461	0.509912	0.526155	0.748166	0.406522	0.434344	NaN	0.116223	0.301213	NaN	0.756503	NaN	NaN	1.08737	NaN	NaN	NaN	NaN	NaN	NaN	NaN	NaN	NaN	NaN	NaN	NaN	NaN	NaN	0.571133
B5BUK7;B2RCZ4	PRKCI		8.84111	NaN	NaN	NaN	NaN	NaN	NaN	NaN	NaN	NaN	NaN	NaN	NaN	NaN	0.324329	NaN	1.01943	1.13615	NaN	2.73951	0.0124172	NaN	NaN	NaN	NaN	NaN	NaN	NaN	-0.51167	NaN	NaN	NaN	NaN	NaN	NaN	1.90779	NaN	NaN	NaN	NaN	NaN	NaN	NaN	NaN	NaN	NaN	NaN
B5MC53;B5MCF8;P39210;G5E9F5;C9J473;H0Y6M5;E7EX18	MPV17	Protein Mpv17	8.53343	NaN	NaN	NaN	NaN	NaN	NaN	NaN	NaN	NaN	NaN	0.435905	NaN	NaN	NaN	NaN	NaN	NaN	NaN	NaN	NaN	NaN	NaN	0.500095	NaN	NaN	NaN	NaN	NaN	NaN	NaN	NaN	NaN	NaN	NaN	NaN	NaN	NaN	NaN	NaN	NaN	NaN	NaN	NaN	NaN	NaN	NaN
B5MCA1;Q96G28;Q96G28-2;B5MC35;B5MD16	CCDC104	Coiled-coil domain-containing protein 104	8.35234	NaN	NaN	NaN	NaN	NaN	NaN	NaN	NaN	NaN	NaN	NaN	NaN	NaN	NaN	NaN	-0.439357	NaN	-0.566377	NaN	NaN	NaN	NaN	NaN	NaN	NaN	NaN	NaN	NaN	NaN	NaN	NaN	NaN	NaN	NaN	NaN	NaN	NaN	NaN	NaN	NaN	NaN	NaN	NaN	NaN	NaN	NaN
B5MCA4;P16422	EPCAM	Epithelial cell adhesion molecule	9.14054	NaN	NaN	NaN	NaN	NaN	NaN	NaN	NaN	NaN	NaN	NaN	NaN	NaN	NaN	NaN	2.4184	-0.024036	-0.780394	0.878507	1.64612	NaN	NaN	2.00706	NaN	NaN	NaN	NaN	0.68506	NaN	NaN	NaN	NaN	NaN	NaN	0.540817	NaN	NaN	1.59601	2.94961	NaN	NaN	NaN	2.63909	NaN	NaN	NaN
B5MCQ5;B3KY95;B7Z254;Q15084;F8WA83;B7Z4M8;Q15084-2	PDIA6	Protein disulfide-isomerase A6	11.3716	0.182325	1.11796	0.683562	0.830297	0.3571	-0.153432	0.428456	0.168525	0.734689	0.756313	0.559869	0.852908	0.234989	0.263689	-0.04537	1.39026	0.374599	0.924956	0.492823	0.792737	0.612152	0.0464171	-0.128334	0.0543824	0.870229	-0.0180643	0.307365	-0.0361869	0.27666	0.613984	0.0788075	0.651744	0.133693	0.436351	0.365765	0.136655	0.198237	1.32546	0.640853	0.746887	0.742145	-0.400802	1.25767	1.24515	0.149602	-0.487985
B5MDF5;P62826;J3KQE5;F5H018;H0YFC6	RAN	GTP-binding nuclear protein Ran	11.4477	0.162485	-0.174054	-0.189716	-0.45655	-0.381538	-0.0386907	-0.238831	-0.329292	0.165123	0.289658	-0.179722	-0.183287	-0.48012	0.133462	0.271435	0.371948	-0.0230138	-0.469105	0.111705	-0.0958804	-0.223539	-0.487088	0.0137759	-0.155301	-0.0716254	0.346335	-0.158844	-0.354678	-0.315798	-0.309145	-0.267476	0.129178	-0.106668	-0.588056	-0.365523	-0.530015	0.691666	-0.223116	0.313026	0.287807	0.1564	0.136628	0.222526	0.0823382	-0.230433	0.0418143
B6CGU5;Q14790-3;Q14790-2;Q14790;Q14790-4;Q14790-9;B5BU46;E7ETB7;E7EQ06;Q6NVI2;Q14790-6;Q14790-8;Q14790-7;K4FGA0	CASP8;Casp8	Caspase-8;Caspase-8 subunit p18;Caspase-8 subunit p10	9.24272	NaN	NaN	NaN	NaN	NaN	-0.0813396	NaN	NaN	NaN	NaN	NaN	NaN	NaN	NaN	NaN	NaN	NaN	0.131187	NaN	NaN	NaN	NaN	NaN	-0.551393	NaN	NaN	NaN	NaN	NaN	NaN	NaN	NaN	NaN	NaN	NaN	NaN	NaN	NaN	NaN	NaN	NaN	NaN	NaN	NaN	NaN	NaN
B6VEX5;B6VEX4;F5H1G9;B6VEX3;F8WA55;F8WA56;A6NFN2;Q8IZP0-10;Q8IZP0-8;Q8IZP0-7;Q8IZP0-2;Q8IZP0-4;Q8IZP0-3;Q8IZP0-5;Q8IZP0-6;Q8IZP0-9;Q8IZP0;Q59G41;Q8IZP0-12;Q8IZP0-11	ABI1	Abl interactor 1	9.48227	NaN	NaN	NaN	NaN	NaN	NaN	NaN	NaN	NaN	0.326154	NaN	-0.0264459	NaN	0.262365	NaN	0.25139	-0.267376	0.263191	NaN	-0.144387	NaN	NaN	0.4281	NaN	0.0893832	0.404687	NaN	0.463979	0.392118	NaN	NaN	NaN	NaN	NaN	0.617012	NaN	NaN	NaN	NaN	NaN	NaN	NaN	NaN	NaN	NaN	NaN
B7SBB1;D0EKE4;E9PPD7	AIP		9.99925	NaN	NaN	NaN	NaN	NaN	NaN	NaN	NaN	NaN	-0.968609	-0.184955	-0.769339	-0.57056	-0.809115	-0.293287	-0.135627	-0.455261	-0.355709	-0.955912	-0.155077	-0.528057	-0.768063	-0.759908	-0.59979	-0.528571	-0.726831	-0.668121	-0.562963	-0.586981	-0.887917	-0.076044	-0.86304	NaN	-0.731096	-0.953258	-1.08801	-1.06261	-0.60915	-1.22805	-1.19848	-1.29226	-0.781234	-0.0578315	-0.742832	-0.473839	-0.205307
B7WP27;Q9HCG8;B7WP74	CWC22	Pre-mRNA-splicing factor CWC22 homolog	8.2096	NaN	NaN	NaN	NaN	NaN	NaN	NaN	NaN	NaN	NaN	NaN	NaN	NaN	NaN	NaN	-0.377624	NaN	NaN	NaN	NaN	NaN	NaN	NaN	NaN	NaN	NaN	NaN	NaN	NaN	NaN	NaN	NaN	NaN	NaN	NaN	NaN	NaN	NaN	NaN	NaN	NaN	NaN	NaN	NaN	NaN	NaN
B7WPE2;Q32P44;G3V195	EML3	Echinoderm microtubule-associated protein-like 3	8.24465	NaN	NaN	NaN	NaN	NaN	NaN	NaN	NaN	NaN	NaN	NaN	NaN	NaN	NaN	NaN	NaN	NaN	NaN	NaN	NaN	NaN	NaN	NaN	NaN	NaN	NaN	NaN	NaN	NaN	NaN	NaN	NaN	NaN	NaN	NaN	NaN	NaN	NaN	NaN	NaN	NaN	NaN	NaN	NaN	NaN	NaN
B7WPF4;Q9UPU5	USP24	Ubiquitin carboxyl-terminal hydrolase 24	8.88115	NaN	NaN	NaN	NaN	NaN	NaN	NaN	NaN	NaN	NaN	NaN	NaN	-0.958954	NaN	NaN	-0.38637	NaN	-0.258941	-0.268151	1.20486	-0.0779853	NaN	0.00869675	NaN	NaN	NaN	-0.177727	0.287765	NaN	NaN	NaN	NaN	NaN	NaN	0.397315	NaN	NaN	NaN	NaN	NaN	NaN	NaN	NaN	NaN	NaN	NaN
B7WPG3;D6W592;Q5JB52;Q8WVV9-4;Q8WVV9;A8K894	HNRPLL;HNRNPLL	Heterogeneous nuclear ribonucleoprotein L-like	9.58972	NaN	NaN	NaN	NaN	NaN	NaN	NaN	NaN	1.37771	-0.380064	NaN	-0.272262	-0.380619	NaN	0.370247	0.219631	-0.149468	-0.535373	0.284051	0.399664	-0.566919	-0.405775	NaN	-0.738309	NaN	-0.529971	-0.459802	-0.585044	-1.04663	-0.388355	-0.623586	NaN	NaN	NaN	-1.56154	NaN	NaN	NaN	NaN	NaN	NaN	NaN	NaN	NaN	NaN	-0.162234
B7XGC2;Q9TPQ6	HLA-A		9.2704	NaN	NaN	NaN	NaN	NaN	NaN	NaN	NaN	NaN	3.41405	NaN	NaN	NaN	NaN	NaN	NaN	NaN	NaN	NaN	NaN	NaN	NaN	NaN	NaN	4.52909	NaN	NaN	NaN	NaN	NaN	NaN	5.01271	NaN	NaN	NaN	NaN	NaN	NaN	NaN	NaN	NaN	NaN	2.48245	NaN	NaN	NaN
B7Z1J9;B7ZKW4;Q8NB37;B7ZKW3;Q8NB37-3;H0YE25;H0YF25;Q8NB37-2	PDDC1	Parkinson disease 7 domain-containing protein 1	8.717	NaN	NaN	NaN	NaN	NaN	NaN	NaN	NaN	NaN	NaN	NaN	NaN	NaN	NaN	NaN	NaN	NaN	NaN	NaN	NaN	NaN	0.187855	NaN	NaN	NaN	NaN	NaN	NaN	NaN	NaN	NaN	NaN	NaN	NaN	NaN	NaN	NaN	NaN	NaN	NaN	NaN	NaN	NaN	NaN	NaN	NaN
B7Z242;Q8TBI1;P27338;B7Z5H3	MAOB	Amine oxidase [flavin-containing] B	8.36778	NaN	NaN	NaN	NaN	NaN	NaN	NaN	NaN	NaN	NaN	NaN	NaN	NaN	NaN	NaN	NaN	NaN	NaN	NaN	NaN	NaN	NaN	NaN	NaN	NaN	NaN	NaN	NaN	2.0092	NaN	NaN	NaN	NaN	NaN	NaN	NaN	NaN	NaN	NaN	NaN	NaN	NaN	NaN	NaN	NaN	NaN
B7Z282;Q01432-6;Q01432;Q01432-5;Q01432-4;E9PKC5;B7Z5L7;Q01432-3	AMPD3	AMP deaminase 3	7.78272	NaN	NaN	NaN	NaN	NaN	NaN	NaN	NaN	NaN	NaN	NaN	NaN	NaN	NaN	NaN	NaN	NaN	NaN	NaN	NaN	NaN	NaN	NaN	NaN	NaN	1.51862	NaN	NaN	NaN	NaN	NaN	NaN	NaN	NaN	NaN	NaN	NaN	NaN	NaN	NaN	NaN	NaN	NaN	NaN	NaN	NaN
B7Z2S5;B7Z904;Q16881-4;Q16881-3;Q16881;B2R5P6;E2QRB9;E7EW10;E9PNQ6;Q16881-5;Q16881-2;Q16881-6;E7ESI6;E9PIR7;Q6ZR44	TXNRD1;GML	Thioredoxin reductase 1, cytoplasmic	11.1982	-1.07664	-2.15185	-1.9455	-2.48577	-0.576231	-0.167911	-0.879366	-0.972215	-2.26702	-2.17284	-0.2659	-2.60625	-1.72388	-0.548694	-0.934864	-2.06031	-0.825852	-1.61185	-1.19622	-2.52729	-1.70062	-2.47942	-1.42188	-1.67368	-2.27089	-2.14473	-2.17884	-2.34551	-1.88151	-1.91496	-1.2176	-2.44495	-3.16418	-1.91582	-0.73062	-0.525671	-0.136052	-2.05555	-2.49005	-2.28987	-1.11419	-0.579817	-0.541362	-1.57522	-1.18237	-2.07312
B7Z2X0;Q12979-4;Q12979-2;Q12979;B7Z683;Q6ZT60	ABR	Active breakpoint cluster region-related protein	8.84483	NaN	NaN	NaN	NaN	NaN	NaN	NaN	NaN	NaN	NaN	NaN	NaN	NaN	NaN	NaN	NaN	NaN	NaN	NaN	NaN	NaN	NaN	NaN	NaN	NaN	NaN	NaN	-0.196481	NaN	NaN	NaN	NaN	NaN	NaN	NaN	NaN	NaN	NaN	NaN	NaN	NaN	NaN	NaN	NaN	NaN	-0.248993
B7Z2Y2;B1ALW7;Q14746-2;Q14746;F5H1E5;B7Z7N2;B7Z819	COG2	Conserved oligomeric Golgi complex subunit 2	8.07489	NaN	NaN	NaN	NaN	NaN	NaN	NaN	NaN	NaN	NaN	NaN	NaN	NaN	NaN	NaN	NaN	NaN	NaN	NaN	NaN	-0.257856	NaN	NaN	NaN	NaN	NaN	NaN	NaN	NaN	NaN	NaN	NaN	NaN	NaN	NaN	NaN	NaN	NaN	NaN	NaN	NaN	NaN	NaN	NaN	NaN	NaN
B7Z3I9;P13716;Q6ZMU0;P13716-2	ALAD	Delta-aminolevulinic acid dehydratase	9.28735	NaN	NaN	NaN	NaN	NaN	NaN	NaN	NaN	NaN	NaN	NaN	NaN	NaN	1.64291	0.699818	1.39922	2.72376	2.37855	1.63402	NaN	NaN	1.64408	NaN	NaN	NaN	NaN	1.06335	1.20789	NaN	NaN	NaN	NaN	NaN	NaN	0.781623	NaN	NaN	NaN	NaN	NaN	NaN	NaN	NaN	2.57244	NaN	NaN
B7Z3K9;P09972;B7Z1N6;B7Z1Y2;B7Z3K7;A8MVZ9;B7Z1Z9	ALDOC	Fructose-bisphosphate aldolase C	11.1228	0.322967	-0.223236	-0.160051	-0.34136	-0.504659	1.15423	0.418073	0.151754	-0.356534	1.04803	-0.202323	-0.188982	-0.284548	-0.0378794	0.629412	1.2926	0.598475	0.682047	1.75549	0.724659	0.318202	-0.0635754	0.542232	-0.186751	0.0990309	0.330465	0.81587	-0.140255	0.818732	0.360851	0.011588	-0.234316	-0.416324	-0.39609	-0.0520575	-0.22646	0.2887	0.423138	0.625257	-0.47239	1.26408	-1.02456	0.276669	0.948385	-0.380273	0.229183
B7Z3M7;Q7Z2I8;B7Z588;D3DSR9;Q6FH58;B5BU36;O14763-2;O14763	DKFZp686A24188;TNFRSF10B	Tumor necrosis factor receptor superfamily member 10B	7.87572	NaN	NaN	NaN	NaN	NaN	NaN	NaN	NaN	NaN	NaN	NaN	NaN	NaN	NaN	NaN	NaN	NaN	NaN	NaN	NaN	NaN	NaN	NaN	NaN	NaN	NaN	NaN	NaN	NaN	NaN	NaN	NaN	NaN	NaN	NaN	NaN	NaN	NaN	NaN	NaN	NaN	NaN	NaN	NaN	NaN	NaN
B7Z4C3;Q4KKX0;P16452;P16452-2;H3BTE6;F5H563;B7Z4Q8	EPB42	Erythrocyte membrane protein band 4.2	7.97257	NaN	NaN	NaN	NaN	NaN	NaN	NaN	NaN	NaN	NaN	NaN	NaN	NaN	NaN	NaN	NaN	4.41006	NaN	NaN	NaN	NaN	NaN	NaN	NaN	NaN	NaN	NaN	NaN	NaN	NaN	NaN	NaN	NaN	NaN	NaN	NaN	NaN	NaN	NaN	NaN	NaN	NaN	NaN	NaN	NaN	NaN
B7Z4K6;C0LQF2;B3KQS9;O00115;K7ENE5	DNASE2	Deoxyribonuclease-2-alpha	9.0658	NaN	NaN	NaN	NaN	NaN	NaN	NaN	NaN	NaN	NaN	1.26701	NaN	NaN	NaN	NaN	NaN	NaN	NaN	1.45914	NaN	NaN	NaN	NaN	NaN	NaN	NaN	NaN	NaN	NaN	NaN	NaN	NaN	NaN	NaN	NaN	NaN	NaN	NaN	NaN	NaN	NaN	NaN	NaN	NaN	NaN	NaN
B7Z4N9;J3KNL5;E7EPH8;B3KXJ5;Q3KR37-2;Q3KR37;E9PRD6;Q3KR37-3	GRAMD1B	GRAM domain-containing protein 1B	8.84185	NaN	NaN	NaN	NaN	NaN	NaN	NaN	NaN	NaN	NaN	NaN	NaN	NaN	NaN	NaN	-1.02673	-0.417488	-1.51653	NaN	NaN	NaN	NaN	NaN	-0.579663	NaN	NaN	-0.672652	NaN	NaN	NaN	NaN	NaN	NaN	NaN	NaN	NaN	NaN	NaN	NaN	NaN	NaN	NaN	NaN	NaN	NaN	-0.113434
B7Z4Q0;H0Y6A0	ARFGAP3		9.02251	NaN	NaN	NaN	NaN	NaN	NaN	NaN	NaN	NaN	NaN	NaN	NaN	NaN	NaN	NaN	NaN	-0.164143	0.83028	NaN	NaN	0.12111	NaN	NaN	NaN	0.360453	NaN	0.658401	0.0399183	NaN	NaN	NaN	NaN	NaN	NaN	0.304577	NaN	NaN	NaN	NaN	NaN	NaN	NaN	NaN	NaN	NaN	NaN
B7Z4S8;Q6I9U9;Q53XC6;A8K669;Q99538;Q86TV2;Q86TV3;B7Z4A4;G3V4E4	LGMN	Legumain	9.75216	NaN	NaN	NaN	NaN	NaN	NaN	NaN	NaN	NaN	-0.600095	0.578564	0.782372	0.952967	0.425026	-0.430821	1.14942	0.755127	1.25013	-0.423632	0.191574	1.12196	-0.486972	-0.0976109	NaN	-0.569491	NaN	0.386192	0.156865	0.496773	0.409039	0.699513	NaN	0.667313	0.740987	0.0950774	0.452195	NaN	NaN	0.608772	-0.802979	NaN	NaN	NaN	NaN	NaN	0.592124
B7Z4U9;Q59HE3;B2RCJ7;A8K8C4;Q15786			9.47226	NaN	NaN	NaN	NaN	NaN	NaN	NaN	NaN	NaN	NaN	NaN	NaN	NaN	NaN	NaN	NaN	NaN	NaN	NaN	0.0652646	NaN	NaN	NaN	NaN	NaN	NaN	NaN	NaN	NaN	NaN	NaN	NaN	NaN	NaN	NaN	NaN	NaN	NaN	NaN	NaN	NaN	NaN	NaN	NaN	NaN	NaN
B7Z4V2;P38646;Q8N1C8;B7Z1V7	HSPA9	Stress-70 protein, mitochondrial	11.5218	-0.281786	-0.72585	-1.15822	-1.09412	-0.79248	-0.26563	-0.661551	0.0441906	-0.766922	-0.840354	-0.90762	-0.796227	-0.89087	-0.487097	-0.492519	-0.984473	-0.17419	-0.843961	-1.03134	-1.14016	-0.576451	-0.624839	-0.424321	-0.763731	-0.812211	-0.0855606	-0.645603	-0.891419	-0.792272	-0.985166	-0.656268	-0.914213	-0.97936	-0.808594	-0.555799	-0.953375	-0.442499	-0.729306	-1.03997	-0.720676	-0.623616	-0.102033	-0.9591	-0.853961	-0.501301	-0.675792
B7Z4W6;I3L1R7;B7ZAS0;Q99447;Q99447-3;B3KSC8;Q99447-2;I3L2Q1;I3L1L9	PCYT2	Ethanolamine-phosphate cytidylyltransferase	8.9847	NaN	NaN	NaN	NaN	NaN	NaN	NaN	NaN	NaN	NaN	NaN	NaN	NaN	NaN	NaN	NaN	0.0675004	NaN	1.32959	0.499924	NaN	0.974773	-0.00403388	-1.31916	NaN	NaN	NaN	-1.01471	NaN	NaN	NaN	NaN	NaN	NaN	0.376732	NaN	NaN	NaN	NaN	NaN	NaN	NaN	NaN	NaN	NaN	0.0126646
B7Z532			9.20788	NaN	NaN	NaN	NaN	NaN	NaN	NaN	NaN	NaN	NaN	NaN	-0.649845	-1.17306	NaN	NaN	NaN	-0.399007	NaN	NaN	NaN	NaN	NaN	0.00663718	NaN	NaN	NaN	NaN	NaN	-0.97159	NaN	NaN	NaN	NaN	NaN	NaN	NaN	NaN	NaN	NaN	NaN	NaN	1.42337	0.295199	NaN	NaN	NaN
B7Z587;P17152	TMEM11	Transmembrane protein 11, mitochondrial	9.26888	NaN	NaN	NaN	NaN	NaN	NaN	NaN	NaN	NaN	NaN	NaN	NaN	NaN	NaN	NaN	NaN	0.370607	0.253894	NaN	NaN	NaN	0.743811	NaN	NaN	NaN	NaN	NaN	0.383492	NaN	NaN	NaN	NaN	NaN	NaN	NaN	NaN	NaN	NaN	NaN	NaN	NaN	NaN	NaN	NaN	NaN	NaN
B7Z591;J9JIE6;Q9UM00-2;Q9UM00;J3QQY2;J3KS45	TMCO1	Transmembrane and coiled-coil domain-containing protein 1	10.1002	0.709009	NaN	-0.0885895	NaN	NaN	0.952689	1.05468	0.591816	NaN	0.454114	0.36994	-0.429536	-0.181802	0.183954	-0.315218	-0.018919	0.475294	0.026771	0.27376	-0.460061	0.157206	-0.591181	NaN	-0.361768	NaN	-0.142348	0.245968	-0.684701	NaN	0.882066	0.0371919	NaN	NaN	-0.540424	0.335699	0.122288	0.586904	-0.138938	NaN	0.00445037	NaN	0.00545798	0.214337	0.566063	-0.00182215	-0.190552
B7Z592;Q8WU90	ZC3H15	Zinc finger CCCH domain-containing protein 15	9.62215	NaN	NaN	-0.10044	NaN	NaN	NaN	NaN	NaN	NaN	-0.77602	NaN	-0.656451	-0.988485	NaN	-0.626297	-0.659782	0.0591191	-0.966509	-1.03805	-0.131589	-0.795767	-0.41594	-0.722722	-1.79876	-0.861197	NaN	-0.585965	-0.841322	-1.33942	NaN	NaN	NaN	NaN	NaN	-0.336969	NaN	NaN	NaN	NaN	NaN	NaN	0.669533	NaN	-0.45739	NaN	-0.702231
B7Z5V6			9.23558	NaN	NaN	NaN	NaN	NaN	NaN	NaN	NaN	NaN	NaN	NaN	NaN	1.29768	1.96201	NaN	NaN	NaN	NaN	NaN	NaN	NaN	NaN	NaN	NaN	NaN	NaN	NaN	1.91376	NaN	NaN	NaN	NaN	NaN	NaN	NaN	NaN	NaN	NaN	NaN	NaN	NaN	NaN	NaN	NaN	NaN	NaN
B7Z5X1;Q562F2;B7ZKK9;Q16537;B5BTZ7;Q86XZ2;Q58EX4;B7Z7C0;J3KQN6;B7ZAW5	PPP2R5E	Serine/threonine-protein phosphatase 2A 56 kDa regulatory subunit epsilon isoform	9.21974	NaN	NaN	NaN	NaN	NaN	-0.524164	-0.188781	-0.0207689	NaN	NaN	NaN	NaN	NaN	NaN	-0.426748	NaN	NaN	NaN	-0.316262	NaN	NaN	NaN	-1.02355	-1.10404	-0.570657	-0.00551969	NaN	-0.549916	NaN	NaN	NaN	NaN	NaN	NaN	-0.116232	NaN	NaN	NaN	NaN	NaN	NaN	NaN	NaN	NaN	NaN	-0.6234
B7Z6B3;Q00765;B7Z2A3;B2R6C4	REEP5	Receptor expression-enhancing protein 5	9.91319	NaN	NaN	NaN	NaN	NaN	NaN	NaN	NaN	NaN	-1.33583	-0.00705191	-0.797677	-1.16845	-1.00313	NaN	-0.879456	-0.745371	-0.545795	-0.645056	-0.81661	0.108529	-1.62598	NaN	-0.288418	-0.0589636	-0.282855	-0.872564	-0.790001	-0.435095	-0.631364	NaN	NaN	-0.488552	NaN	-0.650995	-1.30597	NaN	-0.248914	NaN	-1.24714	-0.375846	NaN	-0.669626	-0.381948	-1.30159	NaN
B7Z6B8;Q16698;E5RJG7;Q7LDK6;E5RFV2;E5RJD2	DECR1;DECR	2,4-dienoyl-CoA reductase, mitochondrial	10.4069	0.0375368	0.284476	0.389235	0.367073	-0.213322	0.460361	-0.754251	0.930535	0.781509	0.0156051	0.882427	0.544663	0.373181	0.469425	0.135446	-0.16976	0.919515	-0.104239	0.165986	-0.0822643	1.2983	0.620768	0.577616	0.117561	-0.0429245	1.62567	0.0147031	0.0743651	0.771397	0.329087	1.06166	0.845261	0.807481	1.17949	-0.512029	-0.495081	0.628541	0.754218	1.06712	-0.379537	0.793658	0.464386	0.340112	-0.0650524	0.191672	0.691786
B7Z6D5;Q96GQ7;B3GQE6	DDX27	Probable ATP-dependent RNA helicase DDX27	9.93032	-0.800489	NaN	-0.536252	-0.786513	NaN	0.352602	-0.471656	-0.80719	NaN	-0.161765	-1.02011	-0.325447	-0.906263	-0.422549	-0.0972747	-0.165482	-0.737727	-1.10288	-0.1917	-0.135683	-0.942863	-0.635708	-0.0307565	-0.869252	-0.750349	-0.669611	-0.753091	-0.664119	-0.874836	-0.766383	0.157592	NaN	NaN	NaN	-0.497964	-0.67075	-0.113521	-0.0142625	0.0800269	NaN	NaN	0.627031	-0.0299829	-0.610379	NaN	-0.629791
B7Z6F7;Q92797;Q4LE61;M0R3C7;Q92797-2	SYMPK;SYMPK variant protein	Symplekin	9.82108	-0.510635	-0.786513	-0.260387	-0.827982	-0.857981	-0.582623	-0.347364	-0.404836	NaN	-0.849315	-0.330673	-0.327698	-0.82763	-0.31545	NaN	-0.254267	-0.546504	-1.20031	-0.225316	0.0501019	-0.832513	-0.86784	-0.461469	-1.15827	-0.831634	-0.318089	-0.519816	-0.732226	-1.19831	-1.0309	NaN	NaN	-0.695638	-0.760178	-0.96649	NaN	-0.57918	-0.347919	-0.643394	NaN	-0.328377	-0.177727	NaN	-0.477159	-0.271306	-1.01702
B7Z6H4;O14802	POLR3A	DNA-directed RNA polymerase;DNA-directed RNA polymerase III subunit RPC1	8.22118	NaN	NaN	NaN	NaN	NaN	NaN	NaN	2.4649	NaN	NaN	NaN	NaN	NaN	NaN	NaN	NaN	NaN	NaN	NaN	NaN	NaN	NaN	NaN	NaN	NaN	NaN	NaN	NaN	NaN	NaN	NaN	NaN	NaN	NaN	NaN	NaN	NaN	NaN	NaN	NaN	NaN	NaN	NaN	NaN	NaN	NaN
B7Z6Y2;O00499-9;O00499-10;O00499-7;O00499-8;O00499-4;O00499-6;O00499-11;O00499-3;O00499-2;O00499-5;O00499;Q9BTH3;B7Z2Z2;Q8WWH9	BIN1	Myc box-dependent-interacting protein 1	9.0825	NaN	NaN	NaN	NaN	NaN	NaN	NaN	NaN	NaN	NaN	-1.23952	NaN	NaN	NaN	NaN	NaN	NaN	-0.508124	-0.508733	-0.527971	-0.659285	-1.16253	-1.30655	NaN	NaN	NaN	NaN	-0.511974	NaN	NaN	NaN	NaN	NaN	NaN	-0.900336	NaN	NaN	NaN	NaN	NaN	NaN	NaN	NaN	NaN	NaN	2.49907
B7Z7A4;Q8TB70;O14530;B8ZZX4;F8WCJ3	TXNDC9	Thioredoxin domain-containing protein 9	8.82889	NaN	NaN	NaN	NaN	NaN	NaN	NaN	NaN	NaN	NaN	NaN	NaN	NaN	NaN	NaN	NaN	NaN	NaN	NaN	NaN	NaN	NaN	NaN	NaN	NaN	-0.863304	NaN	-0.555031	NaN	NaN	NaN	NaN	NaN	NaN	NaN	NaN	NaN	NaN	NaN	NaN	NaN	NaN	NaN	NaN	NaN	NaN
B7Z7D5;B7ZW30;F5H715;Q96BJ3	AIDA	Axin interactor, dorsalization-associated protein	8.45297	NaN	NaN	NaN	NaN	NaN	NaN	NaN	NaN	NaN	NaN	NaN	NaN	NaN	NaN	NaN	NaN	NaN	NaN	NaN	NaN	NaN	NaN	NaN	NaN	NaN	NaN	NaN	NaN	NaN	NaN	NaN	NaN	NaN	NaN	NaN	NaN	NaN	NaN	NaN	NaN	NaN	NaN	NaN	NaN	NaN	NaN
B7Z7F3;Q9H6Z4-2;Q308M8;Q53GE1	ZNF8;RANBP3	Ran-binding protein 3	9.33224	NaN	NaN	NaN	NaN	NaN	NaN	NaN	NaN	NaN	NaN	NaN	NaN	-0.425137	NaN	-1.11623	-0.418026	0.918716	NaN	0.234082	0.381667	-0.120883	-0.358284	NaN	NaN	-0.561399	NaN	-0.653885	-0.581395	NaN	NaN	NaN	NaN	NaN	NaN	-0.923568	NaN	NaN	NaN	NaN	NaN	NaN	NaN	NaN	NaN	NaN	NaN
B7Z7G9;B7Z6S9;J3KQG4;B7Z6S1;P04062-2;P04062;B7Z6E6;D3DV87;F5H241;B7Z731;B2R6A7;J3KQK9;B7Z5G2	GBA	Glucosylceramidase	9.14414	NaN	NaN	NaN	NaN	NaN	NaN	NaN	NaN	NaN	0.0741373	NaN	NaN	NaN	NaN	NaN	-0.192733	0.29808	-0.178492	NaN	NaN	-0.237564	0.8117	-0.686967	NaN	0.0163077	-0.701239	NaN	0.51899	-0.105946	NaN	NaN	NaN	NaN	NaN	NaN	NaN	NaN	NaN	NaN	NaN	NaN	0.567126	NaN	NaN	NaN	0.0751704
B7Z7I0;A8K859;P51854;Q5TYJ8;P51854-1;B7Z7A6;B7Z7M4	TKTL1	Transketolase-like protein 1	9.20033	NaN	NaN	NaN	NaN	NaN	NaN	NaN	NaN	NaN	NaN	NaN	NaN	NaN	NaN	NaN	NaN	NaN	NaN	NaN	3.11354	NaN	NaN	NaN	NaN	NaN	NaN	NaN	3.65852	NaN	NaN	NaN	NaN	NaN	NaN	NaN	NaN	NaN	NaN	NaN	NaN	NaN	NaN	NaN	NaN	4.07421	NaN
B7Z7N6;Q53R49;Q15118;E9PD65;C9JKT3;B7Z207;Q308M4;B7Z937	PDK1	[Pyruvate dehydrogenase (acetyl-transferring)] kinase isozyme 1, mitochondrial	8.8654	NaN	NaN	NaN	NaN	NaN	NaN	NaN	NaN	NaN	NaN	NaN	NaN	NaN	NaN	NaN	NaN	NaN	NaN	NaN	NaN	NaN	NaN	NaN	NaN	NaN	NaN	NaN	NaN	NaN	NaN	2.03528	NaN	NaN	NaN	NaN	NaN	NaN	NaN	NaN	NaN	NaN	NaN	NaN	1.42806	NaN	NaN
B7Z7X8;Q8NHH9;Q8NHH9-4;Q8NHH9-2;Q8NHH9-3;B7Z2H0;B5MCN0;B7Z8V5;C9JQQ5	ATL2	Atlastin-2	9.18828	NaN	NaN	NaN	NaN	NaN	NaN	NaN	NaN	NaN	NaN	NaN	NaN	NaN	NaN	NaN	-0.111161	-0.027479	-1.18478	-0.682209	0.402039	NaN	-0.586405	NaN	NaN	NaN	NaN	-0.460585	-0.438223	NaN	NaN	NaN	NaN	NaN	NaN	-1.0251	NaN	NaN	NaN	NaN	NaN	NaN	NaN	NaN	NaN	NaN	-0.661385
B7Z7Y3;Q96PD2;Q96PD2-2	DCBLD2	Discoidin, CUB and LCCL domain-containing protein 2	8.459	NaN	NaN	NaN	NaN	NaN	NaN	NaN	NaN	NaN	NaN	NaN	NaN	NaN	NaN	NaN	NaN	NaN	NaN	NaN	NaN	NaN	NaN	NaN	NaN	NaN	NaN	NaN	NaN	NaN	NaN	NaN	NaN	NaN	NaN	NaN	NaN	NaN	NaN	NaN	NaN	NaN	NaN	NaN	NaN	NaN	NaN
B7Z876;B7Z3A4;Q9UPN6;B7Z888	SCAF8	Protein SCAF8	7.87306	NaN	NaN	NaN	NaN	NaN	NaN	NaN	NaN	NaN	NaN	NaN	NaN	NaN	NaN	NaN	NaN	NaN	NaN	NaN	NaN	NaN	NaN	NaN	NaN	NaN	NaN	NaN	NaN	NaN	NaN	NaN	NaN	NaN	NaN	NaN	NaN	NaN	NaN	NaN	NaN	NaN	NaN	NaN	NaN	NaN	NaN
B7Z8E7;Q13438-6;Q13438-5;Q13438-2;Q13438-7;Q13438;B4E321;Q13438-3;Q13438-4;Q9BR60;Q13438-8	OS9;OR7D2	Protein OS-9	8.01005	NaN	NaN	NaN	NaN	NaN	NaN	NaN	NaN	NaN	NaN	NaN	NaN	NaN	NaN	NaN	0.585864	NaN	NaN	NaN	NaN	NaN	NaN	NaN	NaN	NaN	NaN	NaN	NaN	NaN	NaN	NaN	NaN	NaN	NaN	NaN	NaN	NaN	NaN	NaN	NaN	NaN	NaN	NaN	NaN	NaN	NaN
B7Z8Q2;P02765;C9JV77;B7Z556	AHSG	Alpha-2-HS-glycoprotein;Alpha-2-HS-glycoprotein chain A;Alpha-2-HS-glycoprotein chain B	9.36025	NaN	NaN	NaN	NaN	NaN	NaN	NaN	NaN	NaN	3.17599	NaN	2.19416	3.7912	3.08878	2.27397	NaN	NaN	3.88152	NaN	3.42055	NaN	2.77922	NaN	NaN	NaN	NaN	4.34294	3.85634	NaN	NaN	NaN	2.55156	NaN	NaN	NaN	NaN	NaN	NaN	NaN	NaN	NaN	NaN	NaN	NaN	NaN	3.564
B7Z8X5;E9PBF5;H0Y8Y3	PDLIM5	PDZ and LIM domain protein 5	9.02189	NaN	NaN	NaN	NaN	NaN	NaN	NaN	NaN	NaN	NaN	NaN	NaN	NaN	NaN	NaN	NaN	NaN	NaN	NaN	NaN	NaN	NaN	NaN	NaN	NaN	NaN	NaN	NaN	NaN	NaN	NaN	NaN	NaN	NaN	NaN	NaN	NaN	NaN	NaN	NaN	NaN	NaN	NaN	NaN	NaN	NaN
B7Z8Y6;P16284-5;P16284-3;P16284-4;P16284-2;P16284-6;P16284	PECAM1	Platelet endothelial cell adhesion molecule	8.14233	NaN	NaN	NaN	NaN	NaN	NaN	NaN	NaN	NaN	NaN	NaN	NaN	NaN	NaN	NaN	NaN	NaN	3.11777	NaN	NaN	NaN	NaN	NaN	NaN	NaN	NaN	NaN	NaN	NaN	NaN	NaN	NaN	NaN	NaN	NaN	NaN	NaN	NaN	NaN	NaN	NaN	NaN	NaN	NaN	NaN	NaN
B7Z942;Q8IY22-3;Q8IY22-2;Q8IY22	CMIP	C-Maf-inducing protein	8.31524	NaN	NaN	NaN	NaN	NaN	NaN	NaN	NaN	NaN	NaN	NaN	NaN	NaN	NaN	NaN	NaN	NaN	NaN	NaN	NaN	NaN	NaN	NaN	NaN	NaN	NaN	NaN	-0.362666	NaN	NaN	NaN	NaN	NaN	NaN	NaN	NaN	NaN	NaN	NaN	NaN	NaN	NaN	NaN	NaN	NaN	NaN
B7Z966;P11169;Q59F54;B7Z5A7	SLC2A3	Solute carrier family 2, facilitated glucose transporter member 3	9.79895	NaN	NaN	NaN	NaN	NaN	NaN	NaN	NaN	NaN	1.11891	NaN	-2.04684	NaN	NaN	NaN	-0.166073	NaN	-1.24659	-0.0126402	NaN	-1.11446	NaN	-1.33085	NaN	NaN	-1.05915	NaN	-0.632454	NaN	-0.80653	-1.56356	NaN	NaN	NaN	-1.87377	NaN	-0.400151	NaN	-1.56862	NaN	NaN	-1.6638	-1.5633	NaN	NaN	NaN
B7Z9D0;Q8NCM9;B7Z2R7;Q5T8D3-4;Q5T8D3-2;Q5T8D3-3;B7Z2A7;Q5T8D3;Q5T8E0	KIAA1996;ACBD5	Acyl-CoA-binding domain-containing protein 5	8.12038	NaN	NaN	NaN	NaN	NaN	NaN	NaN	NaN	NaN	NaN	NaN	NaN	NaN	NaN	NaN	NaN	NaN	NaN	NaN	NaN	NaN	NaN	NaN	NaN	NaN	NaN	NaN	NaN	NaN	NaN	NaN	NaN	NaN	NaN	-0.603502	NaN	NaN	NaN	NaN	NaN	NaN	NaN	NaN	NaN	NaN	NaN
B7Z9F3;Q8IZ68;O75431;C9JNK6;B3KM74;C9JAZ1	MTX2	Metaxin-2	9.70308	NaN	NaN	NaN	NaN	NaN	NaN	NaN	-0.511569	NaN	-1.13093	NaN	-0.819501	NaN	NaN	NaN	-0.789822	-0.466958	-0.908377	-0.145325	-1.15643	-0.42006	-0.696514	-0.489851	-0.584541	-0.0780633	-0.452077	-0.383034	-0.67076	-0.230818	-0.71642	-0.467175	NaN	NaN	NaN	-0.480005	NaN	NaN	NaN	NaN	NaN	NaN	NaN	NaN	NaN	NaN	NaN
B7Z9I3;B7Z4S4;O75787;H0Y750;B7Z1I9;H7C240;B7Z413;H7C3E1	ATP6AP2	Renin receptor	9.07893	NaN	NaN	NaN	NaN	NaN	0.0988299	NaN	NaN	NaN	NaN	NaN	NaN	NaN	NaN	NaN	-0.202888	-0.289008	NaN	NaN	NaN	NaN	NaN	NaN	NaN	NaN	0.931646	NaN	0.104083	NaN	NaN	NaN	NaN	NaN	NaN	NaN	NaN	NaN	NaN	NaN	NaN	NaN	NaN	NaN	NaN	NaN	NaN
B7ZA56;B4E184;Q96CV9-3;Q96CV9-2;Q96CV9	OPTN	Optineurin	8.69372	NaN	NaN	NaN	NaN	NaN	NaN	NaN	NaN	NaN	NaN	NaN	NaN	NaN	NaN	NaN	-1.03368	NaN	-0.0881259	NaN	NaN	NaN	NaN	NaN	NaN	NaN	NaN	NaN	NaN	NaN	NaN	NaN	NaN	NaN	NaN	-1.01278	NaN	NaN	NaN	NaN	NaN	NaN	NaN	NaN	NaN	NaN	NaN
B7ZB83;Q99733;B2R6J4;F5HFY4;B7ZAK9;B7ZAC7;B4DS05;C9JZI7;C9J6D1;E9PNJ7;A8MXH2;E9PKT8;E9PNW0;E9PJJ2;E9PS34	NAP1L4	Nucleosome assembly protein 1-like 4	10.4506	-0.635088	-1.02895	-0.61247	-0.0598652	-0.841901	-1.10851	-0.380783	-0.855236	-0.282143	-0.870154	-0.141539	-0.314124	-0.0437886	-0.154297	0.400263	0.0661442	0.347932	0.254042	0.348909	0.144694	-0.315935	0.267897	0.0544178	0.440515	-0.334568	0.00245465	-0.386468	-0.68419	-0.300768	-0.397348	-0.201759	0.306037	0.284327	-0.961751	0.160916	0.981578	-0.00359819	-0.64669	-0.992605	-0.839258	-0.655388	-0.470378	-0.255622	-0.22984	-0.178638	-0.495988
B7ZC38;Q9NR46;Q9NR46-2;B7ZC39	SH3GLB2	Endophilin-B2	9.64637	NaN	NaN	NaN	NaN	NaN	NaN	NaN	NaN	NaN	-0.635151	0.476668	-0.337197	NaN	0.508424	NaN	-0.272514	0.414514	-0.0445475	-0.21159	0.0548681	-0.345329	-0.219776	-0.136922	-0.552984	1.06894	0.272499	-0.610983	-0.593784	NaN	NaN	0.979572	NaN	NaN	NaN	-0.83293	NaN	NaN	NaN	NaN	NaN	NaN	-0.120086	NaN	-0.649386	-0.132643	-0.122569
B7ZKK7;P19525;Q8IW76;P19525-2;Q05CP4;Q6PK38	EIF2AK2	Interferon-induced, double-stranded RNA-activated protein kinase	10.261	-0.447242	-0.191955	-0.634803	-0.90307	-0.911898	-0.850218	-0.316493	-0.318747	0.0279397	0.280596	-0.0821122	-0.333908	-0.732118	0.100166	0.914654	0.0617255	0.0533481	-0.724779	-0.0586138	-0.116307	-0.57628	-1.09441	-0.298528	-1.01083	0.0725586	0.596383	-0.664028	-0.193835	-0.92964	-0.881832	0.285335	0.183686	0.0722684	1.72924	-0.591129	-0.217563	0.538629	0.707865	0.598782	-0.249749	-0.103498	0.189146	0.130122	-0.666357	0.313653	-0.190938
B7ZKQ9;B3KW46;B4DZ71;B4E3I1;Q59FM4;Q8WTV0-4;F8W8N0;Q8WTV0-2;Q8WTV0;F5H4X0	SCARB1	Scavenger receptor class B member 1	8.78059	NaN	NaN	NaN	NaN	NaN	NaN	NaN	NaN	NaN	NaN	NaN	NaN	NaN	NaN	NaN	NaN	NaN	NaN	NaN	NaN	NaN	NaN	NaN	NaN	NaN	NaN	NaN	NaN	NaN	NaN	NaN	NaN	NaN	NaN	NaN	NaN	NaN	NaN	NaN	NaN	NaN	NaN	NaN	NaN	NaN	NaN
B7ZKT9;Q2M389;Q2M389-2	KIAA1033	WASH complex subunit 7	9.05469	NaN	NaN	NaN	NaN	NaN	0.104884	NaN	NaN	NaN	NaN	0.0718003	NaN	NaN	NaN	NaN	-0.387367	NaN	-0.764582	-1.84924	NaN	-0.613909	NaN	-0.0183493	NaN	-0.0543624	0.0428613	NaN	-0.295488	NaN	NaN	0.7051	NaN	NaN	NaN	-0.796681	NaN	NaN	NaN	NaN	NaN	NaN	NaN	NaN	NaN	NaN	0.442909
B7ZKV6;B7Z447;F8WE70	SERPINB13		9.18395	NaN	NaN	NaN	NaN	NaN	NaN	NaN	-0.0057592	NaN	NaN	NaN	NaN	3.77827	NaN	NaN	NaN	NaN	NaN	NaN	NaN	NaN	NaN	NaN	NaN	2.64323	NaN	NaN	2.77383	NaN	NaN	NaN	NaN	NaN	NaN	NaN	NaN	NaN	NaN	NaN	NaN	3.17779	NaN	NaN	NaN	NaN	NaN
B7ZKY2;O14936-3;O14936;F8W998;H9KV37;O14936-4;O14936-6;O14936-2;Q5JS74	CASK	Peripheral plasma membrane protein CASK	8.92167	NaN	NaN	NaN	NaN	2.51854	NaN	2.08865	NaN	NaN	NaN	NaN	NaN	0.36036	NaN	NaN	1.15959	NaN	NaN	NaN	NaN	NaN	1.2398	1.19763	NaN	NaN	2.27097	NaN	NaN	NaN	NaN	NaN	NaN	NaN	NaN	NaN	NaN	NaN	NaN	NaN	NaN	NaN	NaN	1.91407	NaN	NaN	NaN
B7ZKY6;P08473	MME	Neprilysin	8.52213	NaN	NaN	NaN	NaN	NaN	NaN	NaN	NaN	NaN	NaN	NaN	NaN	NaN	NaN	NaN	NaN	NaN	0.13733	NaN	NaN	NaN	2.70416	NaN	NaN	NaN	NaN	NaN	NaN	NaN	NaN	NaN	NaN	NaN	NaN	-0.494774	NaN	NaN	NaN	NaN	NaN	NaN	NaN	NaN	NaN	NaN	NaN
B7ZL34;Q8TB72-3;Q8TB72-2;B4E2B6;Q8TB72	PUM2	Pumilio homolog 2	8.26093	NaN	NaN	NaN	NaN	NaN	NaN	NaN	NaN	NaN	NaN	NaN	NaN	NaN	NaN	NaN	0.511773	NaN	NaN	NaN	NaN	NaN	NaN	NaN	NaN	NaN	NaN	NaN	NaN	NaN	NaN	NaN	NaN	NaN	NaN	NaN	NaN	NaN	NaN	NaN	NaN	NaN	NaN	NaN	NaN	NaN	NaN
B7ZLC9;Q8TEQ6;Q58EZ8	GEMIN5	Gem-associated protein 5	9.45899	NaN	NaN	NaN	NaN	NaN	NaN	NaN	-0.847596	NaN	-0.631058	-0.876566	-1.41711	-0.820649	NaN	NaN	-0.736115	-0.877294	-0.79586	-0.859851	-0.417767	-0.326079	-0.791439	-0.749062	-1.03271	-1.82583	-0.718701	-0.693944	-0.836298	-1.2578	-0.991245	NaN	NaN	NaN	NaN	-0.348572	NaN	NaN	NaN	NaN	NaN	NaN	NaN	NaN	NaN	NaN	-0.39865
B7ZLE5	FN1		10.0231	NaN	3.57068	NaN	NaN	2.86038	NaN	2.50627	NaN	NaN	5.06337	NaN	6.42737	NaN	NaN	NaN	NaN	NaN	NaN	NaN	NaN	NaN	NaN	5.07398	NaN	NaN	NaN	3.68981	3.79943	NaN	NaN	NaN	4.74244	4.54759	NaN	NaN	NaN	NaN	NaN	NaN	4.14673	NaN	NaN	5.67419	NaN	NaN	NaN
B7ZLP5;A8K329;Q15424;Q15424-4;Q15424-3;B7Z2Z1;Q15424-2;F5GZU3;B7Z5X3;B7Z2F6;B7Z959	SAFB	Scaffold attachment factor B1	10.3679	-0.851679	NaN	-0.207393	NaN	NaN	NaN	NaN	NaN	NaN	-1.22195	0.128977	0.401738	-1.00004	-0.300024	-1.47316	-1.08866	-0.344547	-0.837969	-0.399374	-0.0757664	-0.718643	-0.985261	-0.537047	-1.10255	-0.878765	-0.482229	-0.735049	-0.859413	-0.721766	-0.589188	-0.733615	-0.240669	-0.748558	-1.08662	-0.953493	-0.803525	-0.968568	-0.956069	-0.271001	-1.30182	-0.706651	0.0758538	-0.503878	-0.37793	-0.213765	-0.412063
B7ZLP7;A0AV96-2;A0AV96;D6R9D6;B7Z8Z7;D6RBS9;D6REZ6	RBM47	RNA-binding protein 47	8.81424	NaN	NaN	NaN	NaN	NaN	NaN	NaN	NaN	NaN	NaN	NaN	NaN	NaN	NaN	NaN	-0.606063	-0.476641	NaN	NaN	-0.379066	0.203851	NaN	NaN	NaN	NaN	0.765891	NaN	NaN	NaN	NaN	NaN	NaN	NaN	NaN	-0.800036	NaN	NaN	NaN	NaN	NaN	NaN	NaN	NaN	NaN	NaN	NaN
B7ZLX8;B3KU11;B0YJ56;Q9BXW6-4;Q9BXW6;A8KA30	OSBPL1A	Oxysterol-binding protein;Oxysterol-binding protein-related protein 1	7.95326	NaN	NaN	NaN	NaN	NaN	NaN	NaN	NaN	NaN	NaN	NaN	NaN	NaN	NaN	NaN	NaN	NaN	NaN	NaN	NaN	NaN	NaN	NaN	NaN	NaN	NaN	NaN	NaN	NaN	NaN	NaN	NaN	NaN	NaN	NaN	NaN	NaN	NaN	NaN	NaN	NaN	NaN	NaN	NaN	NaN	NaN
B7ZVZ1;A6NMH6;A6NFQ9;F8W8I8;Q92599-2;F6W7K9;Q92599;Q92599-3	2018-09-08	Septin-8	9.38337	NaN	NaN	NaN	NaN	NaN	NaN	NaN	NaN	NaN	-0.391988	0.193552	1.28937	-0.252779	NaN	NaN	0.221781	0.220407	-1.09322	-0.0992279	1.05127	0.146052	0.2162	NaN	-0.302407	0.658379	0.12904	0.0749425	0.645819	NaN	NaN	NaN	NaN	NaN	NaN	-0.288545	NaN	NaN	NaN	NaN	NaN	NaN	NaN	NaN	NaN	NaN	0.47289
B8ZZ77;Q9H2H8;Q9H2H8-2;H7BZ14;B4DN80;C9K058	PPIL3	Peptidyl-prolyl cis-trans isomerase-like 3;Peptidyl-prolyl cis-trans isomerase	9.10802	NaN	NaN	NaN	NaN	NaN	NaN	NaN	NaN	NaN	NaN	NaN	NaN	NaN	NaN	NaN	NaN	NaN	NaN	NaN	NaN	NaN	NaN	NaN	NaN	NaN	NaN	NaN	0.692525	NaN	NaN	NaN	NaN	NaN	NaN	NaN	NaN	NaN	NaN	NaN	NaN	NaN	NaN	NaN	NaN	NaN	NaN
B8ZZF8;Q9Y4Y9	LSM5	U6 snRNA-associated Sm-like protein LSm5	9.48058	NaN	NaN	NaN	NaN	NaN	NaN	NaN	NaN	NaN	NaN	NaN	NaN	NaN	-0.232415	NaN	NaN	NaN	0.10276	NaN	0.636764	-0.28404	-0.703189	0.467414	NaN	NaN	NaN	0.317721	0.0258604	0.114488	NaN	NaN	NaN	NaN	NaN	-0.385176	NaN	NaN	NaN	NaN	NaN	NaN	NaN	NaN	NaN	NaN	NaN
B8ZZN6;P63165;B8ZZJ0;B8ZZ67;B9A032;G2XKQ0;P63165-2	SUMO1	Small ubiquitin-related modifier 1	9.85995	NaN	NaN	NaN	NaN	NaN	NaN	-1.02141	NaN	NaN	-0.652509	NaN	-0.326192	-0.352194	-0.488001	-0.572308	-1.16537	-0.317767	-1.432	-0.769761	-0.986698	-0.964584	-1.1935	0.0304571	NaN	-0.682321	-0.947205	-0.692602	-0.839637	NaN	-0.437547	-0.859413	-0.60065	-1.00878	-0.930018	-1.31394	-0.345737	-0.59846	NaN	NaN	NaN	-0.901572	NaN	0.0235777	-0.554245	NaN	-0.834792
B8ZZQ6;Q8TBK9;Q86YS2;Q53S24;P06454-2;P06454;Q15202;Q15204;Q15200;B8ZZA1;B8ZZW7;H7C2N1;Q15203;Q7KZ52;Q7Z4R6	PTMA;PTMAP7	Prothymosin alpha;Prothymosin alpha, N-terminally processed;Thymosin alpha-1	10.7465	NaN	-1.74403	NaN	NaN	NaN	NaN	-0.617863	0.00944453	-0.227877	NaN	-0.357833	NaN	-0.937181	NaN	NaN	-0.605677	-0.968939	-0.686926	-0.937269	-0.188699	-1.0561	-0.781821	-0.120617	-1.13376	-1.31504	-1.03337	-1.18295	-1.1944	-1.06426	-1.18066	-1.01906	-0.684831	-1.2816	-1.55758	-1.41245	-1.00942	-1.39878	-1.13917	-1.9143	-1.5435	-1.4302	NaN	NaN	NaN	NaN	-1.19265
B9A069;Q9P0S3;Q53FV1	ORMDL1;ORMDL2	ORM1-like protein 1;ORM1-like protein 2	8.92741	NaN	NaN	NaN	NaN	NaN	NaN	NaN	NaN	NaN	NaN	NaN	NaN	NaN	NaN	NaN	NaN	NaN	NaN	NaN	NaN	NaN	NaN	NaN	NaN	NaN	NaN	0.761678	NaN	NaN	NaN	NaN	NaN	NaN	NaN	-0.177089	NaN	NaN	NaN	NaN	NaN	NaN	NaN	NaN	NaN	NaN	NaN
B9A6K1;Q92609;Q92609-2;C9J3F6	TBC1D5	TBC1 domain family member 5	8.92932	NaN	NaN	NaN	NaN	NaN	NaN	NaN	NaN	NaN	NaN	NaN	NaN	NaN	NaN	NaN	-0.252216	-0.688136	-0.656908	NaN	-0.064469	NaN	NaN	NaN	NaN	NaN	NaN	0.408976	-0.829833	NaN	NaN	NaN	NaN	NaN	NaN	-0.0467633	NaN	NaN	-0.494057	NaN	NaN	NaN	NaN	NaN	NaN	NaN	NaN
B9EG60;S5XAM4;Q9UMS6-2;H0Y9Y3;Q9UMS6-3	SYNPO2	Synaptopodin-2	7.91488	NaN	NaN	NaN	NaN	NaN	NaN	NaN	NaN	NaN	NaN	NaN	NaN	NaN	NaN	NaN	NaN	NaN	NaN	NaN	NaN	NaN	NaN	NaN	NaN	NaN	NaN	NaN	NaN	NaN	NaN	NaN	NaN	NaN	NaN	NaN	NaN	NaN	NaN	NaN	NaN	NaN	NaN	NaN	NaN	NaN	3.86248
B9ZVT1;Q8IXT5	RBM12B	RNA-binding protein 12B	9.05192	NaN	NaN	0.0966995	NaN	NaN	NaN	NaN	NaN	NaN	NaN	NaN	NaN	NaN	NaN	NaN	NaN	0.0779392	NaN	NaN	NaN	NaN	NaN	NaN	-0.481919	NaN	-0.0284277	NaN	0.0925863	NaN	NaN	NaN	NaN	NaN	NaN	-0.336969	NaN	NaN	NaN	NaN	NaN	NaN	NaN	-0.0346383	-1.02013	NaN	NaN
C0IMJ3;Q15063-3	POSTN	Periostin	9.25142	NaN	NaN	NaN	NaN	NaN	NaN	NaN	NaN	NaN	4.65832	NaN	0.348831	NaN	NaN	NaN	NaN	NaN	NaN	NaN	3.51159	NaN	NaN	NaN	NaN	NaN	NaN	NaN	3.38472	NaN	NaN	NaN	NaN	NaN	NaN	NaN	3.94071	NaN	NaN	NaN	NaN	NaN	NaN	NaN	NaN	NaN	NaN
C0JYY2;P04114;E1A689	APOB	Apolipoprotein B-100;Apolipoprotein B-48	9.66626	NaN	NaN	NaN	NaN	NaN	NaN	NaN	NaN	2.38617	3.80559	3.53169	2.35716	2.38488	2.10411	NaN	NaN	NaN	NaN	NaN	NaN	2.96906	2.76307	NaN	3.85021	2.74014	NaN	3.17202	3.5547	NaN	3.58602	1.1413	NaN	2.62016	NaN	NaN	NaN	NaN	NaN	1.48823	NaN	NaN	NaN	NaN	NaN	3.09712	3.62273
C4AMC7;Q6VEQ5;Q7Z3N4;Q9NSV7;A9QQ21;A9QQ13;A9QQ16;A9QQ15;A9QQ12;A9QQ20;A9QQ18;A9QQ17;A9QQ14;Q9NQA3;A8MWX3	WASH3P;WASH2P;DKFZp686C24272;DKFZp434K1323;WASH;WASH6P;WASH4P	Putative WAS protein family homolog 3;WAS protein family homolog 2;WAS protein family homolog 6;Putative WAS protein family homolog 4	8.46213	NaN	NaN	NaN	NaN	NaN	NaN	NaN	NaN	NaN	NaN	NaN	NaN	NaN	NaN	NaN	NaN	NaN	NaN	-0.0116388	NaN	-0.305795	NaN	NaN	NaN	NaN	NaN	NaN	0.786423	NaN	NaN	NaN	NaN	NaN	NaN	NaN	NaN	NaN	NaN	NaN	NaN	NaN	NaN	NaN	NaN	NaN	NaN
C4N9M8;G3V5J8;Q9NUM3-2;Q9NUM3	SLC39A9	Zinc transporter ZIP9	8.05584	NaN	NaN	NaN	NaN	NaN	NaN	NaN	NaN	NaN	NaN	NaN	NaN	NaN	NaN	NaN	NaN	NaN	NaN	NaN	NaN	NaN	NaN	NaN	NaN	NaN	NaN	NaN	NaN	NaN	NaN	NaN	NaN	NaN	NaN	NaN	NaN	NaN	-0.946621	NaN	NaN	NaN	NaN	NaN	NaN	NaN	NaN
C5IWY0;S4TZK2;Q29634;H9BNV2;G9HRL2;G0X8R5;D6MLM5;D6ML12;A7X571	HLA-A		9.9622	NaN	NaN	NaN	NaN	NaN	NaN	NaN	1.81446	4.69122	2.03011	4.56136	1.03913	0.76295	0.558649	2.00659	1.68813	3.44558	1.3616	2.71267	1.75108	-0.466236	-0.760689	0.073454	-1.03728	1.21066	3.45889	0.500095	1.4552	NaN	NaN	NaN	NaN	NaN	NaN	NaN	NaN	0.314123	NaN	NaN	NaN	NaN	NaN	NaN	2.84641	1.98759	-1.16949
C5IYE6;C1K0Y5;Q07000;G9HXH5;D3VN25;S5DU33;S5DNA5;S5DLJ1;S5DI56;S5DHT7;R4S846;R4RUJ2;Q2UV92;I1V1X0;G9G7Y5;G8GW80;G8G137;E3Q1I1;E0WN49;E0WMY8;F6IQR7;F6IQR6;F6IQR5;F6IQR3;F6IQR0;F6IQQ9;F6IQQ7;S5DLJ6;G4V596;G0UDG4;S5DNB1;E3Q0Y5;E0WMP8;F6IQQ6;F6IQR4;F6IQR2;F5CR33;T1R364;S4TZG5;R4QIN9;R4L319;Q545Z0;M9PNV2;M4YNN3;K9L7E2;K7P5T3;I6NWI9;G3D6D6;F4YZV8;E0X9L3;D3JV26;C5IZL7;C5IZL6	HLA-Cw;HLA-C	HLA class I histocompatibility antigen, Cw-15 alpha chain	8.65402	NaN	NaN	NaN	NaN	NaN	NaN	NaN	NaN	NaN	NaN	NaN	NaN	NaN	NaN	NaN	NaN	NaN	NaN	NaN	NaN	NaN	NaN	NaN	NaN	NaN	NaN	NaN	NaN	NaN	NaN	NaN	NaN	NaN	NaN	NaN	NaN	NaN	NaN	NaN	NaN	NaN	NaN	NaN	NaN	NaN	NaN
C7DJS2	GSTP1		10.2349	NaN	0.65929	NaN	0.770658	NaN	2.23195	-2.17658	NaN	NaN	0.835008	1.38486	0.0648269	NaN	2.44259	NaN	NaN	-1.69608	NaN	2.72977	2.51688	3.68268	0.83627	NaN	-3.35375	NaN	2.76766	1.9746	-0.559334	NaN	1.36792	0.115676	NaN	NaN	0.788988	0.555186	NaN	NaN	NaN	NaN	0.920571	NaN	NaN	NaN	NaN	2.60144	1.53946
C7FFM0;G1EMR5	HLA-C		8.30387	NaN	NaN	NaN	NaN	NaN	NaN	NaN	NaN	NaN	NaN	NaN	NaN	NaN	NaN	NaN	NaN	NaN	NaN	NaN	NaN	NaN	NaN	NaN	NaN	NaN	NaN	NaN	1.24797	NaN	NaN	NaN	NaN	NaN	NaN	NaN	NaN	NaN	NaN	NaN	NaN	NaN	NaN	NaN	NaN	NaN	NaN
C8YAE4;U5ZA32;U5YWV7;U3L439;U3KW58;T2HM13;T2HKF7;T1Q7E3;T1Q4Y6;R9Y9M1;R9Y9G2;R9Y6E5;R9Y634;R9Y5G0;R9Y4H6;R9Y445;R9Y438;R9Y3X2;R9Y251;R9Y1Y2;R4IBW8;R4IA65;R4I9P2;Q9B2V6;Q9B2V2;Q9B2U9;Q9B1J9;Q8WCY5;Q8WCW6;Q85L11;Q7YCF0;Q7YCE3;Q7Y7K9;Q7Y6V6;Q6VLK7;Q6VHV2;Q6RRI3;Q6RNG4;Q6RN73;Q6RMP2;Q6RKZ7;Q5XT74;Q5XS99;Q5XRR7;Q5S9T0;Q4ZF72;Q4VFI9;Q4GVU8;Q4GV90;Q4GUT4;Q4GTJ2;Q4GR21;Q4GIJ5;Q4GGC8;Q4GAL3;Q4G9M5;Q4G7F8;…	COX1;coxI;COI;CO1;cox1;MT-CO1	Cytochrome c oxidase subunit 1	8.67257	NaN	NaN	NaN	NaN	NaN	NaN	NaN	NaN	NaN	NaN	NaN	NaN	NaN	NaN	NaN	NaN	NaN	NaN	NaN	NaN	NaN	NaN	NaN	NaN	NaN	NaN	NaN	NaN	NaN	NaN	NaN	NaN	NaN	NaN	NaN	NaN	NaN	NaN	NaN	NaN	NaN	NaN	NaN	NaN	NaN	0.29791
C9IYK6;C9JTE9;A4D0R4;E9PAJ1;Q9UHQ4;Q9UHQ4-2;H7C5E2;C9JGJ9;F8WB99	BCAP29	B-cell receptor-associated protein 29	8.64698	NaN	NaN	NaN	NaN	NaN	NaN	NaN	NaN	NaN	NaN	NaN	NaN	NaN	NaN	NaN	-1.42533	-1.56404	-1.14032	NaN	NaN	NaN	NaN	NaN	NaN	NaN	NaN	-1.25888	NaN	NaN	NaN	NaN	NaN	NaN	NaN	-1.81631	NaN	NaN	NaN	NaN	NaN	NaN	NaN	NaN	NaN	NaN	NaN
C9J0I9;Q86WB0-3;Q86WB0;A4D1L4;Q86WB0-2	ZC3HC1;NIPA	Nuclear-interacting partner of ALK	8.4393	NaN	NaN	NaN	NaN	NaN	NaN	NaN	NaN	NaN	NaN	NaN	NaN	NaN	NaN	NaN	-0.888695	NaN	NaN	-0.235237	NaN	NaN	NaN	NaN	NaN	NaN	NaN	NaN	NaN	NaN	NaN	NaN	NaN	NaN	NaN	NaN	NaN	NaN	NaN	NaN	NaN	NaN	NaN	NaN	NaN	NaN	NaN
C9J0K6;P30626-2;P30626;B4DKK2;B4DHQ6	SRI	Sorcin	10.3021	NaN	NaN	NaN	NaN	NaN	NaN	NaN	NaN	NaN	0.517521	1.57115	0.908468	0.691327	0.652652	1.24051	1.97612	1.33364	0.945505	1.1825	1.94889	0.673969	2.31794	0.979256	0.316672	0.228689	0.033038	0.971039	0.700146	1.39562	1.17761	NaN	1.86805	0.622827	0.61789	1.27879	0.81851	0.519773	0.6333	0.569819	0.130523	0.211064	0.85823	1.22324	2.05382	0.57766	-0.202273
C9J2Y9;B4DHJ3;P30876;C9J4M6;B4DH29;B4DR40	POLR2B	DNA-directed RNA polymerase;DNA-directed RNA polymerase II subunit RPB2	9.84373	-0.282143	NaN	NaN	NaN	NaN	NaN	NaN	NaN	NaN	-0.238223	-0.127105	-0.248413	-0.574053	NaN	NaN	0.231339	-0.0635505	-0.279983	0.0676181	0.191441	-0.649544	-0.448267	-0.443394	-0.319849	0.404524	0.0253027	-0.227457	-0.30906	-0.616546	-0.473319	-0.234379	NaN	NaN	-0.597984	-0.313648	NaN	NaN	NaN	NaN	-0.497842	NaN	NaN	NaN	NaN	NaN	-0.249019
C9J453;B4DLX8;A8K5A0;O15344-2;O15344;B7Z5K6	MID1	E3 ubiquitin-protein ligase Midline-1	8.21168	NaN	NaN	NaN	NaN	NaN	NaN	NaN	NaN	NaN	NaN	NaN	NaN	NaN	NaN	NaN	NaN	0.17132	NaN	NaN	NaN	1.54532	NaN	NaN	NaN	NaN	NaN	NaN	NaN	NaN	NaN	NaN	NaN	NaN	NaN	-1.47897	NaN	NaN	NaN	NaN	NaN	NaN	NaN	NaN	NaN	NaN	NaN
C9J4Z3;P61513;M0R0A1;Q6P4E4;E9PEL3;M0R2L6;G5E9R3	RPL37A	60S ribosomal protein L37a	10.2862	NaN	NaN	NaN	NaN	NaN	NaN	NaN	NaN	NaN	-0.686842	-0.204264	-0.0233442	-0.786616	-0.135715	-0.210289	-0.420304	-0.558637	0.104399	0.238606	-0.448168	-0.342696	-0.215135	-0.219262	-0.589879	-0.874386	-1.03086	-0.368976	0.0832438	-1.1379	-0.66102	-1.30638	0.0599159	-0.745969	NaN	-0.126241	-0.245009	-0.860793	0.0201564	-0.253927	-0.550537	-0.578927	0.458485	-0.295639	0.255106	-0.220649	-0.486388
C9J5N1;B3KSP9;Q9BTE6;Q9BTE6-2;Q9BTE6-3;L7N2F4	PTGES3L-AARSD1;AARSD1	Alanyl-tRNA editing protein Aarsd1	9.25445	0.774034	NaN	NaN	NaN	NaN	NaN	NaN	-2.52805	NaN	NaN	NaN	NaN	-0.266037	NaN	NaN	-1.39572	0.296164	0.775145	1.77047	0.480624	-0.0881415	1.49228	NaN	-1.56755	NaN	NaN	-1.66426	0.126643	NaN	NaN	NaN	NaN	NaN	NaN	-1.84	NaN	NaN	NaN	NaN	NaN	NaN	NaN	NaN	NaN	NaN	-1.01099
C9J5X1;P08069	IGF1R	Tyrosine-protein kinase receptor;Insulin-like growth factor 1 receptor;Insulin-like growth factor 1 receptor alpha chain;Insulin-like growth factor 1 receptor beta chain	7.9993	NaN	NaN	NaN	NaN	NaN	NaN	NaN	NaN	NaN	NaN	NaN	NaN	NaN	NaN	NaN	NaN	NaN	NaN	NaN	NaN	NaN	NaN	NaN	NaN	NaN	NaN	NaN	NaN	NaN	NaN	NaN	NaN	NaN	NaN	NaN	NaN	NaN	NaN	NaN	NaN	NaN	NaN	NaN	NaN	NaN	NaN
C9J6N5;C9JQ40;C9JW51;Q9H098;C9J3Q3;C9JYP1;C9J6Y8;C9JP05	FAM107B	Protein FAM107B	9.33548	NaN	NaN	NaN	NaN	NaN	NaN	NaN	NaN	NaN	NaN	NaN	-1.37535	-0.609093	NaN	-1.61527	-0.641111	-0.749207	-1.51341	-1.65762	NaN	NaN	-1.84952	NaN	-1.54032	-1.30592	-1.17223	NaN	-1.53276	-1.18859	-0.930094	NaN	NaN	NaN	-0.946656	-2.14744	NaN	NaN	NaN	NaN	NaN	NaN	NaN	NaN	NaN	NaN	-1.07341
C9J7K9;B4DTE8;O15162;C9J9P4;H7C5I5;C9J0H3;C9JE06	PLSCR1	Phospholipid scramblase 1	9.08243	NaN	NaN	NaN	NaN	NaN	NaN	NaN	NaN	NaN	NaN	NaN	NaN	NaN	-0.655169	1.03733	NaN	0.638344	-0.450591	0.729842	0.375048	-0.159888	NaN	NaN	NaN	NaN	NaN	NaN	NaN	NaN	NaN	NaN	NaN	NaN	NaN	NaN	NaN	NaN	NaN	NaN	NaN	NaN	NaN	NaN	NaN	NaN	NaN
C9J837;B9A6J2;Q15042;D3DP75;A6H8Z3	RAB3GAP1	Rab3 GTPase-activating protein catalytic subunit	9.39485	NaN	NaN	NaN	NaN	NaN	NaN	NaN	NaN	NaN	-0.640806	NaN	0.0754744	0.489389	NaN	NaN	-0.348549	-0.301344	-0.45758	-0.89297	-0.483882	-0.360144	-0.671203	0.435353	NaN	-0.109199	-0.153027	-0.812786	-0.135929	-0.166201	NaN	NaN	NaN	NaN	NaN	-0.592684	NaN	NaN	NaN	NaN	NaN	NaN	NaN	NaN	NaN	NaN	-0.590858
C9J9I1;Q9C0D9;C9JAG1;G1UI38;Q8WU57	SELI;EPT1	Ethanolaminephosphotransferase 1	9.08382	NaN	NaN	NaN	NaN	NaN	NaN	NaN	NaN	NaN	NaN	NaN	NaN	NaN	NaN	NaN	NaN	NaN	NaN	NaN	NaN	NaN	NaN	NaN	NaN	NaN	NaN	NaN	NaN	NaN	NaN	NaN	NaN	NaN	NaN	NaN	NaN	NaN	NaN	NaN	NaN	NaN	NaN	NaN	0.734779	NaN	NaN
C9J9K3;P08865;A6NE09;Q96RS2	RPSA;RPSAP58	40S ribosomal protein SA	11.3466	0.229867	0.211652	0.14887	0.195693	0.0983725	-0.163508	0.234792	-0.177983	0.219554	0.188241	0.150327	0.362538	-0.0424033	0.338082	0.0424619	-0.230154	0.0303173	0.234376	0.183523	0.172659	-0.187697	0.12167	0.349271	-0.280843	0.0764476	0.173905	-0.0894931	0.140889	-0.219958	-0.136759	-0.341075	0.177216	-0.172085	-0.461533	0.179378	-0.15889	0.0236089	-0.30249	0.258621	0.0237329	0.154668	0.20316	-0.0568144	0.0486954	0.285696	0.0591901
C9JA08;Q96D46;B3KT11;B4DKU1;B3KMN5	NMD3	60S ribosomal export protein NMD3	8.94198	NaN	NaN	NaN	NaN	NaN	NaN	NaN	NaN	NaN	NaN	NaN	NaN	NaN	NaN	NaN	-0.528571	-0.253398	NaN	-0.321351	-0.56589	NaN	NaN	NaN	-0.512075	NaN	NaN	-0.956726	-0.470198	NaN	NaN	NaN	NaN	NaN	NaN	0.129797	NaN	NaN	NaN	NaN	NaN	NaN	NaN	NaN	NaN	NaN	NaN
C9JA28;Q9UNL2;B4E2P2	SSR3	Translocon-associated protein subunit gamma	10.0162	NaN	NaN	NaN	NaN	NaN	NaN	NaN	NaN	NaN	-0.369864	NaN	0.204416	0.352658	NaN	-0.459252	NaN	NaN	0.937269	0.0803907	-0.17705	0.804148	-0.674822	0.177816	-0.188654	0.117906	0.0597806	-0.377136	-0.142698	NaN	0.302582	NaN	NaN	NaN	NaN	0.114277	NaN	NaN	NaN	NaN	NaN	NaN	-0.587149	0.192711	NaN	NaN	-1.19988
C9JAW5;B2R4G1;C9JNU6;Q9Y241	HIGD1A	HIG1 domain family member 1A, mitochondrial	8.87779	NaN	NaN	NaN	NaN	NaN	NaN	NaN	NaN	NaN	NaN	NaN	NaN	NaN	NaN	NaN	NaN	NaN	NaN	NaN	NaN	NaN	NaN	NaN	NaN	NaN	NaN	NaN	-0.162726	NaN	NaN	NaN	NaN	NaN	NaN	NaN	NaN	NaN	NaN	NaN	NaN	NaN	NaN	NaN	NaN	NaN	NaN
C9JAX1;Q16595;H7C585;Q16595-2;Q16595-3	FXN	Frataxin, mitochondrial;Frataxin intermediate form;Frataxin(56-210);Frataxin(78-210);Frataxin mature form	8.5491	NaN	NaN	NaN	NaN	NaN	NaN	NaN	NaN	NaN	NaN	NaN	NaN	NaN	NaN	NaN	-0.655535	NaN	NaN	NaN	NaN	NaN	NaN	NaN	NaN	NaN	NaN	NaN	NaN	NaN	NaN	NaN	NaN	NaN	NaN	NaN	NaN	NaN	NaN	NaN	NaN	NaN	NaN	NaN	NaN	NaN	NaN
C9JCC6;Q14919;Q14919-2;E9PNC7;E9PQX9	DRAP1	Dr1-associated corepressor	9.35627	-0.103537	0.197375	0.0482033	0.128913	-0.0323829	-0.788602	0.248605	NaN	NaN	NaN	NaN	NaN	NaN	NaN	NaN	NaN	NaN	-0.512379	-0.262072	-0.383829	NaN	NaN	-0.545968	-0.666393	NaN	-0.560813	NaN	NaN	NaN	-0.128557	NaN	NaN	NaN	NaN	NaN	NaN	NaN	NaN	NaN	NaN	NaN	NaN	NaN	0.8855	NaN	0.572351
C9JCN8;P15408-3;P15408;P15408-2	FOSL2	Fos-related antigen 2	8.39312	NaN	NaN	NaN	NaN	NaN	NaN	NaN	NaN	NaN	NaN	NaN	NaN	NaN	NaN	NaN	NaN	NaN	NaN	NaN	NaN	-0.577924	NaN	NaN	NaN	NaN	NaN	NaN	NaN	NaN	NaN	NaN	NaN	NaN	NaN	NaN	NaN	NaN	NaN	NaN	NaN	NaN	NaN	NaN	NaN	NaN	NaN
C9JE12;C9JCW7;Q9BVT8	TMUB1	Transmembrane and ubiquitin-like domain-containing protein 1	8.33963	NaN	NaN	NaN	NaN	NaN	NaN	NaN	NaN	NaN	NaN	NaN	NaN	NaN	NaN	NaN	NaN	NaN	NaN	NaN	NaN	NaN	NaN	NaN	NaN	NaN	NaN	NaN	NaN	NaN	NaN	NaN	NaN	NaN	NaN	NaN	NaN	NaN	NaN	NaN	NaN	NaN	NaN	NaN	NaN	NaN	NaN
C9JE98;C9J239;C9J0Q5;C9JFD3;Q9Y618-5;Q9Y618-4;Q9Y618-3;Q9Y618;C9J7T7	NCOR2	Nuclear receptor corepressor 2	7.77157	NaN	NaN	NaN	NaN	NaN	NaN	NaN	NaN	NaN	NaN	NaN	NaN	NaN	NaN	NaN	NaN	NaN	NaN	NaN	NaN	NaN	NaN	NaN	NaN	NaN	NaN	NaN	NaN	NaN	NaN	NaN	NaN	NaN	NaN	-0.0639171	NaN	NaN	NaN	NaN	NaN	NaN	NaN	NaN	NaN	NaN	NaN
C9JEH7;A4FU11;Q496E4;P22090;Q53HI6	RPS4Y1	40S ribosomal protein S4;40S ribosomal protein S4, Y isoform 1	8.01887	NaN	NaN	NaN	NaN	NaN	NaN	NaN	NaN	NaN	NaN	NaN	2.53016	NaN	NaN	NaN	NaN	NaN	NaN	NaN	NaN	NaN	NaN	NaN	NaN	NaN	NaN	NaN	NaN	NaN	NaN	NaN	NaN	NaN	NaN	NaN	NaN	NaN	NaN	NaN	NaN	NaN	NaN	NaN	NaN	NaN	NaN
C9JEJ2;P49585;C9J050;B4E322;B2R8P1;D3DXB2;H7C1T3;C9J2E1	PCYT1A;hCG_2002711	Choline-phosphate cytidylyltransferase A	10.0277	1.95992	NaN	NaN	NaN	2.67158	2.87432	1.76511	1.95724	NaN	2.00046	2.57471	1.03224	1.71547	0.958116	1.07646	0.277809	1.03412	0.403071	0.798617	0.250782	1.05706	NaN	0.486408	-0.288418	-0.258579	2.0088	-0.231187	0.111321	NaN	0.431287	1.61048	NaN	NaN	NaN	1.68833	1.53851	1.43496	NaN	NaN	NaN	1.38728	3.79641	2.07162	NaN	2.17008	1.27072
C9JEU5;C9JC84;P02679-2;P02679;Q7Z664	FGG;DKFZp779N0926	Fibrinogen gamma chain	10.6358	4.23308	NaN	3.96969	NaN	2.86092	NaN	3.38443	NaN	5.18026	5.3908	3.25915	4.2176	4.34461	4.40499	4.80193	4.24331	4.66327	5.35486	5.04811	4.67252	5.88487	4.99387	4.0095	6.46326	4.08706	NaN	4.79039	4.04283	4.12666	3.97762	NaN	4.76093	4.10092	4.34679	6.40311	NaN	4.20141	4.89823	5.15479	5.10821	2.92701	NaN	5.02222	5.52331	4.25185	4.84989
C9JF17;P05090;B4DGC3;C9JX71	APOD	Apolipoprotein D	8.84425	NaN	NaN	NaN	NaN	NaN	NaN	NaN	NaN	NaN	NaN	NaN	NaN	NaN	2.25092	NaN	NaN	NaN	NaN	2.33599	2.91322	NaN	NaN	NaN	NaN	NaN	NaN	NaN	NaN	NaN	NaN	NaN	NaN	NaN	NaN	NaN	NaN	NaN	NaN	NaN	NaN	NaN	NaN	NaN	NaN	NaN	NaN
C9JFE4;Q13098-5;Q13098;Q13098-7;A8K070;B4DND6;Q13098-6	GPS1	COP9 signalosome complex subunit 1	10.0784	0.101118	-0.098689	0.422752	0.445291	NaN	0.192529	0.263466	-0.588421	0.455653	-0.0939657	-0.0246034	-0.290986	0.0802377	0.133132	-0.363564	0.343809	-0.178737	-0.201146	0.365632	0.0702469	-0.0802395	-0.0497952	-0.120094	-0.0220338	-0.504671	-0.241962	-0.0243063	0.23265	-0.532766	-0.864414	-0.119024	NaN	-0.524164	-1.14828	-0.154969	NaN	0.19938	-0.387066	-0.103804	NaN	-0.660564	-0.765551	0.321413	NaN	0.249839	-0.0434759
C9JFR7;G4XXL9;P99999	CYCS	Cytochrome c	10.9205	0.324085	0.033098	-0.0906408	0.221168	0.138883	-0.207009	-0.00204872	0.398675	-0.239831	-0.143611	-0.163597	-0.0835425	0.399996	-0.809952	-0.0574642	-1.22041	0.649738	0.117842	0.28879	-0.767579	0.431435	-0.111889	-0.814122	-0.431162	0.367415	0.109779	0.0897269	-0.0692898	0.387129	0.00522609	0.158574	-0.0672709	0.073091	0.167351	-0.0686767	-0.907469	0.392953	0.508276	-0.736177	-0.56621	-0.14954	0.254382	-0.472537	-0.00714361	0.273032	0.180042
C9JG97;C9JEH3;Q13685;C9JTS3;Q59EM1	AAMP	Angio-associated migratory cell protein	8.48643	NaN	NaN	NaN	NaN	NaN	NaN	NaN	NaN	NaN	NaN	NaN	NaN	NaN	NaN	NaN	NaN	NaN	NaN	NaN	NaN	NaN	NaN	NaN	NaN	NaN	NaN	NaN	NaN	NaN	NaN	NaN	NaN	NaN	NaN	-1.79423	NaN	NaN	NaN	NaN	NaN	NaN	NaN	NaN	NaN	NaN	NaN
C9JIF9;P13798;H7C1U0	APEH	Acylamino-acid-releasing enzyme	10.1138	-0.551885	0.00976034	NaN	0.07353	-0.351515	-0.633106	-1.82224	-0.322075	-0.842295	-0.275068	0.0132794	0.341122	-0.277277	-0.537745	-0.714927	0.314851	-0.13818	0.367868	-0.855627	-0.0754851	0.572158	0.150913	-0.630837	-0.0803693	0.288859	-0.279911	-0.0709826	0.236096	-0.366028	0.243054	NaN	NaN	-1.27119	NaN	-0.706717	-0.618145	-0.0773797	-0.172744	-0.560813	-0.295393	-0.29673	-0.574461	0.496246	0.466188	-0.0633484	0.0488929
C9JIR6;A8K599;Q4J6C0;B3KP90;O75688-4;O75688-2;O75688;B8ZZF0;O75688-5	PPM1B	Protein phosphatase 1B	8.6335	NaN	NaN	NaN	NaN	NaN	NaN	NaN	NaN	NaN	NaN	NaN	NaN	NaN	NaN	NaN	0.0467869	NaN	-0.872474	NaN	0.247577	NaN	NaN	NaN	NaN	NaN	NaN	NaN	NaN	NaN	NaN	NaN	NaN	NaN	NaN	NaN	NaN	NaN	NaN	NaN	NaN	NaN	NaN	NaN	NaN	NaN	NaN
C9JJ19;P82930;A4UCR9	MRPS34	28S ribosomal protein S34, mitochondrial	9.5457	-0.58477	NaN	NaN	NaN	-0.975997	-0.0511633	-0.943209	-0.736908	NaN	-0.20063	NaN	NaN	NaN	NaN	NaN	-1.13829	-0.424336	-0.639232	-0.412511	NaN	-0.858299	0.202937	0.96455	-0.533763	NaN	-0.117241	0.0354461	-0.600841	NaN	NaN	NaN	NaN	NaN	NaN	NaN	NaN	NaN	NaN	NaN	NaN	NaN	-0.48944	NaN	-0.592361	-0.618427	-0.298766
C9JLU1;P52434;C9JBJ6;C9JCU7	POLR2H	DNA-directed RNA polymerases I, II, and III subunit RPABC3	9.71002	NaN	-0.314174	NaN	NaN	NaN	0.836085	0.303258	-0.396927	NaN	NaN	NaN	0.53506	NaN	-0.17627	NaN	NaN	0.548839	NaN	NaN	NaN	NaN	NaN	1.31739	NaN	-1.23389	0.0614514	0.122214	-0.187514	NaN	NaN	NaN	NaN	-0.156655	NaN	0.403589	NaN	NaN	NaN	NaN	NaN	NaN	1.19119	-0.278223	-0.120274	0.240444	-0.673014
C9JM82;B4DJ62;G3XAH0;Q7KYV2;Q59GE1;Q99648;Q99719;O95648;F8W9E5;E7EQM7;E7EPG2;E7EX32;Q99719-2	SEPT5;CDCrel-1	Septin-5	7.72054	NaN	NaN	NaN	NaN	NaN	NaN	NaN	NaN	NaN	NaN	NaN	NaN	NaN	NaN	NaN	NaN	NaN	NaN	NaN	NaN	NaN	NaN	NaN	NaN	NaN	NaN	NaN	NaN	NaN	NaN	NaN	NaN	NaN	NaN	NaN	NaN	NaN	NaN	NaN	NaN	NaN	NaN	NaN	NaN	NaN	NaN
C9JME2;Q9Y4F1;Q9Y4F1-2	FARP1	FERM, RhoGEF and pleckstrin domain-containing protein 1	8.18333	NaN	NaN	NaN	NaN	NaN	NaN	NaN	NaN	NaN	NaN	NaN	NaN	NaN	1.99942	NaN	NaN	NaN	NaN	NaN	NaN	NaN	NaN	NaN	NaN	NaN	NaN	NaN	NaN	NaN	NaN	NaN	NaN	NaN	NaN	NaN	NaN	NaN	NaN	NaN	NaN	NaN	NaN	NaN	NaN	NaN	NaN
C9JNE2;Q9Y530;C9JXC3;C9J5P1	OARD1	O-acetyl-ADP-ribose deacetylase 1	8.57183	NaN	NaN	NaN	NaN	NaN	NaN	NaN	NaN	NaN	NaN	NaN	NaN	NaN	NaN	NaN	NaN	NaN	NaN	NaN	NaN	NaN	NaN	NaN	NaN	NaN	NaN	2.06353	NaN	NaN	NaN	NaN	NaN	NaN	NaN	-0.850799	NaN	NaN	NaN	NaN	NaN	NaN	NaN	NaN	NaN	NaN	NaN
C9JP00;Q9NR56;Q86VM6	MBNL1	Muscleblind-like protein 1	9.66543	NaN	NaN	NaN	NaN	NaN	NaN	NaN	NaN	NaN	-0.00417777	NaN	NaN	-0.48388	0.105085	NaN	0.383643	0.229014	0.0591756	0.488246	0.652157	0.327077	NaN	NaN	NaN	NaN	NaN	0.0912722	1.01106	NaN	NaN	0.787543	NaN	NaN	NaN	0.308886	NaN	NaN	NaN	NaN	NaN	NaN	NaN	0.103843	NaN	0.0122717	NaN
C9JPX5;C9JKL2;O95772;A4D1X0;C9JJ39;C9J3F5	STARD3NL	MLN64 N-terminal domain homolog	8.41843	NaN	NaN	NaN	NaN	NaN	NaN	NaN	NaN	NaN	NaN	NaN	NaN	NaN	NaN	NaN	NaN	NaN	-0.894082	NaN	NaN	NaN	NaN	NaN	NaN	NaN	NaN	NaN	NaN	NaN	NaN	NaN	NaN	NaN	NaN	NaN	NaN	NaN	NaN	NaN	NaN	NaN	NaN	NaN	NaN	NaN	NaN
C9JQV0;Q9BRJ6;H7C0T1;H7C2R9	C7orf50	Uncharacterized protein C7orf50	9.52905	NaN	NaN	NaN	NaN	NaN	NaN	NaN	NaN	NaN	NaN	NaN	NaN	NaN	NaN	NaN	-0.938397	-0.851437	-2.68751	-0.378643	-0.187722	-0.97078	-0.662297	NaN	-1.02799	-1.02201	-0.816559	NaN	-0.558638	NaN	-1.06798	NaN	NaN	NaN	NaN	-1.08502	NaN	NaN	NaN	0.860337	NaN	NaN	NaN	NaN	NaN	NaN	NaN
C9JSR1;Q8NCE2-3;Q8NCE2-2;Q8NCE2;C9JR61;Q8WYY9	MTMR14	Myotubularin-related protein 14	7.99067	NaN	NaN	NaN	NaN	NaN	NaN	NaN	NaN	NaN	NaN	NaN	NaN	NaN	NaN	NaN	NaN	NaN	NaN	0.621977	NaN	NaN	NaN	NaN	NaN	NaN	NaN	NaN	NaN	NaN	NaN	NaN	NaN	NaN	NaN	NaN	NaN	NaN	NaN	NaN	NaN	NaN	NaN	NaN	NaN	NaN	NaN
C9JTZ6;E9PAL9;Q9H857-3;Q9H857-2;Q9H857-4;Q9H857;H7C519	NT5DC2	5-nucleotidase domain-containing protein 2	8.89867	NaN	NaN	NaN	NaN	NaN	NaN	NaN	NaN	NaN	NaN	NaN	NaN	NaN	NaN	NaN	-0.0834041	-0.132379	NaN	-0.146525	NaN	NaN	0.925275	-0.651499	-0.62368	NaN	NaN	-0.542803	NaN	NaN	NaN	NaN	NaN	NaN	NaN	NaN	NaN	NaN	NaN	NaN	NaN	NaN	NaN	NaN	NaN	NaN	NaN
C9JV49;B2R7G6;B4DDY8;P49590;C9JHI8;E9PG66;B4DQ67;B4DSY5;B4DDN8	HARS2	Probable histidine--tRNA ligase, mitochondrial	8.60256	NaN	NaN	NaN	NaN	NaN	NaN	NaN	NaN	NaN	NaN	NaN	NaN	NaN	NaN	NaN	NaN	NaN	NaN	NaN	NaN	NaN	0.465779	NaN	NaN	NaN	NaN	NaN	NaN	NaN	NaN	NaN	NaN	NaN	NaN	NaN	NaN	NaN	NaN	NaN	NaN	NaN	NaN	NaN	NaN	NaN	NaN
C9JW74;A4D1L9;Q5EB52-2;Q5EB52;C9JWU9;C9JSW2;B4DQW6;Q5EB52-3;C9JRA9;C9JCM6	MEST	Mesoderm-specific transcript homolog protein	8.64894	NaN	NaN	NaN	NaN	NaN	NaN	NaN	NaN	NaN	NaN	NaN	NaN	NaN	NaN	NaN	NaN	NaN	NaN	NaN	NaN	NaN	NaN	NaN	NaN	NaN	NaN	NaN	NaN	NaN	NaN	NaN	NaN	NaN	NaN	NaN	NaN	NaN	NaN	NaN	NaN	NaN	NaN	NaN	3.65047	NaN	NaN
C9JXB8;C9JNW5;P83731	RPL24	60S ribosomal protein L24	10.6616	0.844536	0.240145	NaN	NaN	NaN	NaN	0.401501	NaN	0.193486	0.318146	0.0713049	0.233597	0.288234	0.0612941	0.361454	0.00348108	0.0342382	0.5556	0.388484	-0.179192	-0.587653	-0.198992	-0.0205873	-0.383709	0.480478	0.19808	-0.298776	0.150641	-0.0747794	-0.117324	0.517874	0.726146	0.120674	-0.391328	-0.156266	0.0196597	0.118744	0.0797845	0.315212	-0.309674	-0.00416336	0.691709	-0.114922	0.186607	0.425584	-0.0500948
C9JYQ9;H0Y8C2;Q6P5R6	RPL22L1	60S ribosomal protein L22-like 1	8.63358	NaN	NaN	NaN	NaN	NaN	NaN	NaN	NaN	NaN	NaN	NaN	NaN	NaN	NaN	NaN	NaN	NaN	NaN	NaN	NaN	NaN	NaN	NaN	NaN	NaN	NaN	NaN	NaN	NaN	NaN	NaN	NaN	NaN	NaN	NaN	NaN	NaN	NaN	NaN	NaN	NaN	NaN	NaN	NaN	NaN	NaN
C9JZG9;C9JZY6;A4D1L5;P62256;H7C4M9;P62256-2;C9J8Q9	UBE2H	Ubiquitin-conjugating enzyme E2 H	8.86003	NaN	NaN	NaN	NaN	NaN	NaN	NaN	NaN	NaN	NaN	NaN	NaN	NaN	NaN	0.0717851	-0.504264	-0.208466	-0.760067	NaN	-1.17722	NaN	-0.295018	NaN	NaN	NaN	NaN	NaN	-0.21792	NaN	NaN	NaN	NaN	NaN	NaN	NaN	NaN	NaN	NaN	NaN	NaN	NaN	NaN	NaN	NaN	NaN	NaN
C9JZR2;O60716-5;O60716-3;O60716-2;O60716;Q68DU0;O60716-13;O60716-11;O60716-10;O60716-8;O60716-9;O60716-7;O60716-6;O60716-4;Q96FS1;O60716-21;O60716-19;O60716-16;O60716-18;O60716-15;O60716-17;O60716-14;O60716-12;O60716-24;O60716-23;O60716-22;O60716-20;Q7KZJ3;O60716-29;O60716-27;O60716-26;O60716-25;O60716-32;O60716-31;O60716-30;O60716-28	CTNND1;DKFZp781O2021	Catenin delta-1	10.7062	1.3511	0.827502	1.58835	1.70393	0.692292	1.15863	1.50155	1.07256	0.281889	0.298898	0.970112	-0.149532	0.981613	1.67125	1.36361	1.56226	1.15159	0.274253	0.822689	0.67211	1.10909	1.09126	0.725812	0.818803	0.400701	1.24537	0.913576	1.23294	1.02835	0.465269	0.993319	1.86307	0.915947	-0.00877379	1.13558	1.42085	-0.652977	0.626858	0.825144	0.591556	0.783992	1.26663	1.53377	0.655298	1.28759	1.29891
C9JZR4;Q9NP61-2;Q9NP61;B7Z6L2	ARFGAP3	ADP-ribosylation factor GTPase-activating protein 3	8.89994	NaN	NaN	NaN	NaN	NaN	NaN	NaN	NaN	NaN	NaN	NaN	NaN	NaN	NaN	NaN	NaN	NaN	NaN	NaN	NaN	NaN	NaN	NaN	NaN	NaN	NaN	NaN	NaN	NaN	NaN	NaN	NaN	NaN	NaN	NaN	NaN	NaN	NaN	NaN	NaN	NaN	NaN	NaN	NaN	NaN	NaN
CON__ENSEMBL:ENSBTAP00000018229;CON__Q3MHN5			8.61007	NaN	NaN	NaN	NaN	NaN	NaN	NaN	NaN	NaN	NaN	NaN	NaN	NaN	NaN	NaN	NaN	NaN	NaN	NaN	NaN	NaN	NaN	NaN	NaN	NaN	NaN	NaN	NaN	NaN	NaN	NaN	NaN	NaN	NaN	NaN	NaN	NaN	NaN	NaN	NaN	NaN	NaN	NaN	NaN	NaN	NaN
CON__ENSEMBL:ENSBTAP00000024146			9.10377	NaN	NaN	NaN	NaN	NaN	NaN	NaN	NaN	NaN	NaN	NaN	NaN	NaN	NaN	NaN	NaN	2.82487	2.77497	3.15804	3.04752	NaN	2.60481	NaN	2.66529	NaN	NaN	2.87779	NaN	NaN	NaN	NaN	NaN	NaN	NaN	3.23801	NaN	NaN	NaN	NaN	NaN	NaN	NaN	NaN	NaN	NaN	NaN
CON__O43790;B4DN72;O43790;A8K872	KRT86	Keratin, type II cuticular Hb6	10.7231	-1.6693	-1.66114	-1.72471	0.212156	NaN	-1.3927	-2.33328	-1.38823	-1.64925	-2.01322	-2.35591	-2.4	-1.52394	-1.34659	-2.19289	-1.16426	-1.03229	-1.99221	-1.56709	-1.92856	-0.991159	-1.48854	-1.50754	-0.666818	-1.35033	-1.84346	-1.02937	-0.680936	-1.41527	-1.15312	-1.25295	-2.04023	-1.96008	-1.58443	-0.884245	1.32775	-1.6942	-1.2309	-2.09117	-1.78255	-2.45427	-1.71064	-3.0168	-1.94838	-2.15396	0.158148
CON__O76013;O76013;O76013-2	KRT36	Keratin, type I cuticular Ha6	9.12574	NaN	NaN	NaN	NaN	NaN	NaN	NaN	NaN	NaN	NaN	NaN	NaN	NaN	NaN	NaN	NaN	NaN	NaN	NaN	NaN	NaN	NaN	NaN	NaN	NaN	NaN	NaN	NaN	NaN	NaN	NaN	NaN	NaN	NaN	NaN	NaN	NaN	NaN	NaN	NaN	NaN	NaN	NaN	NaN	NaN	NaN
CON__O95678;O95678	KRT75	Keratin, type II cytoskeletal 75	9.58063	NaN	NaN	NaN	NaN	NaN	NaN	NaN	NaN	NaN	NaN	NaN	2.63576	NaN	1.70327	NaN	NaN	NaN	NaN	NaN	NaN	NaN	NaN	NaN	NaN	NaN	NaN	NaN	3.22972	NaN	4.04819	NaN	NaN	NaN	NaN	NaN	NaN	NaN	NaN	NaN	NaN	NaN	NaN	NaN	NaN	NaN	NaN
CON__P00711			9.71899	NaN	NaN	NaN	NaN	NaN	NaN	NaN	NaN	NaN	3.16825	NaN	3.43492	4.29534	3.14893	NaN	NaN	NaN	NaN	NaN	NaN	NaN	NaN	NaN	NaN	NaN	NaN	NaN	NaN	NaN	NaN	NaN	NaN	NaN	NaN	NaN	NaN	NaN	NaN	NaN	NaN	NaN	4.13198	3.17536	4.46186	4.67518	NaN
CON__P00761			11.0164	NaN	NaN	NaN	NaN	NaN	NaN	NaN	4.09249	NaN	NaN	NaN	NaN	NaN	NaN	5.81425	NaN	NaN	NaN	NaN	NaN	NaN	NaN	NaN	NaN	NaN	5.74174	NaN	NaN	NaN	NaN	NaN	NaN	7.16312	NaN	NaN	NaN	NaN	7.72023	NaN	NaN	NaN	NaN	NaN	7.93122	NaN	NaN
CON__P01966			11.0235	NaN	NaN	NaN	NaN	NaN	NaN	NaN	NaN	NaN	NaN	NaN	NaN	5.82689	NaN	NaN	4.47387	4.04812	4.31981	3.86218	3.28444	5.9867	4.5234	3.8409	4.17632	NaN	2.90759	4.39471	3.45625	NaN	NaN	NaN	NaN	NaN	NaN	NaN	NaN	NaN	NaN	NaN	NaN	NaN	NaN	NaN	5.1668	6.54786	4.91028
CON__P02533;P02533	KRT14	Keratin, type I cytoskeletal 14	11.2967	3.85081	NaN	NaN	NaN	4.07517	NaN	NaN	NaN	NaN	2.87078	NaN	2.93192	5.70664	3.47937	6.17727	3.98485	NaN	NaN	NaN	4.67122	5.5763	4.11047	NaN	7.90351	6.53898	NaN	6.04034	6.52443	4.70516	NaN	5.49025	6.15531	3.6676	4.18987	5.05563	3.39953	NaN	5.29286	6.02809	NaN	NaN	2.54204	2.82097	NaN	6.81332	5.38691
CON__P02584			9.8767	NaN	NaN	NaN	NaN	NaN	NaN	NaN	1.04059	5.72021	NaN	NaN	NaN	NaN	NaN	NaN	3.82364	NaN	2.79686	2.75701	NaN	NaN	3.11404	NaN	NaN	NaN	5.84742	2.4504	3.27161	NaN	NaN	0.588465	NaN	NaN	NaN	NaN	NaN	NaN	NaN	NaN	NaN	NaN	NaN	NaN	NaN	NaN	NaN
CON__P02662			10.6947	4.7103	5.52185	5.26159	5.9457	4.55571	6.34755	5.38308	5.82887	NaN	5.69047	4.42986	5.76354	6.34363	6.2794	4.83661	NaN	NaN	NaN	NaN	NaN	NaN	NaN	3.63984	6.82918	6.10454	5.84602	4.13112	7.00666	6.44511	5.40139	6.59715	4.91472	5.99546	5.62928	6.63901	4.75739	6.15335	NaN	4.36424	6.08648	2.96061	6.05681	5.41739	6.24785	5.57742	5.86725
CON__P02663			10.4624	NaN	NaN	NaN	NaN	4.46219	3.42847	NaN	5.57828	4.63225	6.20197	4.01562	NaN	NaN	NaN	NaN	NaN	NaN	NaN	NaN	NaN	NaN	NaN	4.69844	NaN	5.21522	3.64966	NaN	5.57464	4.29718	5.49635	NaN	NaN	NaN	NaN	NaN	3.89782	NaN	NaN	NaN	NaN	NaN	3.80488	2.95005	3.40729	4.79823	NaN
CON__P02666			10.5645	NaN	NaN	NaN	6.73297	5.39114	6.98806	NaN	6.76229	NaN	5.87256	4.36391	5.2448	5.7665	4.39071	4.17431	NaN	NaN	NaN	NaN	NaN	NaN	NaN	NaN	6.6613	5.32526	4.90846	NaN	5.78799	7.34501	4.88474	4.25638	3.77519	3.39794	5.27001	4.93684	3.06784	4.22284	3.63808	3.34572	3.84246	2.42968	6.44503	6.01611	6.8263	6.29087	NaN
CON__P02668			10.4381	NaN	NaN	NaN	NaN	NaN	NaN	NaN	NaN	NaN	5.37573	4.32675	4.49339	4.75015	4.37476	5.48159	NaN	NaN	NaN	NaN	NaN	NaN	NaN	4.91494	5.87741	5.33282	3.97278	3.80985	5.43589	4.55473	4.43458	4.37048	4.5545	4.04815	4.63659	5.90949	3.75898	5.11136	4.59214	3.32582	4.96039	4.1029	5.21022	2.93075	4.51672	4.6328	NaN
CON__P02754			10.672	NaN	2.48973	NaN	3.65247	NaN	NaN	NaN	NaN	NaN	3.93785	4.15739	4.65651	5.92111	4.87006	4.88178	NaN	NaN	NaN	NaN	NaN	NaN	NaN	4.35132	5.3888	5.48681	4.94471	2.38768	4.82333	4.50419	4.4501	NaN	3.80114	2.82409	3.7719	5.08782	3.5981	4.38449	3.71491	2.94263	5.13447	3.61984	5.62144	4.94941	5.68188	5.44155	NaN
CON__P02768-1;P02768;F6KPG5;B2RBS8;A8K9P0;B4DPP6;Q56G89;H0YA55;D6RHD5;Q8IUK7;P02768-2;C9JKR2	ALB	Serum albumin	12.0494	6.76401	5.92665	6.713	5.61278	6.90627	7.87286	5.79963	7.18474	6.83839	6.00607	5.03241	5.76176	5.97672	5.68553	5.82242	6.39069	5.98774	6.07509	5.99532	6.02691	6.83599	5.75043	6.15973	7.29736	5.82125	5.43796	6.15471	6.12613	6.37806	5.91162	5.00685	5.65272	5.58049	6.15452	5.75614	5.32621	5.56293	6.02075	5.24557	6.15262	5.07349	6.12226	5.59932	6.08307	5.28154	6.66284
CON__P02769			11.6633	7.69362	5.64585	6.28593	4.9895	6.9833	6.74159	5.4058	7.83617	5.39269	4.81525	4.33571	4.75274	5.40943	4.77602	4.71223	5.21692	5.43359	5.19265	5.10309	5.28231	5.21994	4.93579	5.49286	6.04365	5.57691	4.38823	4.91782	5.23075	5.1772	4.65624	4.22918	3.61459	4.00229	4.35858	5.57735	3.94531	4.29788	4.79328	3.74975	4.7066	4.04108	4.57518	4.55274	5.22061	4.58807	4.63576
CON__P02777			9.13194	NaN	NaN	NaN	NaN	NaN	NaN	NaN	NaN	NaN	NaN	NaN	NaN	NaN	NaN	NaN	3.75561	NaN	3.71357	3.48636	3.81502	NaN	3.94299	NaN	NaN	NaN	NaN	NaN	3.31488	NaN	NaN	NaN	NaN	NaN	NaN	NaN	NaN	NaN	NaN	NaN	NaN	NaN	NaN	NaN	NaN	NaN	3.75166
CON__P04259;B4DKV4			8.53786	NaN	NaN	NaN	NaN	NaN	NaN	NaN	NaN	NaN	NaN	NaN	NaN	4.52799	NaN	NaN	NaN	NaN	NaN	NaN	NaN	NaN	NaN	NaN	NaN	NaN	NaN	NaN	NaN	NaN	NaN	NaN	NaN	NaN	NaN	NaN	NaN	NaN	NaN	NaN	NaN	NaN	NaN	NaN	NaN	NaN	5.36053
CON__P05784			9.2394	NaN	NaN	NaN	NaN	NaN	NaN	NaN	NaN	NaN	NaN	NaN	NaN	NaN	NaN	NaN	NaN	NaN	NaN	-2.27056	NaN	NaN	NaN	NaN	NaN	NaN	NaN	NaN	-3.02749	NaN	NaN	NaN	NaN	NaN	NaN	-1.03591	NaN	NaN	NaN	NaN	-1.78739	NaN	NaN	NaN	NaN	NaN	NaN
CON__P05787;P05787;P05787-2;Q969I0;F8VUG2;Q7L4M3	KRT8	Keratin, type II cytoskeletal 8	12.1305	-1.26981	-0.882918	-1.29879	-0.879495	-2.60544	-0.932143	-2.71793	-0.699419	-2.81866	-1.81811	-0.472321	-1.64698	-1.92286	-0.231079	-2.13258	-0.53243	-1.69805	-2.2462	-0.772453	-2.8058	-0.984649	-2.17695	-1.63401	-0.920255	-2.40849	-1.48568	-1.79183	-2.02031	-1.39045	-0.662849	-1.05012	-3.16402	-0.862161	-1.13393	-0.612494	-1.80655	0.419835	-0.985744	-0.738335	-2.1839	-0.604994	-0.596361	-1.48298	-0.501705	-1.40403	-1.79158
CON__P06868			8.19921	NaN	NaN	NaN	NaN	NaN	NaN	NaN	NaN	NaN	NaN	NaN	NaN	NaN	NaN	NaN	3.48562	NaN	3.46	NaN	NaN	NaN	NaN	NaN	NaN	NaN	NaN	NaN	NaN	NaN	NaN	NaN	NaN	NaN	NaN	NaN	NaN	NaN	NaN	NaN	NaN	NaN	NaN	NaN	NaN	NaN	NaN
CON__P08727			9.9231	NaN	NaN	2.39208	NaN	NaN	NaN	NaN	NaN	NaN	NaN	3.09628	NaN	NaN	NaN	NaN	4.00473	NaN	0.986874	3.49209	NaN	4.23821	NaN	3.18063	NaN	NaN	2.87178	NaN	3.82306	NaN	3.86269	2.24804	NaN	3.3363	NaN	NaN	NaN	3.50118	4.2206	NaN	NaN	NaN	2.33519	2.41107	2.27607	2.56081	NaN
CON__P08729			9.37253	NaN	NaN	NaN	NaN	NaN	NaN	NaN	NaN	NaN	NaN	NaN	NaN	NaN	NaN	NaN	NaN	NaN	NaN	NaN	NaN	-2.21915	-2.14287	NaN	NaN	NaN	NaN	-3.68605	-2.80618	NaN	-0.397693	NaN	NaN	NaN	NaN	NaN	NaN	NaN	NaN	NaN	NaN	NaN	NaN	NaN	NaN	NaN	NaN
CON__P08730-1			7.54741	NaN	NaN	NaN	NaN	NaN	NaN	NaN	NaN	NaN	NaN	NaN	NaN	NaN	NaN	NaN	NaN	NaN	NaN	NaN	NaN	NaN	NaN	NaN	NaN	NaN	NaN	NaN	NaN	NaN	NaN	NaN	NaN	NaN	NaN	NaN	NaN	NaN	NaN	NaN	NaN	NaN	NaN	NaN	NaN	NaN	NaN
CON__P08779;P08779	KRT16	Keratin, type I cytoskeletal 16	11.0038	NaN	NaN	NaN	NaN	NaN	1.57557	NaN	5.64018	NaN	2.56277	NaN	NaN	5.24442	3.72156	4.06392	NaN	NaN	NaN	4.05808	NaN	5.69504	4.43981	NaN	7.2185	4.91102	3.06022	4.62649	6.02393	3.54471	2.89497	NaN	6.00649	4.37565	4.98025	5.45432	2.86113	5.01405	NaN	4.03814	NaN	2.97258	2.07224	1.89631	NaN	6.43143	5.80514
CON__P12763			10.706	4.42943	4.66449	4.63114	3.0228	3.89794	4.33148	4.09999	4.56096	4.12436	4.59522	3.09187	4.17659	4.88957	4.22127	4.83597	4.57466	4.9711	5.68381	4.23183	5.28621	5.26785	5.1561	4.43182	5.93113	4.54453	3.38069	5.05518	4.6227	4.36483	3.89749	4.71724	3.67183	3.07604	4.39124	5.84121	3.28377	4.41498	5.019	3.35606	4.72231	2.40799	3.45716	3.20029	3.89501	2.60335	4.62193
CON__P13645;P13645	KRT10	Keratin, type I cytoskeletal 10	11.0524	5.5464	5.20828	6.69256	5.70358	6.88116	6.40877	5.43225	6.5926	4.64517	5.05027	3.76256	3.8743	5.33463	4.01049	5.04172	4.30671	3.81157	4.7742	2.85674	3.10548	3.51971	3.09025	5.49457	6.76521	6.064	4.33485	3.52533	4.8062	5.15082	5.68907	4.515	4.27672	4.04088	5.56165	5.82525	4.71956	4.89404	4.04394	3.4418	4.26723	3.78152	5.18558	4.28374	5.61955	4.61039	4.60039
CON__P13646-1;A1A4E9	KRT13		10.0156	3.68663	NaN	NaN	NaN	NaN	NaN	NaN	NaN	NaN	NaN	NaN	NaN	NaN	NaN	NaN	NaN	NaN	NaN	NaN	NaN	6.8589	NaN	5.76839	8.79888	NaN	NaN	NaN	4.98759	NaN	NaN	NaN	NaN	NaN	NaN	NaN	NaN	NaN	NaN	NaN	NaN	NaN	NaN	NaN	NaN	NaN	NaN
CON__P13647;P13647	KRT5	Keratin, type II cytoskeletal 5	11.5916	5.81743	4.23692	5.41933	5.34	5.2146	5.50498	3.82932	4.32443	3.43379	6.20903	3.78996	4.79515	5.81668	6.31218	5.97136	5.49159	7.68881	7.46067	5.26753	3.89629	6.20365	7.37113	6.03585	6.19347	5.51523	5.41083	5.69374	4.91602	5.89574	5.65528	4.9302	5.44898	4.54598	5.91024	6.32936	4.6231	5.87386	6.48418	5.9939	4.07272	NaN	5.93954	4.66825	6.24515	4.91651	7.03165
CON__P15497			9.37831	NaN	NaN	1.45296	NaN	NaN	NaN	NaN	NaN	NaN	NaN	NaN	NaN	NaN	NaN	NaN	3.59779	2.80675	3.57889	2.27139	2.49875	4.76016	2.88769	2.71586	3.55304	NaN	NaN	4.62316	1.57846	NaN	1.9344	NaN	NaN	NaN	NaN	1.88332	NaN	NaN	NaN	NaN	NaN	NaN	NaN	NaN	3.10641	NaN	NaN
CON__P19001			9.06062	NaN	NaN	NaN	NaN	NaN	NaN	NaN	NaN	NaN	NaN	NaN	NaN	NaN	NaN	NaN	NaN	NaN	NaN	NaN	NaN	NaN	NaN	NaN	NaN	NaN	NaN	NaN	NaN	NaN	NaN	NaN	NaN	NaN	NaN	NaN	NaN	NaN	NaN	NaN	NaN	NaN	NaN	NaN	NaN	NaN	NaN
CON__P19012;A8MT21;B3KRA2	KRT15	Keratin, type I cytoskeletal 15	10.7483	3.30857	NaN	3.67535	4.91029	NaN	2.96567	NaN	NaN	NaN	3.75246	NaN	NaN	4.62021	4.33207	5.13208	5.07539	NaN	5.64016	5.22615	NaN	6.01381	4.08612	4.89832	5.80796	NaN	NaN	NaN	4.76486	4.8672	4.5669	NaN	1.94658	4.62731	3.65	5.91753	4.30677	5.90234	3.70947	NaN	NaN	NaN	NaN	4.11912	NaN	3.96905	6.79436
CON__P19013;P19013;B4DRW1;F5H8K9;B4DRR7;B4DKJ0;B4DRS2	KRT4	Keratin, type II cytoskeletal 4	9.92262	NaN	NaN	NaN	3.29152	NaN	NaN	NaN	NaN	NaN	NaN	NaN	NaN	NaN	NaN	NaN	3.87358	NaN	NaN	NaN	NaN	4.39891	NaN	NaN	NaN	NaN	NaN	NaN	2.98326	6.13462	3.58248	NaN	3.40388	NaN	NaN	NaN	NaN	NaN	NaN	NaN	NaN	NaN	NaN	NaN	NaN	NaN	3.9491
CON__P34955			10.1881	4.18158	2.5978	3.19577	2.64936	2.25527	4.3081	1.49553	3.74049	2.18917	2.37473	2.54647	NaN	2.81489	NaN	2.84761	5.12305	5.63646	5.88342	5.23961	4.75132	4.98313	4.43795	3.15926	4.22187	3.23148	2.36898	5.50641	4.48847	4.74782	5.59283	2.93545	NaN	1.48016	2.67355	5.47021	NaN	4.03214	4.35842	1.62558	NaN	3.13898	NaN	2.77093	3.6406	3.13377	4.78955
CON__P35908			8.84112	NaN	NaN	NaN	NaN	NaN	NaN	NaN	NaN	NaN	NaN	2.51054	NaN	NaN	NaN	NaN	NaN	NaN	NaN	NaN	NaN	NaN	NaN	NaN	NaN	NaN	NaN	NaN	NaN	NaN	NaN	NaN	NaN	NaN	NaN	NaN	NaN	NaN	NaN	NaN	NaN	NaN	NaN	NaN	NaN	NaN	NaN
CON__P48668;P48668	KRT6C	Keratin, type II cytoskeletal 6C	8.97631	NaN	NaN	NaN	NaN	NaN	NaN	NaN	NaN	NaN	NaN	NaN	NaN	NaN	NaN	3.56673	NaN	NaN	NaN	NaN	NaN	5.72463	NaN	NaN	NaN	4.51787	NaN	NaN	NaN	NaN	NaN	NaN	NaN	NaN	NaN	NaN	NaN	NaN	NaN	NaN	NaN	NaN	NaN	NaN	NaN	NaN	NaN
CON__P78386;P78386;F5GYI5;B7Z7N3	KRT85	Keratin, type II cuticular Hb5	9.48269	NaN	NaN	NaN	NaN	NaN	NaN	NaN	NaN	NaN	NaN	NaN	NaN	NaN	NaN	NaN	NaN	NaN	NaN	NaN	NaN	NaN	NaN	NaN	NaN	NaN	NaN	NaN	NaN	NaN	NaN	NaN	NaN	-1.68109	NaN	NaN	NaN	NaN	NaN	NaN	NaN	NaN	NaN	NaN	NaN	NaN	3.2113
CON__Q04695;Q04695;Q14666	KRT17	Keratin, type I cytoskeletal 17	11.1895	NaN	4.17384	NaN	NaN	NaN	3.85285	4.33069	NaN	1.36515	NaN	NaN	2.8172	4.10216	4.05798	4.04088	3.25203	1.85836	-0.120219	4.01124	0.996644	3.0282	4.039	2.68121	NaN	5.55368	2.60139	2.81842	6.74758	NaN	3.63768	3.81393	5.44702	3.00412	3.85453	5.00745	2.8951	6.05005	3.86897	4.19782	NaN	1.72662	4.6407	4.32567	4.81186	5.28555	5.56279
CON__Q14533;Q14533	KRT81	Keratin, type II cuticular Hb1	9.60554	NaN	NaN	NaN	NaN	NaN	NaN	NaN	NaN	NaN	NaN	NaN	NaN	NaN	NaN	NaN	-0.412402	0.209345	-0.0117708	-1.68714	-0.715019	0.775787	NaN	NaN	-0.30906	NaN	-1.31092	NaN	NaN	NaN	-0.671746	NaN	NaN	NaN	NaN	-1.09581	NaN	NaN	NaN	NaN	NaN	NaN	NaN	NaN	NaN	NaN	NaN
CON__Q29443;CON__Q0IIK2			9.98106	NaN	NaN	NaN	NaN	NaN	NaN	NaN	NaN	NaN	2.67374	2.19515	2.62952	2.45968	2.81127	4.45561	3.65045	3.63097	3.69259	2.83632	2.76884	3.25292	3.536	3.53648	3.62169	2.78269	3.19284	3.42601	3.41803	3.17228	2.32041	3.86972	NaN	2.95322	3.31575	3.80367	2.94275	3.66845	3.39186	NaN	3.49464	NaN	NaN	NaN	NaN	2.53057	3.51403
CON__Q3KNV1;P08729	KRT7	Keratin, type II cytoskeletal 7	11.7787	-2.44926	-2.56214	-2.86751	-1.40028	-3.00249	-2.10435	-2.39567	-2.55793	-3.20933	-3.15335	-3.52134	-0.432757	-1.51916	-2.16581	-3.06015	-1.89223	-1.9855	-2.34905	-2.66096	-2.47388	-1.24334	-1.26075	-2.21301	-1.25231	-2.24038	-1.82831	-1.4667	-1.1163	-1.0756	0.440724	-2.61556	-3.11589	-1.8309	-1.02601	-1.46693	-3.41147	-3.20497	-0.610337	-1.77524	-2.20701	-2.921	-3.42566	-4.28561	0.0617441	-3.47592	-2.04999
CON__Q3SX09			9.9761	4.15062	NaN	3.19972	NaN	NaN	NaN	NaN	5.39224	NaN	3.45018	1.4768	2.37962	3.60981	NaN	3.56173	4.26122	4.98656	3.80279	3.61555	5.08378	4.81157	3.93053	4.30324	4.80949	3.31545	3.97617	3.55829	3.50494	NaN	4.52759	3.40568	NaN	NaN	NaN	3.67276	NaN	NaN	NaN	2.30401	NaN	NaN	NaN	NaN	4.20892	NaN	4.85348
CON__Q3SZR3			9.78924	NaN	NaN	2.18718	NaN	2.77142	NaN	NaN	NaN	NaN	NaN	NaN	NaN	NaN	NaN	NaN	NaN	NaN	NaN	NaN	NaN	NaN	NaN	NaN	NaN	NaN	NaN	NaN	NaN	NaN	NaN	NaN	NaN	NaN	NaN	NaN	NaN	NaN	NaN	NaN	NaN	NaN	NaN	NaN	NaN	NaN	NaN
CON__Q3ZBS7			8.87502	NaN	NaN	NaN	NaN	NaN	NaN	NaN	NaN	NaN	NaN	NaN	NaN	NaN	NaN	NaN	NaN	NaN	NaN	NaN	NaN	NaN	NaN	NaN	NaN	NaN	NaN	NaN	NaN	NaN	NaN	NaN	NaN	NaN	NaN	NaN	NaN	NaN	NaN	NaN	NaN	NaN	NaN	NaN	NaN	NaN	1.99643
CON__Q5D862;Q5D862	FLG2	Filaggrin-2	8.36337	NaN	NaN	NaN	NaN	NaN	NaN	NaN	NaN	NaN	NaN	NaN	NaN	NaN	NaN	NaN	NaN	NaN	NaN	NaN	NaN	NaN	NaN	NaN	NaN	NaN	NaN	NaN	NaN	NaN	NaN	NaN	NaN	NaN	NaN	NaN	NaN	NaN	NaN	NaN	NaN	NaN	NaN	NaN	NaN	NaN	NaN
CON__Q61782			10.1227	NaN	NaN	NaN	NaN	NaN	NaN	NaN	NaN	NaN	NaN	NaN	NaN	NaN	NaN	NaN	NaN	NaN	NaN	NaN	NaN	NaN	NaN	NaN	5.76705	NaN	NaN	NaN	NaN	NaN	NaN	NaN	NaN	NaN	NaN	NaN	NaN	NaN	NaN	NaN	NaN	NaN	NaN	NaN	NaN	NaN	NaN
CON__Q6KB66-1;Q6KB66-2;Q6KB66;Q6KB66-3	KRT80	Keratin, type II cytoskeletal 80	8.57551	NaN	NaN	NaN	NaN	NaN	NaN	NaN	NaN	NaN	NaN	NaN	NaN	NaN	NaN	NaN	-0.636172	-0.913799	NaN	NaN	NaN	0.824367	NaN	NaN	NaN	NaN	NaN	NaN	0.544814	NaN	NaN	NaN	NaN	NaN	NaN	NaN	NaN	NaN	NaN	NaN	NaN	NaN	NaN	NaN	NaN	NaN	NaN
CON__Q86YZ3;Q86YZ3;Q5DT20	HRNR	Hornerin	8.70817	NaN	NaN	NaN	NaN	NaN	NaN	NaN	NaN	NaN	NaN	NaN	NaN	NaN	NaN	NaN	NaN	NaN	NaN	NaN	NaN	NaN	NaN	NaN	NaN	NaN	NaN	3.35361	NaN	NaN	NaN	NaN	NaN	NaN	NaN	NaN	NaN	NaN	NaN	NaN	NaN	NaN	NaN	NaN	NaN	NaN	NaN
CON__Q8VED5			10.7301	NaN	NaN	NaN	NaN	NaN	NaN	NaN	NaN	NaN	NaN	NaN	NaN	NaN	NaN	NaN	NaN	NaN	NaN	NaN	NaN	NaN	NaN	-1.03429	NaN	NaN	NaN	NaN	NaN	NaN	NaN	NaN	NaN	NaN	NaN	-0.810402	NaN	NaN	NaN	NaN	NaN	NaN	NaN	NaN	NaN	NaN	NaN
CON__Q922U2			8.19218	NaN	NaN	NaN	NaN	NaN	NaN	NaN	NaN	NaN	NaN	NaN	NaN	NaN	NaN	NaN	NaN	NaN	NaN	NaN	NaN	NaN	NaN	NaN	NaN	NaN	NaN	NaN	2.02621	NaN	NaN	NaN	NaN	NaN	NaN	NaN	NaN	NaN	NaN	NaN	NaN	NaN	NaN	NaN	NaN	NaN	NaN
CON__Q9NSB2;CON__Q6ISB0;Q9NSB2	KRT84	Keratin, type II cuticular Hb4	8.90875	NaN	NaN	NaN	NaN	NaN	NaN	NaN	NaN	NaN	NaN	NaN	NaN	NaN	NaN	NaN	NaN	NaN	NaN	NaN	NaN	NaN	NaN	NaN	NaN	NaN	NaN	NaN	NaN	NaN	NaN	NaN	NaN	NaN	NaN	NaN	NaN	NaN	NaN	NaN	NaN	NaN	NaN	NaN	NaN	NaN	NaN
CON__Q9TTE1			8.40888	NaN	NaN	NaN	NaN	NaN	NaN	NaN	NaN	NaN	NaN	NaN	NaN	NaN	NaN	NaN	NaN	NaN	NaN	NaN	NaN	NaN	NaN	NaN	NaN	NaN	NaN	NaN	2.93236	NaN	NaN	NaN	NaN	NaN	NaN	NaN	NaN	NaN	NaN	NaN	NaN	NaN	NaN	NaN	NaN	NaN	NaN
CON__Q9UE12;CON__Q15323;Q15323	KRT31	Keratin, type I cuticular Ha1	8.98079	NaN	NaN	NaN	NaN	NaN	NaN	NaN	NaN	NaN	NaN	NaN	NaN	NaN	3.20423	NaN	NaN	NaN	NaN	NaN	NaN	4.61545	NaN	NaN	NaN	NaN	NaN	NaN	NaN	NaN	2.78966	NaN	NaN	NaN	NaN	NaN	3.96724	NaN	NaN	NaN	NaN	NaN	NaN	NaN	NaN	NaN	3.8803
D0FY33;Q53FK5;Q53FI5;A8K6Q7;O00478-2;O00478;S4R3N0;C9JUV8;Q59F79;B2R753;A8K4B5;A8K547;P78410-3;P78410-2;P78410;O00481-2;O00481-3	BTN3A3;BTN3A2;BTN3A1	Butyrophilin subfamily 3 member A3;Butyrophilin subfamily 3 member A2;Butyrophilin subfamily 3 member A1	7.401	NaN	NaN	NaN	NaN	NaN	NaN	NaN	NaN	NaN	NaN	NaN	NaN	NaN	NaN	NaN	NaN	NaN	NaN	NaN	NaN	NaN	NaN	NaN	NaN	NaN	NaN	NaN	NaN	NaN	NaN	NaN	NaN	NaN	NaN	NaN	NaN	NaN	NaN	NaN	NaN	NaN	NaN	NaN	NaN	NaN	NaN
D0PNI1;P63104;E7EX29;B0AZS6;P63104-2	YWHAZ	14-3-3 protein zeta/delta	11.491	0.80633	-0.0683495	1.23463	0.780046	0.426594	0.290536	0.983764	0.0558057	0.340269	0.316793	0.558617	0.433572	0.194862	0.977693	1.04576	-0.22301	0.200985	-0.104728	0.735628	-0.060266	1.17937	0.608629	0.283274	0.789304	0.693131	0.728144	0.400487	0.734467	0.567083	-0.00228304	0.0846856	0.426131	0.67765	0.138621	0.0407744	0.488359	0.290487	0.436887	0.373448	-0.0361569	0.661237	0.895249	0.809389	0.113878	0.0935835	0.7922
D1MGQ2;P69905;U6A216;E9M4D4;E1B2D1;I1VZV6;Q9BX83;Q96T46;P78461	HBA2;HBA1	Hemoglobin subunit alpha	11.8158	6.99115	5.43127	7.75277	4.88057	7.37999	8.57752	5.54968	7.31894	4.63081	6.13977	6.75186	7.36819	7.6805	6.31021	5.3947	7.39631	5.32237	7.86969	6.38006	7.01532	5.94091	6.67569	5.36067	8.55443	6.86817	5.94351	7.87739	7.1581	6.5827	7.44318	6.25088	5.95599	6.04273	6.55311	8.36642	4.92632	5.66706	7.01645	5.21637	6.1234	6.42654	4.56051	4.93836	6.40419	5.27993	6.32817
D2KRH7;C0IMJ1;B1ALD8	POSTN	Periostin	11.1262	5.07009	4.49778	4.25231	4.15881	4.63132	4.26451	4.15518	4.13248	2.97732	4.40874	4.35967	4.73042	4.35941	3.71295	4.36765	3.81595	4.65465	5.03569	4.43198	4.46542	4.34764	4.95785	4.62495	4.87777	4.716	3.92996	4.10879	4.26274	4.535	4.4555	3.45877	4.3231	4.11823	3.79381	4.48099	4.03317	4.12064	3.5811	3.1155	4.95926	3.87424	4.72567	4.32189	4.79919	3.0829	4.60251
D3DN44;Q9BQ75-2;Q9BQ75;C9J384;B3KW72	hCG_2023567;CMSS1	Protein CMSS1	9.00907	NaN	NaN	NaN	NaN	NaN	NaN	NaN	NaN	NaN	NaN	NaN	NaN	NaN	NaN	NaN	NaN	-0.683382	NaN	0.682603	0.238868	NaN	-1.55321	NaN	NaN	NaN	NaN	NaN	NaN	NaN	NaN	NaN	NaN	NaN	NaN	NaN	NaN	NaN	NaN	NaN	NaN	NaN	NaN	NaN	NaN	NaN	NaN
D3DP46;P61009	SPCS3	Signal peptidase complex subunit 3	9.8328	NaN	NaN	NaN	NaN	NaN	NaN	NaN	NaN	NaN	0.686963	1.99482	1.49396	1.39154	NaN	NaN	-0.649511	0.250486	2.03552	0.689814	0.591167	0.620467	-0.372506	NaN	NaN	1.53291	1.07241	0.0370235	0.535356	0.448942	1.44749	NaN	0.933892	1.29145	0.475535	0.0103959	0.33488	NaN	1.26586	0.338378	0.120848	1.22124	0.51019	NaN	NaN	NaN	NaN
D3DPE6;O43516-2;O43516;O43516-3;Q2YDC4;E9PB87;B4DVX1;O43516-4	WASPIP;WIPF1	WAS/WASL-interacting protein family member 1	8.48001	NaN	NaN	NaN	NaN	NaN	NaN	NaN	NaN	NaN	NaN	NaN	NaN	NaN	NaN	NaN	NaN	NaN	2.60514	NaN	NaN	NaN	NaN	NaN	NaN	NaN	NaN	NaN	NaN	NaN	NaN	NaN	NaN	NaN	NaN	NaN	NaN	NaN	NaN	NaN	NaN	NaN	NaN	NaN	NaN	NaN	NaN
D3DPG0;Q8WZ42-12;C0JYZ2;Q8WZ42-11;Q8WZ42-4;Q8WZ42-7;Q8WZ42;Q8WZ42-8;Q8WZ42-13;Q8WZ42-2;Q8WZ42-5;D3DPF9;Q8WZ42-3;Q8WZ42-10;Q8WZ42-9	TTN	Titin	9.40504	NaN	NaN	NaN	NaN	NaN	NaN	NaN	NaN	NaN	NaN	NaN	NaN	NaN	NaN	NaN	NaN	NaN	NaN	NaN	NaN	NaN	NaN	NaN	NaN	-0.483983	0.265414	NaN	NaN	NaN	NaN	NaN	NaN	NaN	NaN	2.1386	NaN	NaN	NaN	NaN	NaN	NaN	NaN	NaN	NaN	NaN	3.10115
D3DPS3;Q3KQU3-2;Q3KQU3-4;Q3KQU3;Q6NX58;B3KU03	RPRC1;MAP7D1	MAP7 domain-containing protein 1	8.81512	NaN	NaN	NaN	NaN	NaN	NaN	NaN	NaN	NaN	NaN	NaN	NaN	NaN	NaN	NaN	-0.436801	-0.7589	-0.4609	NaN	NaN	-0.095722	-0.122076	NaN	NaN	NaN	-0.721766	NaN	0.688915	NaN	NaN	NaN	NaN	NaN	NaN	-0.239474	NaN	NaN	NaN	NaN	NaN	NaN	NaN	NaN	NaN	NaN	NaN
D3DPT8;Q9HB90;B4DQ03;B4DQG4;Q9NQL2	RRAGC;RRAGD	Ras-related GTP-binding protein C;Ras-related GTP-binding protein D	8.38791	NaN	NaN	NaN	NaN	NaN	NaN	NaN	NaN	NaN	NaN	NaN	NaN	NaN	NaN	NaN	NaN	NaN	NaN	NaN	NaN	NaN	0.273413	NaN	NaN	NaN	NaN	NaN	NaN	NaN	NaN	NaN	NaN	NaN	NaN	NaN	NaN	NaN	NaN	NaN	NaN	NaN	NaN	NaN	NaN	NaN	NaN
D3DPU2;B2RDY9;Q01518;B4DNW7;B4DI38;B4DNY3;B4DUZ8	CAP1	Adenylyl cyclase-associated protein;Adenylyl cyclase-associated protein 1	11.1581	-0.293728	1.17375	0.503998	1.13669	0.687848	0.049826	0.529133	0.648253	0.671076	0.60136	0.580251	1.03418	0.703712	1.01143	0.81794	-0.0161904	0.482923	0.987004	0.00387062	0.499752	0.896	1.05843	0.155378	0.677392	0.694905	0.340203	0.596608	0.835935	0.835548	0.585038	0.569522	0.388049	0.673239	0.888912	0.158651	0.404971	-0.141796	0.0705518	0.530146	0.103045	0.235763	0.245881	0.505411	0.697593	0.213446	0.379877
D3DPU8;Q14055	COL9A2	Collagen alpha-2(IX) chain	7.55298	NaN	NaN	NaN	NaN	NaN	NaN	NaN	NaN	NaN	NaN	NaN	NaN	NaN	2.41689	NaN	NaN	NaN	NaN	NaN	NaN	NaN	NaN	NaN	NaN	NaN	NaN	NaN	NaN	NaN	NaN	NaN	NaN	NaN	NaN	NaN	NaN	NaN	NaN	NaN	NaN	NaN	NaN	NaN	NaN	NaN	NaN
D3DQH8;P09486;F5GY03;B4DRV4;B2RDL6;E5RK62	SPARC	SPARC	8.64262	NaN	NaN	NaN	NaN	NaN	NaN	NaN	NaN	NaN	NaN	NaN	2.79346	NaN	NaN	NaN	NaN	NaN	NaN	NaN	3.60968	NaN	NaN	NaN	NaN	NaN	NaN	NaN	NaN	NaN	NaN	NaN	NaN	NaN	NaN	NaN	NaN	NaN	NaN	NaN	NaN	NaN	NaN	NaN	NaN	NaN	NaN
D3DR31;P09914;B3KS50	IFIT1	Interferon-induced protein with tetratricopeptide repeats 1	8.80699	NaN	NaN	NaN	NaN	NaN	NaN	NaN	NaN	NaN	NaN	NaN	NaN	NaN	NaN	2.77026	NaN	0.758868	NaN	NaN	1.69259	NaN	NaN	NaN	NaN	NaN	2.20733	NaN	NaN	NaN	NaN	NaN	NaN	NaN	NaN	NaN	NaN	NaN	NaN	NaN	NaN	NaN	NaN	NaN	NaN	NaN	NaN
D3DRA2;Q9UMD9-2;Q9UMD9;B4DTI2;B4DT99;A2A2Y8	COL17A1	Collagen alpha-1(XVII) chain;120 kDa linear IgA disease antigen;97 kDa linear IgA disease antigen	8.61179	NaN	NaN	NaN	NaN	NaN	NaN	3.16488	NaN	NaN	NaN	NaN	NaN	NaN	NaN	NaN	NaN	NaN	NaN	3.9891	NaN	NaN	1.44752	NaN	2.11173	NaN	NaN	6.38239	NaN	NaN	NaN	NaN	NaN	NaN	NaN	NaN	NaN	NaN	NaN	NaN	NaN	NaN	NaN	NaN	NaN	NaN	NaN
D3DRP5;Q9H4G4;Q5VZR0;B4DQC5	C9orf19;GLIPR2	Golgi-associated plant pathogenesis-related protein 1	9.11654	NaN	NaN	NaN	2.56388	NaN	NaN	NaN	NaN	NaN	2.42036	NaN	NaN	NaN	NaN	NaN	NaN	3.12485	NaN	NaN	3.2451	2.43698	NaN	2.6559	NaN	NaN	NaN	NaN	2.73188	NaN	2.49639	NaN	NaN	2.60244	2.84104	1.74468	NaN	NaN	NaN	NaN	NaN	NaN	NaN	NaN	NaN	NaN	NaN
D3DS96;Q9NRL2;Q9NRL2-2;Q59G54	BAZ1A	Bromodomain adjacent to zinc finger domain protein 1A	10.3117	NaN	NaN	NaN	NaN	NaN	NaN	NaN	NaN	NaN	NaN	NaN	NaN	NaN	NaN	NaN	NaN	-2.09089	-0.176706	-0.841312	-0.7821	-0.470719	-0.543595	-0.861174	-1.1133	NaN	NaN	-0.933044	-1.41424	NaN	NaN	NaN	NaN	NaN	NaN	NaN	NaN	NaN	NaN	NaN	NaN	NaN	NaN	NaN	NaN	-0.569394	-1.2112
D3DSM4;D3DSM5;P39060-2;P39060-1;P39060;H7BXV5;Q8NG19;H7C457	COL18A1	Collagen alpha-1(XVIII) chain;Endostatin	9.69425	NaN	3.22616	NaN	2.76412	NaN	2.78478	3.38681	NaN	NaN	3.05026	2.78986	3.70879	3.4218	2.61909	NaN	4.64907	2.32706	NaN	3.50092	3.89145	3.47177	3.19465	2.33262	NaN	1.75877	2.6847	3.29704	2.34772	2.56294	3.45128	NaN	NaN	2.62825	2.95154	3.16204	2.50127	NaN	NaN	NaN	3.08571	NaN	2.71549	2.60274	2.94603	NaN	2.6225
D3DSQ1;Q53H01;A8K0B6;B3KUZ6;Q13510-3;B1B5S8	ASAH1	Acid ceramidase;Acid ceramidase subunit alpha;Acid ceramidase subunit beta	9.73666	NaN	NaN	NaN	2.81764	NaN	1.83064	NaN	NaN	NaN	NaN	2.03436	NaN	3.72695	2.85192	NaN	3.26501	2.99945	2.85377	2.37386	3.47329	4.15956	2.10141	NaN	3.37442	NaN	1.91094	2.75038	2.14406	3.08045	3.23678	0.824265	1.84316	2.43969	3.17613	NaN	NaN	NaN	NaN	NaN	NaN	NaN	NaN	1.51157	2.50473	NaN	2.4171
D3DSW3;O94903;B3KMP6;E5RFX7;E5RG77	PROSC	Proline synthase co-transcribed bacterial homolog protein	9.39018	NaN	NaN	NaN	NaN	NaN	NaN	NaN	NaN	NaN	NaN	NaN	0.813144	0.443909	0.455099	NaN	NaN	NaN	NaN	2.14839	NaN	2.09289	0.784607	0.311327	NaN	NaN	1.61925	NaN	-0.155879	NaN	1.17804	NaN	NaN	NaN	NaN	1.51648	NaN	NaN	3.05104	1.23047	2.04341	NaN	NaN	1.23991	1.23107	NaN	0.933215
D3DSY9;P49354-2;P49354;B3KVN2;E9PQP6	FNTA	Protein farnesyltransferase/geranylgeranyltransferase type-1 subunit alpha	8.91311	NaN	NaN	NaN	NaN	NaN	NaN	NaN	NaN	NaN	NaN	NaN	NaN	NaN	NaN	NaN	NaN	NaN	NaN	NaN	NaN	NaN	NaN	NaN	NaN	0.394013	1.49476	1.21093	NaN	NaN	NaN	NaN	NaN	NaN	NaN	0.21739	NaN	NaN	NaN	NaN	NaN	NaN	NaN	NaN	NaN	NaN	0.107492
D3DT27;Q96PP9	GBP4	Guanylate-binding protein 4	7.99211	NaN	NaN	NaN	NaN	NaN	NaN	NaN	NaN	NaN	NaN	NaN	NaN	NaN	NaN	NaN	NaN	NaN	NaN	NaN	NaN	NaN	NaN	NaN	NaN	NaN	NaN	NaN	NaN	NaN	NaN	NaN	NaN	NaN	NaN	NaN	NaN	NaN	NaN	NaN	NaN	NaN	NaN	NaN	NaN	NaN	NaN
D3DTX7	COL1A1		11.2882	6.28602	5.43965	NaN	NaN	6.7764	5.29653	NaN	7.69681	NaN	8.79939	7.47291	8.74992	9.75822	8.727	9.18279	7.2474	6.57659	7.42675	6.61308	6.72995	7.67109	5.84088	9.05751	7.7249	9.07592	7.42692	7.03669	7.53152	8.50096	8.47644	6.72714	8.60936	7.46598	6.11323	6.11006	7.38397	6.31261	7.35084	6.3192	7.90155	8.37039	7.645	7.87995	9.15574	6.98887	8.30418
D3DUJ0;Q8TA92;Q9Y4W6	AFG3L2	AFG3-like protein 2	10.0782	-0.182334	NaN	0.00102469	-0.63672	0.0850105	1.01951	-0.624803	-0.31867	NaN	0.347918	-0.300534	-0.0453548	-0.795694	0.478406	-0.766977	-1.12002	-0.295435	-0.163341	-0.357875	-0.80651	-1.17334	-0.346867	-0.376064	-0.764323	-0.388434	0.00365344	-0.574977	-0.451752	-0.496309	-0.721941	0.774688	NaN	-0.84551	-0.543793	-0.109617	-0.284514	0.261345	-0.0688772	0.211181	-0.633307	0.218697	0.526656	-0.905025	-0.288109	-0.448801	0.162937
D3DUL8;Q6P9B6;F5GWS3	KIAA1609;TLDC1	TLD domain-containing protein 1	9.83025	NaN	NaN	NaN	NaN	-1.44546	-0.786596	0.103984	-0.792939	NaN	0.46825	-0.41565	-0.887135	-0.689925	-1.20295	NaN	-0.609175	-0.879232	-0.832894	-0.685958	-0.653827	0.217508	-0.533969	-0.789393	0.0593446	0.210146	-0.649753	-0.253617	0.0600513	0.333043	NaN	-1.43087	NaN	NaN	NaN	NaN	NaN	NaN	NaN	NaN	NaN	NaN	-1.28895	0.141878	NaN	NaN	-0.909173
D3DUV3;A8K2U0;B3KVV6;Q6ZWK7;B7Z7V4;F5H2Z2;H0YGG5	A2ML1	Alpha-2-macroglobulin-like protein 1	9.27793	NaN	NaN	NaN	2.19321	NaN	NaN	NaN	NaN	NaN	NaN	NaN	NaN	NaN	NaN	NaN	NaN	NaN	NaN	NaN	NaN	0.693015	NaN	NaN	3.12331	2.08345	NaN	2.87016	NaN	NaN	NaN	NaN	NaN	NaN	NaN	NaN	NaN	NaN	NaN	NaN	NaN	NaN	NaN	NaN	NaN	2.51474	3.0275
D3DUZ3	IFI16		10.5373	1.01258	0.686783	1.1554	1.25505	NaN	0.462118	1.57228	1.60686	0.652765	1.4161	1.07225	1.17635	0.939736	1.30174	1.51874	0.559432	1.18551	0.727629	1.11678	0.429866	0.612558	0.0389	1.43139	0.548663	0.874455	2.05931	0.565319	1.0287	0.731158	0.252699	1.3715	1.78147	1.04391	0.680771	0.982326	0.727964	1.41807	1.10243	1.34929	-0.470927	1.11606	2.00877	0.907202	1.32312	1.94988	1.21016
D3DVA5;Q5VY93;Q92974-3;Q92974-2;Q92974	ARHGEF2	Rho guanine nucleotide exchange factor 2	9.91146	NaN	-0.227741	NaN	NaN	NaN	-0.195144	0.0217755	-0.146782	NaN	-0.396162	0.982762	NaN	-0.145489	0.115747	-1.00303	-0.581873	-0.285127	0.275768	-0.504969	0.0719824	-0.303466	-0.446362	-0.716707	-0.860556	-0.288924	0.296222	0.349392	-0.602077	-0.355129	-0.237902	NaN	NaN	-0.0113525	NaN	-0.485235	NaN	NaN	0.100902	NaN	-0.448901	NaN	NaN	NaN	0.0885873	NaN	-0.266606
D3DVC4;P48681;Q05BW3;A5PKT9	NES	Nestin	9.27163	NaN	NaN	NaN	NaN	NaN	NaN	NaN	NaN	NaN	NaN	NaN	NaN	NaN	NaN	-0.714751	-0.548535	0.628732	-0.254352	NaN	0.566335	1.85778	NaN	NaN	-0.227002	1.38669	1.20816	1.4385	0.585326	0.894429	NaN	NaN	NaN	NaN	NaN	-0.129361	NaN	NaN	NaN	2.16579	NaN	NaN	NaN	NaN	NaN	NaN	2.51631
D3DVF0;Q6FIB4;B7Z5W1;Q9Y624;Q9Y5B2;B7Z941	F11R	Junctional adhesion molecule A	9.63641	NaN	2.02368	NaN	NaN	NaN	NaN	NaN	NaN	NaN	NaN	NaN	NaN	NaN	NaN	NaN	2.77013	2.27477	0.676993	2.54489	2.44709	NaN	2.0211	1.72929	NaN	NaN	1.84446	0.582253	2.33228	NaN	NaN	NaN	NaN	NaN	NaN	NaN	NaN	NaN	NaN	NaN	NaN	NaN	NaN	NaN	NaN	NaN	NaN
D3DVH1;B4DEL5;Q6IAQ2;Q99643-5;Q99643-3;Q99643	SDHC	Succinate dehydrogenase cytochrome b560 subunit, mitochondrial	9.59585	NaN	NaN	NaN	NaN	NaN	NaN	NaN	NaN	NaN	NaN	NaN	NaN	NaN	NaN	-1.64515	-0.634686	-0.587631	NaN	NaN	-0.642933	NaN	-1.00856	NaN	-1.05963	-0.897664	0.13914	NaN	-0.397452	-0.557974	NaN	NaN	NaN	-0.575022	NaN	NaN	NaN	NaN	0.427615	NaN	-0.387693	-0.0182068	NaN	-0.22152	NaN	NaN	-0.373954
D3DVL7;B4DU42;Q969Z0;B3KRS4;B3KMT3;B3KM73;Q969Z0-2	TBRG4	Protein TBRG4	9.91132	NaN	-1.29278	NaN	NaN	NaN	NaN	0.13367	-0.950011	NaN	-0.697238	-1.02524	-1.26531	-0.561399	-0.99769	-0.699285	-1.01055	-0.487066	-0.800944	-0.665786	-0.871224	-1.04647	-0.753262	-0.655535	-1.73678	-1.25804	-1.33268	-0.40296	-0.952388	NaN	-1.02134	-1.00236	NaN	-1.10876	NaN	-0.330944	-1.31296	NaN	-0.544009	NaN	NaN	-0.145612	-0.684319	-0.380206	-1.12895	NaN	-0.845456
D3DWK4;Q53H96;B4DGI7	PYCRL	Pyrroline-5-carboxylate reductase;Pyrroline-5-carboxylate reductase 3	8.86516	NaN	NaN	NaN	NaN	NaN	NaN	NaN	NaN	NaN	1.01034	NaN	NaN	NaN	0.686615	1.15197	NaN	-0.0267293	NaN	0.0219948	NaN	1.9233	NaN	NaN	NaN	NaN	NaN	1.12538	0.629992	NaN	NaN	1.0497	NaN	NaN	NaN	NaN	NaN	NaN	NaN	2.24674	NaN	NaN	NaN	NaN	NaN	NaN	NaN
D3DWY0;A8MV29;E7EU78;C9J1R1;Q9Y6K9;Q9Y6K9-2;C9JZ85;D3DWY2;C9JN51;F8W9A9;Q9Y6K9-3	IKBKG	NF-kappa-B essential modulator	8.47793	NaN	NaN	NaN	NaN	NaN	NaN	NaN	NaN	NaN	NaN	NaN	NaN	NaN	NaN	NaN	-0.125122	NaN	NaN	NaN	NaN	NaN	NaN	NaN	NaN	NaN	NaN	-0.282973	0.68564	NaN	NaN	NaN	NaN	NaN	NaN	NaN	NaN	NaN	NaN	NaN	NaN	NaN	NaN	NaN	NaN	NaN	NaN
D3DWY7;P61758;Q6FH24;F5H2A7;B4DWR3	VBP1	Prefoldin subunit 3	10.1349	-0.467066	-0.482885	-0.82517	-0.666085	-0.767464	-0.705768	0.293962	-0.709273	NaN	-0.663022	-0.398505	-0.55864	-0.589794	-0.332392	-0.0801119	NaN	-0.159925	-0.391658	-0.347125	-0.474448	-0.665969	-0.988252	-0.303089	-0.557268	-0.603407	-0.275126	-0.767395	-0.592062	-0.808261	-0.957618	0.0753984	NaN	-0.542358	-1.37823	-0.173238	-0.951662	-0.599508	-0.338909	-0.382291	-0.323091	-0.367519	-0.787098	-0.685506	-0.102246	-0.783015	-0.888036
D3DXC9;Q53ET7;P34896-2;P34896;P34896-3;B4DZB5;B4DPM9	SHMT1	Serine hydroxymethyltransferase;Serine hydroxymethyltransferase, cytosolic	9.52454	NaN	NaN	NaN	NaN	NaN	NaN	NaN	NaN	NaN	NaN	NaN	NaN	NaN	NaN	NaN	0.08232	-0.664454	-0.944557	0.000246868	0.204885	0.202033	-0.58323	NaN	-0.455043	0.171531	-0.190678	-1.29866	-1.57459	-1.09714	NaN	NaN	NaN	NaN	NaN	0.315154	NaN	NaN	-0.0535284	NaN	-0.391108	NaN	NaN	NaN	NaN	NaN	0.0975636
D3VVL8;D3VVP8;G3V4U9;D3VVM6;D3VVL3;D3VVQ6;D3VVQ0;D3VVH0;D3VVS2;D3VVQ5;D3VVQ4;D3VVB1;D3VVB0;D3VVH9;D3VVF8;D3VVM5;D3VVS7;D3VVC4;G3V3R7;D3VVN7;D3VVM7;D3VVM3;D3VVF3;D3VVH8;D3VVS8;D3VVR2;D3VVH7;D3VVQ9;D3VVP2;D3VVP0;D3VVF4;D3VVD1;D3VVK2;D3VVK0;D3VVF9;D3VVG4;D3VVG0;C9JQV6;Q4VBR4;F5H211;D3VVT0;D3VVM4;P54252-4;P54252-2;P54252;G3V526;E9PJN5;D3VVM2;D3VVQ8;D3VVC5;D3VVE4;D3VVP9;D3VVG9;D3VVJ1;D3VVN6;D3VVK8;D3V…	ATXN3	Ataxin-3	8.03977	NaN	NaN	NaN	NaN	NaN	NaN	NaN	NaN	NaN	NaN	NaN	NaN	NaN	NaN	NaN	NaN	-1.42905	NaN	NaN	NaN	NaN	-0.0464211	NaN	NaN	NaN	NaN	NaN	NaN	NaN	NaN	NaN	NaN	NaN	NaN	NaN	NaN	NaN	NaN	NaN	NaN	NaN	NaN	NaN	NaN	NaN	NaN
D3XNU5;Q9UII7;P12830;Q9UII8;B3GN61;A5D8W4	CDH1	Cadherin-1;E-Cad/CTF1;E-Cad/CTF2;E-Cad/CTF3	9.64877	NaN	NaN	NaN	1.69827	NaN	NaN	1.26315	2.79616	NaN	NaN	2.1801	NaN	1.25116	3.03729	3.30529	3.25811	2.34431	NaN	3.43909	2.82388	2.27795	2.67346	2.2587	NaN	NaN	2.11934	2.02415	2.03292	2.52766	1.63326	NaN	NaN	NaN	NaN	3.63072	2.53116	NaN	2.84601	2.25787	NaN	1.84845	2.32113	2.00038	NaN	NaN	3.11273
D3YTB1;F8W727;P62910	RPL32	60S ribosomal protein L32	10.9025	0.202422	0.536817	0.171319	NaN	0.174914	0.133134	0.515068	-0.422261	0.293589	0.265171	0.106861	0.48298	-0.0996271	0.223902	0.374505	0.125826	0.0915109	0.601303	0.433002	0.0695695	0.766229	0.466783	0.32586	0.166155	0.365686	0.00440699	-0.0696125	0.0436905	0.119275	-0.16033	-0.230096	0.632952	0.0438162	-0.376006	-0.365817	0.110557	0.169816	0.143193	0.419336	0.31396	0.481181	0.793934	0.217338	0.1729	0.0971307	0.0462115
D3YTI9;A2AB90;O15533;O15533-3;O15533-2;O15533-4;B7Z4V3	TAPBP	Tapasin	10.1484	NaN	NaN	2.09307	NaN	NaN	0.0487405	1.10613	2.39019	1.6198	1.33758	1.54383	0.372062	-0.0515809	-0.205518	0.972575	0.00554982	2.4137	1.22966	0.533898	1.51445	0.450598	0.534765	0.486893	-0.502709	NaN	1.41269	0.362482	1.34022	-0.266037	-0.0500489	1.66603	2.74067	0.668731	NaN	-0.12293	NaN	1.97638	1.1346	2.04178	NaN	1.82649	NaN	0.961195	0.142242	1.69756	1.86791
D4Q8H0;Q9NYL2-2;A8K710;Q9NYL2-3	pk;ZAK	Mitogen-activated protein kinase kinase kinase MLT	9.00342	NaN	NaN	NaN	NaN	NaN	NaN	NaN	NaN	NaN	-0.537048	NaN	NaN	NaN	NaN	NaN	-0.302407	NaN	-0.801522	NaN	NaN	NaN	NaN	NaN	NaN	-0.887057	-0.737946	NaN	1.39988	NaN	NaN	NaN	NaN	NaN	NaN	0.503793	NaN	NaN	NaN	NaN	NaN	NaN	NaN	NaN	NaN	NaN	0.146372
D5FWD0	HLA-B		8.4175	NaN	NaN	NaN	NaN	NaN	NaN	NaN	NaN	NaN	NaN	NaN	NaN	NaN	NaN	NaN	NaN	NaN	NaN	NaN	NaN	NaN	NaN	NaN	NaN	NaN	NaN	NaN	4.39144	NaN	NaN	NaN	NaN	NaN	NaN	NaN	NaN	NaN	NaN	NaN	NaN	NaN	NaN	NaN	NaN	NaN	NaN
D5MQE1;B2RE59;Q92600;B5MDQ4;B7Z1E5	RQCD1	Cell differentiation protein RCD1 homolog	9.60373	NaN	NaN	NaN	NaN	NaN	-0.561693	NaN	NaN	NaN	NaN	NaN	NaN	NaN	NaN	-0.0934123	0.641353	-0.249735	0.706836	1.14076	-0.0654838	-0.469394	-0.208018	-0.438399	-0.178064	-0.947704	-0.28889	-0.107152	0.667225	NaN	NaN	NaN	NaN	NaN	NaN	0.516367	NaN	NaN	NaN	NaN	NaN	NaN	NaN	NaN	NaN	NaN	-0.145323
D6R992;A8K3H9;Q01201	RELB	Transcription factor RelB	7.35713	NaN	NaN	NaN	NaN	NaN	NaN	NaN	NaN	NaN	NaN	NaN	NaN	NaN	NaN	NaN	NaN	NaN	NaN	NaN	NaN	NaN	NaN	NaN	NaN	NaN	NaN	NaN	NaN	NaN	NaN	NaN	NaN	NaN	NaN	-0.0769695	NaN	NaN	NaN	NaN	NaN	NaN	NaN	NaN	NaN	NaN	NaN
D6R9P3;D6RD18;B4DMY3;D6RBZ0;Q53F64;Q99729-3;Q99729-2;Q99729-4;Q99729	HNRNPAB	Heterogeneous nuclear ribonucleoprotein A/B	10.7089	-0.298155	-0.765785	-0.812827	-0.950186	-0.740845	-0.853908	-0.439381	-0.250441	-0.842269	-1.31707	-1.05395	-0.286411	-0.849518	-0.159212	-0.927669	-0.72402	-0.176904	-0.788186	-0.37234	-0.658226	-0.515023	-1.22956	-0.376887	-0.683193	-0.901495	-0.294194	-0.885868	-0.770956	-1.12479	-1.11559	-1.06886	-0.450419	-0.445021	-0.960625	-0.707967	-0.853435	-0.438276	-0.781744	-1.14352	-1.94174	-0.833195	-0.367651	-0.281409	-1.06906	-0.501678	-1.07132
D6RA08;D6R934;P02746	C1QB	Complement C1q subcomponent subunit B	9.53708	NaN	NaN	NaN	NaN	3.23067	NaN	NaN	4.835	3.2482	2.85333	NaN	NaN	NaN	NaN	NaN	3.71506	4.58945	NaN	NaN	3.3544	4.10895	3.78218	4.15526	2.15386	2.25794	2.67255	4.88952	4.20343	3.3542	2.59501	NaN	4.34762	NaN	NaN	NaN	NaN	NaN	NaN	NaN	NaN	3.6243	NaN	2.19642	NaN	NaN	3.09013
D6RA57;H0Y9X1;Q96EY4;B7Z504	TMA16	Translation machinery-associated protein 16	8.85929	NaN	NaN	NaN	NaN	NaN	NaN	NaN	NaN	NaN	NaN	NaN	NaN	NaN	NaN	NaN	NaN	NaN	NaN	NaN	NaN	NaN	NaN	NaN	NaN	NaN	0.541219	NaN	NaN	NaN	NaN	NaN	NaN	NaN	NaN	NaN	NaN	NaN	NaN	NaN	NaN	NaN	NaN	NaN	NaN	NaN	NaN
D6RAD4;P50613;D6R9G1;D6REC6	CDK7	Cyclin-dependent kinase 7	9.1113	NaN	NaN	NaN	NaN	NaN	-0.675762	NaN	NaN	NaN	NaN	NaN	-0.558757	NaN	NaN	NaN	-0.587941	-0.0990932	NaN	NaN	-0.445727	NaN	-0.556111	-0.352194	NaN	NaN	NaN	NaN	-0.576474	NaN	NaN	NaN	NaN	NaN	NaN	-0.358621	NaN	NaN	NaN	NaN	NaN	NaN	NaN	NaN	NaN	NaN	NaN
D6RBN9;Q8IUW5	RELL1	RELT-like protein 1	7.46447	NaN	NaN	NaN	NaN	NaN	NaN	NaN	NaN	NaN	NaN	NaN	NaN	NaN	NaN	NaN	-1.80484	NaN	NaN	NaN	NaN	NaN	NaN	NaN	NaN	NaN	NaN	NaN	NaN	NaN	NaN	NaN	NaN	NaN	NaN	NaN	NaN	NaN	NaN	NaN	NaN	NaN	NaN	NaN	NaN	NaN	NaN
D6RD17;P01591;D6RHJ6;C9JA05	IGJ	Immunoglobulin J chain	9.25283	NaN	NaN	NaN	NaN	NaN	NaN	NaN	NaN	NaN	NaN	NaN	NaN	NaN	NaN	NaN	NaN	NaN	5.55622	NaN	5.79474	6.13918	3.8519	NaN	NaN	NaN	NaN	3.38398	4.18317	NaN	NaN	NaN	NaN	NaN	NaN	NaN	NaN	NaN	NaN	NaN	NaN	NaN	NaN	NaN	NaN	NaN	NaN
D6REA1;Q9H173	SIL1	Nucleotide exchange factor SIL1	8.18949	NaN	NaN	NaN	NaN	NaN	NaN	NaN	NaN	NaN	NaN	NaN	NaN	NaN	NaN	NaN	NaN	NaN	NaN	NaN	NaN	NaN	NaN	NaN	NaN	NaN	NaN	NaN	NaN	NaN	NaN	NaN	NaN	NaN	NaN	NaN	NaN	NaN	NaN	NaN	NaN	NaN	NaN	NaN	NaN	NaN	NaN
D6REQ6;D6RHI9;A6XND5;O00584;H0YAE9	RNASET2	Ribonuclease T2	9.15476	NaN	NaN	NaN	NaN	NaN	NaN	NaN	NaN	NaN	NaN	NaN	NaN	NaN	NaN	NaN	NaN	0.80845	0.860597	0.860832	0.794432	1.14216	0.505267	0.596623	-0.246591	NaN	NaN	-0.14516	-0.179256	NaN	NaN	NaN	NaN	NaN	NaN	-0.642286	NaN	NaN	NaN	1.39825	NaN	NaN	NaN	1.02615	NaN	NaN	0.586493
D6REX3;O94979-6;O94979-3;B7ZL00;O94979-4;O94979-9;O94979-2;O94979;O94979-8;D6RHZ5;H7BXG7;O94979-7;H0YAB3;O94979-5	SEC31A	Protein transport protein Sec31A	10.2143	0.500292	1.13604	1.76408	1.89373	NaN	0.651607	1.31781	1.20763	1.65413	1.35235	1.98294	1.94558	1.49313	1.21023	1.12701	1.14768	0.936577	1.39238	0.801928	1.31838	0.132192	1.52954	0.737223	0.323694	1.43341	0.509341	1.09129	1.32691	0.577724	0.92534	1.02453	NaN	1.37603	2.1941	0.653162	1.13093	1.0864	1.00321	1.18447	0.932141	1.14374	0.449263	0.880632	0.942322	0.909707	0.810831
D6RF44	HNRNPD		9.53154	NaN	NaN	NaN	NaN	NaN	NaN	NaN	NaN	NaN	NaN	NaN	NaN	NaN	NaN	NaN	NaN	NaN	NaN	NaN	NaN	NaN	NaN	NaN	NaN	NaN	NaN	NaN	NaN	NaN	NaN	NaN	NaN	NaN	NaN	NaN	NaN	NaN	NaN	NaN	NaN	NaN	-1.2372	NaN	NaN	NaN	NaN
D6RF48;Q9P2W9;D6RD65	STX18	Syntaxin-18	8.3638	NaN	NaN	NaN	NaN	NaN	NaN	NaN	NaN	NaN	NaN	NaN	NaN	NaN	NaN	NaN	NaN	NaN	NaN	NaN	NaN	NaN	NaN	NaN	NaN	NaN	NaN	NaN	-1.26676	NaN	NaN	NaN	NaN	NaN	NaN	-0.0775164	NaN	NaN	NaN	NaN	NaN	NaN	NaN	NaN	NaN	NaN	NaN
D6RFI3;Q9HAM0;Q5JTD5;E7EQR8;Q9GZM5;D6RGY8;H0Y9A1	YIPF3	Protein YIPF3;Protein YIPF3, 36 kDa form III	8.13881	NaN	NaN	NaN	NaN	NaN	NaN	NaN	NaN	NaN	NaN	NaN	NaN	NaN	NaN	NaN	-0.129613	NaN	NaN	NaN	NaN	NaN	NaN	NaN	NaN	NaN	NaN	NaN	NaN	NaN	NaN	NaN	NaN	NaN	NaN	NaN	NaN	NaN	NaN	NaN	NaN	NaN	NaN	NaN	NaN	NaN	NaN
D6RGG3;Q99715;Q99715-4;B9EJB8;Q99715-2	COL12A1	Collagen alpha-1(XII) chain	10.6485	NaN	3.12086	1.81925	2.83949	3.31461	NaN	2.11487	2.73629	3.06347	2.95714	NaN	3.68134	2.42126	2.87032	3.23823	2.94488	NaN	2.86477	2.20264	3.1452	NaN	3.05414	2.09351	NaN	3.47706	NaN	3.05431	3.41874	2.46339	3.57499	3.01392	2.72708	3.24697	1.86775	3.17466	3.01958	1.97375	2.58073	2.46661	3.21209	2.13119	NaN	2.54478	2.74487	2.79896	3.72777
D6RGI3;D6RER5;Q9NVA2;Q9NVA2-2;D6RDU5	2018-09-11	Septin-11	10.4229	-0.566961	NaN	-0.712294	-0.0651587	0.311542	-0.411643	NaN	-0.380956	NaN	-0.527933	-0.0859983	0.128376	0.903261	0.378605	-0.156008	-0.191107	-0.592154	-0.259729	-0.644725	0.473515	-0.411808	0.701057	-0.616755	-0.308397	-0.226878	-0.312781	-0.152306	-0.185867	0.233159	-0.0159227	-0.455394	-0.586661	0.770166	-0.00195682	-0.814919	0.57444	-0.420833	0.0412686	0.0232991	-0.966135	-0.0996126	-0.0780594	0.225216	0.0954259	-0.523917	-0.104714
D6RH31;Q6UXI9;Q6UXI9-6;Q6UXI9-3;Q6UXI9-2;Q6UXI9-5;Q6UXI9-4;H0YAK9	NPNT	Nephronectin	8.21181	NaN	NaN	NaN	NaN	NaN	NaN	NaN	NaN	NaN	NaN	NaN	NaN	NaN	NaN	NaN	3.92374	NaN	NaN	NaN	NaN	NaN	NaN	NaN	NaN	NaN	NaN	NaN	NaN	NaN	NaN	NaN	NaN	NaN	NaN	NaN	NaN	NaN	NaN	NaN	NaN	NaN	NaN	NaN	NaN	NaN	NaN
D6RIE3;P14406;Q496I0;D6RGV5;H0UI06	COX7A2	Cytochrome c oxidase subunit 7A2, mitochondrial	9.96852	0.709481	0.502383	0.618634	NaN	NaN	NaN	NaN	NaN	0.179139	-0.0896338	NaN	0.334425	NaN	NaN	NaN	NaN	NaN	NaN	NaN	NaN	0.897732	0.438796	NaN	NaN	-0.0317448	1.33627	0.75655	0.146626	0.587164	0.486732	0.558368	NaN	0.604082	NaN	0.243677	-0.424922	0.0948339	0.141637	0.383266	0.0157014	0.73586	NaN	NaN	NaN	NaN	0.429265
D6RIZ4;D6RA47;D6RE79;Q14728	MFSD10	Major facilitator superfamily domain-containing protein 10	8.8987	NaN	NaN	NaN	NaN	NaN	NaN	NaN	NaN	NaN	NaN	NaN	NaN	NaN	NaN	NaN	NaN	NaN	NaN	NaN	NaN	NaN	NaN	NaN	NaN	NaN	NaN	NaN	NaN	NaN	0.230059	NaN	NaN	NaN	NaN	NaN	NaN	NaN	NaN	NaN	NaN	NaN	NaN	NaN	NaN	NaN	NaN
D6W4Z6;P31350;P31350-2;C9JXC1;B3KS26;Q8N6S3	hCG_23833;RRM2	Ribonucleoside-diphosphate reductase subunit M2	9.75082	-0.192068	NaN	-0.16221	NaN	NaN	NaN	NaN	-0.55395	NaN	0.262227	-0.826193	-0.66257	-0.577054	-0.764176	-0.73266	-1.00376	-0.829381	-1.1705	-0.137352	-1.33287	-0.558004	-1.48362	-0.696738	NaN	-0.496513	-0.990301	-1.47257	-0.988412	NaN	-0.93644	NaN	-1.11568	NaN	NaN	-0.531378	0.455663	-0.0499176	-0.329114	0.327269	NaN	NaN	-0.684346	0.3909	-0.753059	NaN	-0.590669
D6W5D1;Q3V6T2-4;Q3V6T2-2;Q3V6T2-3;Q3V6T2;Q3V6T2-5;Q6DCA5;H0Y470	KIAA1212;CCDC88A	Girdin	8.30762	NaN	NaN	NaN	NaN	NaN	NaN	NaN	NaN	NaN	NaN	NaN	NaN	NaN	NaN	NaN	NaN	NaN	NaN	0.0319609	NaN	NaN	NaN	NaN	NaN	NaN	NaN	NaN	NaN	NaN	NaN	NaN	NaN	NaN	NaN	-1.26159	NaN	NaN	NaN	NaN	NaN	NaN	NaN	NaN	NaN	NaN	NaN
D6W5G0;B7ZLC4;Q2M2I8-2;Q2M2I8;E9PG46;Q9BUD9	AAK1	AP2-associated protein kinase 1	8.60053	NaN	NaN	NaN	NaN	NaN	NaN	NaN	NaN	NaN	NaN	NaN	NaN	NaN	NaN	NaN	0.246584	-1.65379	-1.59546	-0.39835	NaN	-1.38521	-0.195852	NaN	NaN	NaN	NaN	-0.86758	-0.458324	NaN	NaN	NaN	NaN	NaN	NaN	NaN	NaN	NaN	NaN	NaN	NaN	NaN	NaN	NaN	NaN	NaN	NaN
D6W5L6;P07988;B4E1F5;H0Y7V6;B2RC55	SFTPB	Pulmonary surfactant-associated protein B	9.89476	NaN	NaN	NaN	NaN	NaN	NaN	NaN	NaN	NaN	3.15933	NaN	NaN	3.71262	NaN	NaN	4.98805	NaN	NaN	NaN	NaN	5.61263	4.26985	5.24959	5.2081	NaN	2.87833	4.56864	NaN	3.39798	3.57395	NaN	NaN	3.13105	2.82262	5.09519	NaN	NaN	NaN	NaN	2.92085	NaN	NaN	NaN	NaN	NaN	NaN
D6W625;Q13111;Q13111-3;Q13111-2	CHAF1A	Chromatin assembly factor 1 subunit A	7.82962	NaN	NaN	NaN	NaN	NaN	NaN	NaN	NaN	NaN	NaN	NaN	NaN	NaN	NaN	NaN	NaN	NaN	NaN	NaN	NaN	NaN	NaN	NaN	NaN	NaN	NaN	NaN	NaN	NaN	NaN	NaN	NaN	NaN	NaN	NaN	NaN	NaN	NaN	NaN	NaN	NaN	NaN	NaN	NaN	NaN	NaN
D7P652;D7P639;B8X5X6;B2XIN1;U5ZC31;U5Z7S3;U5XLS1;U5KP70;U3M3X4;U3M2W8;U3LRZ3;U3LRI3;U3LC53;U3LC10;U3LAH9;U3L687;U3L5J7;U3L4U4;U3L3U6;U3L346;U3KX27;U3KWL2;T1SXJ9;T1STG4;T1SS69;T1Q7F5;T1Q6Q4;T1Q687;T1Q5V7;T1Q5Q5;T1PZR2;T1PZM5;S5RMH6;S5RLG1;S4V8X0;S4STV3;S4SQT8;R9YBR2;R9YBG4;R9YB64;R9YAG1;R9Y968;R9Y8C8;R9Y6Z7;R9Y6E0;R9Y676;R9Y546;R9Y4N0;R9Y4H2;R9Y4F5;R9Y4B7;R9Y499;R9Y3W8;R9Y2F5;R9Y2A0;R4I9Z4;Q9B303;…	ND5;NADH5;MT-ND5;ndh5;nd5	NADH-ubiquinone oxidoreductase chain 5	9.11774	NaN	NaN	NaN	NaN	NaN	NaN	NaN	NaN	NaN	NaN	NaN	NaN	NaN	NaN	NaN	-0.550032	NaN	-0.183303	-0.393526	-0.128139	0.333625	-0.654711	0.0473981	NaN	NaN	1.22157	NaN	-0.327244	NaN	NaN	NaN	NaN	NaN	NaN	NaN	NaN	NaN	NaN	NaN	NaN	NaN	NaN	NaN	NaN	NaN	NaN
D7PBN3;Q6NXG1-2;Q6NXG1-5;Q6NXG1-4;Q6NXG1-3;Q6NXG1;H0YBR2;H0YBB3	ESRP1	Epithelial splicing regulatory protein 1	8.52291	NaN	NaN	NaN	NaN	NaN	NaN	NaN	NaN	NaN	NaN	NaN	NaN	NaN	NaN	NaN	NaN	NaN	NaN	NaN	NaN	NaN	NaN	NaN	NaN	NaN	2.45074	NaN	NaN	NaN	NaN	NaN	NaN	NaN	NaN	NaN	NaN	NaN	NaN	NaN	NaN	NaN	NaN	NaN	NaN	NaN	NaN
D7R526;P45984-3;P45984-2;P45984-4;P45984;D7R527;B5BUJ7;D7R525;H0Y9H3;J3KNK1;P45984-5;P53779-2;P53779-3;P53779;B7Z1Z1	MAPK9;MAPK10	Mitogen-activated protein kinase 9;Mitogen-activated protein kinase 10	8.35417	NaN	NaN	NaN	NaN	NaN	NaN	NaN	NaN	NaN	NaN	NaN	NaN	NaN	NaN	NaN	NaN	NaN	NaN	NaN	NaN	NaN	NaN	NaN	NaN	NaN	NaN	NaN	NaN	NaN	NaN	NaN	NaN	NaN	NaN	NaN	NaN	NaN	NaN	NaN	NaN	NaN	NaN	NaN	NaN	NaN	-0.295135
D7RF68;Q6RW13	AGTRAP	Type-1 angiotensin II receptor-associated protein	9.61153	NaN	NaN	NaN	NaN	NaN	0.0622489	NaN	NaN	NaN	NaN	-0.418784	-0.00265297	0.809828	-0.15056	NaN	-0.362891	-0.199282	-0.6124	NaN	-0.326307	-0.252658	0.391929	NaN	0.116176	0.304879	-0.720454	1.83269	-0.0902383	NaN	-0.162468	NaN	NaN	NaN	NaN	-0.408821	NaN	NaN	NaN	NaN	NaN	NaN	NaN	NaN	NaN	NaN	-0.189793
D9IAI1;P30086;B4DRT4	PEBP1	Phosphatidylethanolamine-binding protein 1;Hippocampal cholinergic neurostimulating peptide	11.0624	0.0411488	NaN	-0.924556	-0.0240487	-0.178237	-0.321054	-1.36752	NaN	-0.258479	-0.934636	0.476318	-0.23865	-0.0255503	0.182816	-0.876175	0.0646162	-0.142161	-0.0540266	-0.284069	0.406448	0.199779	-0.0194949	-0.0510915	0.461105	-0.670297	-0.544683	-1.27383	-0.667665	0.361694	-0.267371	-0.321928	-0.297975	-0.553341	-0.184043	-0.25662	-0.433502	-0.026587	-0.406138	-0.0692404	-1.77477	-0.0440031	-0.783493	-0.282424	0.0101734	-1.33484	-0.0248099
D9IWP9;P02749;B4DPN0;J3QRN2;J3QLI0	APOH	Beta-2-glycoprotein 1	9.67463	NaN	NaN	NaN	NaN	NaN	NaN	NaN	NaN	NaN	3.83331	NaN	2.22447	NaN	3.4788	NaN	NaN	NaN	NaN	NaN	3.36995	4.11731	4.25644	2.80533	2.651	2.87187	2.64561	3.57064	3.62872	4.0676	NaN	NaN	3.06067	NaN	4.34913	NaN	NaN	NaN	NaN	1.65945	4.60034	NaN	3.41864	1.97848	NaN	NaN	2.94375
D9UAW1;S6CR98;S6CQS3;S6CQS2;S6CQA5;S6CQA4;S6CPZ8;S6CPW0;I4EPK3;I4EPK2;I4EPK1;I4EPK0;I4EPJ8;I4EPJ5;I4EPJ4;F8LFY7;F8LFY5;F8LFY4;F8LFY2;F8LFY1;F8LFY0;F8LFS7;D9UAX1;C7FF12;S6CQA7;S6CQ00;I4EPL3;I4EPL2;F8LG00;F8LFZ6;Q67AJ2;Q67AJ1;Q30098;O19506;Q5Y7B2;U3Q224;U3PXY2;J9Z7G7;S6CPW1;I4EPJ9;F8LFY6;S6CR97;I4EPJ6;F8LFZ9;U6EGH0;S6CQS7;S6CPZ7;S6CPW4;I4EPL5;I4EPL4;I4EPJ7;F8LFZ8;F8LFZ7;F8LFY3;Q29970;U3Q5H2;Q30155;…	HLA-DQB1;HLA-DQB;HLA-Dw12;HLA-DRB2		7.71735	NaN	NaN	NaN	NaN	NaN	NaN	NaN	NaN	NaN	NaN	NaN	NaN	NaN	NaN	NaN	NaN	NaN	NaN	NaN	NaN	NaN	NaN	NaN	NaN	NaN	2.60595	NaN	NaN	NaN	NaN	NaN	NaN	NaN	NaN	NaN	NaN	NaN	NaN	NaN	NaN	NaN	NaN	NaN	NaN	NaN	NaN
D9YZU5;P68871;Q14473;Q0Z944;Q9BWV6;Q9GZL9;B3VL86;Q4TWB7;Q6V0K9;E9NGZ5;B3VL05;Q3Y9I8;B3VL31;Q4JLR8;B3VL17	HBB	Hemoglobin subunit beta;LVV-hemorphin-7;Spinorphin	11.5405	5.66076	4.6996	4.32135	4.9319	4.58957	4.44508	4.32628	5.25295	5.5319	6.22394	4.43497	5.54928	5.91019	6.09418	3.24414	6.82359	6.8536	7.48372	6.27767	6.12235	6.87807	6.80702	6.36127	7.94118	6.53189	5.34297	6.82959	5.2037	6.64852	6.18097	6.17574	5.39428	6.21943	6.55029	7.34629	5.7099	4.9246	7.04569	5.64346	6.4567	5.61056	6.04715	5.4639	6.0354	6.20935	6.88711
D9YZU9;D3GKD9;P69892;Q9UNL6;E7CYP2;Q14403;Q14476;Q14474;E9PBW4;B7UCU6	HBG2	Hemoglobin subunit gamma-2	9.09283	NaN	NaN	NaN	NaN	NaN	NaN	NaN	NaN	NaN	NaN	NaN	NaN	NaN	NaN	NaN	NaN	NaN	NaN	NaN	NaN	NaN	NaN	NaN	NaN	NaN	NaN	NaN	NaN	NaN	NaN	NaN	NaN	NaN	NaN	NaN	NaN	NaN	NaN	NaN	NaN	NaN	NaN	NaN	NaN	NaN	NaN
D9YZV0;A8K9E1;Q9Y450;B3KNB9;Q9Y450-4;B7Z524;H0YDX7;J3QT46	HBS1L	HBS1-like protein	9.35191	NaN	NaN	NaN	NaN	NaN	NaN	0.672336	-1.06778	NaN	NaN	NaN	NaN	NaN	NaN	NaN	NaN	-0.690762	-0.799854	-0.0454429	0.383021	-0.540239	-0.549324	-0.0136927	NaN	0.237507	-0.175173	0.282351	-0.35246	NaN	-0.511974	NaN	NaN	NaN	NaN	-0.0966994	NaN	NaN	NaN	NaN	NaN	NaN	NaN	NaN	NaN	NaN	-0.145612
D9ZGF2;P12111-2;P12111;E7ENL6;P12111-5	COL6A3	Collagen alpha-3(VI) chain	11.532	4.08829	4.39634	4.29376	4.38449	4.52893	4.8358	4.11545	4.71573	4.47169	4.36377	4.37361	4.48617	4.81306	4.44131	4.72865	5.26163	5.60371	4.13056	4.63956	3.54332	5.22501	4.18405	4.73264	5.61445	3.80243	4.02318	4.05631	3.71748	4.81445	4.63172	3.80547	4.33019	3.61664	4.11139	4.37036	3.42187	3.2388	3.99035	3.47475	4.37197	4.01249	4.32489	3.93112	3.65715	3.96829	4.98328
D9ZGF8;Q13464	ROCK1	Rho-associated protein kinase;Rho-associated protein kinase 1	8.26618	NaN	NaN	NaN	NaN	NaN	NaN	NaN	NaN	NaN	NaN	NaN	NaN	NaN	NaN	NaN	NaN	NaN	NaN	NaN	NaN	NaN	NaN	NaN	NaN	NaN	NaN	NaN	NaN	NaN	NaN	NaN	NaN	NaN	NaN	0.729698	NaN	NaN	NaN	NaN	NaN	NaN	NaN	NaN	NaN	NaN	NaN
D9ZGG2;P04004;J7HH10	VTN	Vitronectin;Vitronectin V65 subunit;Vitronectin V10 subunit;Somatomedin-B	10.2586	NaN	NaN	NaN	4.1546	NaN	4.34917	3.99165	NaN	4.15215	5.57259	NaN	5.25284	4.08642	4.93102	4.69428	6.6333	5.99273	5.14421	4.15667	4.70652	6.16969	5.37824	4.91263	5.32002	NaN	4.51481	5.20454	5.47111	5.61098	5.7287	NaN	6.54877	4.00736	5.11749	4.74934	NaN	5.14065	NaN	3.73166	6.13489	6.04596	NaN	2.61502	2.14656	1.71876	5.10591
E1ACV6;Q56FN4;Q9UIM7;M9P989;J7K483;G0X8U5;F8RHK2	HLA-DR;HLA-DRB1		8.57156	NaN	NaN	NaN	NaN	NaN	NaN	NaN	NaN	NaN	NaN	NaN	NaN	NaN	NaN	NaN	NaN	NaN	NaN	NaN	4.65058	NaN	NaN	NaN	NaN	NaN	NaN	NaN	NaN	NaN	NaN	NaN	NaN	NaN	NaN	NaN	NaN	NaN	NaN	NaN	NaN	NaN	NaN	NaN	NaN	NaN	NaN
E1NZA1;Q92616	PRIC295;GCN1L1	Translational activator GCN1	10.8552	0.154519	-0.0859961	-0.582209	-0.0380323	-0.119841	0.0742637	-0.531655	-0.234634	-0.230051	-0.420024	-0.0948522	-0.0605534	-0.389656	-0.0958563	-0.33389	-0.528245	-0.686213	0.0281577	-0.216573	-0.476796	-0.381463	-0.584605	-0.577841	-0.46941	-0.460585	-0.52667	-0.481553	-0.447103	-0.836974	-0.560789	-0.641823	-0.285584	-0.630309	-0.679583	-0.350815	-0.695092	0.23959	-0.310369	0.0771999	-0.308363	0.0192275	0.17368	-0.251911	-0.168143	-0.317527	-0.429661
E2QRH7;B4DSC2;Q9NYP7;Q9NYP7-2;B3KWH9	ELOVL5	Elongation of very long chain fatty acids protein;Elongation of very long chain fatty acids protein 5	9.39412	NaN	NaN	NaN	NaN	NaN	NaN	NaN	NaN	NaN	-0.357129	NaN	NaN	NaN	NaN	NaN	NaN	NaN	NaN	NaN	NaN	NaN	NaN	NaN	NaN	-1.09439	NaN	NaN	NaN	NaN	NaN	NaN	NaN	NaN	NaN	-0.932742	NaN	NaN	NaN	NaN	NaN	NaN	NaN	NaN	NaN	NaN	NaN
E3UN97;Q95J07;B2MVI0;M4RMN4;D8MIW0;A0PBY5;U6ER51;Q9GIP0;M4R8V8;M4R8T6;A9QVM4;Q6IV48;Q6IVJ6;Q6IVJ5;N1LK74;I1U8N1;J7F575;I6NMZ8;I6MHG7;G1EP85;F8SKV1;F8R141;F8R134;E0YTI7;C7FDX3	HLA-A		9.68121	NaN	NaN	NaN	NaN	NaN	NaN	NaN	NaN	NaN	NaN	NaN	NaN	NaN	-0.927366	NaN	NaN	-1.57221	-0.990717	-1.10809	NaN	-0.309941	NaN	-0.40021	-1.9735	1.64602	-0.0791561	-1.18218	1.89632	NaN	NaN	NaN	NaN	NaN	NaN	-1.47859	NaN	NaN	-0.360533	NaN	-1.123	NaN	-1.95248	NaN	NaN	2.39146	-0.0467006
E3UPC4;U3Q010	HLA-C		9.18489	NaN	NaN	NaN	NaN	NaN	NaN	NaN	NaN	NaN	NaN	NaN	NaN	NaN	NaN	NaN	NaN	1.8918	NaN	NaN	NaN	NaN	NaN	NaN	NaN	NaN	0.483521	NaN	1.27774	0.811169	0.94142	NaN	NaN	NaN	NaN	-0.485324	NaN	NaN	NaN	2.26133	NaN	1.74503	NaN	NaN	NaN	NaN	NaN
E4Z9M7;P08047;H3BUU5;Q59EY3;G5E9M8	SP1	Transcription factor Sp1	8.10374	NaN	NaN	NaN	NaN	NaN	NaN	NaN	NaN	NaN	NaN	NaN	NaN	NaN	NaN	NaN	NaN	NaN	NaN	NaN	NaN	NaN	NaN	NaN	NaN	NaN	NaN	NaN	NaN	NaN	NaN	NaN	NaN	NaN	NaN	-0.80719	NaN	NaN	NaN	NaN	NaN	NaN	NaN	NaN	NaN	NaN	NaN
E5FQ47;Q702P5	HLA-A		8.60632	NaN	NaN	NaN	NaN	NaN	NaN	NaN	NaN	NaN	NaN	NaN	NaN	NaN	NaN	NaN	NaN	NaN	NaN	NaN	NaN	NaN	NaN	NaN	NaN	NaN	NaN	NaN	NaN	NaN	NaN	NaN	NaN	NaN	NaN	NaN	NaN	NaN	NaN	NaN	NaN	1.70792	NaN	NaN	NaN	NaN	NaN
E5FQ49;Q9GJ34;B6DX30;Q9MY36	HLA-A		9.56661	NaN	NaN	NaN	NaN	3.21893	NaN	NaN	NaN	NaN	3.15487	3.87014	3.25825	NaN	2.25982	NaN	2.75246	4.76458	-0.876704	NaN	1.88726	NaN	-1.55699	NaN	NaN	3.56223	2.66814	3.09153	3.23821	NaN	NaN	2.91507	NaN	NaN	2.60999	1.01106	2.04591	4.02042	4.26719	NaN	NaN	NaN	NaN	NaN	NaN	3.29474	NaN
E5KLB5;P49916;E5KLB6;P49916-2;K7ERZ5	LIG3	DNA ligase;DNA ligase 3	9.23777	0.210079	NaN	NaN	NaN	NaN	NaN	NaN	NaN	NaN	NaN	NaN	NaN	NaN	0.420453	NaN	-0.0673571	-0.990251	0.589133	0.676388	0.23307	-1.0606	-0.591009	0.809524	NaN	2.8483	NaN	-0.412294	-0.378562	NaN	NaN	NaN	NaN	NaN	NaN	-0.856502	NaN	NaN	NaN	NaN	NaN	NaN	NaN	NaN	NaN	NaN	NaN
E5KLM1;E5KLJ7;O60313-2;E5KLM2;E5KLL9;E5KLJ5;O60313;E5KLK1;E5KLM0;E5KLJ6;E5KLJ9;E5KLK2;E5KLK0	OPA1	Dynamin-like 120 kDa protein, mitochondrial;Dynamin-like 120 kDa protein, form S1	10.2001	0.964405	-0.372172	NaN	0.83787	2.06425	1.84444	0.856901	-0.456967	-0.212321	-0.205594	0.762334	0.7638	-0.0356932	0.247116	-0.504144	-0.520169	1.22587	-0.568108	-0.607103	-0.12576	0.230114	0.293962	-0.33739	-0.776082	-0.883278	0.618584	-0.309849	-0.753051	-0.0270125	-0.680054	1.25977	NaN	NaN	NaN	0.843503	0.863348	NaN	0.138362	NaN	0.0828662	NaN	1.72239	1.02581	-0.368075	0.648449	0.348188
E5KN59;E5KN55;Q08752;Q6FGM6	PPID	Peptidyl-prolyl cis-trans isomerase D	9.54246	0.248468	NaN	NaN	NaN	NaN	NaN	NaN	-0.500904	NaN	0.508342	-0.769602	0.245812	-0.53047	NaN	-0.0305479	-0.480782	0.713616	-1.40602	-0.180403	0.349677	NaN	NaN	NaN	NaN	NaN	-0.286948	0.733555	-0.145091	-0.0199154	-0.388686	NaN	NaN	NaN	NaN	1.15781	NaN	NaN	NaN	NaN	NaN	NaN	NaN	0.42909	NaN	NaN	NaN
E5KND7	GFM1	Elongation factor G, mitochondrial	9.69787	0.622787	-0.236095	-1.39391	0.00471318	-0.0261816	0.395579	0.402649	-0.349325	NaN	0.88042	NaN	0.415057	-0.178754	-0.024036	NaN	-0.602738	0.936695	-0.56884	-0.082501	-0.631438	-0.504468	0.162721	NaN	NaN	-1.01357	-0.491186	-0.318346	-0.63925	-0.160791	-0.729009	1.18	NaN	NaN	NaN	NaN	NaN	NaN	NaN	0.918933	NaN	NaN	NaN	NaN	0.737567	NaN	-0.408171
E5KNY5;P42704;B4DSR0	LRPPRC	Leucine-rich PPR motif-containing protein, mitochondrial	11.3211	-0.218511	-0.267655	-0.9787	-0.791339	-0.870931	-0.999021	-0.435994	-0.426693	-0.485695	-0.0906116	-0.822875	-0.793059	-0.98203	-0.184065	-1.01006	-0.258496	-0.0771067	-0.852865	-0.477462	-1.21864	-0.470499	0.101252	-0.0700755	-0.623431	-1.07231	-0.832444	-0.513743	-1.28924	-0.341758	-1.1194	-0.620211	-1.29853	-0.982927	-1.05601	-0.486113	-0.640961	-1.22108	0.0229765	-0.00915099	-0.464458	0.153126	-0.171541	-0.769478	-0.168621	-0.408693	-0.614757
E5KRG5;P19971;B2RBL3;P19971-2;C9JGI3	hCG_1988078;TYMP	Thymidine phosphorylase	10.7982	3.54736	3.26127	4.00433	3.6987	4.28924	3.82124	3.40429	5.75627	3.48498	3.81658	4.03005	4.21717	4.07888	3.15436	4.64528	2.51425	4.77462	4.70944	2.94335	4.51377	4.64478	4.45593	3.87317	4.25251	3.72147	3.99351	3.80699	4.69645	3.67409	4.08007	4.89454	4.36321	2.85365	3.08019	1.92868	1.83717	4.44914	3.33964	1.11936	NaN	3.19884	3.21407	3.67525	3.76999	3.35385	4.39181
E5KRK5;P28331;P28331-2;P28331-4;P28331-5;B4DJ81;P28331-3	NDUFS1	NADH-ubiquinone oxidoreductase 75 kDa subunit, mitochondrial	10.4271	-0.152346	0.336482	0.378426	0.775088	0.311864	0.777512	-0.173449	-0.18331	-0.19402	0.367064	0.641035	0.349844	0.508083	-0.382862	-0.780144	0.307528	-0.0545124	0.631147	-0.0470464	0.00499137	0.151445	-0.360415	0.633791	0.240386	-0.0323788	0.862444	-0.0883183	0.176071	0.373402	0.128558	-0.0440444	-0.323076	0.0126449	-0.110292	0.693843	-0.339327	-0.437479	-0.171146	0.366608	-0.513693	0.972362	0.553966	-0.0955671	0.286488	0.086209	0.622614
E5KRP6;E5KRP5;Q9UBP0-4;Q9UBP0-3;Q9UBP0-2;Q9UBP0	SPAST	Spastin	8.00911	NaN	NaN	NaN	NaN	NaN	NaN	NaN	NaN	NaN	NaN	NaN	NaN	NaN	NaN	NaN	NaN	NaN	NaN	NaN	NaN	NaN	NaN	NaN	NaN	NaN	2.08045	NaN	NaN	NaN	NaN	NaN	NaN	NaN	NaN	NaN	NaN	NaN	NaN	NaN	NaN	NaN	NaN	NaN	NaN	NaN	NaN
E5KRX5;Q15526-2;Q15526	SURF1	Surfeit locus protein 1	8.5165	NaN	NaN	NaN	NaN	NaN	NaN	NaN	NaN	NaN	NaN	NaN	NaN	NaN	NaN	NaN	NaN	NaN	NaN	NaN	NaN	0.804073	NaN	NaN	NaN	NaN	NaN	0.141414	NaN	NaN	NaN	NaN	NaN	NaN	NaN	NaN	NaN	NaN	NaN	NaN	NaN	NaN	NaN	NaN	NaN	NaN	NaN
E5KS55;B7ZAF6;E5KS60;Q6N0B1;Q9P2R7-2;Q9P2R7;Q7Z503;F5GXC8;B4DRV2;B4DY87;F5H5G8;B7Z9S6;Q5T9Q5	SUCLA2;DKFZp686D0880	Succinyl-CoA ligase [ADP-forming] subunit beta, mitochondrial	9.98496	-0.247684	NaN	NaN	NaN	NaN	NaN	NaN	NaN	NaN	-0.247909	0.0263373	-0.687422	-0.106326	-0.610164	0.440851	-0.0221845	0.291073	-0.132758	-0.638057	0.101618	0.141115	-0.0874158	-0.385044	0.0917148	-0.542109	-0.629733	-0.203731	-0.539928	-0.153287	-0.895147	-0.38228	NaN	NaN	-0.327917	-0.124298	0.374661	NaN	NaN	NaN	-0.614192	-0.222063	-0.764006	0.536426	NaN	-0.894139	0.215336
E5KS95;P43897;P43897-2;F8W6R3;B4DHY8;C9JT21	TSFM	Elongation factor Ts, mitochondrial;Elongation factor Ts	10.0856	-0.92771	-0.0144981	-0.608809	-0.222557	NaN	NaN	-1.63608	-0.13582	NaN	-0.825545	-0.329003	-0.588709	NaN	-0.424316	-0.797677	-0.993165	-0.30459	-1.16033	-0.733192	-1.24425	-0.360809	-0.722375	-0.876173	-0.962522	-0.552489	-0.504671	-0.446004	-1.0655	-1.39928	-1.13702	-0.472396	-1.18021	NaN	NaN	0.224341	-1.36418	-0.805127	-0.589536	-0.174984	NaN	0.103744	0.124003	-0.967188	-0.533421	-0.7813	-0.976869
E5KSD5;D4QEZ8;P16219;E5KSE7;E9PE82;B4DUH1	ACADS	Short-chain specific acyl-CoA dehydrogenase, mitochondrial	9.41832	NaN	NaN	NaN	NaN	NaN	NaN	NaN	NaN	NaN	-0.474877	NaN	NaN	NaN	NaN	NaN	-0.226783	0.103115	-0.191786	-0.438413	-0.559975	-0.18954	0.417521	NaN	NaN	NaN	1.10939	-0.688042	-0.575018	NaN	NaN	NaN	NaN	NaN	NaN	1.47153	NaN	NaN	NaN	NaN	NaN	NaN	0.836604	NaN	1.23967	NaN	NaN
E5KT65;P19388;B4DJ89	POLR2E	DNA-directed RNA polymerases I, II, and III subunit RPABC1	9.69983	NaN	NaN	NaN	NaN	NaN	-0.205518	NaN	-0.518434	NaN	-0.707702	NaN	NaN	-0.161436	-0.589859	NaN	-0.556315	-0.326344	-0.762718	-0.585378	-0.0885451	-0.220082	-0.482816	-0.0530984	-0.230941	NaN	NaN	-0.429643	-0.583245	-0.971295	1.00046	NaN	-0.274172	NaN	NaN	-0.899279	NaN	NaN	-0.756767	NaN	NaN	-0.778293	-0.217231	NaN	NaN	-0.623492	-0.454071
E5KTM5;Q8WVM0;A8K0B9	TFB1M	Dimethyladenosine transferase 1, mitochondrial	9.12323	NaN	NaN	NaN	NaN	NaN	NaN	NaN	NaN	NaN	NaN	NaN	NaN	NaN	NaN	NaN	-1.67707	NaN	-1.24913	-0.937706	NaN	-0.917164	-0.434028	1.06824	NaN	-1.18739	-1.21437	-0.490301	-0.315942	-1.68984	NaN	NaN	NaN	NaN	NaN	NaN	NaN	NaN	NaN	NaN	NaN	NaN	NaN	NaN	NaN	NaN	NaN
E5RFU2;P34913;B4E1M2;B4DFE9;P34913-3;P34913-2;E5RFH6	EPHX2	Bifunctional epoxide hydrolase 2;Cytosolic epoxide hydrolase 2;Lipid-phosphate phosphatase	8.09611	NaN	NaN	NaN	NaN	NaN	NaN	NaN	NaN	NaN	NaN	NaN	NaN	NaN	NaN	NaN	NaN	NaN	NaN	NaN	2.26084	NaN	NaN	NaN	NaN	NaN	NaN	NaN	NaN	NaN	NaN	NaN	NaN	NaN	NaN	NaN	NaN	NaN	NaN	NaN	NaN	NaN	NaN	NaN	NaN	NaN	NaN
E5RG17;Q6P1N9;G5EA19;U3KQS5;Q6P1N9-2;H0YBX2;E5RGF2	TATDN1	Putative deoxyribonuclease TATDN1	9.21317	NaN	NaN	NaN	NaN	NaN	NaN	NaN	NaN	NaN	NaN	NaN	NaN	NaN	NaN	NaN	-0.708465	-0.195474	NaN	NaN	-0.566674	NaN	NaN	NaN	NaN	NaN	NaN	NaN	-1.34471	NaN	NaN	NaN	NaN	NaN	NaN	-1.10306	NaN	NaN	NaN	NaN	NaN	NaN	NaN	NaN	NaN	NaN	-0.78031
E5RGS4;O60925	PFDN1	Prefoldin subunit 1	9.68333	NaN	NaN	NaN	NaN	NaN	NaN	NaN	NaN	NaN	NaN	NaN	NaN	NaN	NaN	NaN	NaN	NaN	NaN	NaN	NaN	-1.0579	-0.730643	-0.660016	NaN	-0.913339	-1.02006	NaN	-0.381116	NaN	-1.16343	NaN	NaN	NaN	NaN	-1.13208	NaN	NaN	NaN	NaN	NaN	NaN	-1.18992	-0.446362	-1.09896	NaN	NaN
E5RH97;P43362	MAGEA9	Melanoma-associated antigen 9	8.73938	NaN	NaN	1.53458	NaN	NaN	NaN	1.86215	0.467214	NaN	NaN	NaN	NaN	NaN	NaN	NaN	NaN	NaN	NaN	NaN	NaN	NaN	NaN	NaN	NaN	NaN	NaN	NaN	NaN	NaN	NaN	NaN	NaN	NaN	NaN	NaN	NaN	NaN	NaN	NaN	NaN	NaN	NaN	NaN	NaN	NaN	NaN
E5RHG8;Q15369;Q15369-2;R4GMY8	TCEB1	Transcription elongation factor B polypeptide 1	10.3163	NaN	NaN	NaN	-0.63385	NaN	-0.126571	NaN	NaN	NaN	-0.518739	-0.327999	-0.313446	-0.412767	-0.145183	-0.266257	-0.632079	-0.361164	-0.535049	-0.308926	-0.885512	-0.158762	-0.711778	-0.541913	-0.22934	-0.216238	-0.341128	-0.476433	0.0214695	-0.415867	-0.567217	-0.358059	-0.114378	-0.297623	-1.22099	-0.473081	0.17087	-0.0412779	-0.545398	-0.818595	-0.310704	-0.366364	-0.969932	-0.276444	-0.231674	-0.0721126	-0.604907
E5RHW4;O94905	ERLIN2	Erlin-2	10.121	1.37478	2.10891	-0.442333	0.505351	0.973696	1.49911	0.980841	NaN	1.53966	0.565639	0.389753	0.601928	0.687441	1.01543	NaN	-0.596935	1.00183	-0.791439	1.09923	0.873429	1.3545	0.246237	0.44723	0.768878	0.964939	1.96331	0.151762	-0.419647	1.04427	0.598719	-0.00129789	1.94536	-0.10165	0.721016	2.5975	1.00343	0.973346	2.62102	1.61564	2.11341	NaN	-0.273934	1.55894	2.1281	0.668975	0.0725595
E5RI99;P62888;E5RJH3	RPL30	60S ribosomal protein L30	10.7528	NaN	NaN	NaN	NaN	0.399197	0.0343967	0.43379	NaN	0.515893	-0.273282	-0.341109	0.362572	-0.292578	0.168957	-0.62016	-0.821155	-0.611523	0.183847	0.386083	-0.406783	-0.118772	0.0638293	-0.185884	-0.484179	-0.0378742	-0.662795	-0.128548	-0.0651236	-0.362442	-0.758945	-0.899141	0.0864752	0.112599	-0.722991	-0.314988	-1.0101	-0.23132	-0.0570496	-0.229739	-0.216673	-0.294758	0.0412267	-0.177553	-1.36185	-0.977527	-0.273217
E5RIP4;Q15043-2;Q15043-3;Q15043;E5RFZ8;E5RGA7;E5RJ40;E5RJG5	SLC39A14	Zinc transporter ZIP14	8.15317	NaN	NaN	NaN	NaN	NaN	NaN	NaN	NaN	NaN	NaN	NaN	1.21565	NaN	NaN	NaN	NaN	NaN	NaN	NaN	NaN	NaN	NaN	NaN	NaN	NaN	NaN	NaN	NaN	NaN	NaN	NaN	NaN	NaN	NaN	NaN	NaN	NaN	NaN	NaN	NaN	NaN	NaN	NaN	NaN	NaN	NaN
E5RIW3;Q6FGD7;E5RJD8;O75347;E5RHG6;B4DT30	TBCA	Tubulin-specific chaperone A	10.6608	-1.34066	-0.358612	-0.723049	-0.525377	-0.961254	-1.49113	0.027572	-1.06978	-0.529266	-0.762604	-0.235306	-0.880684	-1.20584	-0.818051	-0.816254	-0.868018	-0.840014	-0.891621	-0.160669	-0.499356	-1.10358	-1.44705	-0.81264	-1.07069	-0.947479	-0.403813	-0.516386	-0.897937	-0.580145	-0.808392	-0.915789	-0.0457917	-0.97779	-1.32213	-1.40057	-0.654901	-1.02274	-1.92869	-0.7795	-1.22308	-0.918572	-0.483865	-0.15136	-1.61894	-0.189997	-0.973652
E5RJ68;O00203;Q3MNE1	AP3B1	AP-3 complex subunit beta-1	9.75165	NaN	NaN	NaN	NaN	NaN	-0.222335	0.0590578	0.0668572	NaN	-0.521767	0.449552	0.638321	0.132863	-0.192447	-0.123663	-0.260978	-0.322343	0.149213	-0.180717	0.0721463	0.093525	-0.588421	0.134255	0.134501	0.187982	0.122746	-0.214345	0.0209112	0.112833	-0.0561673	0.257028	NaN	NaN	NaN	NaN	NaN	NaN	0.0039005	NaN	NaN	NaN	0.0180305	0.239519	NaN	NaN	-0.627046
E7D7X9;P32322;E2QRB3;E7D7Y0;B4DMU0;P32322-2;Q2TU78;J3KQ22;Q8TBX0;B7Z8T1;J3QL24;J3QKT4	PYCR1;PIG45	Pyrroline-5-carboxylate reductase;Pyrroline-5-carboxylate reductase 1, mitochondrial	10.1732	-0.401641	-0.696261	-0.636133	-0.749656	0.384153	0.220455	-0.904553	-1.06639	-1.06783	0.652838	-0.918329	0.101145	-0.13594	0.293145	-0.0538064	-0.304281	-0.309696	-0.554511	-0.3412	-0.618961	0.306058	0.105182	-0.334643	-0.306017	-0.375735	-1.1346	-0.831845	-0.672833	-1.03682	-0.491597	-1.82122	NaN	-0.477677	NaN	-0.172147	-1.28487	-0.69372	0.27901	-0.138421	-0.475509	-0.428035	-0.654527	0.29987	-0.296893	NaN	-0.252818
E7DVW4;P15090	FABP4	Fatty acid-binding protein, adipocyte	9.9087	NaN	NaN	NaN	NaN	NaN	NaN	NaN	NaN	NaN	NaN	NaN	NaN	NaN	NaN	NaN	NaN	3.6943	NaN	NaN	NaN	NaN	NaN	NaN	NaN	NaN	NaN	NaN	NaN	NaN	NaN	NaN	NaN	NaN	3.85006	NaN	NaN	NaN	NaN	NaN	NaN	NaN	NaN	NaN	NaN	NaN	NaN
E7DVW5;Q01469	FABP5	Fatty acid-binding protein, epidermal	11.0827	NaN	NaN	NaN	NaN	NaN	NaN	NaN	NaN	NaN	-0.289029	-0.87841	-0.465485	1.23377	1.46557	3.08693	0.24558	0.697514	-0.769219	-0.375263	-1.67995	2.49532	1.08059	0.32042	3.11752	3.43024	-1.33988	0.800026	4.00104	1.96471	-0.241411	-0.721941	3.70027	1.29108	0.607364	0.129957	1.07933	0.532199	-0.481947	2.56429	-1.08742	-1.0031	-1.23501	1.08159	-0.84516	1.83102	1.33228
E7EM95;Q99942;B4DJS6	RNF5	E3 ubiquitin-protein ligase RNF5	7.7596	NaN	NaN	NaN	NaN	NaN	NaN	NaN	NaN	NaN	NaN	NaN	NaN	NaN	NaN	NaN	NaN	NaN	NaN	NaN	NaN	NaN	NaN	NaN	NaN	NaN	NaN	NaN	NaN	NaN	NaN	NaN	NaN	NaN	NaN	-0.713256	NaN	NaN	NaN	NaN	NaN	NaN	NaN	NaN	NaN	NaN	NaN
E7EMN6;P41236;G1AUC5;Q6NXS1	PPP1R2;PPP1R2P3	Protein phosphatase inhibitor 2;Protein phosphatase inhibitor 2-like protein 3	9.51978	NaN	NaN	NaN	NaN	NaN	NaN	NaN	NaN	NaN	0.455554	1.4722	0.321063	-0.00834347	0.198163	0.192777	0.0722215	0.812403	-0.111716	0.219723	0.848258	0.484873	-0.0136409	-0.625364	NaN	NaN	NaN	NaN	0.0488563	NaN	NaN	0.0485167	NaN	0.635831	NaN	0.542735	1.03626	NaN	NaN	NaN	0.994327	NaN	1.52604	1.61971	-0.643394	NaN	NaN
E7EMP6;Q96FZ2;D6R9T3;B4DMK2;D6RGK7;D6RAZ3	HMCES	Embryonic stem cell-specific 5-hydroxymethylcytosine-binding protein	8.1986	NaN	NaN	NaN	NaN	NaN	NaN	NaN	NaN	NaN	NaN	NaN	NaN	NaN	NaN	NaN	NaN	-0.832827	NaN	0.840991	NaN	-0.129481	NaN	NaN	NaN	NaN	NaN	NaN	NaN	NaN	NaN	NaN	NaN	NaN	NaN	NaN	NaN	NaN	NaN	NaN	NaN	NaN	NaN	NaN	NaN	NaN	NaN
E7ENC5;E9PDY6;Q99102-10;Q99102;E7EWN1;Q99102-13;Q99102-3;Q99102-17;Q99102-12;A0T3F4;Q99102-16	MUC4	Mucin-4;Mucin-4 alpha chain;Mucin-4 beta chain	8.45644	NaN	NaN	NaN	NaN	NaN	NaN	NaN	NaN	NaN	NaN	NaN	NaN	NaN	NaN	NaN	NaN	NaN	NaN	NaN	NaN	NaN	NaN	NaN	NaN	NaN	NaN	NaN	NaN	2.5667	NaN	NaN	NaN	NaN	NaN	NaN	NaN	NaN	NaN	NaN	NaN	NaN	NaN	NaN	NaN	NaN	NaN
E7ENU4;P55265-5;P55265;P55265-4;H0YCK3;P55265-2;D3DV75;P55265-3	ADAR	Double-stranded RNA-specific adenosine deaminase	10.6262	NaN	0.0954196	-0.257735	-0.243791	0.204482	0.0255735	-0.0136285	0.334639	0.467011	0.155375	-0.066634	0.406191	-0.297043	0.0277092	0.302692	-0.158738	0.42822	0.0198994	0.18535	0.299449	-0.371517	-0.496921	0.63427	0.0326516	-0.192825	0.48833	-0.315044	-0.222681	-0.229711	-0.344753	0.327222	0.464652	0.0203049	-0.429703	-0.200221	-0.130353	0.592671	0.228861	0.262943	0.314859	0.918213	0.657537	-0.358815	0.618984	0.273576	-0.0727439
E7ENV9;B9EK55;H0YM81;E7EX88;Q6PID9;P16112-3;P16112-2;P16112	ACAN	Aggrecan core protein;Aggrecan core protein 2	9.22614	NaN	NaN	NaN	NaN	NaN	NaN	NaN	NaN	NaN	NaN	NaN	3.80314	NaN	4.16638	NaN	NaN	NaN	NaN	NaN	NaN	NaN	NaN	NaN	4.97379	NaN	NaN	NaN	NaN	NaN	NaN	NaN	NaN	NaN	NaN	NaN	NaN	NaN	4.26343	NaN	NaN	NaN	NaN	NaN	NaN	NaN	NaN
E7EPL4;B4DR55;H3BNZ1;Q6P996;J3KNK7;B4DHL7;H3BND4;E7EMH5;B4DSL3	PDXDC1	Pyridoxal-dependent decarboxylase domain-containing protein 1	9.16259	NaN	NaN	NaN	NaN	NaN	NaN	NaN	NaN	NaN	NaN	1.38647	1.17306	NaN	NaN	NaN	0.157699	-0.752945	-0.124697	-0.334755	-0.189952	0.353413	-0.000865329	NaN	-0.282618	NaN	NaN	NaN	0.255288	NaN	NaN	NaN	NaN	NaN	NaN	0.407096	NaN	NaN	NaN	NaN	NaN	NaN	NaN	NaN	NaN	NaN	0.383059
E7EPN9;Q9Y520-4;Q9Y520-5;Q9Y520;Q9Y520-7;Q9Y520-3;Q9Y520-6;Q9Y520-2	PRRC2C	Protein PRRC2C	9.57003	NaN	NaN	NaN	NaN	NaN	NaN	NaN	-1.06005	NaN	NaN	NaN	NaN	NaN	0.0372215	NaN	-1.06858	-0.684278	-0.916816	-0.743562	-0.150571	-0.0709229	-0.884324	NaN	NaN	-0.518781	NaN	-0.215957	-0.623602	NaN	NaN	NaN	NaN	NaN	NaN	-0.457656	NaN	NaN	-0.296545	NaN	NaN	NaN	NaN	NaN	NaN	NaN	NaN
E7EPZ9;P22105-3;P22105	TNXB	Tenascin-X	8.34025	NaN	NaN	NaN	NaN	NaN	NaN	NaN	NaN	NaN	NaN	1.8788	NaN	NaN	NaN	NaN	3.29308	NaN	NaN	NaN	NaN	NaN	NaN	NaN	NaN	NaN	NaN	NaN	NaN	3.1728	NaN	NaN	NaN	NaN	NaN	NaN	NaN	NaN	NaN	NaN	NaN	NaN	NaN	NaN	NaN	NaN	NaN
E7EQ34;O14653;O14653-2;I3L4Z6;I3L0K1;O14653-3;I3L1K7;I3L3V4	GOSR2	Golgi SNAP receptor complex member 2	8.26935	NaN	NaN	NaN	NaN	NaN	NaN	NaN	NaN	NaN	NaN	NaN	NaN	NaN	NaN	NaN	NaN	NaN	NaN	0.130413	NaN	NaN	NaN	NaN	NaN	NaN	NaN	NaN	NaN	NaN	NaN	NaN	NaN	NaN	NaN	NaN	NaN	NaN	NaN	NaN	NaN	NaN	NaN	NaN	NaN	NaN	NaN
E7EQ69;Q9GZZ1;C9J5D1;Q9GZZ1-2;B0AZT5	NAA50	N-alpha-acetyltransferase 50	9.73588	NaN	NaN	NaN	NaN	NaN	NaN	NaN	-0.488926	NaN	-0.962658	-0.711407	-0.284851	NaN	NaN	-0.196103	0.203018	-0.215617	-0.618753	0.325766	-0.388123	-0.720215	-0.677758	-0.064469	-0.534993	-0.691935	-0.399882	-0.493878	-0.701403	-1.02134	-0.722379	NaN	NaN	NaN	NaN	-0.306521	NaN	NaN	NaN	NaN	NaN	NaN	-0.766977	0.0299695	-0.505383	0.386827	-0.266058
E7ER60;O15056-3;O15056-2;O15056;B4DLC4	SYNJ2	Synaptojanin-2	8.76978	NaN	NaN	NaN	NaN	NaN	NaN	NaN	NaN	NaN	NaN	NaN	NaN	NaN	NaN	NaN	-0.123136	NaN	NaN	NaN	NaN	NaN	NaN	NaN	NaN	NaN	NaN	NaN	NaN	NaN	NaN	NaN	NaN	NaN	NaN	NaN	NaN	NaN	NaN	NaN	NaN	NaN	NaN	NaN	NaN	NaN	NaN
E7ERK9;Q9UI10;Q9Y3W7	EIF2B4;DKFZp586J0119	Translation initiation factor eIF-2B subunit delta	9.68675	NaN	NaN	NaN	0.155695	NaN	0.110682	0.400339	-0.505482	NaN	NaN	-0.0646069	0.461561	NaN	-0.0149266	NaN	0.482272	-0.394956	0.0565402	0.159415	0.188213	0.281369	-0.440151	-0.134221	NaN	-0.253384	0.596252	-0.244567	0.31331	NaN	0.382495	-0.0554733	0.143421	NaN	NaN	-0.187195	NaN	NaN	0.1219	0.334826	1.04579	NaN	0.457574	NaN	0.395872	NaN	-0.203166
E7ERS3;B4DTK7;Q86VM9;Q86VM9-2	ZC3H18	Zinc finger CCCH domain-containing protein 18	9.09198	NaN	NaN	NaN	NaN	NaN	NaN	NaN	NaN	NaN	NaN	NaN	NaN	NaN	NaN	-0.273814	-0.431992	-0.114474	-0.977756	-0.568227	-0.467071	NaN	-0.640066	NaN	NaN	NaN	NaN	NaN	-0.376276	NaN	-0.550901	NaN	NaN	NaN	NaN	-1.00193	NaN	-0.275722	NaN	NaN	NaN	NaN	NaN	NaN	NaN	NaN	-0.630871
E7ESL0;J3KQY1;Q9NWU5;Q9NWU5-2;Q9NWU5-3	MRPL22	39S ribosomal protein L22, mitochondrial	9.27323	NaN	NaN	NaN	NaN	NaN	NaN	NaN	NaN	NaN	NaN	NaN	NaN	NaN	NaN	NaN	-1.63858	-0.650203	-1.11082	-0.197488	-1.00403	NaN	-0.769687	NaN	0.306467	NaN	0.573245	-0.440314	0.0447467	NaN	NaN	NaN	NaN	NaN	NaN	0.160879	NaN	NaN	NaN	-1.53496	NaN	NaN	NaN	NaN	NaN	NaN	NaN
E7ESM9;P20810-9;P20810-7;P20810-6;B7Z574;B7Z468;P20810-4;P20810-8;P20810;E9PDE4;B7Z6N0;E7ES10;B7Z5T9;Q86YM9;H0Y7F0;Q6AZE3;B7Z5T6;E7EQ12;E7EQA0;B7Z7L4;B7Z8S8	CAST	Calpastatin	10.3856	NaN	0.238461	-0.936063	-0.242694	-0.435309	-0.416872	0.111667	0.228621	-0.992043	-0.271018	-0.395809	-0.203219	0.195352	-0.748296	-0.737115	0.156515	-0.165347	-0.431859	-1.3447	-1.1862	-0.234716	-0.000523472	-0.949684	-1.28049	-0.673014	-0.251568	-0.103679	0.546477	-0.0978804	-0.298424	-0.0455648	-0.257735	-0.615143	0.51461	-1.24193	-0.444323	-0.958102	-0.989669	-0.345608	-1.16293	-0.349252	-0.775152	-0.667524	-0.552379	-0.511035	-0.309872
E7ESP4;E7EMF1;E9PB77	ITGA2		9.56117	NaN	0.287642	NaN	NaN	NaN	NaN	NaN	NaN	NaN	NaN	NaN	NaN	NaN	NaN	NaN	-0.218223	NaN	-0.476952	NaN	0.881097	NaN	1.69264	NaN	NaN	-0.805045	1.39343	NaN	-0.848318	-0.289126	NaN	NaN	NaN	NaN	NaN	NaN	NaN	NaN	0.187428	NaN	1.57406	NaN	NaN	NaN	NaN	NaN	-0.460585
E7ET49;Q8NCG7;B4DQQ6;Q8NCG7-2;Q8NCG7-4;B3KRA0;B3KR38	DAGLB	Sn1-specific diacylglycerol lipase beta	9.08636	NaN	NaN	NaN	NaN	NaN	-0.354339	NaN	NaN	NaN	NaN	NaN	NaN	NaN	NaN	NaN	-1.39727	-1.21053	-1.23976	NaN	-0.231924	NaN	NaN	NaN	NaN	NaN	NaN	NaN	NaN	NaN	NaN	NaN	NaN	NaN	NaN	NaN	NaN	NaN	NaN	NaN	NaN	NaN	NaN	NaN	NaN	NaN	-1.18486
E7ETK0;P62847-2;P62847-3;P62847;P62847-4	RPS24	40S ribosomal protein S24	10.7852	0.503487	0.340984	0.159527	0.244539	0.488485	0.30902	0.270634	0.105073	0.252056	0.123717	0.211473	0.326188	0.232226	0.304069	0.0437649	0.187111	0.222412	0.836161	0.299019	0.148118	0.0737121	0.317308	0.282983	0.0997418	0.18682	0.207544	0.0215838	0.228402	-0.395172	0.0626904	0.107897	0.341542	0.0336456	-0.0586618	0.184832	-0.0636007	-0.0962617	0.304117	0.272892	0.00922829	0.315684	0.456248	0.104859	0.299881	0.149825	0.224533
E7ETU5;B4DN88;P29558-2;P29558;E7EPF2;D3DPB2	RBMS1	RNA-binding motif, single-stranded-interacting protein 1	8.51809	NaN	NaN	NaN	NaN	NaN	NaN	NaN	NaN	NaN	NaN	NaN	NaN	NaN	NaN	NaN	NaN	NaN	NaN	NaN	NaN	NaN	NaN	NaN	NaN	NaN	NaN	NaN	NaN	NaN	NaN	NaN	NaN	NaN	NaN	NaN	NaN	NaN	NaN	NaN	NaN	NaN	NaN	NaN	NaN	NaN	NaN
E7ETZ4;B3KM68;Q9Y6E2;B7Z4K8;B5MCH7;Q75MG1;E7EMS9;B5MCE7	BZW2	Basic leucine zipper and W2 domain-containing protein 2	9.89535	0.235127	0.484792	NaN	0.830947	NaN	-0.151511	NaN	-1.08079	NaN	0.0693541	-0.566572	-0.338681	NaN	NaN	NaN	-0.833313	-0.629331	-1.67831	0.144422	-0.760839	-1.27889	-0.520094	-0.0742315	-0.43189	-0.281906	-0.965101	0.238104	-0.565824	-0.567253	-0.0633648	-1.17485	-0.285106	NaN	NaN	0.00794706	NaN	-0.594989	NaN	-0.0879737	NaN	NaN	-0.59903	0.305521	-0.391328	-0.35061	-0.455985
E7EU96;Q5U5J2;P68400;Q2I0Y7;B5BUH5;B2R6D7;Q8NEV1;P68400-2	CSNK2A1;CSNK2A3	Casein kinase II subunit alpha;Casein kinase II subunit alpha 3	10.6231	-0.573679	-0.630531	0.00811046	-0.366402	-0.565266	-0.0535049	-0.226382	-0.834994	0.0224791	-0.354461	-0.230018	-0.227293	-0.545104	-0.132289	-0.341014	0.187032	-0.416104	-0.407896	0.156552	0.0259985	-0.469622	-0.510058	-0.303524	-0.352768	-0.420617	-0.0946415	-0.200486	-0.4654	-0.443925	-0.404126	-0.293135	-0.0848807	-0.482763	-0.623928	-0.137876	-0.46508	-0.423667	-0.516552	-0.364952	0.0823721	-0.368622	-0.508363	-0.00754062	-0.212212	-0.593587	-0.318419
E7EUE1;B4DL07;P28288;F5GYC1;B4DZ22	ABCD3	ATP-binding cassette sub-family D member 3	9.75005	NaN	NaN	-0.0114957	0.566127	NaN	-0.103397	NaN	0.290787	NaN	-0.808045	-0.97673	0.45336	-0.495366	-0.619861	NaN	0.340073	-0.571146	-1.51435	-0.483448	-0.873934	0.00639082	-0.135929	-0.677974	-0.0163414	-0.647125	-0.846749	-0.370002	-0.917091	-0.226015	-0.384713	NaN	NaN	NaN	NaN	0.0283168	NaN	-0.395172	-0.172103	NaN	NaN	NaN	-0.569977	0.0945104	0.18193	NaN	-0.307938
E7EUI8;E7EM57	G6PD	Glucose-6-phosphate 1-dehydrogenase	9.17357	NaN	NaN	NaN	NaN	NaN	NaN	NaN	NaN	NaN	-1.47046	NaN	NaN	NaN	NaN	NaN	NaN	NaN	-1.61013	-1.55257	-2.30069	-1.66047	NaN	NaN	NaN	NaN	NaN	-1.40267	NaN	NaN	-0.907429	NaN	NaN	NaN	NaN	-0.785174	NaN	NaN	NaN	NaN	NaN	NaN	NaN	NaN	NaN	NaN	NaN
E7EUY3;E9PDR0;Q59GV0;E7EX59;P05166;P05166-2;E7ETT1;C9JQS9;E9PEC3;B7Z8A8;E7ETT4;F8WBI9;B7Z7U9;Q86TD7;E7ENC1	PCCB;DKFZp451E113	Propionyl-CoA carboxylase beta chain, mitochondrial	9.10738	NaN	NaN	NaN	NaN	NaN	NaN	NaN	NaN	NaN	NaN	NaN	NaN	NaN	NaN	NaN	0.132198	1.31913	-0.259361	-0.794852	0.103953	-0.298776	0.60463	0.310522	0.330447	0.36062	NaN	-0.542208	-0.173946	0.327185	NaN	NaN	NaN	NaN	NaN	0.238	NaN	NaN	NaN	NaN	NaN	NaN	NaN	NaN	NaN	NaN	0.0527724
E7EV71;Q14766-2;Q14766;B7ZLY3;Q14766-5;Q14766-4;Q14766-3;C9JD84;B4DST8	LTBP1	Latent-transforming growth factor beta-binding protein 1	8.81017	NaN	NaN	NaN	NaN	NaN	NaN	NaN	NaN	NaN	NaN	NaN	NaN	NaN	NaN	NaN	NaN	NaN	NaN	1.95926	3.59784	NaN	NaN	NaN	NaN	NaN	NaN	NaN	NaN	NaN	NaN	NaN	NaN	NaN	NaN	NaN	NaN	NaN	NaN	NaN	NaN	NaN	NaN	NaN	NaN	NaN	NaN
E7EV99;E7ENY0;P35611-2;A2A3N8;P35611;P35611-3;Q86XM2;Q4TT76;Q96D30;B4DI79;H0Y9H2	ADD1;LA04NC01-25A3.2-001	Alpha-adducin	9.61848	NaN	NaN	NaN	NaN	NaN	NaN	1.3104	NaN	1.43534	0.773511	1.86685	0.903048	1.55296	1.5302	NaN	1.1435	0.607589	0.271314	0.408914	0.827818	1.10828	0.958785	1.18171	NaN	0.776962	0.802209	1.1564	1.13183	1.69367	1.66855	NaN	NaN	0.560756	1.25777	2.41958	1.60353	1.26285	0.733747	NaN	NaN	NaN	NaN	1.27676	1.47742	1.99252	1.21284
E7EVA0;P27816;P27816-6;P27816-2;B4DM10;B9ZVR1;P27816-5	MAP4	Microtubule-associated protein;Microtubule-associated protein 4	10.913	-0.912566	-0.672473	-0.721646	-0.575707	0.246773	-0.697529	-0.266435	-0.496942	-0.0321303	-0.540434	-0.653181	0.19756	0.320496	-0.238073	0.0341123	-0.819145	-0.619161	-0.297818	-1.11535	-0.0779428	-0.516771	0.10448	-0.545279	-0.622267	0.0361708	-1.05825	-0.382407	-0.0117819	-0.824157	-0.398312	-0.448267	-0.182563	-0.130453	-0.21942	-0.385629	-0.500153	-0.421684	-1.02094	-0.687926	-1.26968	-0.744852	-0.733857	-0.387131	-0.780457	-0.782871	-0.128482
E7EW20;Q9UM54-6;Q9UM54-5;Q9UM54-2;Q9UM54-4;Q9UM54-1;Q9UM54	MYO6	Unconventional myosin-VI	9.44623	NaN	NaN	NaN	NaN	NaN	NaN	NaN	NaN	NaN	1.31588	1.39585	NaN	NaN	NaN	NaN	1.81458	NaN	-1.6643	NaN	2.01949	NaN	NaN	NaN	NaN	NaN	1.3196	NaN	1.9407	1.9289	0.635226	0.998817	NaN	1.3819	NaN	0.949732	1.23781	NaN	NaN	0.897893	1.38313	NaN	NaN	2.2816	2.11414	NaN	NaN
E7EW69;E7EX04;B5ME97;Q9P0V9;Q9P0V9-2;A8K7M3;Q9P0V9-3;B7Z371;Q59H84;Q9H9P7	2018-09-10	Septin-10	9.97894	NaN	NaN	NaN	NaN	NaN	1.53111	0.57699	1.35115	NaN	-0.474774	-1.39555	-0.339944	-0.527971	-1.17377	-0.909646	0.0205178	-0.556203	-1.22459	-0.712787	-0.405619	-0.553617	-0.646303	-0.00822735	-0.2941	-0.495047	-0.753519	-0.65444	-0.248049	-0.100978	-0.40525	-0.480778	NaN	-0.362891	NaN	-0.43095	0.842407	0.5046	0.138586	-0.604016	-0.238182	-0.0657101	-1.25076	0.491073	-0.0342158	-0.0207055	0.279449
E7EW84;Q8TAG9;A5YP36;B4DEZ1;B1AP46;B2RDH5;B3KXY5;F2Z2Q3;B7Z6G5;Q8TAG9-2	EXOC6;SEC15L3	Exocyst complex component 6	7.64134	NaN	NaN	NaN	NaN	NaN	NaN	NaN	NaN	NaN	NaN	NaN	NaN	NaN	NaN	NaN	NaN	NaN	NaN	NaN	NaN	NaN	NaN	NaN	NaN	NaN	NaN	NaN	NaN	NaN	NaN	NaN	NaN	NaN	NaN	NaN	NaN	NaN	NaN	NaN	NaN	NaN	NaN	NaN	NaN	NaN	NaN
E7EWU3;H0UIA1;Q6DKJ3;Q9NR19;Q9NR19-2;Q4G0E8;Q68CU9;Q96FY7	ACSS2;DKFZp762G026	Acetyl-coenzyme A synthetase;Acetyl-coenzyme A synthetase, cytoplasmic	8.7876	NaN	NaN	NaN	NaN	NaN	NaN	NaN	NaN	NaN	NaN	NaN	NaN	NaN	NaN	NaN	0.386814	NaN	-1.07005	NaN	NaN	-0.528071	NaN	NaN	NaN	NaN	1.38312	-0.423524	NaN	NaN	NaN	NaN	NaN	NaN	NaN	-0.129481	NaN	NaN	NaN	0.466098	NaN	NaN	NaN	NaN	NaN	NaN	0.383564
E7EX90;Q14203-3;Q14203-4;Q14203-6;Q14203;Q6MZZ3;Q14203-5;Q14203-2;Q6AWB1;Q6AWB3	DCTN1;DKFZp686I0746;DKFZp686E0752;DKFZp686E191	Dynactin subunit 1	10.3587	-0.0950467	0.0988191	0.170199	0.449988	0.0636247	-0.0031197	0.375727	-0.115047	-0.18701	-0.349838	0.33572	0.529366	0.493961	0.293987	-0.482022	0.0636148	-0.435032	-0.0424609	-0.191137	0.0903765	0.185253	0.237484	-0.218682	0.0083418	0.536754	0.212919	-0.451635	-0.295723	0.489544	-0.124106	0.283264	0.530182	0.0274691	0.275643	-0.105651	0.120712	-0.337882	0.210905	0.0746537	-0.226878	-0.200156	-0.669662	0.482041	-0.175013	0.125156	0.516392
E9ABI5	HLA-C		8.19518	NaN	NaN	NaN	NaN	NaN	NaN	NaN	NaN	NaN	NaN	NaN	NaN	NaN	NaN	NaN	NaN	NaN	2.27446	NaN	NaN	NaN	NaN	NaN	NaN	NaN	NaN	NaN	NaN	NaN	NaN	NaN	NaN	NaN	NaN	NaN	NaN	NaN	NaN	NaN	NaN	NaN	NaN	NaN	NaN	NaN	NaN
E9KL23;P01009;P01009-2;P01009-3	SERPINA1	Alpha-1-antitrypsin;Short peptide from AAT	10.8847	4.64567	4.12315	4.06536	4.28855	5.59974	4.41367	4.76155	5.19156	4.67328	5.11738	4.4801	5.20601	5.8099	3.68727	4.41025	5.47282	5.80325	4.82408	5.24909	6.14656	5.72176	5.06241	5.04342	5.33602	5.11598	4.02548	5.4996	4.96885	5.60486	4.7725	4.24586	4.12578	5.03668	5.04144	4.34654	3.78275	4.24994	5.009	4.07337	5.70296	3.84507	2.97992	4.13297	4.10976	3.75959	4.59288
E9KL35;P63244;J3KPE3;D6RAC2;D6REE5;H0YAF8;D6RHH4;H0Y8W2;H0YAM7;D6R9Z1;D6R9L0;D6RFX4	GNB2L1	Guanine nucleotide-binding protein subunit beta-2-like 1;Guanine nucleotide-binding protein subunit beta-2-like 1, N-terminally processed	11.4298	-0.143142	-0.116943	-0.210304	-0.115205	-0.230012	-0.141775	0.161198	-0.356219	0.125095	-0.0821928	-0.358133	-0.314289	-0.567751	-0.431527	-0.120743	-0.490787	-0.457239	0.0641649	0.165581	0.0593172	-0.204537	0.0989465	0.0289525	-0.330335	-0.156655	-0.202762	-0.289354	0.0866299	-0.102322	-0.255191	-0.672199	-0.186536	-0.211541	-0.674418	-0.361867	-0.227917	-0.249428	-0.134444	-0.0889434	0.0280072	-0.118483	-0.0259105	-0.071918	0.138893	-0.141621	-0.446314
E9KL36;A6XGL1;P02766;A6XMH1	HEL111;TTR	Transthyretin	10.1498	NaN	NaN	NaN	NaN	NaN	NaN	4.60637	NaN	NaN	4.09409	NaN	3.62526	3.84724	3.2616	NaN	4.25321	7.69433	NaN	3.36828	5.09998	3.92634	4.08615	5.11814	5.81421	3.2769	3.15021	3.53553	4.02557	4.39108	4.62489	2.64557	3.15225	3.41482	3.93712	NaN	2.90898	3.23936	4.15683	NaN	3.82337	NaN	2.64567	2.84972	3.81014	3.09949	3.97978
E9KL42;Q86TX2;A1L172;B4DV16;G3V4F2;B7ZMC1	ACOT1	Acyl-coenzyme A thioesterase 1	9.9034	NaN	NaN	-0.448478	NaN	NaN	-0.7284	NaN	0.174146	NaN	-1.07696	NaN	-0.741143	-0.365197	-0.683697	-2.27346	0.116958	-0.223206	-0.40799	-0.961995	-0.992999	0.0446964	0.0395901	-1.18161	-0.84879	-0.55454	0.0900964	1.11134	-0.447401	-0.695905	-0.106616	NaN	NaN	NaN	NaN	-0.522658	NaN	NaN	-0.057277	NaN	NaN	NaN	0.475836	-0.390668	0.0693913	-0.863596	-0.909598
E9KL44;P40939;B4DRH6	HADHA	Trifunctional enzyme subunit alpha, mitochondrial;Long-chain enoyl-CoA hydratase;Long chain 3-hydroxyacyl-CoA dehydrogenase	11.2502	-0.364785	-0.480068	-0.860485	-0.198051	-0.187087	-0.100134	-0.934003	0.111216	-0.765076	-0.048675	-0.355481	-0.56013	-0.175058	-0.232597	-0.273061	-0.137728	-0.0245673	-0.421875	-0.767726	-0.661888	-0.115812	0.094519	-0.138312	-0.0934867	-0.585347	-0.291368	-0.818334	-0.482332	0.0102215	-0.43434	-0.23952	-0.625756	-0.653451	-0.109927	-0.368119	-0.571678	-0.7804	0.0842298	-0.192795	-0.25117	-0.220341	-0.541297	-0.242314	-0.369743	-0.592791	-0.03647
E9PAU2;Q8IY67-2;Q8IY67	RAVER1	Ribonucleoprotein PTB-binding 1	10.0273	-1.05026	-0.658554	-0.406494	-0.776272	-0.968644	-0.778042	-0.788337	-0.747939	NaN	-0.403703	NaN	-0.53017	-0.845355	-0.17409	0.133274	-0.887048	-0.434083	-0.163212	-0.161057	0.42054	-0.682404	-0.916028	0.298375	-0.49841	-0.49375	-0.591296	-0.367015	-0.514198	-1.07437	-1.24013	-0.228554	NaN	NaN	-0.227002	-0.284108	-0.742006	-0.437015	-0.292256	-0.475396	-1.07183	-0.234992	-0.275603	NaN	-1.01742	NaN	-0.361133
E9PAV3;F8VZJ2;H0YHX9;Q13765;B2R4P8;Q13765-2;F8W0W4;F8W1N5;F8VNW4;B4DDI8	NACA	Nascent polypeptide-associated complex subunit alpha, muscle-specific form;Nascent polypeptide-associated complex subunit alpha	10.9005	-0.212048	-0.0689687	-0.626901	-0.22743	-0.554113	-0.300983	0.0267301	-0.173862	-0.374816	-0.234795	-0.165594	0.109919	-0.455385	0.210438	-0.248778	-0.0747342	-0.225312	-0.113207	-0.292242	-0.400001	-0.141697	-0.0463923	-0.116148	-0.283153	-0.0473989	0.0193019	-0.375979	-0.228234	-0.861003	-0.5103	-0.401412	-0.364001	-0.207442	-0.953163	0.0122308	-0.230159	-0.0984723	-0.56316	0.190964	-0.716032	-0.19239	0.0781275	-0.189065	-0.225153	-0.0194069	-0.175066
E9PB14;O00330;B2R673	PDHX	Pyruvate dehydrogenase protein X component, mitochondrial	9.27848	NaN	NaN	NaN	NaN	NaN	NaN	NaN	NaN	NaN	NaN	NaN	NaN	0.189845	NaN	-0.610322	-1.11308	-0.384951	-1.32184	-0.563455	-1.38808	-0.953064	-0.704534	NaN	NaN	NaN	0.0967612	-0.829444	-1.39558	-0.143655	NaN	NaN	NaN	NaN	NaN	-0.844787	NaN	NaN	NaN	NaN	NaN	NaN	NaN	NaN	NaN	NaN	NaN
E9PBG7;E9PF82;D6R938;B7Z2B0;Q13557-8;Q13557-12;Q13557-10;Q13557-5;Q13557;Q13557-6;Q13557-4;Q13557-11;Q13557-9;Q13557-3;Q4G1A8	CAMK2D	Calcium/calmodulin-dependent protein kinase type II subunit delta	9.42326	NaN	NaN	NaN	NaN	NaN	1.817	NaN	NaN	NaN	NaN	1.98375	NaN	NaN	NaN	0.712031	1.85254	0.488593	0.121465	NaN	0.533782	1.05526	1.61227	NaN	NaN	NaN	1.0045	0.64282	0.826335	NaN	NaN	NaN	NaN	0.6446	NaN	-0.353171	1.10718	NaN	-0.481816	1.71563	NaN	-0.2949	NaN	1.78334	NaN	NaN	2.55571
E9PC28;P08575-2;P08575;B4E0V3;M3ZCP1;Q6PJK7;B4DSZ5	PTPRC	Receptor-type tyrosine-protein phosphatase C	9.46377	NaN	NaN	NaN	NaN	NaN	NaN	NaN	3.53483	NaN	2.53513	1.71752	NaN	NaN	NaN	NaN	NaN	1.6398	1.87235	NaN	NaN	NaN	NaN	NaN	NaN	NaN	2.16246	NaN	1.28251	NaN	NaN	2.90034	2.57923	NaN	NaN	NaN	NaN	NaN	NaN	NaN	NaN	2.17325	NaN	1.63536	NaN	0.935421	NaN
E9PC69;Q7KZI7-15;Q7KZI7-5;Q7KZI7-16;Q7KZI7-4;Q7KZI7-9;Q7KZI7-11;Q7KZI7-8;Q7KZI7;E7ETY4;A9CP04;Q7KZI7-10;Q7KZI7-13;Q7KZI7-7;Q7KZI7-2;Q7KZI7-12;Q7KZI7-14;Q7KZI7-3;Q7KZI7-6	MARK2;Par1b	Serine/threonine-protein kinase MARK2	9.01603	NaN	NaN	NaN	NaN	NaN	NaN	NaN	NaN	NaN	NaN	NaN	NaN	NaN	NaN	NaN	0.543783	0.259495	NaN	NaN	NaN	NaN	NaN	NaN	NaN	NaN	NaN	NaN	NaN	NaN	NaN	NaN	NaN	NaN	NaN	NaN	NaN	NaN	NaN	NaN	NaN	NaN	NaN	NaN	NaN	NaN	NaN
E9PC74;Q13144	EIF2B5	Translation initiation factor eIF-2B subunit epsilon	9.40856	NaN	NaN	NaN	NaN	NaN	NaN	NaN	NaN	NaN	0.0329052	0.133765	0.485863	NaN	-0.298893	NaN	0.0330102	-0.657549	-0.651751	0.0750502	NaN	-0.111012	-0.477263	-0.473266	NaN	-0.0565835	NaN	-0.584385	-0.327775	-0.504264	NaN	NaN	NaN	NaN	NaN	-0.263034	NaN	NaN	NaN	NaN	NaN	NaN	NaN	NaN	NaN	NaN	-0.491597
E9PCJ7;Q05DA8;Q8N806;B2RDC9	UBR7	Putative E3 ubiquitin-protein ligase UBR7	8.75475	NaN	NaN	NaN	NaN	NaN	NaN	NaN	NaN	NaN	NaN	NaN	NaN	NaN	NaN	NaN	NaN	NaN	-0.443501	NaN	NaN	NaN	NaN	NaN	NaN	NaN	NaN	-0.476745	NaN	NaN	NaN	NaN	NaN	NaN	NaN	NaN	NaN	NaN	NaN	NaN	NaN	NaN	NaN	NaN	NaN	NaN	NaN
E9PCV6;P12111-4	COL6A3	Collagen alpha-3(VI) chain	8.89097	NaN	NaN	NaN	NaN	NaN	NaN	NaN	NaN	NaN	NaN	NaN	4.6981	NaN	NaN	NaN	NaN	NaN	NaN	NaN	NaN	NaN	3.92943	NaN	NaN	NaN	NaN	NaN	5.81255	NaN	NaN	NaN	NaN	NaN	NaN	NaN	NaN	NaN	NaN	NaN	NaN	NaN	NaN	NaN	NaN	NaN	NaN
E9PCW1;A8K5R6;O95249;K7EJC8;G5E9T8;B4DQA8;Q96QI9;O95249-2	GOSR1	Golgi SNAP receptor complex member 1	8.75117	NaN	NaN	NaN	NaN	NaN	NaN	NaN	NaN	NaN	NaN	NaN	NaN	NaN	NaN	NaN	-0.394404	-0.547548	-0.580821	-0.409255	NaN	NaN	NaN	NaN	NaN	NaN	NaN	-0.971442	0.0381397	NaN	NaN	NaN	NaN	NaN	NaN	-0.780342	NaN	NaN	NaN	NaN	NaN	NaN	NaN	NaN	NaN	NaN	NaN
E9PDF6;B0I1S9;O43795	MYO1B	Unconventional myosin-Ib	8.7053	NaN	NaN	NaN	NaN	NaN	NaN	NaN	NaN	NaN	NaN	NaN	NaN	NaN	NaN	NaN	NaN	NaN	NaN	NaN	NaN	NaN	NaN	NaN	NaN	-1.45428	NaN	NaN	NaN	NaN	NaN	NaN	NaN	NaN	NaN	NaN	NaN	NaN	NaN	NaN	NaN	NaN	NaN	NaN	NaN	NaN	NaN
E9PDM3;B4E140;Q59GD7;P31641;C9JPV1;F8WF95;P31641-2	SLC6A6	Transporter;Sodium- and chloride-dependent taurine transporter	8.79173	NaN	NaN	NaN	NaN	NaN	NaN	NaN	NaN	NaN	-1.64515	NaN	NaN	NaN	-1.82383	NaN	NaN	NaN	NaN	NaN	NaN	NaN	NaN	NaN	NaN	NaN	NaN	NaN	NaN	NaN	NaN	NaN	NaN	NaN	NaN	NaN	NaN	NaN	NaN	NaN	NaN	NaN	NaN	NaN	-1.31197	NaN	NaN
E9PDN5;P11532-4;P11532;P11532-3;P11532-2;H0Y304;Q59HC3;H0Y8D5;F5GZY3;E7EQR9;E7EQS5;F8VX32;E7ESB2	DMD	Dystrophin	8.97161	NaN	NaN	NaN	NaN	NaN	NaN	NaN	NaN	NaN	NaN	NaN	NaN	NaN	NaN	NaN	NaN	NaN	NaN	NaN	NaN	NaN	NaN	NaN	NaN	NaN	NaN	NaN	NaN	NaN	NaN	NaN	NaN	NaN	NaN	NaN	NaN	NaN	NaN	NaN	NaN	NaN	NaN	NaN	NaN	NaN	3.36566
[truncated: 3,879 more rows]
[truncated: 28 more columns]

## Sheet: Legend
Legend Dataset EV2
Results of proteomic analysis of SQCLC and HNSCC tissue samples (training data set).
