# Supplementary material for: Comparative proteomics reveals a diagnostic signature for pulmonary head‐and‐neck cancer metastasis
Source: EMBO Mol Med. 2018 Aug 10;10(9):e8428. doi: 10.15252/emmm.201708428 (PMC6127892; doi:10.15252/emmm.201708428)
Supplement: Supplementary file 4 — Dataset EV3 [file EMMM-10-e8428-s004.xlsx]

## Sheet: A - Vulcano training data
Gene Name	Protein Name	Protein Uniprot ID	logFC HNSCC / SQCLC	adj.P.Val
FTL	Ferritin light chain	P02792	-1.68173	1.83157e-05
CSRP1	Cysteine and glycine-rich protein 1	B4DY28	-0.734472	1.83157e-05
GPX1	Glutathione peroxidase	Q7L4Q3	-0.644349	1.83157e-05
PDIA6	Protein disulfide-isomerase A6	B5MCQ5	-0.581675	1.83157e-05
UGGT1	UDP-glucose:glycoprotein glucosyltransferase 1	Q9NYU2-2	-0.551706	1.83157e-05
SRRM2	Serine/arginine repetitive matrix protein 2	Q9UQ35	0.412127	1.83157e-05
HSD17B11	Estradiol 17-beta-dehydrogenase 11	Q8NBQ5	-0.756432	2.2747e-05
TGM2	Protein-glutamine gamma-glutamyltransferase 2	P21980	-1.13968	2.46864e-05
EML4	Echinoderm microtubule-associated protein-like 4	Q9HC35	-0.468183	2.46864e-05
DNAJB11	DnaJ homolog subfamily B member 11	Q9UBS4	-0.732089	4.60895e-05
HNRNPA0	Heterogeneous nuclear ribonucleoprotein A0	Q13151	0.43847	7.59812e-05
GFPT1	Glutamine--fructose-6-phosphate aminotransferase [isomerizing] 1	Q06210-2	-0.450698	0.000230089
SNRPF	Small nuclear ribonucleoprotein F	P62306	0.466166	0.000286329
RPN2	Dolichyl-diphosphooligosaccharide--protein glycosyltransferase subunit 2	P04844	-0.446025	0.000296482
TAGLN	Transgelin	Q5U0D2	-1.11945	0.00032164
CRIP1	Cysteine-rich protein 1	P50238	0.700784	0.000384558
RHOA	Transforming protein RhoA	P61586	-0.380894	0.000384558
G3BP	Ras GTPase-activating protein-binding protein 1	Q5U0Q1	0.297679	0.000421846
CALB2	Calretinin	P22676	-0.683546	0.000446806
BPNT1	3(2),5-bisphosphate nucleotidase 1	O95861	-0.439739	0.000457631
NANS	Sialic acid synthase	Q9NR45	-0.479986	0.000493005
GLB1	Beta-galactosidase	Q53G40	-0.660651	0.000529481
NSF	Vesicle-fusing ATPase	I3L0N3	-0.471344	0.000659725
NIPSNAP1	Protein NipSnap homolog 1	Q9BPW8	-0.855078	0.000676353
LMAN1	Protein ERGIC-53	P49257	-0.544256	0.000676353
DSP	Desmoplakin	P15924	0.861596	0.000676353
HTRA2	Serine protease HTRA2, mitochondrial	O43464-3	-0.403607	0.000676353
SRSF6	Serine/arginine-rich splicing factor 6	Q59GY3	0.367256	0.000676353
TPD52	Tumor protein D52	P55327-4	-0.804589	0.000799123
EIF4A2	Eukaryotic initiation factor 4A-II	Q14240	-0.706308	0.000799123
NNT	NAD(P) transhydrogenase, mitochondrial	Q2TB59	-0.625409	0.000799123
NPC2	Epididymal secretory protein E1	J3KMY5	-0.575998	0.000799123
ACAA1	3-ketoacyl-CoA thiolase, peroxisomal	P09110	-0.547046	0.000799123
EPB41L2	Band 4.1-like protein 2	O43491	-0.506882	0.000799123
RPS23	40S ribosomal protein S23	A8K517	0.255443	0.000799123
LMNA	Prelamin-A/C	P02545-2	0.419832	0.000799123
COPG1	Coatomer subunit gamma-1	Q9Y678	-0.327696	0.000834232
MYH10	Myosin-10	F8W6L6	-0.735439	0.000914183
DUT	Deoxyuridine 5-triphosphate nucleotidohydrolase, mitochondrial	P33316	0.539144	0.000941538
GORASP2	Golgi reassembly-stacking protein 2	B4DEI4	-0.387963	0.000969817
AHNAK	Neuroblast differentiation-associated protein AHNAK	Q09666	0.435624	0.00100576
IDH1	Isocitrate dehydrogenase [NADP] cytoplasmic	O75874	-0.672254	0.00101591
MANF	Mesencephalic astrocyte-derived neurotrophic factor	A8K878	-0.592044	0.00101591
RNP24	Transmembrane emp24 domain-containing protein 2	B4DP27	-0.420483	0.00104529
PCYOX1	Prenylcysteine oxidase 1	Q9UHG3	-0.511719	0.0010982
RBM3	Putative RNA-binding protein 3	P98179	0.580428	0.0010982
LGALS7	Galectin-7	P47929	2.46436	0.0010982
COPB2	Coatomer subunit beta	P35606	-0.390865	0.0010982
EMC1	ER membrane protein complex subunit 1	Q8N766-2	-0.331586	0.0010982
DDAH1	N(G),N(G)-dimethylarginine dimethylaminohydrolase 1	B1AKK2	-0.481716	0.00113107
C1orf123	UPF0587 protein C1orf123	Q9NWV4	-0.385032	0.00116947
PPP2R5E	Serine/threonine-protein phosphatase 2A 56 kDa regulatory subunit epsilon isoform	B7Z5X1	-0.376203	0.00119203
RPL31	60S ribosomal protein L31	B2R4C1	0.263724	0.00125562
VAT1	Synaptic vesicle membrane protein VAT-1 homolog	Q99536	-0.472121	0.00126819
HIST2H2BE	Histone H2B type 2-E	Q16778	0.487076	0.00126819
CLTA	Clathrin light chain A	P09496-2	-0.490902	0.0014594
P4HB	Protein disulfide-isomerase	P07237	-0.356484	0.00146064
MOGS	Mannosyl-oligosaccharide glucosidase	Q13724	-0.489031	0.00157011
PAIP1	Polyadenylate-binding protein-interacting protein 1	Q9H074	-0.451901	0.00157011
RPL35A	60S ribosomal protein L35a	P18077	0.324497	0.00157315
SNRPD3	Small nuclear ribonucleoprotein Sm D3	B4DJP7	0.274441	0.00159454
PDIA4	Protein disulfide-isomerase A4	P13667	-0.586185	0.00168802
LAMA5	Laminin subunit alpha-5	O15230	-0.995813	0.00173956
SEC22B	SEC22 vesicle trafficking protein B	I1VE18	-0.313643	0.00184341
RPL23	60S ribosomal protein L23	Q9BTQ7	0.263197	0.00184341
SEC24D	Protein transport protein Sec24D	B3KM89	-0.348309	0.00188303
TMEM214	Transmembrane protein 214	Q6NUQ4	-0.41309	0.00202467
ARF1	ADP-ribosylation factor 1	P84077	-0.257964	0.00202948
SWAP70	Switch-associated protein 70	Q9UH65	-0.376454	0.00223964
MDH1	Malate dehydrogenase, cytoplasmic	P40925	-0.423683	0.00224882
RCN1	Reticulocalbin-1	Q15293	-0.384296	0.00224882
GEMIN5	Gem-associated protein 5	B7ZLC9	0.349955	0.00224882
ADI1	1,2-dihydroxy-3-keto-5-methylthiopentene dioxygenase	Q9BV57	-0.396233	0.00249238
CALML3	Calmodulin-like protein 3	P27482	1.45547	0.00254395
MATR3	Matrin-3	A8MXP9	0.244461	0.00254395
SFTPB	Pulmonary surfactant-associated protein B	D6W5L6	-1.47793	0.0025878
HIBADH	3-hydroxyisobutyrate dehydrogenase, mitochondrial	P31937	-0.49444	0.0025878
DNAJC13	DnaJ homolog subfamily C member 13	A7E2Y5	-0.458915	0.0025878
TRA1	Endoplasmin	Q5CAQ5	-0.45859	0.0025878
FAM49B	Protein FAM49B	Q9NUQ9	-0.413547	0.0025878
TMED4	Transmembrane emp24 domain-containing protein 4	Q7Z7H5-3	-0.369276	0.0025878
COPB1	Coatomer subunit beta	P53618	-0.359487	0.00261518
RPAP3	RNA polymerase II-associated protein 3	Q9H6T3	-0.474252	0.00291723
CNN3	Calponin-3	Q15417	-0.615701	0.00296363
AKR7A2	Aflatoxin B1 aldehyde reductase member 2	O43488	-0.371063	0.00296363
NACA	Nascent polypeptide-associated complex subunit alpha, muscle-specific form	E9PAV3	0.281549	0.00296363
DDT	D-dopachrome decarboxylase	Q53Y51	-0.554455	0.00296672
TRAM1	Translocating chain-associated membrane protein	G3XAN4	-0.479088	0.00296672
HNRNPM	Heterogeneous nuclear ribonucleoprotein M	P52272	0.249741	0.00296672
UGP2	UTP--glucose-1-phosphate uridylyltransferase	Q16851	-0.463777	0.00298713
APMAP	Adipocyte plasma membrane-associated protein	Q9HDC9	-0.473364	0.00311891
DNAJC3	DnaJ homolog subfamily C member 3	A8KA82	-0.421742	0.0031221
UQCRC1	Cytochrome b-c1 complex subunit 1, mitochondrial	P31930	0.35424	0.0031221
COPA	Coatomer subunit alpha	P53621	-0.294616	0.00317894
HSPA5	78 kDa glucose-regulated protein	P11021	-0.313777	0.00323225
LPP	Lipoma-preferred partner	Q93052	-0.609868	0.00334484
OGT	UDP-N-acetylglucosamine--peptide N-acetylglucosaminyltransferase 110 kDa subunit	O15294	-0.251165	0.00346899
SEC31A	Protein transport protein Sec31A	D6REX3	-0.450166	0.00360243
LZIC	Protein LZIC	Q8WZA0	-0.268407	0.00361986
SARNP	SAP domain-containing ribonucleoprotein	P82979	0.35903	0.00362695
SRSF1	Serine/arginine-rich splicing factor 1	J3KTL2	0.280631	0.00363163
CYB5R3	NADH-cytochrome b5 reductase 3	P00387-2	-0.315784	0.00376301
VDAC3	Voltage-dependent anion-selective channel protein 3	Q9Y277	-0.579344	0.00380404
ERP29	Endoplasmic reticulum resident protein 29	P30040	-0.426983	0.00380404
SRPR	Signal recognition particle receptor subunit alpha	P08240	-0.394478	0.00393051
FTH1	Ferritin heavy chain	P02794	-0.717036	0.00395996
AP1M1	AP-1 complex subunit mu-1	Q9BXS5	-0.266316	0.0040053
SMBP	Transmembrane 9 superfamily member 3	Q96JZ5	-0.404398	0.00403617
FEN1	Flap endonuclease 1	Q6FHX6	0.417665	0.00405823
MCCC1	Methylcrotonoyl-CoA carboxylase subunit alpha, mitochondrial	Q96RQ3	-0.481633	0.00408566
GNPDA1	Glucosamine-6-phosphate isomerase 1	P46926	-0.42937	0.00408566
ACOT1	Acyl-coenzyme A thioesterase 1	E9KL42	-0.416725	0.00415936
PLD3	Phospholipase D3	Q8IV08	-0.672074	0.00428114
S100A13	Protein S100-A13	Q99584	-0.482655	0.00428114
SLC25A1	Tricarboxylate transport protein, mitochondrial	Q6LAP8	-0.603242	0.00428616
ME2	NAD-dependent malic enzyme, mitochondrial	P23368	-0.380262	0.00428616
XPOT	Exportin-T	O43592	-0.475147	0.00447292
ZNF207	BUB3-interacting and GLEBS motif-containing protein ZNF207	J3QRS9	0.259741	0.00447292
HIST1H1B	Histone H1.5	P16401	0.688409	0.0045616
KIAA0196	WASH complex subunit strumpellin	Q53EL1	-0.372131	0.0045616
BROX	BRO1 domain-containing protein BROX	Q5VW32	-0.301046	0.0045616
STT3B	Dolichyl-diphosphooligosaccharide--protein glycosyltransferase subunit STT3B	Q8TCJ2	-0.390899	0.0046774
PNPO	Pyridoxine-5-phosphate oxidase	Q53FP0	-0.328142	0.00476798
NAGK	N-acetyl-D-glucosamine kinase	Q9UJ70	-0.410562	0.00480962
RRBP1	Ribosome-binding protein 1	A7BI36	-0.439449	0.0049841
HNRPK	Heterogeneous nuclear ribonucleoprotein K	Q6IBN1	0.231376	0.0049841
SERPINH1	Serpin H1	P50454	-0.643876	0.00506893
USO1	General vesicular transport factor p115	O60763	-0.349123	0.0051049
TMED10	Transmembrane emp24 domain-containing protein 10	Q53GF9	-0.366445	0.00518297
NASP	Nuclear autoantigenic sperm protein	P49321	0.455797	0.00527725
MYL6	Myosin light polypeptide 6	P60660-2	-0.256414	0.00536393
EIF2B1	Translation initiation factor eIF-2B subunit alpha	Q14232	-0.363707	0.00538436
SEC23A	Protein transport protein Sec23A	Q15436	-0.271137	0.00538436
RNPS1	RNA-binding protein with serine-rich domain 1	H3BV80	0.347281	0.00538436
ENO2	Gamma-enolase	Q6FHV6	-0.439984	0.00550674
RPS7	40S ribosomal protein S7	P62081	0.189727	0.00564949
ACO1	Cytoplasmic aconitate hydratase	P21399	-0.3906	0.00594383
RAB3GAP2	Rab3 GTPase-activating protein non-catalytic subunit	Q9H2M9	-0.356047	0.00594383
RPN1	Dolichyl-diphosphooligosaccharide--protein glycosyltransferase subunit 1	Q6IBR0	-0.264997	0.00604038
N/A	cDNA FLJ60424, highly similar to Junction plakoglobin	B4DE59	-1.4362	0.00608688
ABRACL	Costars family protein ABRACL	Q9P1F3	-0.528843	0.00613652
AATF	Protein AATF	Q9NY61	-0.381841	0.00613652
DPM1	Dolichol-phosphate mannosyltransferase subunit 1	Q5QPK2	-0.334978	0.00613652
SELENBP1	Selenium-binding protein 1	Q13228	-0.754693	0.00615907
BCAP31	B-cell receptor-associated protein 31	Q53HT6	-0.471626	0.00615907
HYOU1	Hypoxia up-regulated protein 1	Q9Y4L1	-0.405229	0.00615907
GDI1	Rab GDP dissociation inhibitor alpha	P31150	-0.383496	0.00615907
PDPR	Pyruvate dehydrogenase phosphatase regulatory subunit, mitochondrial	B4DZL5	-0.354302	0.00615907
PDXK	Pyridoxal kinase	O00764	-0.33803	0.00615907
HNRNPH3	Heterogeneous nuclear ribonucleoprotein H3	P31942	0.334994	0.00615907
FAM83H	Protein FAM83H	Q6ZRV2	0.839468	0.00626355
GMPPA	Mannose-1-phosphate guanyltransferase alpha	Q96IJ6	-0.410699	0.0063327
PARVA	Alpha-parvin	J3KNQ4	-0.401075	0.00639383
NDRG3	Protein NDRG3	Q9UGV2	-0.318527	0.00639383
DDX5	Probable ATP-dependent RNA helicase DDX5	J3KTA4	0.247453	0.00639383
STT3A	Dolichyl-diphosphooligosaccharide--protein glycosyltransferase subunit STT3A	P46977	-0.362832	0.00657808
DLG1	Disks large homolog 1	Q12959-4	-0.335924	0.00658459
ERLIN2	Erlin-2	E5RHW4	-0.645705	0.00661093
BTF3L4	Transcription factor BTF3 homolog 4	Q6PJ77	-0.543838	0.00661093
SERBP1	Plasminogen activator inhibitor 1 RNA-binding protein	Q8NC51-3	0.307613	0.00661093
MPST	3-mercaptopyruvate sulfurtransferase	J3KPV7	-0.465853	0.00680732
SURF4	Surfeit locus protein 4	Q5T8U5	-0.284596	0.00683605
C19orf10	UPF0556 protein C19orf10	Q969H8	-0.424108	0.00694889
NDUFB1	NADH dehydrogenase [ubiquinone] 1 beta subcomplex subunit 1	O75438	-0.263665	0.00694889
AKAP12	A-kinase anchor protein 12	Q02952-3	-0.411997	0.00695247
YWHAG	14-3-3 protein gamma	P61981	-0.397993	0.00695247
SEC22B	Vesicle-trafficking protein SEC22b	O75396	-0.350222	0.00695247
HNRNPA2B1	Heterogeneous nuclear ribonucleoproteins A2/B1	P22626	0.221766	0.00706809
TIAL1	Nucleolysin TIAR	Q01085-2	0.295792	0.00707449
PCK2	Phosphoenolpyruvate carboxykinase [GTP], mitochondrial	Q16822	-0.575718	0.00715319
PSAP	Prosaposin	Q53FJ5	-0.514408	0.00715319
UFL1	E3 UFM1-protein ligase 1	O94874	-0.337891	0.00715319
FAM3C	Protein FAM3C	Q92520	-0.318823	0.00720795
COPE	Coatomer subunit epsilon	O14579	-0.323767	0.0072157
COMT	Catechol O-methyltransferase	P21964-2	-0.367341	0.00726545
FUBP3	Far upstream element-binding protein 3	Q96I24	0.394067	0.00726545
SEC61A1	Protein transport protein Sec61 subunit alpha isoform 1	B3KNF6	-0.307364	0.0072827
TRAP1	Heat shock protein 75 kDa, mitochondrial	Q59EK6	0.340619	0.00730124
MECP2	Methyl-CpG-binding protein 2	P51608-2	-0.468111	0.00751339
LYPLA1	Acyl-protein thioesterase 1	Q6IAQ1	-0.45814	0.00753199
SEL1L	Protein sel-1 homolog 1	Q9UBV2	-0.324871	0.00753199
TPI1	Triosephosphate isomerase	P60174-1	-0.31713	0.00765292
TAGLN2	Transgelin-2	P37802	0.472435	0.00765292
RBM14	RNA-binding protein 14	Q96PK6	0.247161	0.00772729
LARP4B	La-related protein 4B	Q92615	0.317173	0.00772729
SYAP1	Synapse-associated protein 1	B2RBI2	-0.43965	0.00794206
RABGGTA	Geranylgeranyl transferase type-2 subunit alpha	Q6FHF7	-0.281518	0.00806319
PDHA1	Pyruvate dehydrogenase E1 component subunit alpha, somatic form, mitochondrial	P08559	-0.340699	0.00808101
PAK1IP1	p21-activated protein kinase-interacting protein 1	Q9NWT1	-0.298003	0.00839958
RPS14	40S ribosomal protein S14	P62263	0.196352	0.00839958
C11orf54	Ester hydrolase C11orf54	A8K718	-0.30397	0.00841344
GC	Vitamin D-binding protein	P02774	-1.49206	0.0086123
PMM2	Phosphomannomutase 2	O15305	-0.349162	0.0086123
CD81	CD81 antigen	E9PJK1	-0.296811	0.0086123
DNAJC9	DnaJ homolog subfamily C member 9	Q8WXX5	0.331585	0.0086123
PTMA	Prothymosin alpha	B8ZZQ6	0.415764	0.0086123
PLS1	Plastin-1	Q14651	-0.399029	0.00861415
CTTN	Src substrate cortactin	Q53HG7	0.629253	0.00878531
SERPINB5	Serpin B5	P36952	0.7233	0.00878531
CAP2	Adenylyl cyclase-associated protein 2	P40123	-0.423482	0.00878531
PTPN1	Tyrosine-protein phosphatase non-receptor type	A8K3M3	-0.336701	0.00878531
EIF3S6	Eukaryotic translation initiation factor 3 subunit E	Q6IAX5	0.231334	0.00878531
MCM7	DNA replication licensing factor MCM7	P33993	0.461342	0.00878531
PGM3	Phosphoacetylglucosamine mutase	O95394	-0.31701	0.0087925
ARPC1B	Actin-related protein 2/3 complex subunit 1B	A4D275	-0.400832	0.00912956
FAM98A	Protein FAM98A	I6L9E8	-0.276628	0.00919881
DHRS4	Dehydrogenase/reductase SDR family member 4	Q9BTZ2	-0.418914	0.00942422
DAD1	Dolichyl-diphosphooligosaccharide--protein glycosyltransferase subunit DAD1	F5GXX5	-0.28106	0.00947076
TF	Serotransferrin	P02787	-0.647089	0.00947788
FUBP1	Far upstream element-binding protein 1	B4E0X8	0.264963	0.00947788
APOE	Apolipoprotein E	P02649	-1.28685	0.00974175
LYPLAL1	Lysophospholipase-like protein 1	Q5VWZ2	-0.396045	0.00979553
VPS35	Vacuolar protein sorting-associated protein 35	Q96QK1	-0.231763	0.00987647
SCP2	Non-specific lipid-transfer protein	B2R761	-0.268873	0.0100004
FKBP1A	Peptidyl-prolyl cis-trans isomerase FKBP1A	P62942	-0.424025	0.0105062
ZNF185	Zinc finger protein 185	O15231-3	0.502186	0.010547
SUCLG2	Succinyl-CoA ligase [GDP-forming] subunit beta, mitochondrial	Q96I99	-0.374727	0.010547
HNRNPAB	Heterogeneous nuclear ribonucleoprotein A/B	D6R9P3	0.315759	0.010547
RHEB	GTP-binding protein Rheb	Q6NZ61	-0.325685	0.0105506
S100A16	Protein S100-A16	Q96FQ6	0.606351	0.0106191
HNRNPH1	Heterogeneous nuclear ribonucleoprotein H	G8JLB6	0.272358	0.0106191
PVRL2	Nectin-2	Q9UEI6	-0.243995	0.0111093
CDC42	Cell division control protein 42 homolog	B4E1U9	-0.210009	0.0111977
RANGAP1	Ran GTPase-activating protein 1	P46060	0.276401	0.0111977
EXOSC2	Exosome complex component RRP4	Q13868	0.285675	0.0113241
IKBIP	Inhibitor of nuclear factor kappa-B kinase-interacting protein	Q70UQ0-4	-0.539292	0.0113346
FABP5	Fatty acid-binding protein, epidermal	E7DVW5	1.1367	0.0115294
CISD2	CDGSH iron-sulfur domain-containing protein 2	Q8N5K1	-0.365649	0.0115294
ACOT7	Cytosolic acyl coenzyme A thioester hydrolase	O00154-4	0.331026	0.0115294
HBS1L	HBS1-like protein	D9YZV0	-0.315108	0.0116067
MRPL53	39S ribosomal protein L53, mitochondrial	Q96EL3	-0.262675	0.0116067
FAU	40S ribosomal protein S30	E9PR30	0.265773	0.0116067
GYS1	Glycogen [starch] synthase, muscle	Q53ER0	-0.334303	0.011623
RPS28	40S ribosomal protein S28	B2R4R9	0.29008	0.011623
COMMD9	COMM domain-containing protein 9	Q53FR9	-0.260427	0.0116355
RAB5C	Ras-related protein Rab-5C	P51148	-0.19992	0.0117593
RPS21	40S ribosomal protein S21	Q8WVC2	0.243468	0.0117593
MAP1S	Microtubule-associated protein 1S	B4DH53	-0.321737	0.0118758
TARS	Threonine--tRNA ligase, cytoplasmic	Q53GX7	-0.303959	0.0118758
PCCB	Propionyl-CoA carboxylase beta chain, mitochondrial	E7EUY3	-0.246922	0.0118758
ACTR2	Actin-related protein 2	P61160	-0.246485	0.0118758
CPSF6	Cleavage and polyadenylation specificity factor subunit 6	F8WJN3	0.306632	0.0118758
PFDN5	Prefoldin subunit 5	Q99471	-0.265788	0.0119295
KRT5	Keratin, type II cytoskeletal 5	P13647	0.828443	0.0120476
SRSF2	Serine/arginine-rich splicing factor 2	J3KP15	0.315958	0.0121691
EPHX1	Epoxide hydrolase 1	R4SBI6	-0.612263	0.0124566
NCEH1	Neutral cholesterol ester hydrolase 1	J3KN69	-0.441534	0.0124566
PPID	Peptidyl-prolyl cis-trans isomerase D	E5KN59	-0.377825	0.0128142
ARPC5	Actin-related protein 2/3 complex subunit 5	O15511	-0.320045	0.0128142
CALU	Calumenin	Q6IAW5	-0.376256	0.0130562
HIST1H2BC	Histone H2B	B2R4S9	0.376514	0.0130909
CCDC58	Coiled-coil domain-containing protein 58	Q4VC31	-0.359657	0.0131628
EIF4E	Eukaryotic translation initiation factor 4E	P06730	0.268062	0.0132646
GSTP1	Glutathione S-transferase pi	C7DJS2	-1.17016	0.0139358
P4HA1	Prolyl 4-hydroxylase subunit alpha-1	P13674	-0.504746	0.0139358
PPP2R4	Serine/threonine-protein phosphatase 2A activator	Q15257-2	-0.306113	0.0139358
STXBP3	Syntaxin-binding protein 3	O00186	-0.270464	0.0139358
TPM2	Tropomyosin beta chain	P07951-2	-0.700218	0.0142064
ITGB4	Integrin beta-4	Q0VF97	0.595039	0.0142309
RPL34	60S ribosomal protein L34	P49207	0.265991	0.0145758
CD99	CD99 antigen	B2R932	-0.35167	0.0148924
PPIB	Peptidyl-prolyl cis-trans isomerase B	P23284	-0.289089	0.0154332
EIF2B4	Translation initiation factor eIF-2B subunit delta	E7ERK9	-0.257944	0.0155225
TPM1	Tropomyosin alpha-1 chain	P09493-3	-0.694559	0.0156171
PSMD10	26S proteasome non-ATPase regulatory subunit 10	B1AJY7	-0.404319	0.0156171
DHX15	Putative pre-mRNA-splicing factor ATP-dependent RNA helicase DHX15	O43143	0.225889	0.0157503
RPL19	Ribosomal protein L19	J3QR09	0.318364	0.015903
HNRNPA1	Heterogeneous nuclear ribonucleoprotein A1	P09651	0.260489	0.015945
MAT2A	S-adenosylmethionine synthase isoform type-2	P31153	0.205641	0.0162057
SFN	14-3-3 protein sigma	P31947	0.902599	0.0163642
UFM1	Ubiquitin-fold modifier 1	P61960	-0.378895	0.0163642
PURA	Transcriptional activator protein Pur-alpha	Q5U0P9	-0.386307	0.0165197
IMPAD1	Inositol monophosphatase 3	Q9NX62	-0.384995	0.0168005
HMGCL	Hydroxymethylglutaryl-CoA lyase, mitochondrial	B1AK13	-0.301913	0.0169517
ACTR1B	Beta-centractin	P42025	-0.377845	0.0173306
TMEM205	Transmembrane protein 205	K7ELQ9	-0.299844	0.017388
RBM8A	RNA-binding protein 8A	Q9Y5S9	0.270265	0.0174363
DSC3	Desmocollin-3	Q14574-2	1.34327	0.0175921
MRPL28	39S ribosomal protein L28, mitochondrial	Q4TT38	-0.390453	0.0175921
RPS6KA3	Ribosomal protein S6 kinase alpha-3	P51812	-0.380612	0.0176017
EEF1E1	Eukaryotic translation elongation factor 1 epsilon-1	O43324	-0.207684	0.0179647
RAB1A	Ras-related protein Rab-1A	Q5U0I6	-0.164937	0.0179647
NDUFB4	NADH dehydrogenase [ubiquinone] 1 beta subcomplex subunit 4	O95168-2	-0.355461	0.018221
C21orf33	ES1 protein homolog, mitochondrial	P30042	-0.297081	0.018221
EML2	Echinoderm microtubule-associated protein-like 2	O95834	-0.341529	0.0187706
WDR1	WD repeat domain 1, isoform CRA_aa	Q53GN4	-0.28121	0.0190136
H6PD	GDH/6PGL endoplasmic bifunctional protein	R4GMU1	-0.377163	0.0192373
UBE2N	Ubiquitin-conjugating enzyme E2 N	P61088	-0.219405	0.0192373
CMAS	N-acylneuraminate cytidylyltransferase	Q8NFW8	-0.404879	0.0195673
ADSL	Adenylosuccinate lyase	Q71UA4	-0.289044	0.0196433
HMGCS1	Hydroxymethylglutaryl-CoA synthase, cytoplasmic	Q8N995	-0.565459	0.019667
PREP	Prolyl endopeptidase	P48147	-0.348069	0.019667
SSR3	Translocon-associated protein subunit gamma	C9JA28	-0.215784	0.019668
KRT6B	Keratin, type II cytoskeletal 6B	P04259	0.742275	0.0203191
C12orf57	Protein C10	Q99622	-0.290514	0.0207998
ILF3	Interleukin enhancer-binding factor 3	Q12906-7	0.201347	0.02131
SLC7A5	Large neutral amino acids transporter small subunit 1	Q01650	0.530442	0.021446
SEC61B	Protein transport protein Sec61 subunit beta	P60468	-0.281594	0.0215505
PLOD1	Procollagen-lysine,2-oxoglutarate 5-dioxygenase 1	Q02809	-0.455445	0.0216136
PPP1R2	Protein phosphatase inhibitor 2	E7EMN6	-0.324922	0.0216136
ACADSB	Short/branched chain specific acyl-CoA dehydrogenase, mitochondrial	P45954	-0.342417	0.0218018
TUBB2C	Tubulin beta-4B chain	Q8IZ29	0.169659	0.0218018
RAD21	Double-strand-break repair protein rad21 homolog	O60216	0.256353	0.0218018
GFPT2	Glutamine--fructose-6-phosphate aminotransferase [isomerizing] 2	O94808	-0.476914	0.0218988
BLMH	Bleomycin hydrolase	Q13867	-0.434353	0.0218988
LRPAP1	Alpha-2-macroglobulin receptor-associated protein	B2R6S9	-0.344919	0.0218988
GNB2	Guanine nucleotide-binding protein G(I)/G(S)/G(T) subunit beta-2	Q6FHM2	-0.240762	0.0218988
ERP44	Endoplasmic reticulum resident protein 44	Q9BS26	-0.326628	0.0221436
SF3A1	Splicing factor 3A subunit 1	Q15459	0.196937	0.022272
RBMX	RNA-binding motif protein, X chromosome	P38159	0.229684	0.022272
ARPC4-TTLL3	Actin-related protein 2/3 complex subunit 4	F8WCF6	-0.268574	0.0224199
stxbp1	Syntaxin-binding protein 1	Q68CM6	-0.413269	0.0228069
ST13	Hsc70-interacting protein	B4E0U6	-0.296109	0.0228069
SNRPG	Small nuclear ribonucleoprotein G	P62308	0.167195	0.0228069
SH3BGRL	SH3 domain-binding glutamic acid-rich-like protein	O75368	-0.427383	0.0230998
DHRS7	Dehydrogenase/reductase SDR family member 7	H0YJ66	-0.358195	0.023107
KDELC2	KDEL motif-containing protein 2	Q7Z4H8	-0.310754	0.023107
FERMT2	Fermitin family homolog 2	Q96AC1	-0.366491	0.0234096
LU	Basal cell adhesion molecule	I7L574	-0.718711	0.0236001
DUSP3	Dual specificity protein phosphatase 3	B5BUI8	-0.236129	0.0236001
GBAS	Protein NipSnap homolog 2	O75323	-0.564464	0.0245176
PFKL	ATP-dependent 6-phosphofructokinase, liver type	P17858	-0.288664	0.0245176
FLOT1	Flotillin-1	Q5ST80	-0.371895	0.0245817
MCM6	DNA replication licensing factor MCM6	Q14566	0.374628	0.0245817
MRPS22	28S ribosomal protein S22, mitochondrial	P82650	-0.384175	0.0249132
LAMP2	Lysosome-associated membrane glycoprotein 2	B4E2S7	-0.34891	0.0249132
GALK1	Galactokinase	P51570	-0.364443	0.0249494
H2AFV	Histone H2A.V	Q71UI9	0.322362	0.0251029
ATP5D	ATP synthase subunit delta, mitochondrial	P30049	0.222169	0.025187
DSG2	Desmoglein-2	Q14126	-0.51761	0.0254519
OPA1	Dynamin-like 120 kDa protein, mitochondrial	E5KLM1	-0.465034	0.0254519
CMBL	Carboxymethylenebutenolidase homolog	B2RD36	-0.419152	0.0254519
FAM162A	Protein FAM162A	F8W7Q4	-0.409508	0.0254519
PAPSS2	Bifunctional 3-phosphoadenosine 5-phosphosulfate synthase 2	Q5TB52	-0.387269	0.0254519
SERPINB6	Serpin B6	P35237	-0.347021	0.0254519
ABHD14B	Alpha/beta hydrolase domain-containing protein 14B	B4DNR3	-0.335651	0.0254519
ANXA4	Annexin	Q6LES2	-0.326924	0.0254519
ARL1	ADP-ribosylation factor-like protein 1	B4DWW1	-0.302659	0.0254519
PEPD	Xaa-Pro dipeptidase	J3K000	-0.280673	0.0254519
M6PR	Cation-dependent mannose-6-phosphate receptor	P20645	-0.261761	0.0254519
PDIA3	Protein disulfide-isomerase A3	P30101	-0.223916	0.0254519
AP2S1	AP-2 complex subunit sigma	M0R0N4	-0.209274	0.0254519
CLTB	Clathrin light chain B	P09497-2	0.452538	0.0254519
SLC3A2	4F2 cell-surface antigen heavy chain	F5GZS6	0.452909	0.0254519
SPCS3	Signal peptidase complex subunit 3	D3DP46	-0.381998	0.0256385
PTPN12	Tyrosine-protein phosphatase non-receptor type 12	Q05209	-0.310698	0.0256385
SON	Protein SON	P18583-2	0.309842	0.0256571
UQCRFS1	Cytochrome b-c1 complex subunit Rieske, mitochondrial	P47985	0.265076	0.0257334
MCM3	DNA replication licensing factor MCM3	B2R7C5	0.386117	0.0257334
GSS	Glutathione synthetase	P48637	-0.344956	0.0258102
SRPRB	Signal recognition particle receptor subunit beta	Q549N5	-0.334741	0.0258102
PFN1	Profilin-1	P07737	-0.305673	0.0258102
SSB	Lupus La protein	B5BUB5	-0.254269	0.0258102
EIF3B	Eukaryotic translation initiation factor 3 subunit B	P55884	0.196365	0.0258102
ADRM1	Proteasomal ubiquitin receptor ADRM1	Q16186	0.221818	0.0258102
H2AFY	Core histone macro-H2A.1	O75367-3	0.263634	0.0258102
MRPL9	39S ribosomal protein L9, mitochondrial	Q9BYD2	-0.327615	0.0258721
TM9SF4	Transmembrane 9 superfamily member 4	Q92544	-0.290927	0.0258721
TMED9	Transmembrane emp24 domain-containing protein 9	B2R8A2	-0.450449	0.026124
IQGAP2	Ras GTPase-activating-like protein IQGAP2	Q13576	-0.297875	0.026124
ZPR1	Zinc finger protein ZPR1	B4DVT8	-0.249055	0.026124
KHDRBS1	KH domain-containing, RNA-binding, signal transduction-associated protein 1	Q07666	0.243554	0.026124
ASAH1	Acid ceramidase	D3DSQ1	-0.863097	0.0262344
PTRHD1	Putative peptidyl-tRNA hydrolase PTRHD1	Q6GMV3	-0.294218	0.0262344
AP2B1	AP-2 complex subunit beta	A8K916	-0.217828	0.0262344
ACP1	Low molecular weight phosphotyrosine protein phosphatase	Q59EH3	-0.248153	0.0263059
NPM1	Nucleophosmin	P06748	0.227018	0.0265607
PRKAA1	5-AMP-activated protein kinase catalytic subunit alpha-1	Q13131	-0.271906	0.0270074
RRM1	Ribonucleoside-diphosphate reductase large subunit	P23921	0.310255	0.0270074
RAB34	Ras-related protein Rab-34	A8MYQ9	-0.296518	0.027703
CNDP2	Cytosolic non-specific dipeptidase	Q96KP4	-0.344723	0.0281605
RIF1	Telomere-associated protein RIF1	Q5UIP0	-0.330943	0.0281605
CDV3	Protein CDV3 homolog	Q9UKY7	-0.286543	0.0281605
FLJ10842	Acylglycerol kinase, mitochondrial	A4D1U5	-0.250259	0.0281605
HINT2	Histidine triad nucleotide-binding protein 2, mitochondrial	Q8WYJ5	-0.49195	0.0281829
AK4	Adenylate kinase 4, mitochondrial	P27144	-0.372202	0.028183
SKIV2L	Helicase SKI2W	Q9NPK3	-0.22204	0.0283389
DDB1	DNA damage-binding protein 1	Q16531	0.206359	0.0283389
EIF2B5	Translation initiation factor eIF-2B subunit epsilon	E9PC74	-0.210521	0.0284434
VPS26A	Vacuolar protein sorting-associated protein 26A	O75436	-0.254876	0.0285498
hCG_1994130	40S ribosomal protein S15a	B2R4W8	0.158938	0.0285568
TRIM25	E3 ubiquitin/ISG15 ligase TRIM25	Q14258	-0.287983	0.0289677
NUCKS1	Nuclear ubiquitous casein and cyclin-dependent kinase substrate 1	Q9H1E3	-0.323296	0.0291379
APP	Amyloid beta A4 protein	P05067-7	-0.311143	0.0291379
HEXB	Beta-hexosaminidase subunit beta	P07686	-0.302626	0.0291523
RCL1	RNA 3-terminal phosphate cyclase-like protein	Q9Y2P8	-0.339776	0.0293718
AP1B1	AP-1 complex subunit beta-1	Q10567-3	-0.297807	0.0293795
FAM107B	Protein FAM107B	C9J6N5	-0.474451	0.0300385
PRDX6	Peroxiredoxin-6	P30041	-0.301484	0.0300385
NUTF2	Nuclear transport factor 2	P61970	-0.260073	0.0300385
RBM39	RNA-binding protein 39	Q14498-2	0.213144	0.0300385
RPL26	60S ribosomal protein L26	Q6IBH6	0.182732	0.0301146
MVD	Diphosphomevalonate decarboxylase	P53602	-0.307684	0.0301956
42989	Septin-11	D6RGI3	-0.289925	0.030211
BAX	Apoptosis regulator BAX	Q07812-5	-0.270962	0.0313291
N/A	cDNA FLJ20465 fis, clone KAT06236	Q9NX34	0.307623	0.0313291
PGAM1	Phosphoglycerate mutase	Q6P6D7	-0.284873	0.0318044
AP3D1	AP-3 complex subunit delta-1	O14617	-0.30987	0.0318765
CPSF2	Cleavage and polyadenylation specificity factor subunit 2	Q9P2I0	-0.25226	0.0318765
CKAP4	Cytoskeleton-associated protein 4	Q07065	-0.368145	0.0320542
DDX21	Nucleolar RNA helicase 2	Q9NR30	0.257341	0.0320542
PRKAR1A	cAMP-dependent protein kinase type I-alpha regulatory subunit	B2R5T5	-0.255794	0.032223
AARS	Alanine--tRNA ligase, cytoplasmic	P49588	-0.224694	0.032223
MTX2	Metaxin-2	B7Z9F3	-0.168962	0.032223
TJP1	Tight junction protein ZO-1	G3V1L9	-0.305592	0.0328687
DAK	Bifunctional ATP-dependent dihydroxyacetone kinase/FAD-AMP lyase (cyclizing)	Q3LXA3	-0.340533	0.0332766
ANXA6	Annexin A6	P08133	-0.366177	0.0334275
SERPINA1	Alpha-1-antitrypsin	E9KL23	-0.473757	0.0334701
DYNC1I2	Cytoplasmic dynein 1 intermediate chain 2	Q13409-3	-0.26559	0.0335263
GBE1	Glucan, branching enzyme 1 variant	Q59ET0	-0.199995	0.0338502
RPS4X	40S ribosomal protein S4	B2R491	0.157647	0.0338502
EIF4A3	Eukaryotic initiation factor 4A-III	P38919	0.197233	0.0343155
C11orf58	Small acidic protein	E9PM92	-0.218513	0.0346546
CPT2	Carnitine O-palmitoyltransferase 2, mitochondrial	P23786	-0.236948	0.0351403
PPP6R3	Serine/threonine-protein phosphatase 6 regulatory subunit 3	H7BXH2	-0.336071	0.0351625
PPGB	Carboxypeptidase	B4E324	-0.277588	0.0353931
IGH@	IGH@ protein	Q6GMX6	-0.550484	0.035467
SPR	Sepiapterin reductase	P35270	-0.432064	0.035467
AHCYL1	Putative adenosylhomocysteinase 2	O43865	-0.276419	0.035467
ENOPH1	Enolase-phosphatase E1	Q9UHY7	-0.230757	0.035467
ATP1B1	Sodium/potassium-transporting ATPase subunit beta-1	Q6LEU2	-0.409003	0.0355355
SGPL1	Sphingosine-1-phosphate lyase 1	O95470	-0.268215	0.0355355
REEP5	Receptor expression-enhancing protein 5	B7Z6B3	-0.303434	0.0355657
LGALS3BP	Galectin-3-binding protein	Q08380	-0.423682	0.0355707
DDRGK1	DDRGK domain-containing protein 1	Q96HY6	-0.282339	0.0360895
RING1	E3 ubiquitin-protein ligase RING1	Q06587	-0.340996	0.0364181
HMBS	Porphobilinogen deaminase	P08397-2	-0.344679	0.0366488
ILF2	Interleukin enhancer-binding factor 2	F4ZW62	0.174891	0.0366488
FLNB	Filamin-B	O75369-8	0.290813	0.0366496
LAP3	Cytosol aminopeptidase	P28838-2	-0.393993	0.0367119
TLN1	Talin-1	Q9Y490	-0.379885	0.0367119
SNX2	Sorting nexin-2	B3KN57	-0.254022	0.0367119
NT5C2	Cytosolic purine 5-nucleotidase	A8K6K2	-0.28261	0.0368086
SLC25A11	Mitochondrial 2-oxoglutarate/malate carrier protein	Q6IBH0	-0.309963	0.0369971
LACTB2	Beta-lactamase-like protein 2	Q53H82	-0.226927	0.0369971
RDX	Radixin	P35241-5	-0.297232	0.0373675
TXNDC5	Thioredoxin domain-containing protein 5	Q86UY0	-0.401435	0.0375446
ATP2B1	Plasma membrane calcium-transporting ATPase 1	P20020-6	-0.293851	0.0375446
PAFAH1B1	Platelet-activating factor acetylhydrolase IB subunit alpha	P43034	-0.209764	0.0376751
HEXA	Beta-hexosaminidase	H3BP20	-0.267043	0.0377331
TBCA	Tubulin-specific chaperone A	E5RIW3	0.287343	0.037913
PSME3	Proteasome activator complex subunit 3	P61289	0.264752	0.0385769
GOLPH2	Golgi membrane protein 1	B3KNK9	-0.283551	0.0393505
SCARB2	Lysosome membrane protein 2	Q14108	-0.291217	0.0396914
CAD	CAD protein	P27708	-0.27808	0.0396914
SNRPD2	Small nuclear ribonucleoprotein Sm D2	P62316	0.210063	0.0396914
SUCLG1	Succinyl-CoA ligase [ADP/GDP-forming] subunit alpha, mitochondrial	Q6IAL5	-0.224843	0.0399879
BID	BH3-interacting domain death agonist	A8ASI8	-0.289305	0.0403017
THYN1	Thymocyte nuclear protein 1	Q9P016	-0.27151	0.0403017
RPL22	60S ribosomal protein L22	Q7Z4W8	0.159236	0.0403017
NUDC	Nuclear migration protein nudC	Q9Y266	0.20441	0.0403017
HNRNPC	Heterogeneous nuclear ribonucleoproteins C1/C2	B2R5W2	0.219066	0.0403017
SFRS3	Serine/arginine-rich splicing factor 3	B2R6F3	0.220535	0.0403017
ITGA6	Integrin alpha-6	P23229-4	0.47537	0.0403017
PRKRA	Interferon-inducible double-stranded RNA-dependent protein kinase activator A	O75569-3	-0.312016	0.0404391
SRP72	Signal recognition particle subunit SRP72	O76094	-0.18574	0.0404391
N/A	cDNA FLJ34106 fis, clone FCBBF3008073, highly similar to SPLICING FACTOR, ARGININE/SERINE-RICH 7	Q8NB80	0.364702	0.0404391
ARPC2	Actin-related protein 2/3 complex subunit 2	Q53R19	-0.192859	0.0404705
DKFZp761E1322	Myotrophin	Q69YG1	-0.309182	0.0417045
CTSD	Cathepsin D	P07339	-0.387762	0.0418502
DDX41	Probable ATP-dependent RNA helicase DDX41	J3KNN5	-0.343432	0.0418502
CLTC	Clathrin heavy chain 1	Q00610-2	-0.209437	0.0418502
HSPB11	Intraflagellar transport protein 25 homolog	Q9Y547	-0.198728	0.0418502
TRIP10	Cdc42-interacting protein 4	Q15642-2	-0.277147	0.0418675
CLIC4	Chloride intracellular channel protein 4	Q6FIC5	-0.297136	0.0422895
YWHAH	14-3-3 protein eta	Q04917	-0.248453	0.0423747
YKT6	Synaptobrevin homolog YKT6	Q9UES0	-0.245423	0.0423747
PTGES3L-AARSD1	Alanyl-tRNA editing protein Aarsd1	C9J5N1	-0.466363	0.0424043
APOA1BP	NAD(P)H-hydrate epimerase	B4DP80	-0.34434	0.0424043
ADPGK	ADP-dependent glucokinase	Q9BRR6-2	-0.240629	0.0424043
COPS8	COP9 signalosome complex subunit 8	E9PGT6	-0.196447	0.0424043
DDX46	Probable ATP-dependent RNA helicase DDX46	A8K6X3	0.211988	0.0424043
EIF2B2	Translation initiation factor eIF-2B subunit beta	Q9BPX4	-0.161037	0.042911
SFPQ	Splicing factor, proline- and glutamine-rich	P23246	0.171195	0.042911
ACIN1	Apoptotic chromatin condensation inducer in the nucleus	S4R3H4	0.209158	0.0431066
TNPO3	Transportin-3	B2R6H7	-0.26352	0.0435706
EXOC4	Exocyst complex component 4	Q6NX51	-0.221907	0.0435706
DPYSL3	Dihydropyrimidinase-related protein 3	Q14195-2	-0.378475	0.0442009
RBBP7	Histone-binding protein RBBP7	Q6FHQ0	0.283996	0.0444275
DDX56	Probable ATP-dependent RNA helicase DDX56	Q9NY93-2	0.187452	0.0446251
CD2AP	CD2-associated protein	Q9Y5K6	-0.330782	0.044696
CYB5A	Cytochrome b5	P00167-2	-0.557412	0.044753
PGK1	Phosphoglycerate kinase 1	P00558	-0.240856	0.044753
AGRN	Agrin	O00468-6	-0.585111	0.0450821
TST	Sulfurtransferase	Q53EW8	-0.447626	0.0450821
SNX1	Sorting nexin-1	Q13596-2	-0.298151	0.0450821
IPO4	Importin-4	Q8TEX9	-0.257182	0.0450821
ARCN1	Coatomer subunit delta	B0YIW5	-0.250932	0.0450821
C14orf166	UPF0568 protein C14orf166	Q5RLJ0	-0.224036	0.0450821
CUTA	Protein CutA	O60888-3	-0.210577	0.0450821
NRBP1	Nuclear receptor-binding protein	B4DW31	-0.201748	0.0450821
RPS25	40S ribosomal protein S25	P62851	0.178616	0.0450821
CPPED1	Serine/threonine-protein phosphatase CPPED1	Q9BRF8	-0.2312	0.0451842
SAMM50	Sorting and assembly machinery component 50 homolog	Q9Y512	-0.210126	0.0454552
ALDH4A1	Delta-1-pyrroline-5-carboxylate dehydrogenase, mitochondrial	P30038	-0.35443	0.0461172
PKP3	Plakophilin-3	F8J390	0.375502	0.0462698
RMDN3	Regulator of microtubule dynamics protein 3	Q96TC7	-0.230223	0.046277
PRPS2	Ribose-phosphate pyrophosphokinase 2	P11908	-0.289543	0.0463015
STXBP2	Syntaxin-binding protein 2	Q53GF4	-0.261318	0.0463015
MCM4	DNA replication licensing factor MCM4	B4DLA6	0.344892	0.0463015
ACOT13	Acyl-coenzyme A thioesterase 13	Q9NPJ3	-0.32079	0.0464072
CORO1B	Coronin-1B	Q9BR76	-0.278902	0.0464816
TIMM13	Mitochondrial import inner membrane translocase subunit Tim13	Q9Y5L4	-0.243175	0.0468834
LSM4	U6 snRNA-associated Sm-like protein LSm4	Q9Y4Z0	-0.156969	0.0468834
PRPF4B	Serine/threonine-protein kinase PRP4 homolog	F5H2U2	-0.264064	0.0469742
PNPT1	Polyribonucleotide nucleotidyltransferase 1, mitochondrial	Q8TCS8	-0.238375	0.0469742
SPFH1	Erlin-1	B2RDK6	-0.344885	0.0471342
ACAT1	Acetyl-CoA acetyltransferase, mitochondrial	P24752	-0.237213	0.0471342
SNRPB	Small nuclear ribonucleoprotein-associated protein	Q66K91	0.229196	0.0471342
LEMD2	LEM domain-containing protein 2	Q8NC56	-0.302245	0.0476798
KRT19	Keratin, type I cytoskeletal 19	P08727	-0.99042	0.047722
EEF1D	Elongation factor 1-delta	P29692	0.155713	0.047722
SUI1	Eukaryotic translation initiation factor 1	Q6IAV3	0.31713	0.0479361
RPL10	60S ribosomal protein L10	P27635	0.140742	0.0491513
YWHAB	14-3-3 protein beta/alpha	P31946-2	-0.19537	0.0495591
BUB3	Mitotic checkpoint protein BUB3	J3QT28	0.237655	0.0498809
CTSB	Cathepsin B	P07858	-0.364729	0.0500385
MCTS1	Malignant T-cell-amplified sequence 1	Q9ULC4	-0.261493	0.050221
EEA1	Early endosome antigen 1	Q15075	-0.280897	0.0502211
HSD17B12	Estradiol 17-beta-dehydrogenase 12	Q53GQ0	-0.226269	0.0502564
SUPV3L1	ATP-dependent RNA helicase SUPV3L1, mitochondrial	Q8IYB8	-0.224581	0.0502564
RPL28	60S ribosomal protein L28	P46779	0.187008	0.0502564
DNAJC7	DnaJ homolog subfamily C member 7	Q99615	0.329022	0.0502564
MAP2K1	Dual specificity mitogen-activated protein kinase kinase 1	A4QPA9	-0.214716	0.0508125
TSR1	Pre-rRNA-processing protein TSR1 homolog	Q2NL82	0.2096	0.0508125
STX7	Syntaxin-7	O15400-2	-0.240301	0.0509227
ZYX	Zyxin	Q15942	-0.390086	0.0511555
RAB21	Ras-related protein Rab-21	Q9UL25	-0.259228	0.0511555
DDOST	Dolichyl-diphosphooligosaccharide--protein glycosyltransferase 48 kDa subunit	P39656	-0.20031	0.051257
AP2A1	AP-2 complex subunit alpha-1	O95782-2	-0.184928	0.051339
SNX6	Sorting nexin-6	A8K885	-0.279961	0.0514173
TUBB6	Tubulin beta-6 chain	Q9BUF5	0.313289	0.0514173
DERL1	Derlin-1	Q9BUN8-2	-0.253081	0.0521538
NDUFA2	NADH dehydrogenase [ubiquinone] 1 alpha subcomplex subunit 2	O43678	-0.206856	0.0521747
LIG3	DNA ligase	E5KLB5	-0.294738	0.0521991
TMEM165	Transmembrane protein 165	Q9HC07	-0.358569	0.0522591
LTN1	E3 ubiquitin-protein ligase listerin	O94822	-0.331914	0.0522591
PTPLAD1	Very-long-chain (3R)-3-hydroxyacyl-CoA dehydratase 3	Q9P035	-0.24733	0.0522591
ARF4	ADP-ribosylation factor 4	P18085	-0.202602	0.0522591
MGST3	Microsomal glutathione S-transferase 3	Q53GB9	-0.318677	0.0522668
S100A11	Protein S100-A11	P31949	-0.313592	0.0522668
LSM2	U6 snRNA-associated Sm-like protein LSm2	Q9Y333	-0.266799	0.0522668
MESDC2	LDLR chaperone MESD	Q14696	-0.202374	0.0522668
EIF4B	Eukaryotic translation initiation factor 4B	B4DEP6	0.23267	0.0522668
POLD2	DNA polymerase delta subunit 2	P49005	-0.274081	0.0522786
ATG3	Ubiquitin-like-conjugating enzyme ATG3	Q9NT62	-0.253116	0.0524432
PEF1	Peflin	Q9UBV8	-0.275725	0.0527121
SNRPC	U1 small nuclear ribonucleoprotein C	Q5TAL4	0.185354	0.0527121
LMAN2	Vesicular integral-membrane protein VIP36	A8K7T4	-0.286448	0.0528625
PTPN11	Tyrosine-protein phosphatase non-receptor type 11	Q06124	-0.219998	0.0528625
FHOD1	FH1/FH2 domain-containing protein 1	Q9Y613	-0.322193	0.0533462
PEA15	Astrocytic phosphoprotein PEA-15	Q6FHL9	-0.299188	0.0533462
USP9X	Probable ubiquitin carboxyl-terminal hydrolase FAF-X	Q93008-1	-0.274525	0.0536009
MGST1	Microsomal glutathione S-transferase 1	Q6LET6	-0.428575	0.0536886
DKFZp547A0616	Ras-related protein Rap-2b	Q5JQ44	-0.27055	0.0536886
DNCL1	Dynein light chain 1, cytoplasmic	Q6FGH9	0.272841	0.0539534
UAP1	UDP-N-acetylhexosamine pyrophosphorylase	Q16222-3	-0.200518	0.0540041
RPS3	40S ribosomal protein S3	P23396	0.146258	0.0544412
GYG1	Glycogenin-1	P46976-2	-0.312975	0.0544688
LTA4H	Leukotriene A-4 hydrolase	P09960	-0.303471	0.0544841
RPL11	60S ribosomal protein L11	Q5VVD0	0.169667	0.0544841
LAMB2	Laminin subunit beta-2	P55268	-0.774552	0.0552762
ALDH1A1	Retinal dehydrogenase 1	P00352	-0.622639	0.0552762
KIF23	Kinesin-like protein KIF23	H7BYN4	-0.351367	0.0554064
ERGIC2	Endoplasmic reticulum-Golgi intermediate compartment protein 2	Q9HC06	-0.260814	0.0554064
GANAB	Neutral alpha-glucosidase AB	Q14697-2	-0.222988	0.0554064
CLASP1	CLIP-associating protein 1	Q7Z460	-0.220404	0.0554064
TRIM29	Tripartite motif-containing protein 29	Q14134-2	0.923333	0.0554064
CLINT1	Clathrin interactor 1	Q14677-3	-0.201224	0.055601
SPATA22	Epidermal growth factor receptor substrate 15-like 1	M0R165	-0.264693	0.0557302
FBLN1	Fibulin-1	P23142	-1.26949	0.0559988
SRI	Sorcin	C9J0K6	-0.32725	0.0559988
ATP6V1G1	V-type proton ATPase subunit G 1	O75348	-0.287545	0.0559988
SEC63	Translocation protein SEC63 homolog	B3KQF0	-0.236255	0.0559988
U2AF1	Splicing factor U2AF 35 kDa subunit	Q01081	0.222595	0.0559988
B2M	Beta-2-microglobulin	F5H6I0	0.423062	0.0559988
ARF6	ADP-ribosylation factor 6	Q5U025	-0.25431	0.0560001
COL18A1	Collagen alpha-1(XVIII) chain	D3DSM4	-0.304981	0.0560278
PDAP1	28 kDa heat- and acid-stable phosphoprotein	Q13442	0.270075	0.0561641
GCA	Grancalcin	H7BXD5	-0.904378	0.056258
SNAP23	Synaptosomal-associated protein	A8K287	-0.154633	0.056258
SARS	Serine--tRNA ligase, cytoplasmic	Q0VGA5	-0.266253	0.0565418
SFXN3	Sideroflexin-3	B4DRS6	-0.262522	0.0565418
NIT1	Nitrilase homolog 1	Q86X76-2	-0.255472	0.0565418
PABPC4	Polyadenylate-binding protein 4	Q13310-3	-0.215932	0.0565418
ALYREF	THO complex subunit 4	Q86V81	0.252427	0.0565418
DDX39A	ATP-dependent RNA helicase DDX39A	O00148	0.263153	0.0565418
XPO1	Exportin-1	O14980	-0.206997	0.0567055
DNAJC5	DnaJ homolog subfamily C member 5	Q9H3Z4	-0.35054	0.0568196
FBP1	Fructose-1,6-bisphosphatase 1	Q2TU34	-1.07667	0.05702
FKBP10	Peptidyl-prolyl cis-trans isomerase FKBP10	Q96AY3	-0.414903	0.05702
	Glucose-6-phosphate isomerase	B4DVJ0	-0.299482	0.05702
KCNAB2	Voltage-gated potassium channel subunit beta-2	B2R776	-0.215018	0.0570391
NUPL1	Nucleoporin p58/p45	B4E0K0	-0.178006	0.0570391
SMARCA5	SWI/SNF-related matrix-associated actin-dependent regulator of chromatin subfamily A member 5	O60264	0.242952	0.0570391
SULT1A1	Sulfotransferase 1A1	P50225	-0.438378	0.0572569
PTGS2	Prostaglandin G/H synthase 2	P35354	-0.444421	0.0573487
AGR2	Anterior gradient protein 2 homolog	Q53G64	-0.60677	0.0575277
LPCAT1	Lysophosphatidylcholine acyltransferase 1	Q8NF37	-0.312499	0.0578012
TXNRD1	Thioredoxin reductase 1, cytoplasmic	B7Z2S5	-0.410552	0.0579201
SNRPE	Small nuclear ribonucleoprotein E	P62304	0.193909	0.0579549
PRKCSH	Glucosidase 2 subunit beta	K7ELL7	-0.221492	0.0582455
COPZ1	Coatomer subunit zeta-1	Q53FU3	-0.237521	0.0584978
ISG15	Ubiquitin-like protein ISG15	P05161	0.539966	0.0588758
PSMG1	Proteasome assembly chaperone 1	B2RD51	0.285667	0.0589868
F13A1	Coagulation factor XIII A chain	P00488	0.424373	0.0589868
EMC2	ER membrane protein complex subunit 2	Q53HG5	-0.214945	0.0604356
ALCAM	CD166 antigen	Q13740-2	-0.439198	0.0614246
PPP1R7	Protein phosphatase 1 regulatory subunit 7	Q15435	-0.253243	0.0614246
RSU1	Ras suppressor protein 1	Q15404	-0.255787	0.0614533
PRDX4	Peroxiredoxin-4	Q13162	-0.281679	0.0616605
NUP54	Nucleoporin p54	Q53H29	-0.25098	0.061989
SCCPDH	Saccharopine dehydrogenase-like oxidoreductase	Q8NBX0	-0.341509	0.0623142
MYO1E	Unconventional myosin-Ie	Q4KMR3	-0.310543	0.0623306
GOLGB1	Golgin subfamily B member 1	F1T0J2	-0.28826	0.0625417
ILK	Integrin-linked protein kinase	Q13418	-0.31149	0.0630779
HK2	Hexokinase-2	A8K2U2	-0.369578	0.0632028
PCID2	PCI domain-containing protein 2	A8K097	-0.275809	0.0632415
NOMO2	Nodal modulator 2	Q5JPE7-2	-0.175489	0.0635433
BLVRB	Flavin reductase (NADPH)	P30043	-0.385272	0.0643029
BDH1	D-beta-hydroxybutyrate dehydrogenase, mitochondrial	Q02338	-0.404072	0.0647589
EDF1	Endothelial differentiation-related factor 1	O60869	0.241344	0.0647589
USMG5	Up-regulated during skeletal muscle growth protein 5	Q96IX5	0.256526	0.0647589
NUMA1 variant protein	Nuclear mitotic apparatus protein 1	Q4LE64	0.273893	0.0647589
RPS11	40S ribosomal protein S11	P62280	0.149117	0.0651462
HIST1H4H	Histone H4	B2R4R0	0.234056	0.0651462
CAPZB	F-actin-capping protein subunit beta	B2R7T8	-0.188515	0.0652206
ZFPL1	Zinc finger protein-like 1	O95159	-0.271417	0.0655011
HDLBP	Vigilin	Q00341	-0.226629	0.0657448
APOL2	Apolipoprotein L2	Q9BQE5	-0.680798	0.0659488
DCXR	L-xylulose reductase	J3KS22	-0.334116	0.0659488
GNS	N-acetylglucosamine-6-sulfatase	A8K6V6	-0.261149	0.0659488
MTDH	Protein LYRIC	Q86UE4	-0.255181	0.0659488
CAPZA2	F-actin-capping protein subunit alpha-2	Q53GE2	-0.227923	0.0659488
SND1	Staphylococcal nuclease domain-containing protein 1	Q7KZF4	-0.205014	0.0659488
CSTF2	Cleavage stimulation factor subunit 2	B4DUD5	0.224879	0.0660526
SDPR	Serum deprivation-response protein	A8K2W3	-0.352585	0.0661091
NAA10	N-alpha-acetyltransferase 10	P41227	0.161026	0.0661091
SF3B2	Splicing factor 3B subunit 2	Q13435	0.166592	0.0661091
OXCT1	Succinyl-CoA:3-ketoacid coenzyme A transferase 1, mitochondrial	P55809	-0.369693	0.0661235
ANXA5	Annexin A5	P08758	-0.203438	0.066402
SERPINB9	Serpin B9	P50453	-0.301944	0.0667528
SNRPA	U1 small nuclear ribonucleoprotein A	B2R802	0.184452	0.0674274
SLC30A7	Zinc transporter 7	Q8NEW0	-0.205225	0.0675351
PITRM1	Presequence protease, mitochondrial	B4DH07	-0.255485	0.067566
PFDN1	Prefoldin subunit 1	E5RGS4	-0.254406	0.0675695
PPIH	Peptidyl-prolyl cis-trans isomerase	Q6FH36	-0.314307	0.0683714
NUP107	Nuclear pore complex protein Nup107	P57740	-0.244949	0.0684999
LGMN	Legumain	B7Z4S8	-0.265958	0.0691809
RPSA	40S ribosomal protein SA	C9J9K3	0.148742	0.0691809
KDSR	3-ketodihydrosphingosine reductase	Q06136	-0.155857	0.0711664
RPF2	Ribosome production factor 2 homolog	Q9H7B2	-0.285985	0.0716833
RPL13	60S ribosomal protein L13	Q6NZ55	0.139211	0.0716833
RTCA	RNA 3-terminal phosphate cyclase	O00442	-0.130255	0.0733045
LPCAT3	Lysophospholipid acyltransferase 5	Q6P1A2	-0.193696	0.0733878
SNRPA1	U2 small nuclear ribonucleoprotein A	P09661	0.131906	0.073554
A1BG	Alpha-1B-glycoprotein	P04217	-0.82878	0.0735554
ACTR3	Actin-related protein 3	P61158	-0.150352	0.0735554
PSMD12	26S proteasome non-ATPase regulatory subunit 12	O00232	-0.137329	0.0739683
TUBA1B	Tubulin alpha-1B chain	P68363	0.123437	0.0742729
METAP1	Methionine aminopeptidase 1	P53582	-0.292899	0.0746433
FAM98B	Protein FAM98B	Q52LJ0-2	-0.195951	0.0746578
LACTB	Serine beta-lactamase-like protein LACTB, mitochondrial	P83111	-0.34152	0.0752159
ALDH1B1	Aldehyde dehydrogenase X, mitochondrial	P30837	-0.339368	0.0756019
TTC1	Tetratricopeptide repeat protein 1	Q53HD9	-0.303694	0.0762403
IQGAP1	Ras GTPase-activating-like protein IQGAP1	P46940	-0.143066	0.0762403
RPS16	40S ribosomal protein S16	P62249	0.130515	0.0762403
CLNS1A	Methylosome subunit pICln	E9PMI6	-0.249898	0.0767065
OSTF1	Osteoclast-stimulating factor 1	A8K646	-0.242426	0.0771647
TNC variant protein	TNC variant protein	Q4LE33	0.36173	0.0771647
UBA1	Ubiquitin-like modifier-activating enzyme 1	P22314	-0.187791	0.0772347
COTL1	Coactosin-like protein	Q14019	-0.297912	0.0773866
LMO7	LIM domain only protein 7	Q8WWI1-3	-0.249261	0.0773866
ATP6V1H	V-type proton ATPase subunit H	B3KUZ7	-0.218032	0.0773866
FIS1	Mitochondrial fission 1 protein	Q9Y3D6	-0.261255	0.0774972
HSPA14	Heat shock 70 kDa protein 14	Q0VDF9	-0.296835	0.0784266
HSPA4L	Heat shock 70 kDa protein 4L	Q53ZP9	0.336748	0.0784926
EXOSC7	Exosome complex component RRP42	B2RDZ9	0.178342	0.0786882
PMPCB	Mitochondrial-processing peptidase subunit beta	B3KM34	0.181486	0.0786989
SACM1L	Phosphatidylinositide phosphatase SAC1	Q9NTJ5	-0.22418	0.0789837
LOC51064	Glutathione S-transferase kappa 1	Q6FII1	-0.278162	0.0792447
S100P	Protein S100-P	P25815	-0.508477	0.0796419
ATP6V1B2	V-type proton ATPase subunit B, brain isoform	P21281	-0.259374	0.079839
POR	NADPH--cytochrome P450 reductase	B2R6E5	-0.244298	0.0800467
NDUFA8	NADH dehydrogenase [ubiquinone] 1 alpha subcomplex subunit 8	P51970	-0.240664	0.0800467
HMGB2	High mobility group protein B2	Q5U071	0.35634	0.0800467
KRT17	Keratin, type I cytoskeletal 17	F5GWP8	0.585629	0.0801535
RPL39P5	Putative 60S ribosomal protein L39-like 5	Q59GN2	-0.213461	0.0802513
HBB	Hemoglobin subunit beta	D9YZU5	0.496563	0.0804621
KRT8	Keratin, type II cytoskeletal 8	P05787	-0.422484	0.0805182
IST1	IST1 homolog	A8K5S3	-0.17358	0.0818575
PAWR	PRKC apoptosis WT1 regulator protein	Q96IZ0	-0.226082	0.0826293
RPL6	60S ribosomal protein L6	Q8TBK5	0.135079	0.0827089
NUP188	Nucleoporin NUP188 homolog	Q5SRE5	-0.264333	0.082724
PSMC4	26S protease regulatory subunit 6B	A8K2M0	0.15931	0.0833043
TPD52L2	Tumor protein D54	Q6FGS1	-0.199846	0.0833398
C7orf55	UPF0562 protein C7orf55	Q96HJ9-2	0.265166	0.0839392
OSBP	Oxysterol-binding protein 1	P22059	-0.198323	0.0842385
EXOSC4	Exosome complex component RRP41	Q9NPD3	0.200856	0.0853249
CRAT	Carnitine O-acetyltransferase	P43155-2	-0.262051	0.0859722
MIA3	Melanoma inhibitory activity protein 3	Q5JRA6	-0.158212	0.0859722
GRHPR	Glyoxylate reductase/hydroxypyruvate reductase	Q9UBQ7	-0.227179	0.0860937
NUP155	Nuclear pore complex protein Nup155	O75694	-0.183066	0.0862061
CNN2	Calponin-2	B4DDF4	-0.288746	0.0863389
RRAS	Ras-related protein R-Ras	P10301	-0.255762	0.0869545
ESYT2	Extended synaptotagmin-2	H7BXI1	-0.229851	0.0877788
DYNC1H1	Cytoplasmic dynein 1 heavy chain 1	Q14204	-0.143653	0.0888687
CMPK1	UMP-CMP kinase	P30085	-0.246128	0.0895439
USP39	U4/U6.U5 tri-snRNP-associated protein 2	Q53GS9	-0.244162	0.0895439
KPNA1	Importin subunit alpha	Q5BKZ2	-0.162369	0.0895439
EXOSC9	Exosome complex component RRP45	B4DXG8	0.229005	0.0895439
COL7A1	Collagen alpha-1(VII) chain	Q02388-2	0.609561	0.0895439
RPL23A	60S ribosomal protein L23a	P62750	0.192024	0.0900187
RAB6A	Ras-related protein Rab-6A	Q6FGX3	-0.233832	0.0901717
WIBG	Partner of Y14 and mago	Q9BRP8	0.217447	0.0911496
EL52	Heat shock protein HSP 90-alpha	K9JA46	-0.176164	0.0915584
NCL	Nucleolin	P19338	0.183176	0.0916223
FAF1	FAS-associated factor 1	A8K9X5	-0.223452	0.0929182
DRG2	Developmentally-regulated GTP-binding protein 2	P55039	-0.181021	0.0930259
PDIA3	Protein disulfide-isomerase A3	H7BZJ3	-0.244255	0.0935569
ECH1	Delta(3,5)-Delta(2,4)-dienoyl-CoA isomerase, mitochondrial	Q13011	-0.296738	0.0936479
ITGB5	Integrin beta	L7RT22	-0.357668	0.093993
PPP2R5D	Serine/threonine-protein phosphatase 2A 56 kDa regulatory subunit delta isoform	B4DSD7	-0.212188	0.093993
QDPR	Dihydropteridine reductase	P09417	-0.207551	0.093993
CDH1	Cadherin-1	D3XNU5	0.270953	0.0940092
ECE1	Endothelin-converting enzyme 1	B4DKB2	-0.230044	0.0940133
GPD2	Glycerol-3-phosphate dehydrogenase, mitochondrial	P43304	-0.321301	0.0942986
ISOC2	Isochorismatase domain-containing protein 2, mitochondrial	Q96AB3	-0.247186	0.0948548
PITPNB	Phosphatidylinositol transfer protein beta isoform	P48739	-0.237808	0.0948548
HSP90AB2P	Putative heat shock protein HSP 90-beta 2	Q58FF8	-0.252649	0.0952971
SMS	Spermine synthase	P52788	-0.269856	0.0958711
ATP1A1	Sodium/potassium-transporting ATPase subunit alpha-1	P05023-4	0.256454	0.0960924
HNRPLL	Heterogeneous nuclear ribonucleoprotein L-like	B7WPG3	-0.227545	0.0971708
RPL13A	60S ribosomal protein L13a	Q53H34	0.168702	0.0971708
MAP4	Microtubule-associated protein	E7EVA0	0.18904	0.0982391
ACLY variant protein	ATP-citrate synthase	Q4LE36	-0.204753	0.0982692
PSMB4	Proteasome subunit beta type-4	P28070	0.151965	0.0982692
AP2M1	AP-2 complex subunit mu	Q96CW1-2	-0.202179	0.0996726
COX5A	Cytochrome c oxidase subunit 5A, mitochondrial	P20674	0.198362	0.0996726
BTF3	Transcription factor BTF3	P20290-2	0.186763	0.0997657
VPS51	Vacuolar protein sorting-associated protein 51 homolog	Q9UID3	-0.147602	0.100075
AP1G1	AP-1 complex subunit gamma-1	B3KXW5	-0.201275	0.100126
HDAC2	Histone deacetylase 2	J3KPW7	-0.224675	0.100809
TFAM	Transcription factor A, mitochondrial	Q6LES8	-0.208632	0.100845
CLPB	Caseinolytic peptidase B protein homolog	Q9H078-2	-0.242141	0.101886
NONO	Non-POU domain-containing octamer-binding protein	A8K525	0.177201	0.101886
MCM5	DNA replication licensing factor MCM5	B1AHB0	0.314011	0.101886
DBP2	Putative pre-mRNA-splicing factor ATP-dependent RNA helicase DHX16	Q5SQH4	-0.199304	0.101961
42987	Septin-9	Q9UHD8	0.151606	0.101961
PSMA1	Proteasome subunit alpha type-1	P25786	0.156252	0.103039
TPP1	Tripeptidyl-peptidase 1	B4DSE2	-0.315372	0.103805
LIMCH1	LIM and calponin homology domains-containing protein 1	Q9UPQ0-10	-0.2537	0.104386
PACSIN2	Protein kinase C and casein kinase substrate in neurons protein 2	Q6FIA3	-0.191607	0.10442
NMES1	Normal mucosa of esophagus-specific gene 1 protein	Q9C002	-0.322564	0.10458
RPE	Ribulose-phosphate 3-epimerase	Q96AT9	-0.136912	0.10458
ADH5	Alcohol dehydrogenase class-3	Q6IRT1	-0.329134	0.10461
AKR1A1	Alcohol dehydrogenase [NADP(+)]	P14550	-0.312558	0.105091
SEC23B	Protein transport protein Sec23B	Q15437	-0.291911	0.105091
ARHGAP1	Rho GTPase-activating protein 1	Q07960	-0.265583	0.105091
TUBB3	Tubulin beta-3 chain	Q13509	0.398451	0.105091
ARF5	ADP-ribosylation factor 5	A4D0Z3	-0.243707	0.105148
AP3B1	AP-3 complex subunit beta-1	E5RJ68	-0.160547	0.105371
SEH1L	Nucleoporin SEH1	Q96EE3	-0.177203	0.105865
USP14	Ubiquitin carboxyl-terminal hydrolase 14	P54578	0.191531	0.106598
CNP	2,3-cyclic-nucleotide 3-phosphodiesterase	P09543-2	-0.275028	0.107031
ITGB2	Integrin beta	Q6PJ75	-0.628327	0.107067
GLRX3	Glutaredoxin-3	O76003	0.184556	0.107897
TRIP12	E3 ubiquitin-protein ligase TRIP12	Q14669-2	0.152948	0.107967
NCLN	Nicalin	B2RA56	-0.163528	0.108105
TOLLIP	Toll-interacting protein	Q6FIE9	-0.26717	0.108318
MRPL13	39S ribosomal protein L13, mitochondrial	Q9BYD1	-0.217282	0.108318
SYNGR2	Synaptogyrin-2	O43760	0.357518	0.108507
POFUT1	GDP-fucose protein O-fucosyltransferase 1	Q9H488	-0.275551	0.108563
TGFBI	Transforming growth factor-beta-induced protein ig-h3	G8JLA8	0.408991	0.108761
EIF3C	Eukaryotic translation initiation factor 3 subunit C	B4DVQ5	0.118095	0.108904
MLEC	Malectin	Q14165	-0.256609	0.108951
TMCO1	Transmembrane and coiled-coil domain-containing protein 1	B7Z591	-0.206579	0.109035
TES	Testin	B2RDR4	-0.230086	0.110015
GBF1	Golgi-specific brefeldin A-resistance guanine nucleotide exchange factor 1	Q149P0	-0.17347	0.110015
RAB8B	Ras-related protein Rab-8B	Q92930	-0.232715	0.111923
EIF3K	Eukaryotic translation initiation factor 3 subunit K	Q9UBQ5	-0.21092	0.112288
WDR18	WD repeat-containing protein 18	U3KQC1	-0.340222	0.113091
DBN1	Drebrin	Q16643	0.250889	0.113092
RPS17L	40S ribosomal protein S17-like	P0CW22	0.228268	0.113609
PFN2	Profilin	G5E9Q6	-0.378737	0.114243
PRDX5	Peroxiredoxin-5, mitochondrial	P30044-2	-0.248416	0.114392
RPL29	60S ribosomal protein L29	Q6IPI1	0.207731	0.115975
MAPK1	Mitogen-activated protein kinase	Q1HBJ4	-0.189866	0.116622
ANXA1	Annexin	Q5TZZ9	0.409068	0.116887
CYC1	Cytochrome c1, heme protein, mitochondrial	Q8TBT6	0.181348	0.117465
JUP	Junction plakoglobin	P14923	0.362409	0.118135
MPDU1	Mannose-P-dolichol utilization defect 1 protein	J3QS48	-0.156692	0.11819
PDCD6IP	Programmed cell death 6-interacting protein	Q8WUM4	-0.154871	0.11819
ANP32A	Acidic leucine-rich nuclear phosphoprotein 32 family member A	H0YN26	-0.196891	0.119098
MAOA	Amine oxidase [flavin-containing] A	Q53YE7	-0.663022	0.119685
LAMC1	Laminin subunit gamma-1	P11047	-0.438061	0.120418
NPEPPS	Puromycin-sensitive aminopeptidase	E9PLK3	-0.164336	0.120418
NFS1	Cysteine desulfurase, mitochondrial	Q5QP19	-0.174577	0.120473
RAB7A	Ras-related protein Rab-7a	P51149	-0.167902	0.120642
COL4A1	Collagen alpha-1(IV) chain	Q59F15	-0.39616	0.121803
MX1	Interferon-induced GTP-binding protein Mx1	P20591	0.640866	0.122836
NAA50	N-alpha-acetyltransferase 50	E7EQ69	0.161025	0.123396
APCS	Serum amyloid P-component	P02743	-0.404704	0.123521
SEC23IP	SEC23-interacting protein	F5H0L8	-0.189735	0.123521
MAP2K2	Dual specificity mitogen-activated protein kinase kinase 2	P36507	-0.152321	0.123521
LAD1	Ladinin-1	Q6IPJ9	0.727154	0.123844
HSD17B4	Peroxisomal multifunctional enzyme type 2	P51659	-0.225949	0.124164
BLVRA	Biliverdin reductase A	P53004	-0.166841	0.125129
PALLD	Palladin	Q8WX93-3	-0.370792	0.125793
ALDH1A3	Aldehyde dehydrogenase family 1 member A3	P47895	-0.311528	0.125819
ASNS	Asparagine synthetase [glutamine-hydrolyzing]	P08243-2	-0.216383	0.125819
DSTN	Destrin	P60981	-0.241669	0.126765
MRPL23	39S ribosomal protein L23, mitochondrial	B2R9J4	-0.207846	0.127935
GAPDH	Glyceraldehyde-3-phosphate dehydrogenase	P04406	-0.174126	0.128781
PLEC	Plectin	Q15149	0.234689	0.128781
KRT14	Keratin, type I cytoskeletal 14	P02533	0.534132	0.128928
RBM42	RNA-binding protein 42	K7EP90	-0.227231	0.129816
RPS24	40S ribosomal protein S24	E7ETK0	0.123044	0.130014
MARCKSL1	MARCKS-related protein	P49006	-0.288801	0.131881
IAH1	Isoamyl acetate-hydrolyzing esterase 1 homolog	Q2TAA2	-0.201003	0.131949
RPS10-NUDT3	RPS10-NUDT3 readthrough	S4R435	0.123364	0.131949
PLRG1	Pleiotropic regulator 1	A8MW61	-0.122233	0.132119
COLGALT1	Procollagen galactosyltransferase 1	Q8NBJ5	-0.210582	0.132971
COII	Cytochrome c oxidase subunit 2	Q4GCC3	0.216147	0.132971
COPS2	COP9 signalosome complex subunit 2	Q59EL2	-0.159444	0.133077
HEATR3	HEAT repeat-containing protein 3	Q7Z4Q2	-0.321535	0.133765
DBI	Acyl-CoA-binding protein	P07108	-0.388294	0.133966
VRK1	Serine/threonine-protein kinase VRK1	Q99986	-0.208972	0.135359
AGTRAP	Type-1 angiotensin II receptor-associated protein	D7RF68	-0.193559	0.13559
CYCS	Cytochrome c	C9JFR7	0.203589	0.13559
SHMT2	Serine hydroxymethyltransferase	Q53ET4	0.247874	0.13559
HM13	Minor histocompatibility antigen H13	Q8TCT9-5	-0.241027	0.135866
FAM114A1	Protein NOXP20	Q8IWE2	-0.215169	0.135913
SKIV2L2	Superkiller viralicidic activity 2-like 2	P42285	0.134861	0.135913
PSAT1	Phosphoserine aminotransferase	B4DHQ3	-0.278573	0.136844
RPL5	60S ribosomal protein L5	A2RUM7	0.105255	0.137174
FSCN1	Fascin	Q16658	0.332726	0.137357
COL1A1	Collagen, type I, alpha 1, isoform CRA_a	D3DTX7	-0.57495	0.138127
RAI14	Ankycorbin	Q9P0K7-4	-0.294161	0.138136
CLPP	ATP-dependent Clp protease proteolytic subunit, mitochondrial	Q16740	-0.185306	0.138136
CDIPT	CDP-diacylglycerol--inositol 3-phosphatidyltransferase	Q53HA5	-0.162129	0.138136
PUF60	Poly(U)-binding-splicing factor PUF60	Q9UHX1-6	0.166795	0.138136
SCPEP1	Retinoid-inducible serine carboxypeptidase	Q9HB40	-0.314526	0.138256
CALR	Calreticulin	Q53G71	-0.210443	0.138273
WDR26	WD repeat-containing protein 26	Q9H7D7-2	-0.162248	0.138273
TUBA4A	Tubulin alpha-4A chain	P68366	0.313136	0.138273
PSMC3	26S protease regulatory subunit 6A	R4GNH3	0.126912	0.138281
CD14	Monocyte differentiation antigen CD14	F1C4A7	-0.655242	0.138709
GRSF1	G-rich sequence factor 1	B3KW50	0.323736	0.139293
EPX	Eosinophil peroxidase	P11678	1.01807	0.139376
RCN2	Reticulocalbin-2	Q14257	-0.322335	0.139392
ACTL6A	Actin-like protein 6A	O96019	-0.211961	0.139392
HLA-A24AK	HLA class I histocompatibility antigen, A-24 alpha chain	Q29907	0.376224	0.139392
SNX9	Sorting nexin	B2RAU5	-0.253541	0.140162
PTGR1	Prostaglandin reductase 1	Q14914	-0.499382	0.140639
ERMP1	Endoplasmic reticulum metallopeptidase 1	Q7Z2K6	-0.465889	0.140639
DDAH2	N(G),N(G)-dimethylarginine dimethylaminohydrolase 2	O95865	-0.267633	0.140639
DNPH1	2-deoxynucleoside 5-phosphate N-hydrolase 1	H0Y8X4	-0.247119	0.140639
HIST2H2AC	Histone H2A type 2-C	Q16777	0.204257	0.140639
TNKS1BP1	182 kDa tankyrase-1-binding protein	Q9C0C2	0.233016	0.140639
GAA	Lysosomal alpha-glucosidase	P10253	-0.260965	0.142954
SH3GLB1	Endophilin-B1	Q9Y371	-0.190871	0.143862
LSM12	Protein LSM12 homolog	K7ELG9	-0.184765	0.144114
PPP2R1A	Serine/threonine-protein phosphatase 2A 65 kDa regulatory subunit A alpha isoform	B4DDF7	0.129602	0.144753
S100A9	Protein S100-A9	P06702	0.345379	0.144753
NAP1L4	Nucleosome assembly protein 1-like 4	B7ZB83	0.225044	0.144796
ARL6IP5	PRA1 family protein 3	B4DZZ0	-0.272495	0.144905
DKFZp686I15212	Ig gamma-3 chain C region	Q5EBM2	-0.453639	0.145775
N/A	Uncharacterized protein	H3BN98	-0.142371	0.145775
DDX1	ATP-dependent RNA helicase DDX1	A3RJH1	-0.121664	0.145775
ATP6V1A	V-type proton ATPase catalytic subunit A	P38606	-0.188317	0.146721
LDHA	L-lactate dehydrogenase A chain	P00338	0.164649	0.147382
PEBP1	Phosphatidylethanolamine-binding protein 1	D9IAI1	-0.233552	0.148294
UROD	Uroporphyrinogen decarboxylase	P06132	-0.174752	0.148294
STK24	Serine/threonine-protein kinase 24	B4DR80	-0.183252	0.148782
SAFB	Scaffold attachment factor B1	B7ZLP5	0.16979	0.148782
MTA2	Metastasis-associated protein MTA2	O94776	0.225938	0.148782
OGDH	2-oxoglutarate dehydrogenase, mitochondrial	Q02218	0.194698	0.148869
SLC25A3	Phosphate carrier protein, mitochondrial	Q8NCF7	-0.206595	0.149242
PRPF3	U4/U6 small nuclear ribonucleoprotein Prp3	B2R791	-0.162282	0.149242
CLUH	Clustered mitochondria protein homolog	K7EIG1	0.175831	0.149653
MARCKS	Myristoylated alanine-rich C-kinase substrate	P29966	-0.276965	0.15037
ATP6V1C1	V-type proton ATPase subunit C 1	P21283	-0.204679	0.15037
ESD	S-formylglutathione hydrolase	P10768	-0.148791	0.150607
MYO6	Unconventional myosin-VI	E7EW20	-0.351132	0.152954
ERAP2	Endoplasmic reticulum aminopeptidase 2	B2R769	-0.3499	0.152987
TMEM245	Transmembrane protein 245	Q9H330-2	-0.25754	0.153344
ACBD3	Golgi resident protein GCP60	Q9H3P7	-0.179676	0.153344
RBBP4	Histone-binding protein RBBP4	Q09028-3	0.166811	0.153344
RAE1	mRNA export factor	P78406	-0.165722	0.153453
RAB2A	Ras-related protein Rab-2A	P61019	-0.141544	0.153682
APEX1	DNA-(apurinic or apyrimidinic site) lyase	Q5TZP7	-0.193226	0.154403
GNG12	Guanine nucleotide-binding protein G(I)/G(S)/G(O) subunit gamma-12	Q9UBI6	0.178023	0.154403
LSM8	U6 snRNA-associated Sm-like protein LSm8	A4D0W0	0.228717	0.154607
CPD	Carboxypeptidase D	O75976	-0.165983	0.15463
CRK	Adapter molecule crk	L7RT18	-0.175975	0.154668
EIF1AX	Eukaryotic translation initiation factor 1A, X-chromosomal	P47813	0.13799	0.154668
TIMM8A	Mitochondrial import inner membrane translocase subunit Tim8 A	O60220	-0.162759	0.155329
CAP1	Adenylyl cyclase-associated protein	D3DPU2	-0.17598	0.15669
AIFM1	Apoptosis-inducing factor 1, mitochondrial	O95831	-0.148405	0.15669
DDX39B	Spliceosome RNA helicase DDX39B	F8VQ10	0.109022	0.15893
LONP1	Lon protease homolog, mitochondrial	K7EKE6	-0.204891	0.159857
ALDH6A1	Methylmalonate-semialdehyde dehydrogenase [acylating], mitochondrial	J3KNU8	-0.210744	0.159999
FLOT2	Flotillin-2	Q14254	-0.191506	0.159999
RAC1	Ras-related C3 botulinum toxin substrate 1	A4D2P1	-0.148456	0.159999
EIF3D	Eukaryotic translation initiation factor 3 subunit D	A8MWD3	0.131749	0.159999
ARHGDIB	Rho GDP-dissociation inhibitor 2	P52566	-0.249194	0.160138
SART3	Squamous cell carcinoma antigen recognized by T-cells 3	Q15020	-0.244049	0.160462
SEPHS1	Selenide, water dikinase 1	P49903	-0.160808	0.160462
RPS9	40S ribosomal protein S9	P46781	0.103986	0.160462
HNRNPF	Heterogeneous nuclear ribonucleoprotein F	P52597	0.222528	0.160462
APOB	Apolipoprotein B-100	C0JYY2	0.63542	0.160462
MTX1	Metaxin-1	Q13505-3	-0.147962	0.160846
CYB5R1	NADH-cytochrome b5 reductase 1	Q9UHQ9	-0.244022	0.16154
SNRNP70	U1 small nuclear ribonucleoprotein 70 kDa	P08621	0.141228	0.161859
VPS25	Vacuolar protein-sorting-associated protein 25	Q9BRG1	-0.147385	0.162397
RBM17	Splicing factor 45	Q5W009	-0.145766	0.162759
GRB2	Growth factor receptor-bound protein 2	Q6ICN0	-0.177642	0.162906
MCM2	DNA replication licensing factor MCM2	P49736	0.242886	0.162906
EXOSC5	Exosome complex component RRP46	Q9NQT4	-0.119541	0.164608
CNBP	Cellular nucleic acid-binding protein	P62633-2	0.172059	0.164608
AKR1C3	Aldo-keto reductase family 1 member C3	P42330	-0.758869	0.164905
42985	Septin-7	Q16181	-0.177962	0.165483
HEBP2	Heme-binding protein 2	Q05DB4	-0.263528	0.16555
LASP1	LIM and SH3 domain protein 1	Q14847	-0.1475	0.165807
EPHA2	Ephrin type-A receptor 2	P29317	0.189723	0.165897
BASP1	Brain acid soluble protein 1	P80723	-0.381101	0.166511
VASP	Vasodilator-stimulated phosphoprotein	P50552	-0.239528	0.169759
TTLL12	Tubulin--tyrosine ligase-like protein 12	Q14166	0.220557	0.170471
TMED7	Transmembrane emp24 domain-containing protein 7	Q86XR7-2	-0.15104	0.170607
WDR12	Ribosome biogenesis protein WDR12	Q53T99	0.223473	0.170903
MAN2A1	Alpha-mannosidase 2	Q16706	-0.213469	0.171063
UTP14A	U3 small nucleolar RNA-associated protein 14 homolog A	Q9BVJ6	0.168129	0.171063
DNAJA2	DnaJ homolog subfamily A member 2	O60884	0.203021	0.172294
FLNC	Filamin-C	Q14315	0.315489	0.172294
TBL1XR1	F-box-like/WD repeat-containing protein TBL1XR1	Q9BZK7	-0.25713	0.172329
PGRMC1	Membrane-associated progesterone receptor component 1	Q6IB11	-0.243197	0.172329
TUBA1C	Tubulin alpha-1C chain	Q9BQE3	0.135334	0.172329
SCAMP2	Secretory carrier-associated membrane protein 2	Q6IBK3	-0.178913	0.17285
RAB18	Ras-related protein Rab-18	Q9NP72	-0.254174	0.174477
ARPC5L	Actin-related protein 2/3 complex subunit 5	B3KPC7	-0.210084	0.174477
SF3B5	Splicing factor 3B subunit 5	Q9BWJ5	0.151862	0.174477
CD44	CD44 antigen	B4DN59	0.220822	0.174477
GCLC	Glutamate--cysteine ligase catalytic subunit	Q14TF0	-0.41057	0.174657
SCAMP1	Secretory carrier-associated membrane protein 1	U3KQ30	-0.155771	0.174657
NOL9	Polynucleotide 5-hydroxyl-kinase NOL9	Q5SY16	-0.165635	0.175348
RPL15	60S ribosomal protein L15	P61313	0.125712	0.176655
N/A	cDNA FLJ75556, highly similar to Homo sapiens ribosomal protein L14, mRNA	A8K7N0	-0.541364	0.176724
PRPSAP1	Phosphoribosyl pyrophosphate synthase-associated protein 1	Q14558	-0.227752	0.176922
PDCD6	Programmed cell death protein 6	O75340	-0.221252	0.176922
TBCE	Tubulin-specific chaperone E	Q15813	-0.2499	0.17724
AHCY	Adenosylhomocysteinase	P23526	-0.197212	0.17724
SPTLC2	Serine palmitoyltransferase 2	O15270	-0.178521	0.17773
AIMP2	Aminoacyl tRNA synthase complex-interacting multifunctional protein 2	B2R7M3	-0.111528	0.17773
H1FX	Histone H1x	Q92522	0.256126	0.177918
WDR36	WD repeat-containing protein 36	Q8NI36	-0.22623	0.177945
PPA1	Inorganic pyrophosphatase	Q15181	-0.223924	0.178138
MEMO1	Protein MEMO1	Q9Y316	-0.178826	0.178138
QKI	Protein quaking	Q96PU8-9	0.142046	0.179022
TIMM9	Mitochondrial import inner membrane translocase subunit Tim9	Q9Y5J7	-0.1649	0.179291
PHGDH	D-3-phosphoglycerate dehydrogenase	O43175	-0.447599	0.179361
SLC44A1	Choline transporter-like protein 1	Q8WWI5-3	-0.23833	0.179361
GNAI2	Guanine nucleotide-binding protein G(i) subunit alpha-2	P04899	-0.148038	0.181477
NTMT1	N-terminal Xaa-Pro-Lys N-methyltransferase 1	Q9BV86	-0.288772	0.181558
CRTAP	Cartilage-associated protein	B3KX16	-0.230666	0.181558
GTF2F2	General transcription factor IIF subunit 2	P13984	-0.172065	0.181558
SCAMP3	Secretory carrier-associated membrane protein 3	Q6FHJ5	-0.179305	0.181755
HIST1H1E	Histone cluster 1, H1e	Q4VB24	0.234986	0.181755
NT5E	5-nucleotidase	Q6NZX3	0.25102	0.181755
SAR1B	GTP-binding protein SAR1b	Q53F37	-0.179018	0.18203
ARL3	ADP-ribosylation factor-like protein 3	P36405	-0.200747	0.182696
TCOF1	Treacle protein	Q13428-3	0.150053	0.182729
EFHD2	EF-hand domain-containing protein D2	Q96C19	-0.264189	0.183899
ERGIC3	Endoplasmic reticulum-Golgi intermediate compartment protein 3	A6PVJ3	-0.149817	0.184032
PPM2C	[Pyruvate dehydrogenase [acetyl-transferring]]-phosphatase 1, mitochondrial	B3KPZ7	-0.173084	0.184212
VCP	Transitional endoplasmic reticulum ATPase	P55072	-0.181697	0.185058
SNX12	Sorting nexin-12	Q3SYF1	-0.195766	0.185887
EPPK1	Epiplakin	P58107	0.305951	0.185887
ME1	NADP-dependent malic enzyme	P48163	-0.372533	0.186005
SDHB	Succinate dehydrogenase [ubiquinone] iron-sulfur subunit, mitochondrial	Q0QEY7	-0.188793	0.186005
UFSP2	Ufm1-specific protease 2	Q9NUQ7	-0.11544	0.186027
RBM4	RNA-binding protein 4	Q9BWF3	0.122137	0.186027
AP3M1	AP-3 complex subunit mu-1	Q9Y2T2	-0.136199	0.186626
RAB5A	Ras-related protein Rab-5A	P20339	-0.142931	0.187433
PSME4	Proteasome activator complex subunit 4	Q14997	-0.146326	0.18896
SLC25A12	Calcium-binding mitochondrial carrier protein Aralar1	B3KMV8	-0.265682	0.189442
DHX29	ATP-dependent RNA helicase DHX29	Q7Z478	-0.164305	0.190004
SH3KBP1	SH3 domain-containing kinase-binding protein 1	Q5JPT2	-0.179176	0.190107
HPX	Hemopexin	P02790	-0.33008	0.191231
HNRNPU	Heterogeneous nuclear ribonucleoprotein U	Q00839	0.118918	0.191231
KRT9	Keratin, type I cytoskeletal 9	P35527	0.268886	0.191481
HSPG2	Basement membrane-specific heparan sulfate proteoglycan core protein	P98160	-0.27312	0.191956
SSR1	Translocon-associated protein subunit alpha	B2R6N9	-0.155962	0.192009
SRP19	Signal recognition particle 19 kDa protein	P09132	-0.151203	0.192247
SLTM	SAFB-like transcription modulator	Q9NWH9	0.117119	0.192247
GART	Trifunctional purine biosynthetic protein adenosine-3	Q59HH3	0.160091	0.192247
SEC24A	Protein transport protein Sec24A	B4E205	-0.15035	0.193672
DKFZp686E1899	Tropomodulin-3	Q5HYL6	0.134453	0.193672
PYCR2	Pyrroline-5-carboxylate reductase 2	Q96C36	-0.220134	0.194398
HEATR2	HEAT repeat-containing protein 2	Q86Y56	-0.19752	0.194821
ST1A5	Sulfotransferase	Q1ET63	-0.245326	0.195078
PPME1	Protein phosphatase methylesterase 1	Q9Y570	-0.176968	0.195742
IDH2	Isocitrate dehydrogenase [NADP], mitochondrial	P48735	-0.263763	0.196718
MTAP	S-methyl-5-thioadenosine phosphorylase	Q13126	-0.202616	0.196718
VCL	Vinculin	P18206-2	-0.198291	0.196718
NDUFA5	NADH dehydrogenase [ubiquinone] 1 alpha subcomplex subunit 5	Q16718	-0.184247	0.196718
SSR4	Translocon-associated protein subunit delta	P51571	-0.165318	0.196718
PHB	Prohibitin	A8K401	-0.153097	0.196718
LARP1	La-related protein 1	Q6PKG0	0.134206	0.196718
PCNP	PEST proteolytic signal-containing nuclear protein	Q8WW12	0.199166	0.196718
RPS27A	Ubiquitin-40S ribosomal protein S27a	Q5RKT7	0.282383	0.196769
PPT1	Palmitoyl-protein thioesterase 1	P50897	-0.197847	0.196924
COL6A1	Collagen alpha-1(VI) chain	P12109	0.3663	0.196924
PHB2	Prohibitin-2	Q99623	-0.14849	0.197386
YBX1	Nuclease-sensitive element-binding protein 1	P67809	0.190042	0.197457
RETSAT	All-trans-retinol 13,14-reductase	Q6NUM9	-0.180911	0.198161
STX12	Syntaxin-12	Q6LEU0	-0.167687	0.198263
BAG3	BAG family molecular chaperone regulator 3	O95817	0.186974	0.199085
TXNDC17	Thioredoxin domain-containing protein 17	Q9BRA2	0.278295	0.199214
PDE12	2,5-phosphodiesterase 12	Q6L8Q7-2	0.158304	0.199413
RPL30	60S ribosomal protein L30	E5RI99	-0.164316	0.199472
ALDH16A1	Aldehyde dehydrogenase family 16 member A1	Q8IZ83	-0.20479	0.199636
RNF213	E3 ubiquitin-protein ligase RNF213	Q63HN8	-0.305479	0.199848
FH	Fumarate hydratase, mitochondrial	P07954-2	0.16103	0.199848
AUP1	Ancient ubiquitous protein 1	A8KAQ6	-0.170224	0.200348
HIST1H3A	Histone H3.1	P68431	0.198746	0.200348
EIF3M	Eukaryotic translation initiation factor 3 subunit M	Q7L2H7	0.131308	0.200797
UQCRH	Cytochrome b-c1 complex subunit 6, mitochondrial	P07919	0.170473	0.200837
GTPBP4	Nucleolar GTP-binding protein 1	Q8N4P8	-0.15034	0.201204
MGEA5	Bifunctional protein NCOAT	O60502	-0.192528	0.201337
FAH	Fumarylacetoacetase	P16930	-0.219561	0.201696
HIST1H1C	Histone H1.2	P16403	0.217656	0.201696
PAFAH1B2	Platelet-activating factor acetylhydrolase IB subunit beta	P68402	-0.19737	0.20214
NUP153	Nuclear pore complex protein Nup153	P49790	-0.175664	0.20214
DHX30	Putative ATP-dependent RNA helicase DHX30	Q7L2E3	0.152378	0.20214
ACTR1A	Alpha-centractin	P61163	-0.142876	0.202539
HDGFRP2	Hepatoma-derived growth factor-related protein 2	Q7Z4V5-2	0.224804	0.202539
DCTN1	Dynactin subunit 1	E7EX90	-0.144877	0.202837
DDX47	Probable ATP-dependent RNA helicase DDX47	Q9H0S4	-0.190753	0.203216
DARS2	Aspartate--tRNA ligase, mitochondrial	Q6PI48	-0.204608	0.203714
PNN	Pinin	A8K964	0.141527	0.203714
CHMP4A	Transmembrane 9 superfamily member 1	E9PSI1	-0.22379	0.203976
KTN1	Kinectin	Q86UP2	-0.157553	0.203976
MRPL37	39S ribosomal protein L37, mitochondrial	Q9BZE1	-0.126149	0.203976
EIF4A1	Eukaryotic initiation factor 4A-I	P60842	0.101614	0.203976
NDUFA13	NADH dehydrogenase [ubiquinone] 1 alpha subcomplex subunit 13	J3KN00	0.228011	0.204558
HARS	Histidine--tRNA ligase, cytoplasmic	P12081-4	0.149487	0.204629
LANCL1	LanC-like protein 1	Q6FHH6	-0.24032	0.204991
DSG3	Desmoglein-3	P32926	0.269511	0.205045
ABCD3	ATP-binding cassette sub-family D member 3	E7EUE1	-0.173882	0.205079
GSTM4	Glutathione S-transferase Mu 4	Q03013-2	-0.486792	0.205958
HADH	Hydroxyacyl-coenzyme A dehydrogenase, mitochondrial	Q16836	-0.233934	0.205958
L2HGDH	L-2-hydroxyglutarate dehydrogenase, mitochondrial	A8K9B2	-0.215132	0.205958
NFU1	NFU1 iron-sulfur cluster scaffold homolog, mitochondrial	Q9UMS0	-0.186271	0.205958
ARL8B	ADP-ribosylation factor-like protein 8B	B4DQT8	-0.158671	0.205958
C6orf211	UPF0364 protein C6orf211	Q9H993	-0.141538	0.205958
NOSIP	Nitric oxide synthase-interacting protein	A8K670	-0.166755	0.206854
SORD	Sorbitol dehydrogenase	Q00796	-0.266227	0.208407
ITIH1	Inter-alpha-trypsin inhibitor heavy chain H1	P19827	0.227992	0.208939
COPS3	COP9 signalosome complex subunit 3	Q9UNS2	-0.144966	0.209276
CYP2S1	Cytochrome P450 2S1	Q96SQ9-2	-0.343469	0.20934
PPP3CA	Serine/threonine-protein phosphatase 2B catalytic subunit alpha isoform	Q08209-2	-0.149055	0.20993
DDX18	ATP-dependent RNA helicase DDX18	Q9NVP1	-0.242438	0.210022
MIF	Macrophage migration inhibitory factor	I4AY87	-0.128493	0.210245
STAU1	Double-stranded RNA-binding protein Staufen homolog 1	A8K622	-0.186903	0.210255
N/A	BJ-HCC-24 tumor antigen	Q9NXW1	-0.166292	0.210255
PSMA3	Proteasome subunit alpha type	Q6IB71	0.158691	0.210255
HSPA4	Heat shock 70 kDa protein 4	P34932	0.091883	0.211174
GSTM3	Glutathione S-transferase Mu 3	Q6FGJ9	-0.586871	0.211999
CCT5	T-complex protein 1 subunit epsilon	P48643	0.103174	0.213177
hCG_1988078	Thymidine phosphorylase	E5KRG5	0.346668	0.213177
TSN	Translin	E9PGT1	-0.175851	0.213444
GNL3	Guanine nucleotide-binding protein-like 3	Q9BVP2-2	-0.138783	0.214742
SF3B1	Splicing factor 3B subunit 1	O75533	0.107735	0.214742
PRKAG1	5-AMP-activated protein kinase subunit gamma-1	P54619-2	-0.130416	0.215005
PMVK	Phosphomevalonate kinase	Q6FGV9	-0.185455	0.215392
EIF2S3	Eukaryotic translation initiation factor 2 subunit 3	P41091	0.117813	0.215449
LRRC47	Leucine-rich repeat-containing protein 47	Q8N1G4	0.153098	0.215449
GTF2F1	General transcription factor IIF subunit 1	Q6IBK5	-0.132842	0.216507
COPS5	COP9 signalosome complex subunit 5	Q92905	-0.136597	0.216573
LANCL2	LanC-like protein 2	B4DWZ7	-0.335341	0.217019
ERO1L	ERO1-like protein alpha	Q96HE7	-0.252986	0.217626
DYNLT1	Dynein light chain Tctex-type 1	P63172	-0.15023	0.218737
RPL17	60S ribosomal protein L17	J3QQT2	-0.09715	0.218737
HMGN2	Non-histone chromosomal protein HMG-17	P05204	-0.195406	0.219448
RPS3A	40S ribosomal protein S3a	Q6NXR8	0.095495	0.220179
PSMB1	Proteasome subunit beta type	Q53FT8	0.130107	0.22026
NPLOC4	Nuclear protein localization protein 4 homolog	Q8TAT6	-0.148552	0.22062
ASPH	Aspartyl/asparaginyl beta-hydroxylase	Q12797-10	-0.224838	0.224288
GGH	Gamma-glutamyl hydrolase	A8K335	-0.220586	0.224758
VPS45	Vacuolar protein sorting-associated protein 45	Q9NRW7	-0.112742	0.224758
OAS3	2-5-oligoadenylate synthase 3	A8KA84	0.270909	0.224758
CAPRIN1	Caprin-1	Q14444-2	0.146867	0.225941
PGD	6-phosphogluconate dehydrogenase, decarboxylating	B4DQJ8	-0.308229	0.226015
KRT1	Keratin, type II cytoskeletal 1	H6VRG0	0.598255	0.226015
PYCR1	Pyrroline-5-carboxylate reductase	E7D7X9	-0.188315	0.226935
ufd1	Ubiquitin fusion degradation protein 1 homolog	Q541A5	-0.139344	0.226935
RPLP0	60S acidic ribosomal protein P0	A8K4Z4	0.0891688	0.226935
UBQLN1	Ubiquilin-1	B3KNI2	0.09763	0.226935
NIT2	Omega-amidase NIT2	Q9NQR4	-0.158477	0.227044
TROVE2	60 kDa SS-A/Ro ribonucleoprotein	P10155	-0.16086	0.228067
GLO1	Lactoylglutathione lyase	Q04760	-0.189448	0.22843
CSNK2B	Casein kinase II subunit beta	N0E4C7	-0.131884	0.22843
PLAUR	Urokinase plasminogen activator surface receptor	Q03405	0.147678	0.22843
PPL	Periplakin	K7EKI8	0.344045	0.22843
XPNPEP1	Xaa-Pro aminopeptidase 1	Q9NQW7-3	-0.171998	0.228655
FASTKD2	FAST kinase domain-containing protein 2	B3KMB8	-0.191819	0.228887
ATP2A2	Sarcoplasmic/endoplasmic reticulum calcium ATPase 2	P16615	-0.16883	0.228887
PSPH	Phosphoserine phosphatase	P78330	-0.351676	0.230645
SRM	Spermidine synthase	P19623	-0.152436	0.230912
PRRC2C	Protein PRRC2C	E7EPN9	-0.1533	0.231446
ACSL3	Long-chain-fatty-acid--CoA ligase 3	B2RBE0	-0.13688	0.232468
GAR1	H/ACA ribonucleoprotein complex subunit 1	Q9NY12-2	-0.133374	0.232468
PSMC6	26S protease regulatory subunit 10B	P62333	0.0822785	0.232468
SPTLC1	Serine palmitoyltransferase 1	O15269	-0.174112	0.232977
C4B	Complement C4-B	P0C0L5	-0.294679	0.233295
HPCAL1	Hippocalcin-like protein 1	Q6FGY1	-0.165476	0.233295
IARS2	Isoleucine--tRNA ligase, mitochondrial	Q9NSE4	-0.163685	0.233295
MTA1	Metastasis-associated protein MTA1	Q13330-3	-0.205894	0.233339
POLR1C	DNA-directed RNA polymerases I and III subunit RPAC1	O15160-2	0.164117	0.233339
COL6A2	Collagen alpha-2(VI) chain	P12110	0.278478	0.233339
SMC2	Structural maintenance of chromosomes protein 2	O95347	0.184431	0.233971
CTSZ	Cathepsin Z	Q9UBR2	-0.240726	0.234195
GSR	Glutathione reductase, mitochondrial	P00390-2	-0.297624	0.234614
IGF2BP2	Insulin-like growth factor 2 mRNA-binding protein 2	F8W930	-0.282825	0.234614
RPS13	40S ribosomal protein S13	P62277	0.099334	0.234614
EIF3G	Eukaryotic translation initiation factor 3 subunit G	O75821	0.121614	0.234904
FAM129A	Protein Niban	Q9BZQ8	0.234944	0.235231
RRP1	Ribosomal RNA processing protein 1 homolog A	B4DZM3	-0.219683	0.235247
IDE	Insulin-degrading enzyme	P14735	-0.174483	0.235264
CTBP1	C-terminal-binding protein 1	Q13363-2	-0.164735	0.235264
FGA	Fibrinogen alpha chain	P02671	0.352778	0.235264
PPP1R14B	Protein phosphatase 1 regulatory subunit 14B	Q96C90	0.194548	0.236689
UBQLN2	Ubiquilin-2	B4DZF1	-0.123867	0.237643
CTNND1	Catenin delta-1	C9JZR2	0.188852	0.237643
YLPM1	YLP motif-containing protein 1	P49750	-0.190562	0.237932
FAM120A	Constitutive coactivator of PPAR-gamma-like protein 1	Q9NZB2	-0.176263	0.237932
ACTN1	Alpha-actinin-1	P12814	-0.258846	0.237938
PPAT	Amidophosphoribosyltransferase	Q53H22	-0.198685	0.238057
ARHGDIA	Rho GDP-dissociation inhibitor 1	P52565	-0.164091	0.238057
NDUFS2	NADH dehydrogenase [ubiquinone] iron-sulfur protein 2, mitochondrial	O75306-2	-0.146375	0.240025
PC4	Activated RNA polymerase II transcriptional coactivator p15	Q6IBA2	-0.221344	0.240698
PLOD2	Procollagen-lysine,2-oxoglutarate 5-dioxygenase 2	O00469	-0.215401	0.240698
PPA2	Inorganic pyrophosphatase 2, mitochondrial	Q9H2U2	-0.168465	0.240698
ITGA5	Integrin alpha-5	P08648	-0.211879	0.241336
SPCS2	Signal peptidase complex subunit 2	B4DDB9	-0.246131	0.241534
POLR2A	DNA-directed RNA polymerase II subunit RPB1	P24928	-0.132788	0.241534
ACTN4	Alpha-actinin-4	O43707	-0.136197	0.241717
YAP1	Yorkie homolog	P46937-6	-0.146249	0.242368
GSTM2	Glutathione S-transferase Mu 2	P28161	-0.375174	0.243803
AKAP2	A-kinase anchor protein 2	B4E2K2	-0.234558	0.24406
MAVS	Mitochondrial antiviral-signaling protein	M1P2Z0	0.142845	0.244504
EIF3J	Eukaryotic translation initiation factor 3 subunit J	O75822	-0.118781	0.245189
STRN	Striatin	O43815	0.127797	0.245775
ADD1	Alpha-adducin	E7EV99	-0.203319	0.24619
CIRBP	Cold-inducible RNA-binding protein	Q53XX5	0.173127	0.246815
FXR1	Fragile X mental retardation syndrome-related protein 1	P51114	-0.229028	0.246825
ZC3H15	Zinc finger CCCH domain-containing protein 15	B7Z592	-0.197719	0.246825
ATP13A1	Manganese-transporting ATPase 13A1	Q9HD20	-0.196207	0.246825
GNB1	Guanine nucleotide-binding protein G(I)/G(S)/G(T) subunit beta-1	B2R6K4	-0.125187	0.246825
CHORDC1	Cysteine and histidine-rich domain-containing protein 1	Q9UHD1	-0.156316	0.247427
PRPSAP2	Phosphoribosyl pyrophosphate synthase-associated protein 2	B2R7R5	-0.164156	0.247907
S100A4	Protein S100-A4	P26447	0.228273	0.247907
GSPT1	Eukaryotic peptide chain release factor GTP-binding subunit ERF3A	P15170-2	0.135882	0.248527
RCC1	Regulator of chromosome condensation	Q5T081	0.148601	0.249176
LAMB1	Laminin subunit beta-1	G3XAI2	-0.281932	0.249529
SRP68	Signal recognition particle subunit SRP68	Q9UHB9	-0.101661	0.24988
RPL14	RPL14 protein	Q6IPH7	0.125322	0.249935
UNC84A	SUN domain-containing protein 1	A4D2Q0	-0.171932	0.250183
PTDSS1	Phosphatidylserine synthase 1	A8KAH1	-0.185612	0.25078
NUDT21	Cleavage and polyadenylation specificity factor subunit 5	O43809	0.0915306	0.25078
EMILIN1	EMILIN-1	Q9Y6C2	-0.28988	0.251031
PABPN1	Polyadenylate-binding protein 2	Q86U42-2	0.142274	0.251031
U5-116KD	116 kDa U5 small nuclear ribonucleoprotein component	Q6IBM8	0.0845214	0.251854
CLPTM1L	Cleft lip and palate transmembrane protein 1-like protein	Q96KA5-2	-0.189205	0.252069
KRT6A	Keratin, type II cytoskeletal 6A	B4DRR0	0.694466	0.252518
ARPC1A	Actin-related protein 2/3 complex subunit 1A	Q92747	-0.17041	0.253216
AKR1B1	Aldose reductase	P15121	-0.157865	0.253216
BAG2	BAG family molecular chaperone regulator 2	B3KN59	-0.212953	0.254269
DCAF13	DDB1- and CUL4-associated factor 13	Q9NV06	-0.195769	0.25595
CORO1A	Coronin-1A	P31146	-0.289308	0.256083
BRI3BP	BRI3-binding protein	Q8WY22	-0.189321	0.256123
PYGB	Glycogen phosphorylase, brain form	P11216	0.231677	0.25634
BRIX1	Ribosome biogenesis protein BRX1 homolog	Q8TDN6	-0.198823	0.256582
PICALM	Phosphatidylinositol-binding clathrin assembly protein	A8K5U9	-0.141877	0.257008
NPTN	Neuroplastin	Q9Y639-1	-0.126582	0.257008
HAT1	Histone acetyltransferase type B catalytic subunit	O14929	0.157898	0.257008
OAT	Ornithine aminotransferase, mitochondrial	P04181	0.248965	0.257008
ACO2	Aconitate hydratase, mitochondrial	Q99798	-0.192815	0.258684
N/A	UBE2L3/KRAS fusion protein	I1SRC5	-0.13081	0.258778
IDI1	Isopentenyl-diphosphate Delta-isomerase 1	Q13907	-0.17571	0.2594
PQBP1	Polyglutamine-binding protein 1	O60828-2	-0.182349	0.259647
TCEB2	Transcription elongation factor B polypeptide 2	Q15370	-0.154085	0.259783
MAGT1	Magnesium transporter protein 1	B4DH58	-0.134776	0.260043
CTNNA1	Catenin alpha-1	P35221	0.172535	0.260043
CIRH1A	Cirhin	Q969X6	-0.292269	0.260327
KIF5B	Kinesin-1 heavy chain	P33176	-0.125983	0.260327
ERH	Enhancer of rudimentary homolog	P84090	0.117993	0.260355
RPS12	40S ribosomal protein S12	P25398	-0.0894759	0.261816
NDUFB10	NADH dehydrogenase [ubiquinone] 1 beta subcomplex subunit 10	A8K761	-0.144691	0.26189
CLIC1	Chloride intracellular channel protein 1	Q5SRT3	-0.114037	0.26189
DKFZp686C11235	Putative uncharacterized protein DKFZp686C11235	Q6MZV7	-0.733156	0.262102
ABCC1	Multidrug resistance-associated protein 1	P33527	-0.323432	0.262102
DDX6	Probable ATP-dependent RNA helicase DDX6	P26196	-0.167237	0.262102
MRPS9	28S ribosomal protein S9, mitochondrial	P82933	-0.138971	0.262102
RPS20	40S ribosomal protein S20	P60866	0.100764	0.262102
ABCF2	ATP-binding cassette sub-family F member 2	Q9UG63	0.109946	0.262102
FARSB	Phenylalanine--tRNA ligase beta subunit	Q9BR63	0.12607	0.262102
TMEM43	Transmembrane protein 43	Q9BTV4	0.135542	0.262102
ECI1	Enoyl-CoA delta isomerase 1, mitochondrial	P42126	0.153709	0.262102
DNMT1	DNA (cytosine-5)-methyltransferase 1	P26358	0.166937	0.262102
RPL18	60S ribosomal protein L18	J3QQ67	0.121977	0.262627
SFRS11	Serine/arginine-rich splicing factor 11	Q6PKC9	0.116723	0.26266
VAMP8	Vesicle-associated membrane protein 8	Q9BV40	-0.229222	0.26283
FLNA	Filamin-A	P21333-2	-0.176874	0.26283
C12orf10	UPF0160 protein MYG1, mitochondrial	Q86UA3	-0.128854	0.26283
BCAT2	Branched-chain-amino-acid aminotransferase, mitochondrial	O15382	-0.138703	0.263101
PGM1	Phosphoglucomutase-1	P36871	-0.182927	0.263983
SEC16A	Protein transport protein Sec16A	J3KNL6	-0.152953	0.264265
EEF1B2	Elongation factor 1-beta	P24534	-0.11886	0.265743
ARHGEF1	Rho guanine nucleotide exchange factor 1	M0QZR4	-0.15865	0.267259
LBR	Lamin-B receptor	Q14739	-0.18552	0.268609
PTBP3	Polypyrimidine tract-binding protein 3	O95758-6	0.126066	0.269268
RAB27A	Ras-related protein Rab-27A	A2RU94	-0.177257	0.270721
ACOX1	Peroxisomal acyl-coenzyme A oxidase 1	Q15067-2	-0.145797	0.27152
AMPD2	AMP deaminase 2	H0Y360	-0.118175	0.27152
STIP1	Stress-induced-phosphoprotein 1	A8K690	-0.0935747	0.271845
DHCR7	7-dehydrocholesterol reductase	A8K0D2	0.323169	0.271845
TCP1	T-complex protein 1 subunit alpha	P17987	0.0822403	0.272526
ACOT9	Acyl-coenzyme A thioesterase 9, mitochondrial	Q9Y305-2	-0.179125	0.273104
NCBP1	Nuclear cap-binding protein subunit 1	Q09161	-0.145468	0.273506
SUPT6H	Transcription elongation factor SPT6	Q7KZ85	-0.134211	0.275882
WDHD1	WD repeat and HMG-box DNA-binding protein 1	O75717	0.169808	0.276031
CAPG	Macrophage-capping protein	B2R9S4	-0.182739	0.276763
THRAP3	Thyroid hormone receptor-associated protein 3	Q9Y2W1	0.132149	0.276944
PLAA	Phospholipase A-2-activating protein	Q9Y263	-0.141423	0.278492
SUCLA2	Succinyl-CoA ligase [ADP-forming] subunit beta, mitochondrial	E5KS55	-0.122392	0.278492
CALD1	Caldesmon	Q05682-5	-0.347015	0.280034
POLR2H	DNA-directed RNA polymerases I, II, and III subunit RPABC3	C9JLU1	-0.138996	0.280034
EEF1D	Elongation factor 1-delta	P29692-3	-0.0805336	0.280034
AIP	Peptidylprolyl isomerase	B7SBB1	0.0999005	0.280034
SQSTM1	Sequestosome-1	Q13501	-0.226649	0.280498
ATAD1	ATPase family AAA domain-containing protein 1	Q8NBU5	-0.170099	0.280498
CYP4F11	Cytochrome P450 4F11	Q9HBI6	-0.425867	0.280564
ITIH2	Inter-alpha-trypsin inhibitor heavy chain H2	Q5T985	-0.187319	0.280564
CSA2	Protein Red	Q9UK43	-0.169884	0.280564
NUP37	Nucleoporin Nup37	Q8NFH4	-0.161652	0.280564
ZC3H14	Zinc finger CCCH domain-containing protein 14	Q6PJT7-5	-0.119173	0.280564
SF3B3	Splicing factor 3B subunit 3	Q15393	0.0785962	0.280564
TCERG1	Transcription elongation regulator 1	O14776-2	0.118163	0.280564
TAF15	TATA-binding protein-associated factor 2N	Q92804-2	0.137711	0.280564
MFI2	Melanotransferrin	P08582	0.144606	0.280564
HP1BP3	Heterochromatin protein 1-binding protein 3	Q5SSJ5	0.164555	0.280564
KRT17	Keratin, type I cytoskeletal 17	Q04695	0.46124	0.280564
IGHM	Ig mu chain C region	P01871	-0.270591	0.282018
WDR77	Methylosome protein 50	Q9BQA1	-0.153967	0.282018
DDX19A	ATP-dependent RNA helicase DDX19A	Q9NUU7	-0.11179	0.283359
HNRNPDL	Heterogeneous nuclear ribonucleoprotein D-like	O14979-3	0.129246	0.283455
DFFA	DNA fragmentation factor subunit alpha	Q53HN4	0.142342	0.283607
SLK	STE20-like serine/threonine-protein kinase	Q9H2G2-2	0.186245	0.283705
SF3B6	Splicing factor 3B subunit 6	Q9Y3B4	0.115473	0.284822
RCN3	Reticulocalbin-3	Q96D15	-0.27406	0.285109
RAVER1	Ribonucleoprotein PTB-binding 1	E9PAU2	0.126666	0.285359
H2AFY2	Core histone macro-H2A.2	Q9P0M6	0.333201	0.285577
GNL1	Guanine nucleotide-binding protein-like 1	B4DYK6	-0.158861	0.285951
RPL10A	60S ribosomal protein L10a	P62906	0.0904153	0.286526
RPL21	60S ribosomal protein L21	Q6IAX2	0.0789719	0.28874
SOD1	Superoxide dismutase [Cu-Zn]	P00441	-0.19942	0.288842
PNP	Purine nucleoside phosphorylase	Q8N7G1	0.197576	0.289768
ATP6V1E1	V-type proton ATPase subunit E 1	Q53Y06	-0.144951	0.290359
PGRMC2	Membrane-associated progesterone receptor component 2	O15173	-0.125829	0.290359
GNPNAT1	Glucosamine 6-phosphate N-acetyltransferase	Q96EK6	0.23611	0.29234
HMGN1	Non-histone chromosomal protein HMG-14	P05114	-0.233892	0.292352
INF2	Inverted formin-2	Q27J81-2	0.138918	0.292441
RPS10	40S ribosomal protein S10	P46783	0.120275	0.294118
CFL1	Cofilin-1	P23528	-0.138339	0.294463
NOL6	Nucleolar protein 6	Q9H6R4-4	-0.155228	0.294541
AQR	Intron-binding protein aquarius	O60306	0.205879	0.294963
MYO1C	Unconventional myosin-Ic	O00159	-0.139224	0.295318
GNA13	Guanine nucleotide-binding protein subunit alpha-13	Q14344	-0.131508	0.295318
42986	Septin-8	B7ZVZ1	-0.136576	0.295856
TUBB	Tubulin beta chain	Q5JP53	0.15995	0.295937
APOA4	Apolipoprotein A-IV	P06727	-0.467564	0.296163
GCLM	Glutamate--cysteine ligase regulatory subunit	P48507	-0.321957	0.296163
HGS	Hepatocyte growth factor-regulated tyrosine kinase substrate	B4E1E2	0.101686	0.296163
LMNA	Prelamin-A/C	P02545	0.171476	0.296163
APOA1	Apolipoprotein A-I	P02647	0.265732	0.296163
UGDH	UDP-glucose 6-dehydrogenase	O60701	-0.299821	0.296939
ITPR3	Inositol 1,4,5-trisphosphate receptor type 3	Q14573	-0.178565	0.296939
CAST	Calpastatin	E7ESM9	0.212456	0.296939
TUBG1	Tubulin gamma-1 chain	P23258	-0.109511	0.299349
CT45A3	Cancer/testis antigen family 45 member A3	Q8NHU0	0.237587	0.299714
RPL7L1	60S ribosomal protein L7-like 1	Q6DKI1	0.120492	0.300002
EIF4H	Eukaryotic translation initiation factor 4H	Q15056	0.143518	0.300141
OGFR	Opioid growth factor receptor	Q9NZT2-2	0.128276	0.300347
DYNLRB1	Dynein light chain roadblock-type 1	Q9NP97	0.130811	0.30048
TNPO1	Transportin-1	Q92973-2	0.106517	0.301786
PSMB8	Proteasome subunit beta type	Q6FHU0	0.189493	0.301786
RFC4	Replication factor C subunit 4	P35249	0.148473	0.301962
RTN3	Reticulon-3	O95197-3	-0.141583	0.303723
MZB1	Marginal zone B- and B1-cell-specific protein	Q8WU39	-0.255615	0.304811
S100A12	Protein S100-A12	P80511	-0.669644	0.305188
DKC1	H/ACA ribonucleoprotein complex subunit 4	O60832	-0.156961	0.305188
NUDT19	Nucleoside diphosphate-linked moiety X motif 19, mitochondrial	A8MXV4	-0.147198	0.305188
COPS4	COP9 signalosome complex subunit 4	Q9BT78	-0.104447	0.305188
SAP18	Histone deacetylase complex subunit SAP18	O00422	0.127646	0.305188
HMGB3	High mobility group protein B3	O15347	-0.269695	0.305778
PARK7	Protein DJ-1	Q99497	-0.115124	0.306272
NUDT5	ADP-sugar pyrophosphatase	A6NFX8	-0.127895	0.30733
DCN	Decorin	Q6FH10	-0.608821	0.308655
PSMA7	Proteasome subunit alpha type-7	O14818	0.0873258	0.309735
COL12A1	Collagen alpha-1(XII) chain	D6RGG3	0.170156	0.311607
TUBB2B	Tubulin beta-2B chain	Q9BVA1	0.134664	0.312275
PTBP1	Polypyrimidine tract-binding protein 1	P26599	0.0818024	0.313054
TSNAX	Translin-associated protein X	Q99598	-0.126341	0.313726
SPTBN1	Spectrin beta chain, non-erythrocytic 1	B2ZZ89	-0.0976318	0.313726
FUS	RNA-binding protein FUS	Q59H57	0.162203	0.313726
C1QB	Complement C1q subcomponent subunit B	D6RA08	-0.575821	0.314037
COX4I1	Cytochrome c oxidase subunit 4 isoform 1, mitochondrial	P13073	0.141693	0.315356
SLC2A3	Solute carrier family 2, facilitated glucose transporter member 3	B7Z966	-0.234521	0.31539
RCC2	Protein RCC2	Q9P258	0.170155	0.31539
COL6A3	Collagen alpha-3(VI) chain	D9ZGF2	0.193	0.31539
DPM3	Dolichol-phosphate mannosyltransferase subunit 3	Q9P2X0-2	-0.143983	0.31604
UQCRQ	Cytochrome b-c1 complex subunit 8	O14949	0.111318	0.317615
MRPL38	39S ribosomal protein L38, mitochondrial	Q96DV4	-0.154452	0.318096
CRKL	Crk-like protein	P46109	-0.178508	0.319079
FKBP15	FK506-binding protein 15	Q5T1M5	-0.130321	0.319612
NIPSNAP3A	Protein NipSnap homolog 3A	Q9UFN0	-0.155754	0.322292
ALDH18A1	Delta-1-pyrroline-5-carboxylate synthase	P54886	-0.139131	0.322795
STMN1	Stathmin	P16949	0.204462	0.32435
RALB	Ras-related protein Ral-B	P11234	-0.140674	0.324425
LRRFIP1	Leucine-rich repeat flightless-interacting protein 1	Q32MZ4-3	0.120294	0.324425
NHP2L1	NHP2-like protein 1	Q6FHM6	-0.0935011	0.32555
DNAJB1	DnaJ homolog subfamily B member 1	Q6FHS4	0.210026	0.327727
ITPA	Inosine triphosphate pyrophosphatase	Q9BY32	-0.14842	0.328432
TPM1	Tropomyosin 1 (Alpha), isoform CRA_m	H7BYY1	-0.127215	0.328432
HNRNPA3	Heterogeneous nuclear ribonucleoprotein A3	P51991	0.117294	0.329395
SF3A2	Splicing factor 3A subunit 2	Q05DF2	-0.158286	0.330495
RRAS2	Ras-related protein R-Ras2	P62070	0.112364	0.330495
CHD4	Chromodomain-helicase-DNA-binding protein 4	F5GWX5	0.127225	0.330495
CD97	CD97 antigen	B4DTS6	0.376832	0.330495
RPS18	40S ribosomal protein S18	P62269	0.0798189	0.331341
PURB	Transcriptional activator protein Pur-beta	Q96QR8	-0.143534	0.331511
STAMBP	STAM-binding protein	O95630	-0.139817	0.331716
KLC1	Kinesin light chain 1	Q07866-3	-0.107624	0.331716
CD151	CD151 antigen	E9PMR4	0.150556	0.33206
HTATIP2	Oxidoreductase HTATIP2	Q9BUP3	-0.233009	0.333153
DCTN2	Dynactin subunit 2	F5H2S7	-0.114233	0.333169
RPLP1	RPLP1 protein	Q6FG99	-0.0805672	0.336178
CAB39	Calcium-binding protein 39	Q9Y376	-0.145814	0.336444
RQCD1	Cell differentiation protein RCD1 homolog	D5MQE1	-0.113349	0.337873
SRP54	Signal recognition particle 54 kDa protein	P61011	0.116948	0.338538
PDLIM7	PDZ and LIM domain protein 7	Q9NR12	-0.206189	0.339529
SYNJ2BP	Synaptojanin-2-binding protein	P57105	-0.114714	0.339693
PRIC295	Translational activator GCN1	E1NZA1	-0.103578	0.339693
OLA1	Obg-like ATPase 1	J3KQ32	-0.140139	0.340235
TM9SF2	Transmembrane 9 superfamily member 2	Q99805	-0.104884	0.340235
CUL1	Cullin-1	Q13616	-0.126227	0.340438
SYMPK	Symplekin	B7Z6F7	-0.104306	0.341098
RPS27	40S ribosomal protein S27	P42677	0.100079	0.341098
S100A8	Protein S100-A8	P05109	0.376962	0.341771
eIF3a	Eukaryotic translation initiation factor 3 subunit A	J9R021	0.0715067	0.342192
EIF3F	Eukaryotic translation initiation factor 3 subunit F	B4DMT5	0.0819779	0.342192
PDLIM5	PDZ and LIM domain protein 5	Q96HC4	-0.206048	0.342303
SUMF2	Sulfatase-modifying factor 2	J3KQJ1	-0.224274	0.343114
MAGOHB	Protein mago nashi homolog 2	Q96A72	0.119389	0.343114
PAPOLA	Poly(A) polymerase alpha	P51003	-0.117108	0.343327
MRPS23	28S ribosomal protein S23, mitochondrial	J3QLR8	-0.10925	0.343327
INTS3	Integrator complex subunit 3	Q68E01-2	0.115348	0.344441
IMPDH2	Inosine-5-monophosphate dehydrogenase 2	P12268	0.105842	0.345615
COPG2	Coatomer subunit gamma-2	Q9UBF2	-0.149698	0.347116
GLRX5	Glutaredoxin-related protein 5, mitochondrial	Q86SX6	-0.12924	0.347116
CYFIP1	Cytoplasmic FMR1-interacting protein 1	Q7L576	-0.11877	0.347116
SF3B4	Splicing factor 3B subunit 4	Q53FG6	0.10333	0.3475
POSTN	Periostin	D2KRH7	-0.19964	0.348164
RPS8	40S ribosomal protein S8	Q5JR94	0.0740802	0.350298
LMNB2	Lamin-B2	Q03252	-0.137295	0.352368
TWF2	Twinfilin-2	Q6IBS0	-0.125084	0.352368
TPM4	Tropomyosin alpha-4 chain	P67936	-0.179472	0.353214
NUP133	Nuclear pore complex protein Nup133	Q8WUM0	-0.128944	0.353214
DTYMK	Thymidylate kinase	Q6FGU2	0.130849	0.353214
DKFZp667H197	RNA-binding protein 12	Q69YJ7	0.107926	0.353573
RPL7A	60S ribosomal protein L7a	P62424	0.0885113	0.356088
C3	Complement C3	P01024	-0.190048	0.356126
TMPO	Lamina-associated polypeptide 2, isoforms beta/gamma	P42167	0.160964	0.356229
HLA-A	MHC class I antigen	C5IWY0	-0.38094	0.356584
SRRM1	Serine/arginine repetitive matrix protein 1	A9Z1X7	-0.133058	0.35706
STAT3	Signal transducer and activator of transcription 3	K7ENL3	-0.172329	0.358093
NOP58	Nucleolar protein 58	Q9Y2X3	-0.121761	0.358125
NDUFS5	NADH dehydrogenase [ubiquinone] iron-sulfur protein 5	Q6IBA0	-0.108736	0.358125
EXOSC3	Exosome complex component RRP40	Q9NQT5	0.0862913	0.359417
MYOF	Myoferlin	Q9NZM1-6	-0.145995	0.359868
ANXA3	Annexin A3	P12429	-0.279592	0.359915
G6PD	Glucose-6-phosphate 1-dehydrogenase	P11413	-0.250843	0.359915
DIAPH1	Protein diaphanous homolog 1	E9PEZ3	-0.14477	0.359915
DNM2	Dynamin-2	P50570-2	-0.102971	0.359915
DECR1	2,4-dienoyl-CoA reductase, mitochondrial	B7Z6B8	-0.159844	0.36083
CECR5	Cat eye syndrome critical region protein 5	Q9BXW7	-0.154504	0.361864
PLOD3	Procollagen-lysine,2-oxoglutarate 5-dioxygenase 3	O60568	-0.201414	0.362039
ACAA2	3-ketoacyl-CoA thiolase, mitochondrial	B2RB23	-0.169666	0.362039
PEX11B	Peroxisomal membrane protein 11B	O96011-2	-0.145936	0.362039
NSUN2	tRNA (cytosine(34)-C(5))-methyltransferase	Q08J23	-0.115959	0.362039
YTHDF2	YTH domain-containing family protein 2	B5BU99	-0.114605	0.362039
SRRT	Serrate RNA effector molecule homolog	Q9BXP5-4	0.114748	0.36289
STOML2	Stomatin-like protein 2, mitochondrial	Q9UJZ1	-0.158192	0.364204
VAMP7	Vesicle-associated membrane protein 7	P51809	-0.137648	0.364204
SNW1	SNW domain-containing protein 1	Q13573	0.0848137	0.364204
TMX1	Thioredoxin-related transmembrane protein 1	Q9H3N1	0.100828	0.364204
ORM1	Alpha-1-acid glycoprotein 1	P02763	0.187408	0.365294
ADSS	Adenylosuccinate synthetase isozyme 2	P30520	-0.131842	0.36601
PRDX3	Thioredoxin-dependent peroxide reductase, mitochondrial	E9PH29	-0.162759	0.366641
SIN3A	Paired amphipathic helix protein Sin3a	Q96ST3	-0.110505	0.366641
ACAD9	Acyl-CoA dehydrogenase family member 9, mitochondrial	Q9H845	-0.154083	0.36719
MYH9	Myosin-9	P35579	-0.143744	0.36719
PLS3	Plastin-3	P13797	-0.131815	0.36719
NAE1	NEDD8-activating enzyme E1 regulatory subunit	Q13564-2	-0.10086	0.36719
NOP2	Probable 28S rRNA (cytosine(4447)-C(5))-methyltransferase	P46087	0.125684	0.36719
MRPS7	28S ribosomal protein S7, mitochondrial	J3QLS3	-0.138963	0.368166
RPRD1B	Regulation of nuclear pre-mRNA domain-containing protein 1B	Q9NQG5	-0.153646	0.368868
CHP1	Calcineurin B homologous protein 1	Q99653	-0.117036	0.370448
COX6B1	Cytochrome c oxidase subunit 6B1	P14854	-0.133249	0.37129
PSMC5	26S protease regulatory subunit 8	P62195	0.0632148	0.37129
CDC5L	Cell division cycle 5-like protein	B4DSH1	0.119758	0.37129
GIPC1	PDZ domain-containing protein GIPC1	A8K2I7	0.1242	0.371993
TNFAIP2	Tumor necrosis factor alpha-induced protein 2	Q03169	0.160434	0.373281
KDM1A	Lysine-specific histone demethylase 1A	O60341	-0.116224	0.37338
GTF3C4	General transcription factor 3C polypeptide 4	Q9UKN8	-0.0984769	0.374146
XPO5	Exportin-5	A8K5Y7	0.164878	0.374311
TACO1	Translational activator of cytochrome c oxidase 1	Q9BSH4	-0.110281	0.37439
RAB1B	Ras-related protein Rab-1B	Q9H0U4	-0.125165	0.375251
RPL4	60S ribosomal protein L4	P36578	0.0773907	0.375251
GOT1	Aspartate aminotransferase, cytoplasmic	P17174	0.135852	0.375251
PYCARD	Apoptosis-associated speck-like protein containing a CARD	Q9ULZ3-2	-0.193745	0.375252
CHMP4B	Charged multivesicular body protein 4b	Q9H444	-0.163485	0.375669
HNRNPUL2	Heterogeneous nuclear ribonucleoprotein U-like protein 2	Q1KMD3	-0.114542	0.375669
TRMT1L	TRMT1-like protein	Q7Z2T5	-0.0978592	0.376216
RAD23A	UV excision repair protein RAD23 homolog A	A8K1J3	0.113732	0.376216
TOM1	Target of Myb protein 1	B4DKQ5	-0.145135	0.376372
MRPS27	28S ribosomal protein S27, mitochondrial	G5EA06	-0.0985983	0.37649
CFB	Complement factor B	B4E1Z4	-0.431653	0.376581
ABHD10	Mycophenolic acid acyl-glucuronide esterase, mitochondrial	Q9NUJ1	-0.129128	0.376581
NUP205	Nuclear pore complex protein Nup205	Q92621	-0.100349	0.376581
CARHSP1	Calcium-regulated heat stable protein 1	Q9Y2V2	0.158261	0.376581
SLC16A3	Monocarboxylate transporter 4	O15427	0.226472	0.378676
PPAN	Suppressor of SWI4 1 homolog	Q9NQ55-2	-0.118224	0.379481
PAPSS1	Bifunctional 3-phosphoadenosine 5-phosphosulfate synthase 1	Q6IAX6	-0.170851	0.37962
KHSRP	Far upstream element-binding protein 2	Q92945	0.115313	0.380748
NNMT	Nicotinamide N-methyltransferase	Q6FH49	-0.176061	0.382264
MYL12B	Myosin regulatory light chain 12B	O14950	-0.108858	0.383404
GMPR2	GMP reductase	Q6PKC0	-0.148191	0.384233
CNPY2	Protein canopy homolog 2	Q9Y2B0	-0.122218	0.385358
ZMPSTE24	CAAX prenyl protease 1 homolog	O75844	-0.117794	0.386798
PDLIM1	PDZ and LIM domain protein 1	O00151	0.171111	0.386798
DHX9	ATP-dependent RNA helicase A	Q08211	0.0970691	0.387097
FKBP2	Peptidyl-prolyl cis-trans isomerase	Q53XJ5	-0.163462	0.387399
ERGIC1	Endoplasmic reticulum-Golgi intermediate compartment protein 1	B4E0N6	-0.0885954	0.387399
GGCT	Gamma-glutamylcyclotransferase	O75223	-0.140327	0.389019
PTPN6	Tyrosine-protein phosphatase non-receptor type	Q53XS4	-0.280637	0.389433
SARS2	Serine--tRNA ligase, mitochondrial	M0QWZ7	-0.145818	0.389433
DHCR24	Delta(24)-sterol reductase	Q15392	-0.142911	0.389433
KIAA1609	TLD domain-containing protein 1	D3DUL8	-0.137224	0.389433
CSNK2A2	Casein kinase II subunit alpha	P19784	-0.127284	0.389551
ANXA8L2	Annexin A8-like protein 2	Q5VT79	0.275843	0.389551
CORO7	Coronin-7	P57737-3	-0.149912	0.389713
EIF5B	Eukaryotic translation initiation factor 5B	O60841	-0.0943138	0.389818
PSMD2	26S proteasome non-ATPase regulatory subunit 2	Q13200	0.0745125	0.389818
TMX3	Protein disulfide-isomerase TMX3	Q96JJ7	-0.100383	0.390652
FMNL1	Formin-like protein 1	O95466-2	-0.122376	0.391319
UBE2V1	Ubiquitin-conjugating enzyme E2 variant 1	G3V2F7	0.113156	0.391455
NFKB2	Nuclear factor NF-kappa-B p100 subunit	Q00653-4	0.139213	0.391455
PDCD4	Programmed cell death protein 4	B4DKX4	0.160496	0.391996
TBL2	Transducin beta-like protein 2	E9PF19	-0.134867	0.392032
RPL12	60S ribosomal protein L12	P30050	0.072677	0.392372
RAP1B	Ras-related protein Rap-1b	P61224	-0.149361	0.393807
SLC4A1	Band 3 anion transport protein	G4V2I9	0.535156	0.394122
NELFB	Negative elongation factor B	Q8WX92	-0.0814443	0.394884
DDX3X	ATP-dependent RNA helicase DDX3X	B5BTY4	0.0872404	0.395076
MBNL1	Muscleblind-like protein 1	C9JP00	-0.0719791	0.395523
RAB8A	Ras-related protein Rab-8A	P61006	-0.105479	0.397704
ECM29	Proteasome-associated protein ECM29 homolog	Q5VYK3	-0.0743689	0.397704
UCHL1	Ubiquitin carboxyl-terminal hydrolase isozyme L1	P09936	-0.266817	0.398003
DNTTIP2	Deoxynucleotidyltransferase terminal-interacting protein 2	Q5QJE6	-0.093943	0.398687
USP10	Ubiquitin carboxyl-terminal hydrolase 10	Q14694	0.0820497	0.398816
NCAM2	Alternative protein NCAM2	L0R512	-0.264529	0.400955
NOLC1	Nucleolar and coiled-body phosphoprotein 1	Q14978-3	0.18837	0.400955
FLAD1	FAD synthase	Q8NFF5-3	-0.150541	0.40182
NAA15	N-alpha-acetyltransferase 15, NatA auxiliary subunit	Q9BXJ9	-0.0933716	0.40182
LUM	Lumican	P51884	-0.257491	0.402388
TBCD	Tubulin-specific chaperone D	J3KR97	-0.106066	0.402388
N/A	cDNA FLJ53691, highly similar to Serotransferrin	B4E1B2	-0.174277	0.403547
PRDX1	Peroxiredoxin-1	Q06830	-0.136024	0.403665
DDX23	Probable ATP-dependent RNA helicase DDX23	B3KY11	0.104301	0.403665
MRPL49	39S ribosomal protein L49, mitochondrial	Q13405	0.116852	0.403665
ALDH2	Aldehyde dehydrogenase, mitochondrial	P05091	0.193612	0.403665
AP2A2	AP-2 complex subunit alpha-2	O94973	-0.134955	0.404353
NUP50	Nuclear pore complex protein Nup50	Q9UKX7-2	0.124684	0.404353
PDS5B	Sister chromatid cohesion protein PDS5 homolog B	Q9NTI5-2	-0.12784	0.406608
SMEK1	Serine/threonine-protein phosphatase 4 regulatory subunit 3A	Q6IN85-2	-0.11131	0.406887
MDC1	Mediator of DNA damage checkpoint protein 1	Q14676	0.100754	0.406887
FLII	Protein flightless-1 homolog	Q13045	-0.116648	0.407438
GNAS	Guanine nucleotide-binding protein G(s) subunit alpha isoforms short	P63092-3	-0.14384	0.408673
BCCIP	BRCA2 and CDKN1A-interacting protein	Q9P287	0.11117	0.408673
CSNK1A1	Casein kinase I isoform alpha	P48729	0.145218	0.408825
NSDHL	Sterol-4-alpha-carboxylate 3-dehydrogenase, decarboxylating	Q15738	-0.10943	0.409359
MSH2	DNA mismatch repair protein Msh2	P43246	-0.115707	0.409837
PRELP	Prolargin	Q6FHG6	-0.223918	0.410316
IMMT	MICOS complex subunit MIC60	Q16891-2	-0.0966459	0.410383
ALDOC	Fructose-bisphosphate aldolase C	B7Z3K9	-0.162818	0.411285
UTP18	U3 small nucleolar RNA-associated protein 18 homolog	B2RAX6	-0.114473	0.411285
NUCB2	Nucleobindin-2	P80303-2	-0.142876	0.412362
SERPINC1	Antithrombin-III	P01008	0.194363	0.412362
GLRX	Glutaredoxin-1	P35754	-0.138858	0.412729
ALDH3A2	Fatty aldehyde dehydrogenase	P51648	-0.22699	0.413784
PTRF	Polymerase I and transcript release factor	B4DPZ5	-0.198328	0.414868
POLR2E	DNA-directed RNA polymerases I, II, and III subunit RPABC1	E5KT65	-0.102094	0.4149
PSMB3	Proteasome subunit beta type-3	P49720	0.1027	0.4149
FGB	Fibrinogen beta chain	P02675	0.246851	0.4149
EIF2S1	Eukaryotic translation initiation factor 2 subunit 1	Q53XC0	0.0761988	0.414969
H1F0	Histone H1.0	P07305	-0.235939	0.415044
TSTA3	GDP-L-fucose synthase	Q13630	-0.146927	0.415294
ATP5J	ATP synthase-coupling factor 6, mitochondrial	Q6IB54	-0.0963522	0.415449
CACYBP	Calcyclin-binding protein	Q9HB71	-0.130975	0.415578
NLE1	cDNA FLJ58655, highly similar to Notchless homolog 1	B4E074	-0.115336	0.415578
FERMT3	Fermitin family homolog 3	Q86UX7-2	-0.136459	0.415945
HCFC1	Host cell factor 1	P51610	0.0815385	0.41646
CAV1	Caveolin	Q2TNI1	-0.169244	0.416526
N/A	cDNA FLJ75881, highly similar to Homo sapiens transferrin receptor (p90, CD71) (TFRC), mRNA	A8K6Q8	-0.228783	0.416662
ARHGEF2	Rho guanine nucleotide exchange factor 2	D3DVA5	-0.147983	0.416662
IDH3B	Isocitrate dehydrogenase [NAD] subunit beta, mitochondrial	O43837	-0.15571	0.417479
DIABLO	Diablo homolog, mitochondrial	Q9NR28	-0.126827	0.417984
SPTAN1	Spectrin alpha chain, non-erythrocytic 1	Q13813	-0.0809427	0.418662
NAMPT	Nicotinamide phosphoribosyltransferase	P43490	-0.275676	0.419227
PSME2	Proteasome activator complex subunit 2	Q86SZ7	-0.159152	0.420479
HADHA	Trifunctional enzyme subunit alpha, mitochondrial	E9KL44	-0.078071	0.420851
LGALS1	Galectin-1	P09382	-0.173401	0.422193
TJP2	Tight junction protein ZO-2	Q9UDY2-3	-0.151321	0.422193
HK1	Hexokinase-1	B4DG62	-0.147421	0.422193
PDCD5	Programmed cell death protein 5	O14737	-0.133124	0.422193
ARFGAP1	ADP-ribosylation factor GTPase-activating protein 1	Q8N6T3	-0.128108	0.422193
TTC37	Tetratricopeptide repeat protein 37	Q6PGP7	-0.116736	0.422193
CALM1	Calmodulin	B4DJ51	-0.0854559	0.422193
DDX52	Probable ATP-dependent RNA helicase DDX52	Q9Y2R4	0.121846	0.422193
SNRPD1	Small nuclear ribonucleoprotein Sm D1	P62314	0.140465	0.422193
CDA	Cytidine deaminase	P32320	0.256887	0.422688
DNPEP	Aspartyl aminopeptidase	Q53SB6	-0.118693	0.423413
CTSG	Cathepsin G	P08311	0.246913	0.423413
PCNA	Proliferating cell nuclear antigen	Q6FHF5	0.136874	0.423996
RAP1GDS1	Rap1 GTPase-GDP dissociation stimulator 1	P52306-5	-0.0884982	0.42414
ROCK2	Rho-associated protein kinase 2	O75116	-0.0737206	0.42414
LMNB1	Lamin-B1	P20700	0.135986	0.425429
NCKAP1	Nck-associated protein 1	Q9Y2A7	-0.128416	0.425788
ATXN2L	Ataxin-2-like protein	Q8WWM7	-0.108836	0.425788
SEC13	Protein SEC13 homolog	P55735	-0.0896353	0.426659
MRPS36	28S ribosomal protein S36, mitochondrial	P82909	-0.0824945	0.426659
UTP6	U3 small nucleolar RNA-associated protein 6 homolog	Q9NYH9	-0.136655	0.428124
HEL-S-103	Heat shock 70 kDa protein 1A/1B	A8K5I0	-0.13115	0.428826
LNPEP	Leucyl-cystinyl aminopeptidase	Q9UIQ6	0.116532	0.428826
CANX	Calnexin	P27824	-0.0805488	0.430044
CUL2	Cullin-2	Q13617	0.120009	0.430044
CHCHD3	MICOS complex subunit MIC19	A4D1N4	0.114328	0.432533
USP5	Ubiquitin carboxyl-terminal hydrolase 5	P45974-2	-0.11714	0.432963
ATP5A1	ATP synthase subunit alpha, mitochondrial	P25705	0.0885675	0.433384
MKI67	Antigen KI-67	P46013	0.115693	0.433505
SUPT16H	FACT complex subunit SPT16	Q9Y5B9	0.097278	0.433785
ARHG	Rho-related GTP-binding protein RhoG	Q6ICQ8	-0.130237	0.433987
MISP	Mitotic interactor and substrate of PLK1	Q8IVT2	0.171356	0.434323
VAPB	Vesicle-associated membrane protein-associated protein B/C	Q53XM7	-0.113535	0.434821
TOP2A	DNA topoisomerase 2-alpha	P11388	0.105109	0.434821
NOC4L	Nucleolar complex protein 4 homolog	Q9BVI4	-0.0800962	0.435435
CEBPZ	CCAAT/enhancer-binding protein zeta	Q03701	-0.105919	0.436431
HMGA1	High mobility group protein HMG-I/HMG-Y	Q5T6U8	-0.163642	0.436701
CFAP20	Cilia- and flagella-associated protein 20	Q9Y6A4	-0.0824006	0.436701
DYNC1LI2	Cytoplasmic dynein 1 light intermediate chain 2	O43237	-0.101419	0.436961
PRKAR2A	cAMP-dependent protein kinase type II-alpha regulatory subunit	Q9BUB1	0.0961409	0.436963
CDK1	Cyclin-dependent kinase 1	P06493	0.147402	0.438293
TBL3	Transducin beta-like protein 3	Q12788	-0.101493	0.440416
NARS	Asparagine--tRNA ligase, cytoplasmic	O43776	-0.0995699	0.440717
SCFD1	Sec1 family domain-containing protein 1	Q8WVM8	-0.101473	0.441742
AAAS	Aladin	Q9NRG9	-0.176122	0.442693
FAHD2A	Fumarylacetoacetate hydrolase domain-containing protein 2A	Q96GK7	-0.103534	0.442725
SSRP1	FACT complex subunit SSRP1	Q08945	0.0951103	0.442725
ITGAV	Integrin alpha-V	A5YM53	-0.163682	0.444255
PREB	Prolactin regulatory element-binding protein	Q9HCU5	-0.0934197	0.444255
PON2	Serum paraoxonase/arylesterase 2	G3V1K3	-0.148615	0.446088
PPP1R12A	Protein phosphatase 1 regulatory subunit 12	B2RAH5	-0.0993198	0.448773
GTF3C5	General transcription factor 3C polypeptide 5	Q5T7U1	-0.0795381	0.449243
CBX5	Chromobox protein homolog 5	P45973	0.108296	0.450999
SUPT5H	Transcription elongation factor SPT5	B4E0Q4	0.0784648	0.45343
ABCF1	ATP-binding cassette sub-family F member 1	Q8NE71	-0.0648692	0.453506
SLC25A24	Calcium-binding mitochondrial carrier protein SCaMC-1	Q6NUK1	-0.125857	0.453507
WDR5	WD repeat-containing protein 5	P61964	0.126264	0.453507
FKBP3	Peptidyl-prolyl cis-trans isomerase	Q53GD8	-0.102025	0.455912
PSMD11	26S proteasome non-ATPase regulatory subunit 11	O00231	0.0538305	0.455912
ATP5L	ATP synthase subunit g, mitochondrial	O75964	-0.114243	0.45653
TRMT112	Multifunctional methyltransferase subunit TRM112-like protein	F5GX77	0.0679721	0.457429
EHD2	EH domain-containing protein 2	Q9NZN4	-0.166482	0.458421
TRIP6	Thyroid receptor-interacting protein 6	Q15654	-0.122347	0.459051
BCAS2	Pre-mRNA-splicing factor SPF27	B2R7W3	-0.122294	0.459051
MACROD1	O-acetyl-ADP-ribose deacetylase MACROD1	Q9BQ69	-0.127659	0.461152
UBE2L3	Ubiquitin-conjugating enzyme E2 L3	A8K4W8	-0.102457	0.46165
KRT86	Keratin, type II cuticular Hb6	O43790	0.160699	0.464722
ICAM1	Intercellular adhesion molecule 1	P05362	-0.156511	0.46758
SMARCA4	Transcription activator BRG1	A7E2E1	-0.124467	0.46758
PXN	Paxillin	F5GZ78	0.0870026	0.46758
GATAD2B	Transcriptional repressor p66-beta	Q8WXI9	0.0964307	0.46758
DTD1	D-tyrosyl-tRNA(Tyr) deacylase 1	Q8TEA8	0.126677	0.46758
NOC3L	Nucleolar complex protein 3 homolog	A8K905	-0.119508	0.46825
TBC1D4	TBC1 domain family member 4	O60343-2	-0.150644	0.469285
NUP160	Nuclear pore complex protein Nup160	Q12769	-0.102931	0.469285
DKFZp762L015	Putative GTP cyclohydrolase 1 type 2	Q658J0	-0.0930316	0.469357
PSMD7	26S proteasome non-ATPase regulatory subunit 7	B2RD27	-0.0707471	0.469357
RPL38	60S ribosomal protein L38	P63173	0.163362	0.469357
CSTF3	Cleavage stimulation factor subunit 3	Q12996	0.0955396	0.469365
HMOX2	Heme oxygenase 2	Q6IBP2	0.116533	0.470574
KRT7	Keratin, type II cytoskeletal 7	Q3KNV1	-0.219645	0.47175
ECHDC1	Ethylmalonyl-CoA decarboxylase	Q9NTX5-6	-0.102012	0.47175
CBX3	Chromobox protein homolog 3	A4D177	0.0846542	0.47175
GSTO1	Glutathione S-transferase omega-1	B2R983	0.124106	0.47175
MSN	Moesin	P26038	-0.0941652	0.472934
SMU1	WD40 repeat-containing protein SMU1	A0MNN4	0.079606	0.473181
LAMA3	Laminin subunit alpha-3	B0YJ32	-0.36111	0.473481
IGHG4	Ig gamma-4 chain C region	P01861	-0.544749	0.47551
HCLS1	Hematopoietic lineage cell-specific protein	P14317	-0.374542	0.476657
THOC1	THO complex subunit 1	Q96FV9	-0.111601	0.476933
NUDCD1	NudC domain-containing protein 1	Q96RS6	-0.101547	0.477135
HSPA9	Stress-70 protein, mitochondrial	B7Z4V2	0.0739219	0.477135
DDX10	Probable ATP-dependent RNA helicase DDX10	Q13206	0.0887384	0.47777
GLS	Glutaminase kidney isoform, mitochondrial	O94925-3	-0.118215	0.477858
CAND1	Cullin-associated NEDD8-dissociated protein 1	Q86VP6	-0.128508	0.477976
PRPS1	Ribose-phosphate pyrophosphokinase 1	Q53FW2	0.100738	0.478312
IPO9	Importin-9	Q96P70	-0.119748	0.47876
RFC2	Replication factor C subunit 2	P35250	-0.11884	0.478853
HLA-A	MHC class I antigen	E5FQ49	0.253276	0.478879
ETFA	Electron transfer flavoprotein subunit alpha, mitochondrial	P13804	-0.114698	0.480615
NUP98	Nuclear pore complex protein Nup98-Nup96	P52948-6	-0.0925105	0.480615
EEF1G	Elongation factor 1-gamma	Q53YD7	-0.0651787	0.480615
DDX27	Probable ATP-dependent RNA helicase DDX27	B7Z6D5	-0.10029	0.481362
ALB	Serum albumin	P02768-1	-0.148481	0.48269
RNPEP	Aminopeptidase B	Q9H4A4	-0.0846728	0.483216
RPL32	60S ribosomal protein L32	D3YTB1	0.0727647	0.486822
AKR1C2	Aldo-keto reductase family 1 member C2	P52895	-0.412323	0.487461
TSPO	Translocator protein	B1AH87	-0.106128	0.487461
SYNCRIP	Heterogeneous nuclear ribonucleoprotein Q	O60506	0.0653131	0.487461
GLG1	Golgi apparatus protein 1	Q92896	-0.129157	0.487887
BAG5	BAG family molecular chaperone regulator 5	A8K5J7	-0.080447	0.489854
PSMB2	Proteasome subunit beta type-2	P49721	0.0785539	0.489882
TOMM34	Mitochondrial import receptor subunit TOM34	Q15785	0.165139	0.489882
DEFA3	Neutrophil defensin 3	Q6EZE9	0.290579	0.48995
C9	Complement component C9	P02748	-0.383314	0.490304
VTN	Vitronectin	D9ZGG2	-0.227322	0.491235
NDUFAF2	Mimitin, mitochondrial	Q8N183	-0.148677	0.491874
PUS7	Pseudouridylate synthase 7 homolog	B3KY42	-0.142416	0.492191
PSMA4	Proteasome subunit alpha type-4	P25789	-0.068092	0.492191
ACADVL	Very long-chain specific acyl-CoA dehydrogenase, mitochondrial	P49748	0.0941757	0.492191
L3HYPDH	Trans-L-3-hydroxyproline dehydratase	Q96EM0	-0.105529	0.494031
RRS1	Ribosome biogenesis regulatory protein homolog	Q15050	-0.104564	0.494031
RPA3	Replication protein A 14 kDa subunit	A4D105	0.0890926	0.494031
SRSF9	Serine/arginine-rich splicing factor 9	Q13242	0.112493	0.494031
KRT16	Keratin, type I cytoskeletal 16	P08779	0.285007	0.494071
ANXA2	Annexin A2	P07355	-0.101154	0.496585
KARS	Lysine--tRNA ligase	Q15046	0.0784189	0.496585
TXNL1	Thioredoxin-like protein 1	B2R960	0.13351	0.496585
AKR1C1	Aldo-keto reductase family 1 member C1	Q04828	-0.536445	0.499359
EIF3S2	Eukaryotic translation initiation factor 3 subunit I	Q5U0F4	0.0728381	0.499359
HN1	Hematological and neurological expressed 1 protein	Q9UK76	-0.146006	0.499684
GMPPB	Mannose-1-phosphate guanyltransferase beta	Q9Y5P6	-0.129029	0.499684
PPIE	Peptidyl-prolyl cis-trans isomerase E	A8KAM9	-0.125155	0.499684
HNRNPR	Heterogeneous nuclear ribonucleoprotein R	O43390	0.0735336	0.499684
UNC45A	Protein unc-45 homolog A	Q9H3U1-2	0.0999554	0.499684
DNAJC2	DnaJ homolog subfamily C member 2	Q99543	-0.106102	0.500571
CPNE3	Copine-3	O75131	-0.110965	0.500696
MST065	Mitochondrial import receptor subunit TOM22 homolog	Q549C5	-0.101505	0.500696
NOL11	Nucleolar protein 11	Q9H8H0	-0.0789553	0.500696
CPSF1	Cleavage and polyadenylation specificity factor subunit 1	Q10570	-0.0865517	0.501556
PDHB	Pyruvate dehydrogenase E1 component subunit beta, mitochondrial	P11177-2	-0.0782431	0.501556
RUVBL2	RuvB-like 2	Q9Y230	0.0658608	0.501556
COL1A2	Collagen alpha-2(I) chain	P08123	0.277897	0.501556
NPM3	Nucleoplasmin-3	O75607	0.117885	0.502561
MPRIP	Myosin phosphatase Rho-interacting protein	Q6WCQ1	-0.126392	0.505846
DAP3	28S ribosomal protein S29, mitochondrial	P51398-2	-0.0787438	0.505846
WDR75	WD repeat-containing protein 75	A8K330	0.0964389	0.505846
S100A10	Protein S100-A10	P60903	-0.103046	0.506035
EIF4G2	Eukaryotic translation initiation factor 4 gamma 2	P78344	-0.068408	0.507058
NCAPG	Condensin complex subunit 3	Q9BPX3	0.0969858	0.507255
HNRNPK	Heterogeneous nuclear ribonucleoprotein K	P61978-3	0.0770843	0.508186
RTN4	Reticulon-4	Q9NQC3-2	-0.0980494	0.508319
EMC3	ER membrane protein complex subunit 3	Q9P0I2	-0.059812	0.508529
RPL37A	60S ribosomal protein L37a	C9J4Z3	0.0858798	0.508529
EMG1	Ribosomal RNA small subunit methyltransferase NEP1	Q92979	0.0929241	0.508607
PLIN3	Perilipin-3	O60664-4	0.0898213	0.509569
SUN2	SUN domain-containing protein 2	B4E2A6	-0.136285	0.510854
IDH3A	Isocitrate dehydrogenase [NAD] subunit alpha, mitochondrial	B4DJB4	0.115452	0.513657
RPP30	Ribonuclease P protein subunit p30	P78346	-0.120842	0.513822
ABCE1	ATP-binding cassette sub-family E member 1	P61221	-0.0926471	0.514077
HNRNPH2	Heterogeneous nuclear ribonucleoprotein H2	P55795	-0.0774225	0.514077
RAD23B	UV excision repair protein RAD23 homolog B	P54727	0.0905437	0.514448
GNA11	Guanine nucleotide-binding protein subunit alpha-11	Q59FM5	-0.0963717	0.515465
DPP7	Dipeptidyl peptidase 2	Q9UHL4	-0.176951	0.515534
HSPA8	Heat shock cognate 71 kDa protein	P11142	0.0543707	0.51609
UBA6	Ubiquitin-like modifier-activating enzyme 6	A0AVT1	0.0971579	0.516373
YWHAQ	14-3-3 protein theta	P27348	-0.0959199	0.516688
MCCC2	Methylcrotonoyl-CoA carboxylase beta chain, mitochondrial	Q9HCC0	-0.112855	0.516716
CORO1C	Coronin	Q59EA2	-0.0993274	0.516728
CCDC47	Coiled-coil domain-containing protein 47	Q96A33	-0.08642	0.516728
DEK	Protein DEK	P35659	0.0974794	0.516728
CD9	CD9 antigen	B4DPP0	-0.180931	0.519627
HEBP1	Heme-binding protein 1	Q9NRV9	-0.0952767	0.521071
MAGED2	Melanoma-associated antigen D2	H7BXW3	-0.0968782	0.521257
PTK2	Focal adhesion kinase 1	Q8IYN9	-0.0779879	0.521568
RPL36	60S ribosomal protein L36	Q9Y3U8	0.0825596	0.52271
RPL3	60S ribosomal protein L3	P39023	0.0619217	0.522835
TAPBP	Tapasin	D3YTI9	0.185983	0.523339
COX5B	Cytochrome c oxidase subunit 5B, mitochondrial	P10606	0.0954128	0.526698
TOMM70A	Mitochondrial import receptor subunit TOM70	O94826	-0.0908265	0.529165
GOT2	Aspartate aminotransferase, mitochondrial	P00505	0.101884	0.530843
RRP9	U3 small nucleolar RNA-interacting protein 2	O43818	0.0784963	0.532847
RSL1D1	Ribosomal L1 domain-containing protein 1	O76021	-0.103373	0.533397
MRI1	Methylthioribose-1-phosphate isomerase	Q9BV20	-0.0904385	0.535402
CCAR1	Cell division cycle and apoptosis regulator protein 1	Q8IX12-2	0.0827668	0.536592
PAK2	Serine/threonine-protein kinase PAK 2	Q13177	-0.122017	0.536781
CDK5RAP3	CDK5 regulatory subunit-associated protein 3	Q96JB5	-0.0899335	0.537388
FAM96B	Mitotic spindle-associated MMXD complex subunit MIP18	Q9Y3D0	-0.0858855	0.537415
SEC24C	Protein transport protein Sec24C	P53992	-0.0692254	0.537415
PMPCA	Mitochondrial-processing peptidase subunit alpha	Q10713	0.0842195	0.537415
hEMMPRIN	Basigin	B4DY23	0.0905686	0.539516
UBA5	Ubiquitin-like modifier-activating enzyme 5	Q9GZZ9	-0.0717118	0.540804
PDCD10	Programmed cell death protein 10	Q9BUL8	-0.0865405	0.542052
IPO7	Importin-7	O95373	-0.0709376	0.542421
POLR2B	DNA-directed RNA polymerase	C9J2Y9	-0.0601405	0.542721
NDUFS1	NADH-ubiquinone oxidoreductase 75 kDa subunit, mitochondrial	E5KRK5	0.0820014	0.542721
AHSA1	Activator of 90 kDa heat shock protein ATPase homolog 1	O95433	-0.0905783	0.543032
LSS	Lanosterol synthase	P48449	-0.092078	0.543257
GLOD4	Glyoxalase domain-containing protein 4	Q9HC38-2	-0.103643	0.543554
STX5	Syntaxin-5	Q13190	0.0640507	0.543554
N/A	cDNA, FLJ96580, highly similar to Homo sapiens hepatoma-derived growth factor (high-mobility group protein 1-like) (HDGF), mRNA	B2RDE8	0.0889631	0.543918
PARP1	Poly [ADP-ribose] polymerase 1	P09874	-0.0871695	0.54531
IPO5	Importin-5	O00410	-0.0629811	0.54531
RPS15	40S ribosomal protein S15	K7ELC2	-0.127524	0.545739
ZFR	Zinc finger RNA-binding protein	Q96KR1	-0.0638574	0.545739
PPIA	Peptidyl-prolyl cis-trans isomerase	A8K486	0.0805815	0.5458
SMARCC2	SWI/SNF complex subunit SMARCC2	Q8TAQ2	-0.099109	0.545823
N/A	cDNA FLJ56483, highly similar to Eukaryotic translation initiation factor 4 gamma 1	B4DSI9	-0.0929337	0.545823
CLPTM1	Cleft lip and palate transmembrane protein 1	O96005	-0.108676	0.546956
ADAR	Double-stranded RNA-specific adenosine deaminase	E7ENU4	0.0764905	0.547268
CCT3	T-complex protein 1 subunit gamma	B3KX11	0.0513345	0.547658
EHD4	EH domain-containing protein 4	A8K9B9	-0.0826628	0.547689
NDUFV2	NADH dehydrogenase [ubiquinone] flavoprotein 2, mitochondrial	Q6IPW4	0.0927329	0.547968
TXN	Thioredoxin	H9ZYJ2	-0.154969	0.548409
TKT	Transketolase	P29401	-0.106107	0.550026
GIGYF2	PERQ amino acid-rich with GYF domain-containing protein 2	Q6Y7W6-4	-0.0795609	0.550026
UBR4	E3 ubiquitin-protein ligase UBR4	Q5T4S7-3	-0.069331	0.550306
CPOX	Oxygen-dependent coproporphyrinogen-III oxidase, mitochondrial	P36551	-0.109976	0.550632
NOC2L	Nucleolar complex protein 2 homolog	B3KNC3	0.0981516	0.550632
DLAT	Acetyltransferase component of pyruvate dehydrogenase complex	Q86YI5	-0.110893	0.550828
PFDN4	Prefoldin subunit 4	Q9NQP4	-0.0649046	0.55301
EGFR	Epidermal growth factor receptor	Q2TTR7	0.257881	0.55301
CCT8	T-complex protein 1 subunit theta	P50990	0.0471578	0.553823
ANP32B	Acidic leucine-rich nuclear phosphoprotein 32 family member B	Q53F35	-0.0883523	0.5544
FAF2	FAS-associated factor 2	Q96CS3	0.0704789	0.55443
NUP35	Nucleoporin NUP53	Q8NFH5	0.0748547	0.55443
IFI35	Interferon-induced 35 kDa protein	P80217	-0.109021	0.554774
GAA	Alpha-1-antichymotrypsin	G3V5I3	-0.157342	0.556133
MRE11A	Double-strand break repair protein MRE11A	P49959	0.082887	0.556818
APOA2	Apolipoprotein A-II	P02652	-0.379228	0.558279
COASY	Bifunctional coenzyme A synthase	Q13057	0.103824	0.559271
TXNDC12	Thioredoxin domain-containing protein 12	O95881	-0.07672	0.560985
EIF5	Eukaryotic translation initiation factor 5	P55010	-0.0728933	0.560985
PES1	Pescadillo homolog	B2RDF2	-0.0931146	0.561703
PELP1	Proline-, glutamic acid- and leucine-rich protein 1	A8K548	-0.0728175	0.562475
RPL27	60S ribosomal protein L27	B2R4D8	0.113777	0.563142
TRIO	Triple functional domain protein	O75962	-0.0867605	0.563574
ACADS	Short-chain specific acyl-CoA dehydrogenase, mitochondrial	E5KSD5	-0.0879539	0.563864
MOV10	Putative helicase MOV-10	Q9HCE1	0.0739274	0.563864
TFG	Protein TFG	Q7Z426	-0.102431	0.564099
UQCRC2	Cytochrome b-c1 complex subunit 2, mitochondrial	P22695	0.0793035	0.56449
XPO7	Exportin-7	E9PEN8	-0.0928376	0.56588
GDI2	Rab GDP dissociation inhibitor beta	Q6IAT1	-0.0612269	0.566099
PSMD6	26S proteasome non-ATPase regulatory subunit 6	Q15008	0.0786581	0.566099
AHNAK2	Protein AHNAK2	Q8IVF2-3	0.161636	0.566099
EXOSC6	Exosome complex component MTR3	Q5RKV6	0.118287	0.566128
SH3GL1	Endophilin-A2	Q9UQD4	0.0669598	0.566135
FAM213A	Redox-regulatory protein FAM213A	Q9BRX8-2	0.162825	0.567605
MUT	Methylmalonyl-CoA mutase, mitochondrial	B2R6K1	-0.0842588	0.569598
TIPRL	TIP41-like protein	O75663	-0.0695484	0.569598
CSNK2A1	Casein kinase II subunit alpha	E7EU96	-0.0518785	0.569743
ATP5J2-PTCD1	ATP synthase subunit f, mitochondrial	G3V325	0.0798924	0.569923
TRIM28	Transcription intermediary factor 1-beta	Q13263	0.0773431	0.571054
DKFZp686C15213	Putative uncharacterized protein DKFZp686C15213	Q6MZU6	-0.411642	0.571236
COL14A1	Collagen alpha-1(XIV) chain	Q05707-2	-0.354261	0.571508
N/A	Calpain 2, large [catalytic] subunit variant	Q59EF6	-0.0794474	0.571681
NCAPD2	Condensin complex subunit 1	B3KMS0	-0.0904087	0.572
PDHX	Pyruvate dehydrogenase protein X component, mitochondrial	E9PB14	0.175509	0.572
ITGB1	Integrin beta-1	P05556	-0.0882001	0.572468
AK3	GTP:AMP phosphotransferase AK3, mitochondrial	Q7Z4Y4	0.085088	0.573813
TUBB4A	Tubulin beta-4A chain	P04350	0.0928713	0.577284
NPC1	Niemann-Pick C1 protein	Q59GR1	0.0971965	0.577284
MARS	Methionine--tRNA ligase, cytoplasmic	A8K492	-0.0612001	0.577368
API5	Apoptosis inhibitor 5	Q9BZZ5-2	0.0525868	0.577868
UBE2I	SUMO-conjugating enzyme UBC9	P63279	0.119925	0.578401
ANP32E	Acidic leucine-rich nuclear phosphoprotein 32 family member E	Q53F20	-0.0934778	0.578492
POP1	Ribonucleases P/MRP protein subunit POP1	Q96F88	-0.0630385	0.578492
PTMS	Parathymosin	P20962	-0.134181	0.579043
CAMK2D	Calcium/calmodulin-dependent protein kinase type II subunit delta	E9PBG7	-0.129818	0.580555
CAV2	Caveolin	Q53X57	0.125174	0.580947
SPATS2L	SPATS2-like protein	Q9NUQ6	-0.0672713	0.580968
PFKM	ATP-dependent 6-phosphofructokinase, muscle type	P08237	-0.0935326	0.581097
THY1	Thy-1 membrane glycoprotein	Q59GA0	-0.134935	0.582596
EPRS	Bifunctional glutamate/proline--tRNA ligase	P07814	-0.0480133	0.582596
EEF2	Elongation factor 2	P13639	0.0549148	0.582596
PSMA5	Proteasome subunit alpha type-5	P28066	0.0615463	0.582596
CFL2	Cofilin-2	Q549N0	0.123069	0.582596
KPNA4	Importin subunit alpha-3	O00629	-0.0749678	0.586944
SQRDL	Sulfide:quinone oxidoreductase, mitochondrial	Q9Y6N5	0.11784	0.586944
GSTP1	Glutathione S-transferase P	P09211	-0.115131	0.587888
GNAI3	Guanine nucleotide-binding protein G(k) subunit alpha	Q5TZX1	-0.0859221	0.587888
GLUD1	Glutamate dehydrogenase	B4DMF5	0.0843786	0.588267
HSPB1	Heat shock protein beta-1	P04792	0.187266	0.589102
c371H6.2	Nucleoside diphosphate kinase	Q9NUF9	0.0819468	0.58931
EMC7	ER membrane protein complex subunit 7	Q9NPA0	-0.0588589	0.589573
YWHAE	14-3-3 protein epsilon	P62258	0.0589167	0.589573
ATP5B	ATP synthase subunit beta, mitochondrial	P06576	0.0620416	0.591206
PPP5C	Serine/threonine-protein phosphatase	Q9BPW0	0.0646789	0.591632
SMARCB1	SWI/SNF-related matrix-associated actin-dependent regulator of chromatin subfamily B member 1	Q12824	-0.0529902	0.592757
CAT	Catalase	P04040	-0.143449	0.593203
GNB2L1	Guanine nucleotide-binding protein subunit beta-2-like 1	E9KL35	0.0468642	0.594154
HLA-A	MHC class I antigen	E3UN97	-0.166549	0.594453
MCMBP	Mini-chromosome maintenance complex-binding protein	Q9BTE3-2	0.06718	0.595252
SPAG9	C-Jun-amino-terminal kinase-interacting protein 4	O60271-4	0.072208	0.595388
CKAP5	Cytoskeleton-associated protein 5	Q14008	0.0830441	0.596198
SEC11A	Signal peptidase complex catalytic subunit SEC11A	H0YNG3	-0.0660284	0.596491
PFAS	Phosphoribosylformylglycinamidine synthase	O15067	-0.070314	0.596624
ANKFY1	Ankyrin repeat and FYVE domain-containing protein 1	Q9P2R3	-0.0644986	0.596624
RIC8A	Synembryn-A	Q9NPQ8-4	-0.0600045	0.596624
SRPK1	SRSF protein kinase 1	B4DS61	-0.0572382	0.596624
RBM25	RNA-binding protein 25	P49756	0.0657293	0.596624
HDAC1	Histone deacetylase	Q6IT96	0.0666308	0.596624
AGL	Glycogen debranching enzyme	P35573	-0.0960775	0.596655
FXR2	Fragile X mental retardation syndrome-related protein 2	P51116	-0.0578081	0.596655
FBLN2	Fibulin-2	F5H1F3	-0.347125	0.597345
UBE2L6	Ubiquitin/ISG15-conjugating enzyme E2 L6	O14933	-0.139628	0.597345
NES	Nestin	D3DVC4	-0.111498	0.597832
LAMP1	Lysosome-associated membrane glycoprotein 1	B3KRY3	-0.0739784	0.597832
AIMP1	Aminoacyl tRNA synthase complex-interacting multifunctional protein 1	Q12904	-0.053269	0.597832
CRYZ	Quinone oxidoreductase	Q08257	-0.0857788	0.598162
AZU1	Azurocidin	P20160	0.43544	0.598162
ABI1	Abl interactor 1	B6VEX5	0.0668994	0.598603
NOP14	Nucleolar protein 14	A8KA74	-0.135261	0.599061
PCBD1	Pterin-4-alpha-carbinolamine dehydratase	P61457	-0.0693028	0.599511
UBLCP1	Ubiquitin-like domain-containing CTD phosphatase 1	Q8WVY7	-0.0947522	0.599878
VPS4B	Vacuolar protein sorting-associated protein 4B	A8K5D8	-0.0877867	0.600031
GMPS	GMP synthase [glutamine-hydrolyzing]	P49915	0.0782073	0.600031
HPRT1	Hypoxanthine-guanine phosphoribosyltransferase	Q6LET3	-0.0889121	0.601761
PSIP1	PC4 and SFRS1-interacting protein	O75475	0.0920909	0.602562
NOL3	Nucleolar protein 3	B4DFL0	0.0912198	0.602875
CIAPIN1	Anamorsin	Q6FI81	0.0684821	0.603384
FAM129B	Niban-like protein 1	Q96TA1-2	0.090697	0.603384
RFC3	Replication factor C subunit 3	P40938	0.0933417	0.603384
NIP7	60S ribosome subunit biogenesis protein NIP7 homolog	Q9Y221	0.112182	0.603384
KRT18	Keratin, type I cytoskeletal 18	B2RA03	-0.0916987	0.603524
MOB1A	MOB kinase activator 1A	Q9H8S9	-0.0520553	0.603524
GOLIM4	Golgi integral membrane protein 4	O00461	-0.105989	0.605506
NHLRC2	NHL repeat-containing protein 2	Q8NBF2	-0.0935816	0.605506
UBA2	SUMO-activating enzyme subunit 2	Q9UBT2	-0.0681454	0.605506
HEL-S-297	SH3 domain-binding glutamic acid-rich-like protein 3	Q86Z22	-0.0976633	0.607131
NDUFA9	NADH dehydrogenase [ubiquinone] 1 alpha subcomplex subunit 9, mitochondrial	Q9BTT5	-0.0708389	0.609999
LIMS1	LIM and senescent cell antigen-like-containing domain protein 1	P48059-2	-0.0597481	0.611167
AK2	Adenylate kinase 2, mitochondrial	F8W1A4	0.0632185	0.611167
LGALS3	Galectin	Q86TY5	-0.127023	0.612122
GMFB	Glia maturation factor beta	P60983	-0.0661032	0.612122
PCBP2	Poly(rC)-binding protein 2	Q15366-2	0.0568151	0.61273
BCAT1	Branched-chain-amino-acid aminotransferase, cytosolic	P54687-4	-0.110965	0.612887
MAPRE1	Microtubule-associated protein RP/EB family member 1	Q15691	-0.0776747	0.612887
PRRC1	Protein PRRC1	Q96M27	-0.0624186	0.612887
IFI16	Interferon, gamma-inducible protein 16, isoform CRA_a	D3DUZ3	0.101219	0.612887
BCS1L	Mitochondrial chaperone BCS1	Q53EX1	-0.101743	0.616076
SFXN1	Sideroflexin-1	Q9H9B4	-0.0719375	0.616076
HEATR1	HEAT repeat-containing protein 1	Q9H583	-0.0632046	0.616076
ACADM	Medium-chain specific acyl-CoA dehydrogenase, mitochondrial	Q5T4U5	-0.0988607	0.616394
PRPF31	U4/U6 small nuclear ribonucleoprotein Prp31	F1T0A5	0.071781	0.617479
MAP1B	Microtubule-associated protein 1B	P46821	-0.136562	0.617952
HNRNPL	Heterogeneous nuclear ribonucleoprotein L	Q6NTA2	0.0687496	0.618624
PFDN2	Prefoldin subunit 2	B1AQP2	0.0564518	0.61864
SSSCA1	Sjoegren syndrome/scleroderma autoantigen 1	H0YEB6	-0.0690345	0.621226
N/A	Guanylate binding protein 1	Q5D1D5	-0.186834	0.622552
ILVBL	Acetolactate synthase-like protein	A1L0T0	-0.0621347	0.622552
LEMD3	Inner nuclear membrane protein Man1	Q9Y2U8	-0.0776354	0.622649
TPP2	Tripeptidyl-peptidase 2	P29144	-0.0478863	0.623764
DNAJA3	DnaJ homolog subfamily A member 3, mitochondrial	B3KM81	0.0698123	0.627289
DCTPP1	dCTP pyrophosphatase 1	Q9H773	0.102344	0.627389
PKM	Pyruvate kinase PKM	P14618	0.0626538	0.628339
SMCHD1	Structural maintenance of chromosomes flexible hinge domain-containing protein 1	A6NHR9	0.0665005	0.629449
HBA2	Hemoglobin subunit alpha	D1MGQ2	-0.200804	0.62974
RRP12	RRP12-like protein	B3KMR5	0.0623546	0.630225
LRRC59	Leucine-rich repeat-containing protein 59	Q96AG4	0.0623778	0.630526
TWF1	Twinfilin-1	Q12792	0.0703568	0.630526
SRSF5	Serine/arginine-rich splicing factor 5	Q13243	0.0742411	0.630526
DPP3	Dipeptidyl peptidase 3	Q9NY33	-0.0713025	0.63141
NDUFA10	NADH dehydrogenase [ubiquinone] 1 alpha subcomplex subunit 10, mitochondrial	Q7Z518	0.0751813	0.632525
CDC37	Hsp90 co-chaperone Cdc37	Q16543	-0.0614057	0.633659
QARS	Glutamine--tRNA ligase	P47897	-0.0423393	0.634254
BYSL	Bystin	Q13895	0.098697	0.634254
SERPINB2	Plasminogen activator inhibitor 2	P05120	-0.111841	0.636017
FTSJ3	pre-rRNA processing protein FTSJ3	Q8IY81	-0.0743254	0.636017
LRP1	Prolow-density lipoprotein receptor-related protein 1	Q07954	-0.157105	0.636108
EEF1A2	Elongation factor 1-alpha 2	Q05639	0.132053	0.636108
DERA	Putative deoxyribose-phosphate aldolase	Q9Y315	-0.0746461	0.636697
GRWD1	Glutamate-rich WD repeat-containing protein 1	Q8NCK5	-0.0636726	0.637113
DRG1	Developmentally-regulated GTP-binding protein 1	Q9Y295	0.0882078	0.637113
RAC2	Ras-related C3 botulinum toxin substrate 2	P15153	-0.131139	0.638445
ESYT1	Extended synaptotagmin-1	Q9BSJ8-2	-0.0525271	0.638445
KRT13	Keratin, type I cytoskeletal 13	P13646	0.388556	0.639698
TXLNA	Alpha-taxilin	P40222	-0.0749772	0.640575
PHF5A	PHD finger-like domain-containing protein 5A	Q7RTV0	-0.0594115	0.640575
BAZ1B	Tyrosine-protein kinase BAZ1B	Q9UIG0-2	-0.0591523	0.640575
VARS	Valine--tRNA ligase	P26640	-0.0548163	0.640575
UTP15	U3 small nucleolar RNA-associated protein 15 homolog	Q8TED0	-0.050077	0.640575
PIN1	Peptidyl-prolyl cis-trans isomerase NIMA-interacting 1	Q13526	0.0762767	0.640575
PSMB5	Proteasome subunit beta type-5	P28074	0.0907994	0.640575
LDHB	L-lactate dehydrogenase	Q5U077	-0.0747766	0.641547
CSE1L	Exportin-2	P55060-3	-0.0688396	0.641547
DDX17	Probable ATP-dependent RNA helicase DDX17	H3BLZ8	0.0552364	0.641547
PPP1CB	Serine/threonine-protein phosphatase PP1-beta catalytic subunit	P62140	0.06677	0.641757
SLC25A13	Calcium-binding mitochondrial carrier protein Aralar2	Q53GR7	0.0866434	0.641804
NUP210	Nuclear pore membrane glycoprotein 210	Q8TEM1	-0.113598	0.641831
ADK	Adenosine kinase	P55263	0.0695905	0.64186
EIF2A	Eukaryotic translation initiation factor 2A	B4DQ14	-0.0774293	0.642294
FBL	rRNA 2-O-methyltransferase fibrillarin	Q96BS4	-0.0646648	0.642294
PDS5A	Sister chromatid cohesion protein PDS5 homolog A	G1UI16	0.0639583	0.642294
NXF1	Nuclear RNA export factor 1	Q9UBU9	-0.0638529	0.642572
NEDD8	NEDD8	Q15843	-0.0800683	0.64338
SAMD9	Sterile alpha motif domain-containing protein 9	Q5K651	0.0754599	0.64338
MRPL19	39S ribosomal protein L19, mitochondrial	A8K5D5	0.0752186	0.644175
NCSTN	Nicastrin	Q92542-2	-0.0636886	0.645896
HSD17B10	3-hydroxyacyl-CoA dehydrogenase type-2	Q99714	0.0590809	0.645896
SYPL1	Synaptophysin-like protein 1	Q16563-2	-0.118082	0.646126
ANXA7	Annexin	B4DT77	0.056957	0.646882
LEPRE1	Prolyl 3-hydroxylase 1	Q32P28	-0.0878527	0.647409
FKBP8	Peptidyl-prolyl cis-trans isomerase FKBP8	B2R8G6	-0.0503574	0.647409
RECQL	ATP-dependent DNA helicase Q1	P46063	0.0620637	0.647598
GTF3C3	General transcription factor 3C polypeptide 3	Q9Y5Q9	-0.0595547	0.647743
HNRNPUL1	Heterogeneous nuclear ribonucleoprotein U-like protein 1	A8K3W4	-0.0586719	0.648672
GPHN	Gephyrin	F5H039	-0.0602287	0.648916
DYSF	Dysferlin	O75923-15	-0.076263	0.649235
SRSF10	Serine/arginine-rich splicing factor 10	Q5JRI1	0.0534462	0.65039
CPSF7	Cleavage and polyadenylation specificity factor subunit 7	B4DGF8	0.092862	0.651519
THUMPD1	THUMP domain-containing protein 1	Q9NXG2	-0.0635048	0.652891
TCEA1	Transcription elongation factor A protein 1	P23193	-0.0628501	0.652908
ATP5I	ATP synthase subunit e, mitochondrial	P56385	-0.0505236	0.653314
PTRH2	Peptidyl-tRNA hydrolase 2, mitochondrial	Q96ME4	-0.0583094	0.654362
RPA1	Replication protein A 70 kDa DNA-binding subunit	P27694	0.0856951	0.654362
NID1	Nidogen-1	P14543	-0.130057	0.655759
ENO1	Alpha-enolase	P06733	0.0577174	0.656222
MSH6	DNA mismatch repair protein Msh6	P52701	0.0754322	0.657157
GALNT2	Polypeptide N-acetylgalactosaminyltransferase 2	Q10471	-0.0840389	0.657643
HSPE1	10 kDa heat shock protein, mitochondrial	P61604	-0.0740372	0.659495
GTF2I	General transcription factor II-I	P78347-2	0.0760303	0.659495
ACTG1	Actin, cytoplasmic 2	P63261	-0.0471406	0.660071
TPR	Nucleoprotein TPR	P12270	0.0546432	0.660106
HMGA2	High mobility group protein HMGI-C	P52926	0.117793	0.660272
DNAJC8	DnaJ homolog subfamily C member 8	O75937	0.0687024	0.663902
CD59	CD59 glycoprotein	E9PNW4	-0.104958	0.66423
DKFZp686C21148	Cohesin subunit SA-2	F8WAK8	-0.05846	0.66423
VIM	Vimentin	P08670	-0.0743302	0.664422
MPHOSPH10	U3 small nucleolar ribonucleoprotein protein MPP10	B3KPV5	0.0849969	0.665527
NGAL	Neutrophil gelatinase-associated lipocalin	B2ZDQ1	0.107659	0.666405
LYPLA2	Acyl-protein thioesterase 2	O95372	-0.0572927	0.667286
VDAC2	Voltage-dependent anion-selective channel protein 2	P45880	-0.0690306	0.669118
PDCD11	Protein RRP5 homolog	Q14690	0.0591418	0.669462
TRG14	Protein NDRG1	Q597H1	0.184293	0.669717
APOH	Beta-2-glycoprotein 1	D9IWP9	-0.25988	0.670346
N/A	Chaperonin containing TCP1, subunit 6A isoform a variant	Q59ET3	0.0562372	0.67066
UMPS	Uridine 5-monophosphate synthase	A8K5J1	-0.0662953	0.671224
WARS	Tryptophan--tRNA ligase, cytoplasmic	P23381	-0.158181	0.672761
FHL2	Four and a half LIM domains protein 2	Q6I9R8	-0.0711545	0.673584
HSPBP1	Hsp70-binding protein 1	Q9NZL4	-0.0654577	0.673584
SH3GLB2	Endophilin-B2	B7ZC38	0.0705017	0.673584
GALE	UDP-glucose 4-epimerase	Q38G75	-0.140199	0.674334
RANBP1	Ran-specific GTPase-activating protein	P43487	-0.0758758	0.674334
ALDH3A1	Aldehyde dehydrogenase, dimeric NADP-preferring	Q6PKA6	0.210214	0.674334
TMSB4X	Thymosin beta-4	A2VCK8	-0.165166	0.674812
HSDL2	Hydroxysteroid dehydrogenase-like protein 2	Q6YN16	-0.0675031	0.674891
FDPS	Farnesyl pyrophosphate synthase	P14324-2	-0.0739174	0.675889
DNAJC11	DnaJ homolog subfamily C member 11	Q9NVH1-3	-0.0469723	0.675889
CYB5B	Cytochrome b5 type B	J3KNF8	0.04519	0.675889
YARS2	Tyrosine--tRNA ligase, mitochondrial	Q9Y2Z4	-0.0697507	0.676151
COPS6	COP9 signalosome complex subunit 6	B2R514	-0.0518872	0.677452
EIF2AK2	Interferon-induced, double-stranded RNA-activated protein kinase	B7ZKK7	-0.0810773	0.679
DENR	Density-regulated protein	O43583	-0.0730955	0.679
CPT1A	Carnitine O-palmitoyltransferase 1, liver isoform	B2RAQ8	-0.102654	0.679455
POLD1	DNA polymerase	M0R2B7	0.0569981	0.680163
MYBBP1A	Myb-binding protein 1A	Q9BQG0	0.0612251	0.680163
EIF3L	Eukaryotic translation initiation factor 3 subunit L	B0QY89	0.0413468	0.68028
SLC7A1	High affinity cationic amino acid transporter 1	B2R728	-0.083629	0.680318
HMGB1	High mobility group protein B1	P09429	0.0642737	0.680318
SUGT1	Suppressor of G2 allele of SKP1 homolog	Q9Y2Z0	-0.0468799	0.681336
TCEB1	Transcription elongation factor B polypeptide 1	E5RHG8	-0.0453297	0.68169
ANPEP	Aminopeptidase N	Q59E93	-0.0907738	0.682894
PKP1	Plakophilin-1	Q13835-2	0.111405	0.683551
GOLT1B	Vesicle transport protein GOT1B	F5H6U7	-0.0565528	0.684295
[truncated: 575 more rows]

## Sheet: B - CRISPR
Gene Name	Protein Name	Protein Uniprot ID	adj.P.Val	Median HNSCC CRISPR Dependency	Mean HNSCC CRISPR Dependency	Median SQCLC CRISPR Dependency	Mean SQCLC CRISPR Dependency	Abs Median Difference	Abs Mean Difference	BHY (HNSCC)	BICR22 (HNSCC)	BICR56 (HNSCC)	BICR6 (HNSCC)	CAL27 (HNSCC)	CAL33 (HNSCC)	DETROIT562 (HNSCC)	FADU (HNSCC)	HSC3 (HNSCC)	PECAPJ34CLONEC12 (HNSCC)	UPCISCC152 (HNSCC)	YD38 (HNSCC)	HARA (SQCLC)	HCC15 (SQCLC)	HCC95 (SQCLC)	KNS62 (SQCLC)	LK2 (SQCLC)	LUDLU1 (SQCLC)	NCIH2170 (SQCLC)	NCIH520 (SQCLC)	RERFLCAI (SQCLC)	SKMES1 (SQCLC)
FTL	Ferritin light chain	P02792	1.83e-05	0.132831	0.139729	0.0672022	0.125613	0.0656292	0.0141159	-0.0211232	0.168936	0.0608672	0.134544	0.277198	-0.0118974	0.131119	0.163971	0.274464	0.419745	0.0351598	0.0437695	0.215738	0.0911805	0.294697	0.00241051	0.023676	0.298748	0.258264	-0.000986362	0.0291824	0.0432239
CSRP1	Cysteine and glycine-rich protein 1	B4DY28	1.83e-05	0.0221977	0.0314258	0.043711	0.0533004	0.0215132	0.0218746	-0.04149	-0.212396	0.0626003	-0.0387073	0.0109251	-0.0158202	0.0854701	0.0921511	0.0569535	0.0334704	0.00721481	0.336738	0.170946	0.255395	-0.0981279	-0.0215183	0.101738	0.0430257	-0.057368	0.111713	0.0443962	-0.0171964
GPX1	Glutathione peroxidase	Q7L4Q3	1.83e-05	0.0504693	0.0631552	0.0715965	0.0732251	0.0211273	0.01007	0.0521492	-0.0131656	-0.0321866	0.0421446	0.0802825	0.222691	0.0487894	0.0309629	0.0109221	0.0850994	0.135231	0.0949425	0.0690621	0.224613	-0.0164255	-0.0520911	0.151701	0.0741309	0.0781121	0.0623264	0.0579183	0.0829039
PDIA6	Protein disulfide-isomerase A6	B5MCQ5	1.83e-05	0.0169102	0.0149841	0.0598292	0.0877737	0.0429189	0.0727896	0.0202898	-0.0758259	-0.0599147	0.0153799	0.22874	-0.10762	0.114761	0.0184406	0.0235143	-0.0472785	0.00270139	0.0466217	0.0477855	0.316332	0.17326	-0.0529536	-0.151559	0.0600454	0.0596129	0.321627	0.122791	-0.0192034
UGGT1	UDP-glucose:glycoprotein glucosyltransferase 1	Q9NYU2-2	1.83e-05	-0.0917493	-0.0859961	0.0478526	0.0282863	0.139602	0.114282	-0.191245	-0.0860114	-0.0177623	-0.15553	-0.316436	-0.0974873	-0.00513445	0.0224468	0.027001	-0.197526	0.154626	-0.168894	-0.0717966	0.16533	0.00218775	0.0548232	-0.12912	0.0542806	-0.0719672	0.050741	0.18342	0.0449641
SRRM2	Serine/arginine repetitive matrix protein 2	Q9UQ35	1.83e-05	-0.462267	-0.471084	-0.412893	-0.412685	0.0493736	0.0583983	-0.297094	-0.416751	-0.371296	-0.578627	-0.466067	-0.458467	-0.337864	-0.374428	-0.687681	-0.621656	-0.541248	-0.501827	-0.517547	-0.376361	-0.280248	-0.324447	-0.43546	-0.497823	-0.393436	-0.405405	-0.475745	-0.420381
HSD17B11	Estradiol 17-beta-dehydrogenase 11	Q8NBQ5	2.27e-05	-0.157845	-0.157504	-0.10409	-0.113563	0.0537551	0.0439413	-0.095047	-0.169076	-0.237465	-0.0670898	-0.100705	-0.397369	-0.009648	-0.146757	-0.216174	-0.0514332	-0.230354	-0.168934	-0.07798	-0.149543	-0.117696	-0.207139	-0.290185	-0.105712	-0.102468	0.0659893	-0.0559474	-0.0949489
TGM2	Protein-glutamine gamma-glutamyltransferase 2	P21980	2.47e-05	0.145376	0.158318	0.109898	0.151249	0.0354772	0.00706881	0.260505	0.226217	0.128414	0.139145	0.294295	0.0493288	0.044777	0.176994	0.151606	0.320458	0.0423915	0.0656824	0.254282	0.0674471	0.353125	-0.00568081	0.0908796	0.274524	0.128917	0.192793	0.0692331	0.0869708
EML4	Echinoderm microtubule-associated protein-like 4	Q9HC35	2.47e-05	-0.0742415	-0.131893	-0.169641	-0.156249	0.0954	0.0243561	-0.0682719	-0.080211	-0.0416942	-0.0108125	-0.053316	-0.43432	-0.206892	-0.0261674	-0.183736	-0.282729	-0.165596	-0.0289733	-0.191396	-0.0165947	-0.176579	-0.0173754	-0.457583	-0.173917	-0.178437	-0.107519	-0.0777278	-0.165366
DNAJB11	DnaJ homolog subfamily B member 11	Q9UBS4	4.61e-05	-0.218791	-0.225687	-0.254179	-0.258301	0.0353881	0.0326141	-0.224601	-0.393845	-0.444914	-0.212982	-0.0547064	-0.345134	-0.257371	-0.00946089	-0.195371	-0.10284	-0.179469	-0.28755	-0.198035	-0.440213	-0.226476	-0.281883	-0.378737	-0.291952	-0.139787	-0.431859	-0.118152	-0.075918
HNRNPA0	Heterogeneous nuclear ribonucleoprotein A0	Q13151	7.6e-05	-0.192185	-0.222073	-0.301471	-0.29996	0.109286	0.077887	-0.195745	-0.0986536	-0.188625	-0.150716	-0.264135	-0.398705	-0.131223	-0.275169	-0.448497	-0.297117	-0.0341847	-0.182104	-0.391787	-0.108688	-0.465836	-0.304273	-0.484449	-0.267633	-0.298669	-0.357376	-0.229851	-0.0910371
GFPT1	Glutamine--fructose-6-phosphate aminotransferase [isomerizing] 1	Q06210-2	0.000230089	-0.327437	-0.431671	-0.21192	-0.337309	0.115518	0.094362	-0.813494	-0.900869	-0.285509	-0.432867	-0.76403	-0.225105	-0.390752	-0.331824	-0.187919	-0.257066	-0.323051	-0.267568	-0.724568	-0.149085	-0.755912	-0.0841257	-0.25607	-0.403957	-0.102325	-0.57249	-0.156788	-0.167769
SNRPF	Small nuclear ribonucleoprotein F	P62306	0.000286329	-1.41911	-1.47892	-1.4612	-1.40727	0.0420857	0.0716414	-1.60394	-1.44047	-1.33552	-1.6391	-1.25356	-1.25659	-2.08094	-1.43382	-1.60514	-1.3238	-1.4044	-1.36971	-1.0211	-1.489	-1.54776	-1.35252	-1.39966	-1.34633	-1.49476	-1.49413	-1.43339	-1.49409
RPN2	Dolichyl-diphosphooligosaccharide--protein glycosyltransferase subunit 2	P04844	0.000296482	-0.834432	-0.86342	-0.768681	-0.781599	0.0657513	0.0818207	-0.813288	-0.699132	-0.845753	-0.97082	-0.833921	-1.03407	-0.834943	-0.817782	-1.25752	-0.986777	-0.450271	-0.816761	-0.835921	-1.00759	-0.709666	-0.657151	-0.912882	-0.638589	-0.574002	-0.827696	-0.703603	-0.948895
TAGLN	Transgelin	Q5U0D2	0.00032164	-0.0968478	-0.0904631	-0.0813447	-0.0854643	0.0155031	0.00499887	0.0234459	-0.0715359	-0.110156	-0.107617	-0.0338488	-0.196228	-0.086079	-0.148428	0.028429	-0.0498824	-0.19393	-0.139729	-0.111989	-0.277705	-0.0813953	-0.222288	-0.237903	0.0311678	0.0563435	-0.0812941	0.0578234	0.0125965
CRIP1	Cysteine-rich protein 1	P50238	0.000384558	0.128016	0.108091	0.0508389	0.0368404	0.0771776	0.0712508	-0.0879946	0.00388822	0.216381	0.0989639	0.214931	0.112259	-0.0223516	0.143774	0.14531	0.215103	0.148716	0.108115	0.0276351	0.0785879	0.171666	0.083764	0.0391846	0.0624931	0.0278713	-0.239015	0.0298719	0.086345
RHOA	Transforming protein RhoA	P61586	0.000384558	-0.354216	-0.362404	-0.570074	-0.550203	0.215858	0.187799	-0.101246	-0.753444	-0.539632	-0.317517	-0.379711	-0.385315	-0.795944	-0.0710848	-0.352332	-0.173613	-0.122909	-0.356099	-0.661318	-0.286143	-1.04469	-0.567877	-0.30198	-0.572271	-0.431396	-0.755356	-0.631899	-0.249108
G3BP	Ras GTPase-activating protein-binding protein 1	Q5U0Q1	0.000421846	NaN	NaN	NaN	NaN	NaN	NaN	NaN	NaN	NaN	NaN	NaN	NaN	NaN	NaN	NaN	NaN	NaN	NaN	NaN	NaN	NaN	NaN	NaN	NaN	NaN	NaN	NaN	NaN
CALB2	Calretinin	P22676	0.000446806	0.242615	0.229082	0.255358	0.28143	0.0127433	0.0523474	0.0411508	0.15072	0.245162	0.148827	0.240067	0.289908	0.30256	0.0926962	0.382141	0.417474	0.134881	0.303399	0.333397	0.364545	0.232423	0.256412	0.458987	0.254304	0.409434	0.203295	0.146085	0.155413
BPNT1	3(2),5-bisphosphate nucleotidase 1	O95861	0.000457631	-0.19633	-0.23598	-0.209459	-0.220122	0.0131283	0.0158578	-0.168345	-0.195234	-0.247521	-0.190768	-0.293612	-0.398097	-0.345802	-0.183921	-0.197427	-0.171551	-0.365715	-0.0737684	-0.218993	-0.386643	-0.119418	-0.149905	-0.311335	-0.199924	-0.267603	-0.343793	-0.167353	-0.0362544
NANS	Sialic acid synthase	Q9NR45	0.000493005	0.0362473	0.051056	0.0620256	0.0434573	0.0257784	0.00759868	0.170735	0.00702076	0.0496004	0.0659557	-0.014607	-0.0333577	0.23538	0.00617487	-0.0950345	0.0346962	0.148311	0.0377983	0.106357	0.0693142	0.192395	0.00375065	0.144069	-0.189773	0.0177547	-0.0553812	0.0913503	0.054737
GLB1	Beta-galactosidase	Q53G40	0.000529481	-0.107031	-0.11624	-0.0984129	-0.0924399	0.00861802	0.0238004	-0.0313457	-0.10419	-0.11453	-0.109872	-0.169576	-0.0746678	-0.297104	-0.0694401	-0.226062	0.0268093	-0.0886228	-0.136283	0.000693781	-0.0764701	-0.210951	-0.134365	-0.185154	-0.0466776	0.0135984	-0.120356	-0.00413994	-0.160578
NSF	Vesicle-fusing ATPase	I3L0N3	0.000659725	-1.17142	-1.14813	-1.12919	-1.1106	0.0422315	0.0375276	-1.17457	-1.01526	-1.17522	-1.23737	-0.935594	-0.996655	-1.40498	-1.16826	-1.21973	-1.09647	-1.27969	-1.07371	-0.812804	-1.03988	-0.924317	-1.16495	-1.09342	-1.3289	-1.19027	-1.26198	-1.03063	-1.25884
NIPSNAP1	Protein NipSnap homolog 1	Q9BPW8	0.000676353	-0.178625	-0.181379	-0.130189	-0.150326	0.0484354	0.0310531	-0.205019	-0.0906496	-0.193772	0.00602073	0.0560327	-0.251001	-0.411595	-0.192448	-0.660557	-0.0302282	-0.164801	-0.038528	-0.385526	-0.260011	-0.219587	-0.0347388	-0.120467	-0.0785384	-0.175387	-0.0343366	-0.0547543	-0.139912
LMAN1	Protein ERGIC-53	P49257	0.000676353	0.0994595	0.107207	0.162525	0.175098	0.0630659	0.0678905	0.0744685	0.0778887	0.156483	0.111084	0.15266	0.0452543	0.14719	0.138811	0.0442339	0.190602	0.0599735	0.0878355	0.0767077	0.293727	0.164012	0.0242291	0.154694	0.168246	0.262311	0.356056	0.0899534	0.161039
DSP	Desmoplakin	P15924	0.000676353	-0.108427	-0.0885171	-0.108631	-0.107846	0.00020372	0.0193287	-0.025382	-0.138972	-0.254552	-0.0287128	0.117901	-0.107231	0.050229	-0.109623	-0.22954	-0.11064	-0.154838	-0.0708453	-0.138934	-0.284147	-0.179082	-0.0947704	-0.122491	0.0666536	-0.0798167	-0.173966	-0.0114398	-0.0604649
HTRA2	Serine protease HTRA2, mitochondrial	O43464-3	0.000676353	-0.117854	-0.16445	-0.185771	-0.15598	0.0679166	0.00846972	0.094904	-0.295913	0.0106719	-0.324334	0.0721925	-0.586362	-0.145046	0.0768249	-0.104406	-0.656245	-0.131302	0.0156217	-0.324016	0.293934	-0.323604	-0.187357	-0.477728	-0.0422117	-0.226256	-0.184184	0.057984	-0.146359
SRSF6	Serine/arginine-rich splicing factor 6	Q59GY3	0.000676353	-0.44704	-0.476073	-0.576951	-0.521153	0.129912	0.0450798	-0.510764	-0.288818	-0.618278	-0.41304	-0.454386	-0.752271	-0.380358	-0.362763	-0.316999	-0.540264	-0.635238	-0.439693	-0.49703	-0.701103	-0.32538	-0.665615	-0.656049	-0.318247	-0.512231	-0.646849	-0.24735	-0.641672
TPD52	Tumor protein D52	P55327-4	0.000799123	0.0274697	0.0407426	0.101294	0.0925623	0.073824	0.0518198	0.0140109	0.0504028	0.0424637	0.157488	0.0176121	0.0277146	0.0272249	-0.0354783	0.182548	0.228768	-0.0511335	-0.172711	0.260512	0.251136	0.163947	0.0695209	-0.226989	0.11747	0.0851179	0.0279344	0.0353301	0.141645
EIF4A2	Eukaryotic initiation factor 4A-II	Q14240	0.000799123	-0.173755	-0.178626	-0.13057	-0.127167	0.0431858	0.0514586	-0.190999	-0.100719	-0.181897	-0.086915	-0.171396	-0.280148	-0.185667	-0.438784	-0.049935	-0.169708	-0.111225	-0.176115	-0.0747475	-0.067414	-0.127625	-0.211703	-0.22456	0.0197069	-0.152739	-0.0958122	-0.133514	-0.203261
NNT	NAD(P) transhydrogenase, mitochondrial	Q2TB59	0.000799123	-0.0668583	-0.0526475	0.032219	0.0346766	0.0990773	0.0873242	-0.0662719	-0.00254402	-0.0872789	-0.0154278	-0.209351	-0.262845	-0.0674447	0.0374515	0.144005	0.0390507	-0.069623	-0.0714912	0.0344718	0.039201	0.120309	0.023933	0.125487	-0.00137971	0.130383	-0.0497642	0.0299661	-0.105841
NPC2	Epididymal secretory protein E1	J3KMY5	0.000799123	-0.0115821	-0.027152	0.0327944	0.0607244	0.0443766	0.0878764	-0.223288	-0.0047782	0.0696554	-0.185212	-0.0209445	-0.057402	-0.0183861	0.0520695	-0.00196968	-0.0337643	0.0543872	0.0438091	-0.219226	0.407924	-0.0138778	-0.000628565	0.103756	0.0342437	-0.021628	0.0313451	0.152023	0.133313
ACAA1	3-ketoacyl-CoA thiolase, peroxisomal	P09110	0.000799123	-0.0270012	-0.0346746	0.0125672	-0.00268668	0.0395684	0.0319879	-0.0239643	-0.0891687	-0.0431852	0.021817	-0.0892523	-0.133189	-0.156755	0.0042398	0.0234337	0.0770038	-0.030038	0.0229629	-0.0369132	0.011481	0.0577813	-0.138397	0.0293595	0.0136534	0.0421381	-0.0600709	-0.0204055	0.0745063
EPB41L2	Band 4.1-like protein 2	O43491	0.000799123	-0.119714	-0.0642196	-0.0384068	-0.0561454	0.0813073	0.00807415	-0.23397	-0.204927	-0.102407	-0.0914896	-0.170921	0.220193	0.167508	-0.191959	0.133211	-0.176054	0.0172031	-0.137021	0.0139294	-0.275045	-0.0485056	0.0198126	0.172241	-0.0464572	-0.0303563	-0.00881718	-0.172619	-0.185636
RPS23	40S ribosomal protein S23	A8K517	0.000799123	-0.762465	-0.733969	-0.851814	-0.844213	0.0893493	0.110244	-0.792872	-0.830617	-0.543261	-0.779162	-0.994762	-0.484344	-0.745768	-0.696626	-0.421443	-0.902169	-0.745097	-0.871511	-0.720519	-0.719645	-0.904187	-0.94691	-0.925697	-0.898056	-0.777125	-0.805572	-0.708047	-1.03637
LMNA	Prelamin-A/C	P02545-2	0.000799123	-0.0125905	-0.0266972	-0.0174058	-0.0628362	0.00481524	0.0361389	0.0220467	0.0744024	0.0895311	-0.033301	-0.149135	-0.0499632	0.0965451	-0.0285246	0.0033436	-0.335152	-0.0366353	0.0264758	0.0512414	-0.36351	-0.146966	0.0123933	0.059691	-0.106156	-0.0472048	0.102147	0.0348752	-0.224873
COPG1	Coatomer subunit gamma-1	Q9Y678	0.000834232	-1.17098	-1.22914	-1.18319	-1.07734	0.0122075	0.151798	-1.4406	-1.11234	-1.01357	-1.35677	-1.09816	-1.22962	-1.47698	-1.01614	-1.71358	-1.24314	-1.02508	-1.02367	-1.22767	-1.72942	-0.810932	-1.16817	-1.22425	-0.317979	-0.718122	-1.17801	-1.21047	-1.18837
MYH10	Myosin-10	F8W6L6	0.000914183	0.0777145	0.066004	0.0598519	0.0566185	0.0178625	0.0093855	0.152781	0.0889712	0.0173081	0.010058	0.148115	-0.164952	0.0367802	0.0526988	0.0700029	0.174709	0.12015	0.0854261	0.00365479	-0.0491269	0.0330843	0.0967828	-0.0647069	0.21958	0.120917	0.0866195	0.114649	0.00473177
DUT	Deoxyuridine 5-triphosphate nucleotidohydrolase, mitochondrial	P33316	0.000941538	-1.21538	-1.26909	-1.23991	-1.16434	0.0245319	0.104749	-1.19526	-1.1548	-1.2355	-1.37867	-1.34055	-1.50222	-1.17137	-1.12861	-1.64983	-1.03842	-1.3896	-1.0442	-1.3335	-1.16419	-1.36655	-0.609846	-1.09513	-1.24474	-1.44176	-0.907827	-1.23901	-1.24082
GORASP2	Golgi reassembly-stacking protein 2	B4DEI4	0.000969817	0.155518	0.101721	-0.00172685	0.0711136	0.157244	0.030607	0.16191	0.18905	0.314517	0.001571	0.17356	0.0479041	0.20298	0.149125	-0.0512568	-0.131971	-0.0132124	0.17647	-0.00958413	0.508282	-0.108096	0.00613043	0.0633171	-0.0383604	-0.0235532	0.206592	0.132307	-0.0258991
AHNAK	Neuroblast differentiation-associated protein AHNAK	Q09666	0.00100576	-0.199689	-0.190953	-0.178861	-0.178219	0.0208287	0.0127342	-0.127524	-0.243714	-0.0964208	-0.246932	-0.173581	-0.171258	-0.262582	-0.219121	-0.12075	-0.218354	-0.230177	-0.181025	-0.206792	-0.313694	-0.139914	-0.0697467	-0.0389606	-0.204893	-0.119437	-0.156285	-0.201436	-0.331033
IDH1	Isocitrate dehydrogenase [NADP] cytoplasmic	O75874	0.00101591	-0.111568	-0.0964992	-0.13357	-0.121444	0.0220019	0.024945	0.119054	-0.126164	-0.080419	-0.22405	-0.0969726	-0.144594	-0.129241	0.0706028	-0.217919	-0.340414	-0.0555733	0.0677007	-0.152447	-0.140521	-0.12662	-0.29209	-0.29384	0.0812609	-0.156988	-0.0591933	-0.0163349	-0.0576686
MANF	Mesencephalic astrocyte-derived neurotrophic factor	A8K878	0.00101591	-0.394309	-0.427293	-0.46743	-0.474931	0.0731214	0.0476385	-0.41729	-0.367433	-0.33626	-0.573515	-0.533656	-0.359989	-0.431943	-0.283281	-0.800507	-0.416831	-0.371787	-0.23502	-0.288535	-0.755401	-0.623768	-0.507908	-0.685427	-0.370508	-0.488148	-0.446713	-0.21434	-0.368564
RNP24	Transmembrane emp24 domain-containing protein 2	B4DP27	0.00104529	NaN	NaN	NaN	NaN	NaN	NaN	NaN	NaN	NaN	NaN	NaN	NaN	NaN	NaN	NaN	NaN	NaN	NaN	NaN	NaN	NaN	NaN	NaN	NaN	NaN	NaN	NaN	NaN
PCYOX1	Prenylcysteine oxidase 1	Q9UHG3	0.00109821	-0.00901494	0.0275358	0.0655558	0.107474	0.0745707	0.0799379	-0.0643707	-0.0171982	-0.0503015	0.0170025	0.0693501	-0.000831694	0.0681066	-0.0542319	0.345236	0.074889	-0.0398855	-0.0173349	0.243973	0.391296	0.0804498	-0.00124903	0.136618	0.0506617	-0.014868	0.245595	-0.0254008	-0.0323377
RBM3	Putative RNA-binding protein 3	P98179	0.00109821	NaN	NaN	NaN	NaN	NaN	NaN	NaN	NaN	NaN	NaN	NaN	NaN	NaN	NaN	NaN	NaN	NaN	NaN	NaN	NaN	NaN	NaN	NaN	NaN	NaN	NaN	NaN	NaN
LGALS7	Galectin-7	P47929	0.00109821	0.167153	0.158497	0.155283	0.183256	0.0118699	0.0247591	0.256699	0.193345	-0.0514846	0.198801	0.331895	0.236574	0.124161	0.145604	0.106998	0.0947339	0.188702	0.0759354	0.157293	0.430098	0.151465	0.091392	0.167911	0.220056	0.153273	0.253932	0.0721866	0.134956
COPB2	Coatomer subunit beta	P35606	0.00109821	-1.10883	-1.11552	-1.18759	-1.22081	0.0787633	0.105296	-1.23073	-1.3062	-1.12335	-0.910711	-1.30258	-0.766984	-1.24672	-1.0087	-1.2756	-1.09431	-1.03663	-1.08367	-1.20892	-1.50631	-1.04091	-1.13159	-1.19125	-1.16926	-1.36121	-1.24688	-1.18394	-1.16787
EMC1	ER membrane protein complex subunit 1	Q8N766-2	0.00109821	-0.690373	-0.708492	-0.490708	-0.561796	0.199665	0.146696	-0.909821	-0.875682	-0.934619	-0.755827	-0.937211	-0.813854	-0.536539	-0.624919	-0.600905	-0.547715	-0.360487	-0.604329	-0.694138	-0.424984	-0.867233	-0.492252	-0.958348	-0.489164	-0.326857	-0.320571	-0.60642	-0.437994
DDAH1	N(G),N(G)-dimethylarginine dimethylaminohydrolase 1	B1AKK2	0.00113107	0.149403	0.145112	0.125242	0.157122	0.0241603	0.0120094	0.0608786	0.161792	0.330059	-0.0240178	0.137013	0.189128	0.109474	0.132357	0.0516478	0.223639	0.182298	0.187077	0.0736301	0.61925	0.139354	0.140185	0.123562	0.01588	0.126922	0.102524	0.0980369	0.13187
C1orf123	UPF0587 protein C1orf123	Q9NWV4	0.00116947	-0.221406	-0.222908	-0.13426	-0.137991	0.0871459	0.0849174	-0.157554	-0.21034	-0.122052	-0.343092	-0.00280972	-0.232472	-0.480832	-0.177179	-0.317051	-0.246911	-0.342949	-0.0416566	-0.202655	-0.00331019	-0.267752	-0.145294	-0.172478	-0.0642981	-0.123226	-0.196427	-0.0823026	-0.122165
PPP2R5E	Serine/threonine-protein phosphatase 2A 56 kDa regulatory subunit epsilon isoform	B7Z5X1	0.00119202	-0.0967508	-0.0769013	-0.0372799	-0.049898	0.0594709	0.0270033	-0.0790396	-0.123193	-0.292251	-0.0383798	-0.15655	0.0584012	-0.157953	-0.114462	0.116488	-0.00729512	0.0625788	-0.19116	-0.010329	-0.0165482	0.0622021	-0.00316419	-0.168721	-0.0288776	-0.0456822	-0.103722	-0.128276	-0.0558632
RPL31	60S ribosomal protein L31	B2R4C1	0.00125562	-1.00303	-0.994101	-1.06989	-1.05736	0.0668584	0.0632636	-1.08257	-1.06791	-1.16906	-1.04498	-0.885241	-0.961083	-0.779804	-0.758867	-1.3538	-0.9562	-1.11418	-0.755526	-1.00486	-1.13663	-1.06857	-1.14689	-1.04242	-0.898359	-1.0829	-1.08518	-1.07121	-1.03664
VAT1	Synaptic vesicle membrane protein VAT-1 homolog	Q99536	0.00126819	-0.136747	-0.166898	-0.109778	-0.116963	0.0269683	0.049935	-0.141808	-0.131686	-0.0733131	-0.276822	-0.22656	-0.174113	-0.0879351	-0.0500912	-0.423331	-0.255798	-0.130855	-0.0304616	-0.261028	-0.0235044	-0.202917	-0.251493	-0.00612165	-0.284667	-0.147355	0.0772609	0.00239899	-0.0722019
HIST2H2BE	Histone H2B type 2-E	Q16778	0.00126819	-0.34146	-0.343858	-0.290412	-0.288801	0.0510476	0.0550573	-0.282073	-0.449187	-0.284631	-0.168564	-0.366749	-0.517791	-0.164047	-0.358314	-0.324606	-0.518523	-0.406241	-0.285572	-0.390144	-0.244026	-0.299812	-0.336184	-0.432506	-0.22093	-0.246808	-0.281013	-0.0916915	-0.344895
CLTA	Clathrin light chain A	P09496-2	0.0014594	0.177593	0.169515	0.162802	0.185567	0.0147909	0.0160518	0.251132	0.0746117	0.158973	0.127803	0.27234	-0.0650413	0.196213	-0.0260475	0.254092	0.320657	0.347995	0.121453	0.0264799	0.353766	0.238421	0.146373	0.173371	0.152233	0.240142	0.241496	0.142496	0.140892
P4HB	Protein disulfide-isomerase	P07237	0.00146064	-0.0155459	-0.0390355	0.0219301	0.0497572	0.037476	0.0887927	-0.0444211	-0.00289922	0.0738138	-0.109382	0.0168252	-0.0668714	-0.138434	-0.24595	0.00328255	-0.00901091	-0.0220809	0.0767015	0.0111864	0.347442	0.297039	0.0535526	-0.0449382	0.0326738	-0.0234871	-0.0874061	-0.150375	0.0618845
MOGS	Mannosyl-oligosaccharide glucosidase	Q13724	0.00157011	-0.382479	-0.422679	-0.239564	-0.31098	0.142915	0.111699	-0.399756	-0.432289	-0.337984	-0.365203	-0.65172	-0.311442	-0.359431	-0.72718	-0.22911	-0.520543	-0.320669	-0.416817	-0.251237	-0.342934	-0.579032	-0.213017	-0.505772	-0.21795	-0.227844	-0.110424	-0.227891	-0.433699
PAIP1	Polyadenylate-binding protein-interacting protein 1	Q9H074	0.00157011	0.0552786	0.0451158	0.0414694	0.0546281	0.0138092	0.00951235	-0.00947585	0.116831	0.0364078	0.0838696	0.0509107	-0.0645115	0.0596464	0.212721	0.105513	-0.16873	0.125888	-0.00768194	0.0133501	0.232509	0.097215	0.205963	-0.0119527	0.0373837	0.120593	-0.129414	0.045555	-0.0649217
RPL35A	60S ribosomal protein L35a	P18077	0.00157315	-0.0653904	-0.0534099	-0.284697	-0.206056	0.219306	0.152646	0.0973612	-0.182718	-0.3319	0.30975	-0.420095	0.0481197	0.236013	-0.291856	0.38746	-0.362271	0.0113405	-0.142121	-0.207561	-0.272403	0.257903	-0.359889	-0.29699	-0.0237554	-0.00301522	-0.326361	-0.455194	-0.373291
SNRPD3	Small nuclear ribonucleoprotein Sm D3	B4DJP7	0.00159454	-0.907361	-0.888689	-0.915248	-0.950078	0.00788639	0.0613891	-0.748452	-0.755326	-0.951325	-0.707134	-0.845065	-0.956961	-1.08132	-0.863397	-0.975166	-1.06472	-0.986908	-0.728493	-0.900588	-1.19285	-0.785681	-0.909498	-1.00143	-0.920998	-0.898552	-0.799006	-1.16426	-0.927916
PDIA4	Protein disulfide-isomerase A4	P13667	0.00168801	-0.0357178	-0.0141809	-0.0913631	-0.083015	0.0556453	0.0688341	0.119697	-0.0304279	-0.0964987	-0.00417671	0.118988	-0.121546	-0.110849	0.101968	-0.0638782	-0.0410077	-0.193507	0.151068	-0.108207	-0.129907	-0.122094	-0.098392	-0.0843341	0.0213821	-0.00493936	-0.254405	-0.0212741	-0.0279795
LAMA5	Laminin subunit alpha-5	O15230	0.00173956	0.106654	0.114621	0.0570675	0.0609355	0.0495869	0.0536854	0.143249	0.200582	0.105633	0.094297	0.343465	-0.176099	0.0746314	-0.0894949	0.0796752	0.227416	0.107675	0.264421	0.0704939	0.0171819	0.157619	-0.0242723	0.0946563	0.0467398	0.134771	0.043465	0.00130641	0.0673953
SEC22B	SEC22 vesicle trafficking protein B	I1VE18	0.00184341	NaN	NaN	NaN	NaN	NaN	NaN	NaN	NaN	NaN	NaN	NaN	NaN	NaN	NaN	NaN	NaN	NaN	NaN	NaN	NaN	NaN	NaN	NaN	NaN	NaN	NaN	NaN	NaN
RPL23	60S ribosomal protein L23	Q9BTQ7	0.00184341	-1.51182	-1.50536	-1.46679	-1.46093	0.0450225	0.0444293	-1.4652	-1.48357	-1.28973	-1.62247	-1.15328	-1.68504	-1.94318	-1.14648	-1.75796	-1.32658	-1.54007	-1.65074	-1.4556	-1.64071	-1.59189	-1.4625	-1.41755	-1.21564	-1.56499	-1.31192	-1.47109	-1.4774
SEC24D	Protein transport protein Sec24D	B3KM89	0.00188303	0.0994989	0.0943166	0.117031	0.121742	0.017532	0.0274252	0.224052	0.12343	0.167185	0.0366684	0.0437306	0.116943	-0.0183853	0.195811	0.101385	0.0976128	0.0701866	-0.0268207	0.312443	0.226677	0.117612	0.116905	0.0590106	0.185196	0.0326194	-0.0320157	0.0818146	0.117157
TMEM214	Transmembrane protein 214	Q6NUQ4	0.00202467	-0.0367986	-0.027073	-0.047364	-0.087194	0.0105653	0.060121	-0.163962	-0.116699	-0.169628	0.0895273	0.346793	-0.034388	-0.0700423	-0.0392093	-0.145769	-0.0283298	0.0184929	-0.0116619	-0.0511361	-0.035476	-0.379958	-0.0489713	-0.280354	-0.0931695	-0.0393019	0.134966	-0.0457566	-0.0327833
ARF1	ADP-ribosylation factor 1	P84077	0.00202948	-0.43528	-0.509974	-0.285777	-0.351916	0.149503	0.158057	-0.573	-0.350585	-0.775909	-1.1335	-0.997715	-0.252961	-0.623016	-0.00576658	-0.364907	-0.505652	-0.219698	-0.316977	-0.593081	-0.159251	-0.684437	-0.18149	-0.676708	-0.200779	-0.370775	-0.164494	-0.109307	-0.378843
SWAP70	Switch-associated protein 70	Q9UH65	0.00223964	0.0756622	0.07736	0.0287563	0.0440255	0.046906	0.0333345	0.0729151	-0.081212	0.0784094	0.0396152	0.289462	-0.0801578	0.115366	0.125454	0.20172	0.0660039	-0.19563	0.296373	-0.107448	0.313285	-0.00467266	0.0621852	0.0980479	0.0907829	0.149241	-0.059651	-0.0882176	-0.0132983
MDH1	Malate dehydrogenase, cytoplasmic	P40925	0.00224882	0.0928998	0.14258	0.103085	0.126124	0.0101853	0.0164555	0.0915844	-0.0065428	0.0942151	0.0896774	0.0642536	0.261734	0.0617796	0.338829	0.31616	0.198208	0.184045	0.0170122	0.0965013	0.350725	0.171856	0.04575	-0.000269653	0.230885	0.109669	-0.00790688	0.319872	-0.0558408
RCN1	Reticulocalbin-1	Q15293	0.00224882	-0.0647736	-0.0205526	-0.0248871	-0.0293355	0.0398865	0.00878293	0.113861	0.0670446	-0.113811	-0.057476	-0.0986363	-0.25825	0.106944	0.119646	0.115156	-0.079059	-0.0720713	-0.0899791	-0.0157257	-0.0330011	-0.0614245	0.0362051	-0.0967491	-0.0167731	0.167055	-0.123509	-0.000888866	-0.148544
GEMIN5	Gem-associated protein 5	B7ZLC9	0.00224882	-1.22061	-1.25127	-1.23696	-1.2206	0.0163496	0.0306676	-1.12356	-1.02165	-1.17227	-1.26895	-1.27016	-1.50307	-1.53642	-0.854999	-1.70547	-1.15853	-1.40599	-0.994208	-1.39203	-1.24697	-1.38141	-1.08579	-1.2611	-1.22696	-1.51672	-0.995661	-1.10894	-0.990469
ADI1	1,2-dihydroxy-3-keto-5-methylthiopentene dioxygenase	Q9BV57	0.00249238	-0.0206238	-0.033382	0.0951803	0.0570442	0.115804	0.0904262	-0.034626	-0.0238075	-0.0434942	-0.0319736	-0.293742	-0.0174401	0.0289767	0.0358827	0.0868117	0.0224244	-0.124996	-0.00460023	0.114854	0.0089787	0.120893	0.106205	0.151835	0.084156	0.026878	0.156127	-0.0565688	-0.142916
CALML3	Calmodulin-like protein 3	P27482	0.00254395	-0.0272383	-0.0344714	0.0364795	0.00134342	0.0637178	0.0358148	0.0398643	0.10404	-0.0673764	-0.00766166	-0.0996517	-0.0558574	-0.164466	-0.297097	0.0878975	0.101128	-0.0254259	-0.0290507	0.0406937	-0.153244	0.0683213	0.0519233	-0.0885901	0.115932	0.0445431	-0.109513	0.0111023	0.0322653
MATR3	Matrin-3	A8MXP9	0.00254395	-0.274748	-0.283534	-0.246426	-0.217206	0.0283217	0.0663273	-0.560065	-0.409105	-0.277112	-0.208569	-0.60439	-0.300759	0.00255398	0.0430069	-0.314311	-0.272384	-0.238791	-0.26248	-0.00511936	0.164834	-0.437449	-0.394482	-0.427998	-0.150978	-0.113326	-0.314693	-0.24642	-0.246433
SFTPB	Pulmonary surfactant-associated protein B	D6W5L6	0.0025878	-0.319781	-0.324575	-0.25076	-0.249265	0.0690217	0.0753101	-0.437385	-0.379843	-0.101103	-0.383976	-0.251868	-0.236724	-0.590803	-0.35783	-0.315567	-0.323996	-0.292253	-0.223556	-0.0814737	-0.299143	-0.47288	-0.285059	-0.168784	-0.273035	-0.251808	-0.204047	-0.206713	-0.249712
HIBADH	3-hydroxyisobutyrate dehydrogenase, mitochondrial	P31937	0.0025878	0.0102341	0.00146197	0.0694819	0.0431835	0.0592478	0.0417216	0.018779	0.0961319	-0.103667	-0.00647986	0.136765	-0.337653	-0.138866	0.142487	0.0794418	0.202933	0.00168927	-0.0740168	-0.135354	0.063701	0.228585	-0.0412868	0.0450632	0.136768	0.0889386	-0.165706	0.135864	0.0752627
DNAJC13	DnaJ homolog subfamily C member 13	A7E2Y5	0.0025878	-0.27163	-0.261215	-0.284532	-0.280502	0.0129012	0.0192871	-0.484218	-0.287806	-0.268842	-0.03276	-0.390242	-0.206725	-0.12402	-0.443881	-0.392763	-0.10235	-0.126554	-0.274419	-0.4466	-0.246281	-0.371294	-0.4266	-0.322783	-0.181798	-0.122297	-0.503861	-0.12774	-0.0557652
TRA1	Endoplasmin	Q5CAQ5	0.0025878	NaN	NaN	NaN	NaN	NaN	NaN	NaN	NaN	NaN	NaN	NaN	NaN	NaN	NaN	NaN	NaN	NaN	NaN	NaN	NaN	NaN	NaN	NaN	NaN	NaN	NaN	NaN	NaN
FAM49B	Protein FAM49B	Q9NUQ9	0.0025878	0.0192335	0.034031	0.0549934	-0.00679039	0.0357599	0.0408214	0.215766	0.179318	0.113306	0.0227231	-0.107253	-0.213191	0.0686941	-0.00739456	-0.0198696	-0.0226911	0.0157438	0.163221	-0.0314712	0.0633466	0.0893204	-0.00317191	0.139343	0.0824827	-0.0579348	-0.466077	0.0696187	0.0466402
TMED4	Transmembrane emp24 domain-containing protein 4	Q7Z7H5-3	0.0025878	-0.0111792	-0.0186809	0.0530304	0.0487276	0.0642096	0.0674085	0.186919	-0.025664	0.0033057	-0.038543	0.0423352	-0.190893	-0.151055	0.0780518	-0.139984	0.0868736	0.0993606	-0.174877	0.0633306	0.11345	-0.118085	0.0561948	0.0976007	0.049866	0.0475549	0.0262102	0.0121092	0.139044
COPB1	Coatomer subunit beta	P53618	0.00261518	-1.2731	-1.37342	-1.36605	-1.37291	0.0929579	0.000511753	-1.413	-1.16784	-1.16329	-1.33073	-1.15246	-1.47495	-1.99508	-1.19325	-1.74799	-1.1866	-1.21546	-1.44045	-1.4279	-1.37307	-1.74413	-1.11408	-1.46616	-1.35904	-1.55656	-1.32066	-1.11039	-1.25713
RPAP3	RNA polymerase II-associated protein 3	Q9H6T3	0.00291723	-0.691739	-0.711981	-0.664357	-0.66096	0.0273827	0.0510206	-0.815484	-0.65542	-0.560628	-0.853269	-0.692169	-0.787027	-0.599239	-0.608463	-0.461314	-0.883705	-0.69131	-0.935739	-0.76856	-0.569671	-0.860248	-0.568494	-0.686693	-0.703724	-0.496433	-0.687219	-0.62654	-0.642021
CNN3	Calponin-3	Q15417	0.00296363	-0.101362	-0.130105	-0.112735	-0.0881705	0.0113723	0.0419343	-0.0462064	-0.311515	-0.125086	-0.240397	-0.156036	-0.0776391	-0.297643	-0.0217491	-0.247571	0.0516997	-0.0621876	-0.0269289	-0.187366	0.157715	-0.136556	-0.0816685	-0.0604401	-0.0954076	-0.164634	-0.0210085	-0.130062	-0.162278
AKR7A2	Aflatoxin B1 aldehyde reductase member 2	O43488	0.00296363	-0.0598875	-0.0528925	-0.0299768	-0.0270166	0.0299107	0.0258759	-0.0812722	-0.00447355	-0.0966326	-0.0524616	-0.0673133	-0.0198531	-0.00268852	-0.0760365	-0.0927551	-0.138718	0.033745	-0.0362507	-0.0207662	-0.022901	-0.0366636	-0.0497856	0.0939876	-0.0420707	-0.110777	-0.0418424	-0.0160576	-0.0232899
NACA	Nascent polypeptide-associated complex subunit alpha, muscle-specific form	E9PAV3	0.00296363	-1.11303	-1.13751	-1.1061	-1.11215	0.00692973	0.0253576	-1.22815	-1.0654	-0.943017	-1.24602	-1.16328	-1.08611	-1.04916	-0.981877	-1.48705	-1.17401	-1.12966	-1.09639	-1.03355	-0.955122	-1.28604	-1.14461	-0.904882	-0.91665	-1.32617	-1.33271	-1.06759	-1.1542
DDT	D-dopachrome decarboxylase	Q53Y51	0.00296672	NaN	NaN	NaN	NaN	NaN	NaN	NaN	NaN	NaN	NaN	NaN	NaN	NaN	NaN	NaN	NaN	NaN	NaN	NaN	NaN	NaN	NaN	NaN	NaN	NaN	NaN	NaN	NaN
TRAM1	Translocating chain-associated membrane protein	G3XAN4	0.00296672	0.0891612	0.07441	0.105397	0.14509	0.0162354	0.0706801	0.0991011	0.0715289	0.157789	0.0792212	-0.0188256	-0.114637	0.0992722	-0.0440848	0.242591	0.186421	0.0326556	0.101887	0.0316173	0.345409	0.41008	0.145634	0.0152389	0.0651592	0.197082	0.153133	0.0648616	0.0226857
HNRNPM	Heterogeneous nuclear ribonucleoprotein M	P52272	0.00296672	-1.01541	-1.03471	-0.929804	-0.909011	0.0856061	0.125704	-1.01614	-0.892024	-1.02455	-1.17954	-0.946788	-1.06784	-0.949245	-0.750833	-1.56807	-1.19015	-1.01468	-0.816719	-0.923646	-0.462595	-0.995483	-1.1183	-0.935962	-1.12951	-0.879246	-0.886078	-0.75929	-1
UGP2	UTP--glucose-1-phosphate uridylyltransferase	Q16851	0.00298713	-0.274029	-0.357177	-0.245739	-0.280544	0.0282894	0.076633	-0.507288	-0.676321	-0.637021	-0.148112	-0.781156	-0.283182	-0.11051	-0.22129	-0.0892649	-0.354442	-0.21266	-0.264875	-0.30464	-0.134791	-0.33875	-0.154292	-0.261886	-0.532414	-0.153795	-0.639498	-0.0557789	-0.229592
APMAP	Adipocyte plasma membrane-associated protein	Q9HDC9	0.00311891	-0.0371021	-0.0562456	-0.0324721	-0.0610998	0.00462998	0.00485415	0.0736688	-0.0145779	0.10112	-0.216782	-0.0196449	-0.0731451	-0.0199823	-0.0542219	-0.231718	-0.0581502	0.0346786	-0.196192	-0.0513945	-0.198431	-0.0791542	-0.0969917	0.0238133	0.0840095	0.0800024	-0.435739	-0.0135497	0.0764374
DNAJC3	DnaJ homolog subfamily C member 3	A8KA82	0.0031221	0.0987594	0.103123	0.0760691	0.0440027	0.0226903	0.0591203	0.101442	0.142455	-0.0353421	0.0960767	0.0538585	-0.107642	0.31931	0.173434	0.308021	0.0866539	-0.0417785	0.140989	0.122832	-0.0109617	0.297815	-0.303637	-0.174603	0.0298154	0.197131	0.0840152	0.129498	0.0681229
UQCRC1	Cytochrome b-c1 complex subunit 1, mitochondrial	P31930	0.0031221	-0.301202	-0.330517	-0.642205	-0.608446	0.341003	0.277929	-0.0776269	-0.277427	-0.348063	-0.316017	-0.654485	-0.291335	-0.118425	-0.343231	-0.311069	-0.653064	-0.291118	-0.284345	-1.00881	-0.595358	-0.689053	-0.860616	-0.840833	-0.510527	-0.295134	-0.773399	-0.293926	-0.216802
COPA	Coatomer subunit alpha	P53621	0.00317894	-1.15516	-1.18822	-1.2121	-1.24385	0.0569424	0.0556366	-1.55578	-1.10638	-1.19915	-1.20859	-1.13895	-1.11573	-1.39314	-1.17137	-1.1831	-1.03634	-1.01156	-1.13848	-1.16867	-1.40199	-1.38442	-1.01714	-1.45143	-1.00584	-1.25553	-1.47385	-1.14441	-1.13523
HSPA5	78 kDa glucose-regulated protein	P11021	0.00323225	-1.01468	-1.13898	-0.990458	-0.99383	0.0242216	0.145153	-1.0429	-0.785993	-0.887511	-1.20116	-0.929382	-1.2995	-1.83721	-1.22106	-1.70815	-0.986463	-0.84239	-0.926075	-0.909688	-0.97113	-1.00979	-0.958587	-0.860902	-1.31135	-1.09521	-0.671207	-1.04069	-1.10974
LPP	Lipoma-preferred partner	Q93052	0.00334484	0.0665037	0.0771621	0.0798174	0.0766467	0.0133137	0.00051536	0.158381	0.173991	0.00115985	0.0451033	-0.0590396	0.0736369	0.139356	0.0584232	-0.0150603	0.17401	0.0593705	0.116613	0.0188153	0.11203	0.0440927	0.126522	0.0476046	0.135573	0.0335331	0.142669	-0.0350266	0.140654
OGT	UDP-N-acetylglucosamine--peptide N-acetylglucosaminyltransferase 110 kDa subunit	O15294	0.00346899	NaN	NaN	NaN	NaN	NaN	NaN	NaN	NaN	NaN	NaN	NaN	NaN	NaN	NaN	NaN	NaN	NaN	NaN	NaN	NaN	NaN	NaN	NaN	NaN	NaN	NaN	NaN	NaN
SEC31A	Protein transport protein Sec31A	D6REX3	0.00360243	0.0167088	0.0179506	0.0909359	0.0623483	0.0742271	0.0443977	-0.133785	-0.0331814	0.149127	-0.103476	-0.0670427	-0.0593932	0.095905	0.0569911	0.0977395	0.115475	0.120621	-0.0235735	0.30529	0.188996	0.326327	0.107748	-0.459641	0.0874178	0.0623491	-0.0845836	0.094454	-0.0048741
LZIC	Protein LZIC	Q8WZA0	0.00361986	0.0605491	0.0580825	0.0089737	0.0277607	0.0515754	0.0303217	0.0787831	0.00414876	-0.151161	0.0396444	-0.00585014	0.216862	0.0972679	0.042315	-0.000817155	0.0995317	0.127405	0.148859	-0.00731502	0.213592	-0.0712804	0.0546429	-0.018309	0.0252624	0.12201	-0.126384	-0.0246355	0.110023
SARNP	SAP domain-containing ribonucleoprotein	P82979	0.00362695	-0.426603	-0.431154	-0.442483	-0.517565	0.0158803	0.0864113	-0.291329	-0.383585	-0.689514	-0.370203	-0.581297	-0.469621	-0.483106	-0.252901	-0.495459	-0.619068	-0.304626	-0.233137	-0.381168	-0.904852	-0.910276	-0.319716	-0.432818	-0.380299	-0.319946	-0.452149	-0.54669	-0.527738
SRSF1	Serine/arginine-rich splicing factor 1	J3KTL2	0.00363163	-0.892254	-0.910651	-0.935215	-0.935713	0.0429613	0.0250619	-1.08761	-0.762501	-0.985459	-1.0935	-1.13584	-0.971018	-0.897732	-0.860702	-0.633332	-0.748817	-0.864527	-0.886776	-0.860917	-1.07625	-0.719748	-1.0717	-0.802223	-0.890048	-0.980383	-1.09622	-1.00146	-0.858175
CYB5R3	NADH-cytochrome b5 reductase 3	P00387-2	0.00376301	-0.128099	-0.136855	-0.106387	-0.101643	0.0217117	0.0352113	-0.129442	-0.0656396	-0.0337464	-0.0907367	-0.0559471	-0.332197	-0.176915	-0.132197	-0.0837657	-0.126757	-0.148278	-0.266636	-0.218475	-0.157239	-0.0669106	-0.22906	-0.151937	-0.122825	0.0748058	-0.0899501	0.00655859	-0.0614024
VDAC3	Voltage-dependent anion-selective channel protein 3	Q9Y277	0.00380404	-0.00541247	0.00206576	0.0238192	-0.00801889	0.0292317	0.0100846	0.0356762	-0.15524	-0.0569801	0.0247249	-0.0288634	-0.0181855	0.0193054	0.319716	0.031312	-0.116249	-0.0377878	0.00736052	-0.0413197	0.0400338	0.0659973	0.00151695	-0.225351	0.0993068	0.00760468	-0.172327	0.0672162	0.0771335
ERP29	Endoplasmic reticulum resident protein 29	P30040	0.00380404	0.0078555	0.0116023	0.00708458	0.00474054	0.000770925	0.00686174	-0.01823	0.00584304	-0.00777983	0.0109278	0.00986796	-0.0220968	0.0594913	-0.0674451	0.046891	0.0205238	-0.0412825	0.142517	-0.00625877	-0.0410549	-0.136042	0.137396	0.132541	0.0386918	-0.119841	-0.0123393	0.0338843	0.0204279
SRPR	Signal recognition particle receptor subunit alpha	P08240	0.00393051	-0.65166	-0.658033	-0.495929	-0.504951	0.155732	0.153082	-0.338936	-0.619985	-0.663728	-0.48231	-0.841538	-0.639593	-0.681365	-0.402632	-0.869412	-0.901456	-0.821053	-0.634385	-0.462512	-0.376251	-0.498301	-0.493557	-0.723054	-0.415596	-0.508151	-0.56897	-0.321641	-0.681478
FTH1	Ferritin heavy chain	P02794	0.00395996	-0.289637	-0.290897	-0.247254	-0.293291	0.0423831	0.00239389	-0.32445	-0.40344	-0.151894	-0.309494	-0.352192	-0.0551861	-0.49631	-0.214981	-0.267364	-0.262573	-0.26978	-0.383097	-0.107521	-0.431947	-0.327595	-0.24206	-0.274858	-0.204149	-0.252448	-0.639712	-0.227688	-0.22493
AP1M1	AP-1 complex subunit mu-1	Q9BXS5	0.0040053	-0.0922964	-0.101126	-0.161509	-0.156522	0.0692124	0.0553965	-0.102971	-0.199731	0.000390744	-0.155975	-0.0816216	0.059937	0.0252218	-0.0766331	-0.266036	-0.154216	-0.059105	-0.202771	0.0561218	-0.362449	-0.430729	0.0652624	0.0784497	-0.183289	-0.0655215	-0.179912	-0.143106	-0.40005
SMBP	Transmembrane 9 superfamily member 3	Q96JZ5	0.00403617	NaN	NaN	NaN	NaN	NaN	NaN	NaN	NaN	NaN	NaN	NaN	NaN	NaN	NaN	NaN	NaN	NaN	NaN	NaN	NaN	NaN	NaN	NaN	NaN	NaN	NaN	NaN	NaN
FEN1	Flap endonuclease 1	Q6FHX6	0.00405823	-0.850819	-0.799251	-0.721271	-0.703917	0.129549	0.0953338	-0.868272	-0.900783	-0.45382	-1.21403	-1.01156	-1.03183	-0.833366	-0.656088	-0.440117	-1.07806	-0.511269	-0.591827	-0.768905	-0.724614	-0.422124	-0.691028	-1.00404	-0.49923	-0.786461	-0.717927	-0.488186	-0.936657
MCCC1	Methylcrotonoyl-CoA carboxylase subunit alpha, mitochondrial	Q96RQ3	0.00408566	-0.0464521	-0.0526148	-0.0094129	-0.0106886	0.0370392	0.0419262	-0.0326458	-0.300976	0.0572441	-0.042345	-0.14835	0.130341	-0.0526951	-0.125548	-0.0505592	-0.0688877	-0.03562	0.0386635	-0.0615585	-0.0491548	-0.0144252	-0.0783334	-0.00440061	0.00970582	0.0722544	-0.0292482	0.025528	0.0227468
GNPDA1	Glucosamine-6-phosphate isomerase 1	P46926	0.00408566	0.117668	0.114225	0.0593345	0.0830117	0.0583336	0.0312131	0.100128	0.0486539	0.164126	0.14532	0.209301	-0.0801973	0.101164	0.119431	0.110963	0.115905	0.179947	0.155954	-0.0160149	0.241462	0.062777	0.112477	0.040795	0.166936	0.10799	0.0361054	0.0558919	0.0216969
ACOT1	Acyl-coenzyme A thioesterase 1	E9KL42	0.00415936	0.0746918	0.0359831	0.157726	0.139167	0.0830345	0.103184	0.0934151	0.151831	0.0707945	0.0596188	-0.0649718	-0.095417	0.0785891	-0.276671	0.149202	0.190654	0.167531	-0.0927793	0.12511	0.190343	0.0112498	0.0568453	0.244152	0.224543	0.029153	0.238341	-0.0236203	0.295553
PLD3	Phospholipase D3	Q8IV08	0.00428114	0.00308814	-0.00542512	0.00174483	-0.000383967	0.00134331	0.00504115	0.0597023	-0.0712259	0.00835914	-0.122282	-0.0123926	0.10772	-0.00218286	0.0508377	0.108556	-0.0634966	0.0316314	-0.160327	-0.0555467	-0.010231	0.0137206	-0.0482265	0.0268784	0.129049	0.0932354	-0.123392	-0.085405	0.0560777
S100A13	Protein S100-A13	Q99584	0.00428114	-0.0489232	-0.0599956	-0.112496	-0.103399	0.0635729	0.0434036	-0.130804	0.0944114	0.0129401	-0.0042919	-0.044605	-0.21477	0.0910936	-0.253638	-0.0346206	-0.112238	-0.0532415	-0.0701834	-0.169551	0.0575009	-0.249726	0.0263389	-0.110032	-0.183235	-0.231327	-0.11496	0.0345925	-0.0935937
SLC25A1	Tricarboxylate transport protein, mitochondrial	Q6LAP8	0.00428616	-0.344282	-0.329545	-0.333947	-0.291754	0.0103351	0.0377911	-0.359648	-0.294051	-0.266095	-0.348355	-0.520428	-0.500429	-0.404374	-0.359553	-0.340209	-0.229613	-0.0985561	-0.233233	-0.532551	0.0282758	-0.496243	-0.320233	-0.506855	-0.0850718	-0.110371	-0.34766	-0.154687	-0.392145
ME2	NAD-dependent malic enzyme, mitochondrial	P23368	0.00428616	-0.157921	-0.143031	-0.124993	-0.140959	0.0329275	0.00207202	-0.206334	-0.0810824	-0.0860419	-0.0658402	-0.150504	-0.310046	-0.165338	-0.179079	-0.275606	-0.044425	-0.225052	0.0729741	-0.195051	-0.374345	-0.00159155	0.00449091	-0.166466	-0.0835212	-0.276744	-0.0285475	-0.252546	-0.0352706
XPOT	Exportin-T	O43592	0.00447292	-0.424177	-0.386579	-0.293483	-0.292607	0.130694	0.0939713	-0.36635	-0.337651	-0.25563	-0.436677	-0.479847	-0.411677	-0.491941	-0.240715	-0.494221	-0.461536	-0.217385	-0.445314	-0.380216	-0.260655	-0.350601	-0.184778	-0.160104	-0.289515	-0.297451	-0.430457	-0.262847	-0.309449
ZNF207	BUB3-interacting and GLEBS motif-containing protein ZNF207	J3QRS9	0.00447292	-0.829636	-0.851744	-0.827014	-0.849603	0.00262225	0.00214099	-0.829663	-0.819733	-0.751591	-0.893155	-0.93907	-0.745757	-1.15838	-0.971868	-0.885325	-0.82961	-0.720569	-0.676202	-0.677561	-0.704131	-1.19907	-0.835436	-0.818592	-1.00185	-0.853787	-0.747459	-0.857186	-0.800962
HIST1H1B	Histone H1.5	P16401	0.0045616	0.0406806	0.0464372	0.108086	0.129879	0.0674053	0.0834422	-0.056661	-0.0350916	0.0106543	-0.0794106	0.180318	0.0707069	0.0991871	-0.0599653	0.0961959	0.142127	0.00266966	0.186517	-0.169053	0.596241	0.0638057	-0.0459985	0.162143	0.109876	0.224362	0.192606	0.058516	0.106296
KIAA0196	WASH complex subunit strumpellin	Q53EL1	0.0045616	-0.251974	-0.226275	-0.177454	-0.186963	0.0745204	0.039312	-0.0667929	-0.0516855	-0.281238	-0.264479	-0.368401	-0.277232	-0.084477	-0.286672	-0.221564	-0.23947	-0.127635	-0.445653	-0.228809	0.0281918	-0.218095	-0.0706219	-0.300412	-0.14764	-0.207268	-0.561245	-0.132631	-0.0311015
BROX	BRO1 domain-containing protein BROX	Q5VW32	0.0045616	0.102678	0.0995693	0.119724	0.147666	0.0170468	0.0480962	0.172991	0.011616	0.100486	0.139035	0.0611368	0.106177	0.0681013	0.181312	0.0305634	0.104869	-0.000820223	0.219363	0.137282	0.472358	0.1006	0.0456948	0.122463	0.116986	0.123574	0.108213	0.106793	0.142691
STT3B	Dolichyl-diphosphooligosaccharide--protein glycosyltransferase subunit STT3B	Q8TCJ2	0.0046774	-0.357611	-0.358881	-0.209594	-0.247036	0.148017	0.111844	-0.238002	-0.500845	-0.446562	-0.235106	-0.375516	-0.696178	-0.422664	-0.152137	-0.509643	-0.153836	-0.236374	-0.339705	-0.170252	-0.162371	-0.238985	-0.13554	-0.368866	-0.180203	-0.142148	-0.46473	-0.239384	-0.367884
PNPO	Pyridoxine-5-phosphate oxidase	Q53FP0	0.00476798	-0.103449	-0.121395	-2.64802e-05	-0.0102009	0.103423	0.111194	-0.104639	-0.102259	-0.0226702	-0.272199	-0.116545	-0.223955	-0.0912953	-0.0294797	-0.275231	0.000556333	-0.0587553	-0.160262	-0.00140044	0.0118761	0.0167779	-0.010834	0.0303983	-0.0961369	0.00134748	0.0304407	-0.0263943	-0.0580839
NAGK	N-acetyl-D-glucosamine kinase	Q9UJ70	0.00480962	-0.0313684	-0.0666115	-0.0456734	-0.047508	0.014305	0.0191035	-0.107749	-0.013374	0.00261487	-0.0547798	-0.0369016	0.0329927	-0.225149	-0.238465	-0.144236	0.0332919	-0.0217482	-0.0258352	-0.0205269	0.168727	-0.139843	-0.0458304	0.0132974	-0.0833551	-0.0455164	-0.26993	0.00958215	-0.0616858
RRBP1	Ribosome-binding protein 1	A7BI36	0.0049841	0.00448093	0.0154859	0.00705976	-0.00753607	0.00257883	0.0230219	-0.0282207	-0.00986225	-0.0102023	-0.098814	0.062284	0.0472846	-0.0203717	-0.023796	0.0269249	0.0188241	0.106357	0.115423	-0.0138726	-0.0651395	0.0279921	0.044809	0.0511441	-0.0753059	-0.0261771	-0.106811	0.0514029	0.0365973
HNRPK	Heterogeneous nuclear ribonucleoprotein K	Q6IBN1	0.0049841	NaN	NaN	NaN	NaN	NaN	NaN	NaN	NaN	NaN	NaN	NaN	NaN	NaN	NaN	NaN	NaN	NaN	NaN	NaN	NaN	NaN	NaN	NaN	NaN	NaN	NaN	NaN	NaN
SERPINH1	Serpin H1	P50454	0.00506893	0.145986	0.0956674	0.144063	0.126235	0.00192254	0.0305674	-0.0480531	0.232302	0.163548	0.131592	-0.0264453	0.203955	-0.0284702	0.16038	0.238515	0.167324	-0.0113843	-0.0352556	0.216628	0.0917602	0.210051	0.0904877	0.22604	0.0329753	0.196367	0.237627	0.0258999	-0.0654892
USO1	General vesicular transport factor p115	O60763	0.0051049	NaN	NaN	NaN	NaN	NaN	NaN	NaN	NaN	NaN	NaN	NaN	NaN	NaN	NaN	NaN	NaN	NaN	NaN	NaN	NaN	NaN	NaN	NaN	NaN	NaN	NaN	NaN	NaN
TMED10	Transmembrane emp24 domain-containing protein 10	Q53GF9	0.00518297	-0.311428	-0.277659	-0.220158	-0.199558	0.0912699	0.0781009	-0.419652	-0.0243026	-0.537997	-0.221113	-0.0671644	-0.307134	0.0587173	-0.457531	-0.195772	-0.315723	-0.499179	-0.345062	-0.0809873	-0.247412	0.110612	-0.15032	-0.238761	-0.283222	-0.230208	-0.461039	-0.204139	-0.210109
NASP	Nuclear autoantigenic sperm protein	P49321	0.00527725	-0.42961	-0.438277	-0.452275	-0.439825	0.0226648	0.00154797	-0.478278	-0.475336	-0.19579	-0.451368	-0.407852	-0.551038	-0.575008	-0.384382	-0.622169	-0.394761	-0.343871	-0.37947	-0.653001	-0.292627	-0.443608	-0.470527	-0.534211	-0.497152	-0.460942	-0.408659	-0.337469	-0.300054
MYL6	Myosin light polypeptide 6	P60660-2	0.00536393	0.082725	0.0570403	0.00293615	0.0209077	0.0797888	0.0361325	0.133124	-0.159189	0.155588	-0.202096	0.162716	-0.00799854	0.144096	-0.0449462	0.0323262	0.349525	0.174973	-0.0536342	0.0627228	0.0419716	0.143418	-0.0443295	0.18891	0.180151	-0.0703857	-0.16653	-0.0360993	-0.0907509
EIF2B1	Translation initiation factor eIF-2B subunit alpha	Q14232	0.00538436	-0.821894	-0.788494	-0.851726	-0.846239	0.0298312	0.0577445	-0.749333	-0.778569	-0.931589	-0.523719	-1.03251	-0.86522	-0.52003	-1.01606	-0.342652	-1.00182	-0.749029	-0.951402	-0.652937	-0.809184	-0.842278	-0.860726	-0.842992	-0.860459	-0.893997	-0.886782	-1.04605	-0.766979
SEC23A	Protein transport protein Sec23A	Q15436	0.00538436	0.012882	0.0124989	-0.00661815	-0.057273	0.0195001	0.0697719	0.251488	-0.0227423	0.0175707	0.0300127	0.0274734	-0.0446021	-0.171624	0.0756362	-0.0405155	-0.00610454	0.0252018	0.00819329	0.165453	-0.531472	0.0124285	-0.043567	-0.118783	-0.0256648	-0.170894	0.0658502	0.0241144	0.049806
RNPS1	RNA-binding protein with serine-rich domain 1	H3BV80	0.00538436	-0.703234	-0.722308	-0.722869	-0.718495	0.0196347	0.00381368	-0.683631	-0.669573	-0.659754	-0.509934	-0.559845	-0.559255	-0.776756	-0.722837	-1.00193	-0.763132	-0.951241	-0.809817	-0.610524	-0.828454	-0.758984	-0.788066	-0.901214	-0.721282	-0.72138	-0.617113	-0.724359	-0.513571
ENO2	Gamma-enolase	Q6FHV6	0.00550674	-0.011266	-0.000634616	0.00484234	-0.00315746	0.0161084	0.00252284	0.0239415	0.0247612	-0.0234952	0.0939184	-0.0405864	0.0619684	-0.134222	-0.0349498	0.0925442	-0.0436837	0.000963115	-0.0287755	-0.018821	0.0247691	-0.134151	-0.00428086	-0.114345	0.10542	0.0720486	0.0792309	-0.0554115	0.0139655
RPS7	40S ribosomal protein S7	P62081	0.00564949	-0.668285	-0.664746	-0.667105	-0.701813	0.0011799	0.0370671	-0.824241	-0.866627	-0.76709	-0.615987	-0.449804	-0.6179	-0.735844	-0.669303	-0.366322	-0.667267	-0.567251	-0.829313	-0.782755	-0.619033	-0.527619	-0.927853	-0.613249	-0.57695	-0.550329	-0.727728	-0.715178	-0.977435
ACO1	Cytoplasmic aconitate hydratase	P21399	0.00594383	0.113088	0.111805	0.0946008	0.114063	0.0184874	0.00225874	0.109449	0.211221	0.0866755	0.158979	0.127684	0.114843	0.111333	0.0571005	0.0570421	0.1728	0.0040582	0.13047	0.0560443	0.164758	0.346972	-0.0445964	0.0710369	0.0481406	0.0383123	0.205302	0.118165	0.136499
RAB3GAP2	Rab3 GTPase-activating protein non-catalytic subunit	Q9H2M9	0.00594383	-0.133579	-0.151433	-0.0583897	-0.0614641	0.0751895	0.0899687	-0.618995	-0.146105	-0.151485	-0.0474731	-0.412261	-0.142842	0.0663103	-0.0618973	-0.0489341	-0.124317	-0.168436	0.0392415	-0.0471346	0.0220115	0.112037	-0.102585	-0.218248	-0.100061	-0.0696448	-0.215438	-0.0179352	0.0223562
RPN1	Dolichyl-diphosphooligosaccharide--protein glycosyltransferase subunit 1	Q6IBR0	0.00604038	-1.02739	-1.00347	-1.06788	-1.07403	0.0404936	0.0705548	-1.10775	-0.898523	-1.02637	-1.07339	-1.02841	-0.942322	-0.83751	-0.868935	-1.26881	-0.923276	-1.03711	-1.02925	-0.847721	-1.44331	-1.24033	-1.15864	-0.931202	-1.10291	-1.03285	-0.918585	-0.941885	-1.12283
N/A	cDNA FLJ60424, highly similar to Junction plakoglobin	B4DE59	0.00608688	NaN	NaN	NaN	NaN	NaN	NaN	NaN	NaN	NaN	NaN	NaN	NaN	NaN	NaN	NaN	NaN	NaN	NaN	NaN	NaN	NaN	NaN	NaN	NaN	NaN	NaN	NaN	NaN
ABRACL	Costars family protein ABRACL	Q9P1F3	0.00613652	0.0683551	0.100731	0.116736	0.103864	0.0483806	0.0031329	0.125145	0.060828	0.023592	0.0694284	0.294735	0.144949	0.042561	0.0617468	0.0371466	0.0672817	0.140031	0.141331	0.0867318	0.216194	0.110547	0.135382	0.00204112	0.0134278	0.0651694	0.152701	0.122924	0.133524
AATF	Protein AATF	Q9NY61	0.00613652	-0.436324	-0.488215	-0.466928	-0.423558	0.0306039	0.0646569	-0.374912	-0.385285	-0.655742	-0.394409	-0.608627	-0.393128	-0.47824	-0.696729	-0.346793	-0.57048	-0.307198	-0.647032	-0.524123	-0.46478	-0.288123	-0.543206	-0.52771	-0.37561	-0.348365	-0.217588	-0.469076	-0.476996
DPM1	Dolichol-phosphate mannosyltransferase subunit 1	Q5QPK2	0.00613652	-0.486902	-0.434643	-0.158807	-0.160174	0.328095	0.27447	-0.644892	-0.456233	-0.588657	-0.520398	-0.584318	-0.517571	-0.306016	-0.0583097	-0.556152	-0.334758	-0.200837	-0.447581	-0.286481	-0.0227323	-0.142453	0.0847689	0.0817874	-0.294384	-0.216949	-0.503581	-0.175161	-0.126551
SELENBP1	Selenium-binding protein 1	Q13228	0.00615907	-0.222847	-0.196659	-0.231647	-0.262931	0.00880001	0.066272	-0.301097	-0.0870729	-0.0795882	-0.21797	-0.259924	-0.0427821	-0.0421726	-0.233208	-0.227724	-0.489314	-0.262198	-0.116853	-0.0673485	-0.168103	-0.619547	-0.172493	-0.420376	-0.415099	-0.279245	-0.220302	-0.0238016	-0.242992
BCAP31	B-cell receptor-associated protein 31	Q53HT6	0.00615907	NaN	NaN	NaN	NaN	NaN	NaN	NaN	NaN	NaN	NaN	NaN	NaN	NaN	NaN	NaN	NaN	NaN	NaN	NaN	NaN	NaN	NaN	NaN	NaN	NaN	NaN	NaN	NaN
HYOU1	Hypoxia up-regulated protein 1	Q9Y4L1	0.00615907	-1.12002	-1.11633	-1.01726	-1.03438	0.102757	0.0819493	-1.01278	-1.1135	-1.11077	-1.30096	-1.19736	-1.12654	-0.881441	-0.90382	-1.29981	-1.32915	-1.18854	-0.931238	-1.00263	-1.08365	-1.00298	-1.25513	-1.03154	-0.906953	-0.713184	-1.0415	-0.907954	-1.39824
GDI1	Rab GDP dissociation inhibitor alpha	P31150	0.00615907	NaN	NaN	NaN	NaN	NaN	NaN	NaN	NaN	NaN	NaN	NaN	NaN	NaN	NaN	NaN	NaN	NaN	NaN	NaN	NaN	NaN	NaN	NaN	NaN	NaN	NaN	NaN	NaN
PDPR	Pyruvate dehydrogenase phosphatase regulatory subunit, mitochondrial	B4DZL5	0.00615907	-0.0826349	-0.0878134	-0.0399251	-0.0552651	0.0427097	0.0325483	-0.319225	-0.250252	-0.0503133	0.113845	-0.0164224	-0.114956	0.0440835	-0.154228	-0.15146	0.061137	0.0175083	-0.233478	-0.0491661	0.061057	-0.0981469	0.0590095	-0.20243	0.0324922	0.0404957	-0.268699	-0.0965803	-0.0306841
PDXK	Pyridoxal kinase	O00764	0.00615907	-0.113526	-0.135207	-0.0589241	-0.0882374	0.0546016	0.0469693	0.0244564	-0.0431894	-0.101012	-0.263491	0.0165059	-0.382826	-0.12768	-0.254817	-0.164601	-0.107744	-0.0987747	-0.119307	-0.272927	-0.264826	-0.0732614	0.0129112	0.0206073	-0.0674787	-0.194352	-0.0503695	-0.0210957	0.0284181
HNRNPH3	Heterogeneous nuclear ribonucleoprotein H3	P31942	0.00615907	-0.233091	-0.239144	-0.26188	-0.218088	0.0287885	0.0210564	0.0690443	-0.456034	-0.479292	-0.401791	-0.229352	-0.171284	0.0875643	-0.28358	-0.227864	-0.339037	-0.201271	-0.23683	-0.379854	0.0720592	-0.252979	-0.19747	-0.11491	-0.301374	-0.27078	-0.28263	-0.341428	-0.111509
FAM83H	Protein FAM83H	Q6ZRV2	0.00626355	-0.1771	-0.208627	-0.218757	-0.223369	0.041657	0.0147415	-0.318418	-0.0513635	-0.39703	-0.162072	-0.0357381	-0.427894	-0.242927	-0.192128	-0.118245	-0.359303	-0.13601	-0.0623997	-0.155693	-0.351021	-0.366723	-0.166218	-0.150752	-0.299761	-0.159893	-0.274479	-0.0378515	-0.271296
GMPPA	Mannose-1-phosphate guanyltransferase alpha	Q96IJ6	0.0063327	0.14922	0.178843	0.124554	0.151771	0.024666	0.027072	0.143321	0.117552	0.110556	0.179778	0.155119	0.337459	0.302702	0.298305	0.121189	0.0590712	0.119832	0.201228	0.0992253	0.282301	0.302209	0.0495393	0.181044	0.0963331	0.240522	0.0259065	0.149883	0.0907435
PARVA	Alpha-parvin	J3KNQ4	0.00639383	-0.0519582	-0.10738	-0.0377479	-0.102514	0.0142102	0.00486599	-0.144915	-0.477793	-0.354179	-0.0635071	0.0469356	-0.192709	-0.0265178	0.075479	-0.243791	0.0705278	0.0623204	-0.0404093	-0.191601	0.165694	-0.268548	0.156982	0.0153011	-0.0298668	-0.0966069	-0.737552	-0.0456291	0.00668934
NDRG3	Protein NDRG3	Q9UGV2	0.00639383	0.0734017	0.0755604	0.057589	0.0330591	0.0158126	0.0425013	0.0578862	0.286526	0.0161459	0.100276	0.135529	0.0889171	0.187965	-0.0582445	-0.0102577	0.0523018	0.172166	-0.122485	0.0381417	0.200221	0.230762	0.0348009	-0.286538	0.0770363	0.171431	0.0867775	-0.13736	-0.0846813
DDX5	Probable ATP-dependent RNA helicase DDX5	J3KTA4	0.00639383	-0.472913	-0.428718	-0.504105	-0.484811	0.0311914	0.0560924	-0.275808	-0.631212	-0.304392	-0.518388	-0.64784	-0.543731	-0.203965	-0.0767629	-0.359794	-0.524718	-0.630566	-0.427439	-0.634372	-0.373666	-0.590151	-0.552975	-0.791351	-0.465986	-0.122004	-0.542223	-0.441562	-0.333816
STT3A	Dolichyl-diphosphooligosaccharide--protein glycosyltransferase subunit STT3A	P46977	0.00657808	-0.360773	-0.333027	-0.209359	-0.186245	0.151414	0.146782	-0.357286	-0.625093	-0.546664	-0.269927	-0.665352	-0.489778	-0.0624664	0.0558188	-0.159671	-0.5086	-0.00304104	-0.36426	-0.133072	0.399235	-0.243346	0.0262995	-0.388984	-0.479564	0.125961	-0.579989	-0.175372	-0.413614
DLG1	Disks large homolog 1	Q12959-4	0.00658459	-0.0228455	0.00147519	0.0788334	0.085022	0.101679	0.0835468	-0.0388448	-0.157435	-0.207657	0.0596612	-0.0159369	-0.0297541	-0.0562181	0.0929423	0.0942044	0.440445	-0.272796	0.109091	0.126669	0.285757	-0.0319183	0.0176821	-0.0491764	0.111072	0.196519	0.0718331	0.0359477	0.0858337
ERLIN2	Erlin-2	E5RHW4	0.00661093	-0.0138072	-0.0169523	-0.0158166	-0.0141006	0.00200938	0.00285162	0.0343691	-0.013622	0.0523912	-0.195955	-0.126543	0.00345297	-0.0139925	0.181308	-0.0391862	-0.0878548	-0.0245781	0.0267844	-0.0320313	0.0123218	-0.00697618	-0.024657	0.0177211	-0.193242	-0.0879868	0.19048	0.0747066	-0.0913427
BTF3L4	Transcription factor BTF3 homolog 4	Q6PJ77	0.00661093	-0.380865	-0.386147	-0.377734	-0.406485	0.00313092	0.0203374	-0.545259	-0.25739	-0.479138	-0.659669	-0.374335	-0.297421	-0.125767	-0.461756	-0.471388	-0.385463	-0.199914	-0.376267	-0.336665	-0.543273	-0.373392	-0.480945	-0.320355	-0.382077	-0.426637	-0.311153	-0.360257	-0.530093
SERBP1	Plasminogen activator inhibitor 1 RNA-binding protein	Q8NC51-3	0.00661093	-0.479669	-0.489436	-0.446614	-0.471825	0.0330548	0.0176109	-0.293638	-0.56	-0.275721	-0.455741	-0.46003	-0.33518	-0.767429	-0.623371	-0.551715	-0.400773	-0.650325	-0.499308	-0.769086	-0.478962	-0.445877	-0.501363	-0.599866	-0.447064	-0.310866	-0.289272	-0.429731	-0.446164
MPST	3-mercaptopyruvate sulfurtransferase	J3KPV7	0.00680732	-0.037178	-0.0473063	-0.0306036	-0.0447217	0.00657449	0.00258458	-0.0132114	0.036622	0.169702	-0.0508555	0.0142266	-0.0235006	-0.235807	-0.0188399	-0.0875361	-0.204672	-0.0716637	-0.0821403	0.0777403	0.063946	-0.247866	0.00208265	0.107153	-0.186845	-0.0889488	-0.0579939	-0.00321323	-0.113271
SURF4	Surfeit locus protein 4	Q5T8U5	0.00683605	-0.118268	-0.112118	-0.0633306	-0.151983	0.0549373	0.0398648	-0.341431	-0.125323	-0.111213	-0.110172	-0.270663	0.0255275	-0.325232	-0.0577208	-0.130769	0.126429	0.159339	-0.184185	-0.0136247	-0.0166125	-0.559494	-0.311494	-0.114035	-0.00147417	-0.0838844	-0.366045	-0.0103849	-0.0427769
C19orf10	UPF0556 protein C19orf10	Q969H8	0.00694889	-0.124158	-0.11644	-0.202072	-0.177552	0.0779145	0.061112	-0.0367274	-0.126182	-0.0262475	-0.122134	-0.16656	-0.25211	0.0545243	-0.141024	-0.121176	-0.254452	-0.146258	-0.0589275	-0.198058	-0.148894	-0.275208	-0.206086	-0.26594	-0.110782	-0.338636	0.109646	-0.124552	-0.217006
NDUFB1	NADH dehydrogenase [ubiquinone] 1 beta subcomplex subunit 1	O75438	0.00694889	-0.104728	-0.0953441	-0.0432515	-0.043955	0.0614768	0.0513891	-0.205474	-0.0408732	-0.0520773	-0.0967076	-0.071553	-0.112749	9.4e-05	-0.113333	-0.215397	-0.146383	-0.115943	0.0262667	0.184463	-0.217896	-0.227326	-0.0212302	0.209323	-0.0208028	-0.0828507	-0.0321974	-0.176728	-0.0543055
AKAP12	A-kinase anchor protein 12	Q02952-3	0.00695247	-0.0348883	-0.025172	-0.0214696	-0.0219714	0.0134187	0.00320051	0.0569287	-0.0899644	0.108207	-0.157185	0.181791	0.00406571	-0.143335	0.0983735	-0.110264	-0.0198041	-0.0499726	-0.180904	0.00370328	0.0798269	-0.166804	-0.0272639	-0.0497382	-0.0156753	-0.0687524	-0.106978	0.0268184	0.105149
YWHAG	14-3-3 protein gamma	P61981	0.00695247	-0.108569	-0.115093	-0.0809296	-0.0902536	0.0276397	0.0248395	0.0519857	-0.0644423	0.025175	-0.262779	-0.248348	-0.256806	-0.0179256	-0.195388	-0.125688	-0.0914501	-0.196324	0.000873342	-0.258217	-0.13496	0.0612702	0.0710194	-0.0386294	0.050574	-0.0384045	-0.351524	-0.12323	-0.140435
SEC22B	Vesicle-trafficking protein SEC22b	O75396	0.00695247	NaN	NaN	NaN	NaN	NaN	NaN	NaN	NaN	NaN	NaN	NaN	NaN	NaN	NaN	NaN	NaN	NaN	NaN	NaN	NaN	NaN	NaN	NaN	NaN	NaN	NaN	NaN	NaN
HNRNPA2B1	Heterogeneous nuclear ribonucleoproteins A2/B1	P22626	0.00706808	-0.337265	-0.289963	-0.226576	-0.315666	0.110688	0.0257027	-0.282092	-0.375089	-0.381352	-0.312123	-0.362407	-0.52628	-0.167662	-0.00128504	-0.279837	-0.434028	-0.424261	0.0668565	-1.08996	-0.231678	-0.206046	-0.187883	-0.49391	-0.00879345	-0.448958	-0.221475	-0.413854	0.145895
TIAL1	Nucleolysin TIAR	Q01085-2	0.00707449	-0.266841	-0.266577	-0.184894	-0.229787	0.0819468	0.0367902	-0.338862	-0.392996	-0.150479	-0.148127	-0.227877	-0.497753	0.0360047	-0.535449	-0.156338	-0.590131	-0.305805	0.10889	-0.453668	-0.35574	-0.158803	-0.159895	0.0396612	-0.523628	-0.0157539	-0.209893	-0.333467	-0.126681
PCK2	Phosphoenolpyruvate carboxykinase [GTP], mitochondrial	Q16822	0.00715319	-0.0355585	-0.044015	-0.110965	-0.0893235	0.0754065	0.0453086	-0.0079771	-0.0584256	-0.0400089	0.0203104	-0.20524	-0.0311082	-0.100105	0.00655161	-0.0202857	-0.157145	-0.0802793	0.145533	-0.00618655	-0.131416	-0.0950101	0.0555662	-0.12692	-0.149908	-0.244652	-0.185071	-0.0484943	0.0388561
PSAP	Prosaposin	Q53FJ5	0.00715319	-0.143188	-0.155206	-0.0843075	-0.116065	0.0588803	0.0391409	-0.380332	0.0092983	-0.00425005	-0.273027	-0.184711	-0.273411	-0.382912	-0.0229395	-0.180992	-0.105384	0.0253717	-0.0891864	-0.00992095	-0.277927	-0.306197	-0.0771332	0.0537687	-0.174109	-0.0842282	-0.146369	-0.0541504	-0.0843869
UFL1	E3 UFM1-protein ligase 1	O94874	0.00715319	-0.465122	-0.451127	-0.439363	-0.412962	0.0257585	0.0381657	-0.477097	-0.526259	-0.602012	-0.356998	-0.715464	-0.657075	-0.253664	-0.380584	-0.20683	-0.453147	-0.150432	-0.633966	-0.53909	-0.466676	-0.50414	-0.343468	-0.257213	-0.544523	-0.270999	-0.473188	-0.31827	-0.412051
FAM3C	Protein FAM3C	Q92520	0.00720795	0.289545	0.291029	0.376978	0.379959	0.0874325	0.0889308	0.301565	0.21218	0.114405	0.132719	0.222405	0.343849	0.449115	0.225951	0.35277	0.467259	0.277526	0.3926	0.455655	0.612306	0.510049	0.19596	0.376517	0.439085	0.27459	0.337784	0.377439	0.220211
COPE	Coatomer subunit epsilon	O14579	0.0072157	-0.903571	-0.868579	-0.816015	-0.829164	0.0875558	0.0394145	-1.16984	-0.825535	-1.02631	-0.90917	-1.06371	-0.948393	-0.766566	-0.594479	-0.959121	-0.84837	-0.413486	-0.897971	-0.94557	-0.670421	-0.948155	-1.12335	-0.84968	-0.369568	-0.718365	-1.17627	-0.78235	-0.707915
COMT	Catechol O-methyltransferase	P21964-2	0.00726545	-0.23442	-0.244359	-0.257373	-0.259755	0.0229534	0.0153955	-0.238103	-0.212927	-0.21412	-0.230736	-0.333784	-0.204501	-0.0766356	-0.438096	-0.375543	-0.325328	-0.00977486	-0.272765	-0.334879	-0.217944	-0.340126	-0.377435	-0.0972991	-0.229913	-0.106535	-0.284833	-0.202257	-0.406328
FUBP3	Far upstream element-binding protein 3	Q96I24	0.00726545	0.0687495	0.0666159	0.149476	0.119921	0.0807264	0.0533053	0.0191049	0.14407	0.00733723	0.12953	-0.264696	0.211525	0.0967448	0.0407542	0.219029	0.287004	-0.0395075	-0.051505	-0.00374233	0.320503	0.205421	0.156317	-0.00809687	0.173122	0.142634	0.157916	0.00207	0.0530684
SEC61A1	Protein transport protein Sec61 subunit alpha isoform 1	B3KNF6	0.0072827	-1.09085	-1.10721	-1.15279	-1.13873	0.061939	0.0315275	-1.04338	-1.10005	-1.04119	-1.15527	-1.13764	-1.08166	-0.900649	-1.20015	-1.54008	-0.989268	-0.930354	-1.16681	-0.976109	-1.30765	-1.22479	-1.08079	-0.977294	-1.27929	-1.36591	-0.981088	-0.947507	-1.24691
TRAP1	Heat shock protein 75 kDa, mitochondrial	Q59EK6	0.00730124	-0.0523111	-0.0200098	-0.0206141	-0.0165887	0.031697	0.00342111	-0.0670068	-0.0510085	-0.0536137	-0.108871	-0.118719	0.0743401	0.21702	0.029537	0.0550802	-0.0788001	-0.0143931	-0.123683	-0.055716	0.0381966	-0.153211	-0.0593926	-0.0621536	0.0378116	0.0537712	0.0144877	-0.0784762	0.0987953
MECP2	Methyl-CpG-binding protein 2	P51608-2	0.00751339	NaN	NaN	NaN	NaN	NaN	NaN	NaN	NaN	NaN	NaN	NaN	NaN	NaN	NaN	NaN	NaN	NaN	NaN	NaN	NaN	NaN	NaN	NaN	NaN	NaN	NaN	NaN	NaN
LYPLA1	Acyl-protein thioesterase 1	Q6IAQ1	0.00753199	-0.0626413	-0.0630686	0.00727012	0.00161419	0.0699114	0.0646828	-0.0625419	0.000731595	-0.151025	-0.112983	-0.197242	-0.0735437	0.0447446	-0.412163	0.263408	0.000298629	0.00623209	-0.0627407	0.0289036	-0.277643	0.245483	-0.0143634	-0.213035	0.0887619	0.258167	0.0358534	-0.105946	-0.03004
SEL1L	Protein sel-1 homolog 1	Q9UBV2	0.00753199	0.0606655	0.0791169	0.0944104	0.108592	0.0337449	0.0294752	-0.0736125	0.0214418	0.0392777	0.0199215	0.0820532	0.239748	0.182752	0.15842	0.233401	-0.0650489	0.208467	-0.0974191	0.127447	0.356311	0.319668	-0.154433	-0.0426361	0.16597	0.195053	0.0613742	0.022386	0.0347799
TPI1	Triosephosphate isomerase	P60174-1	0.00765292	-0.718108	-0.712144	-0.844492	-0.753182	0.126384	0.0410377	-0.597058	-1.0711	-1.02605	-0.916273	-0.913353	-0.500212	-0.455472	-0.691154	-0.215527	-1.10739	-0.307078	-0.745062	-0.912722	-0.639842	-0.888174	-0.455447	-0.83541	-0.29564	-0.524705	-1.16598	-0.853575	-0.960324
TAGLN2	Transgelin-2	P37802	0.00765292	0.0335465	0.00514537	-0.0959298	-0.0819524	0.129476	0.0870978	-0.0308798	0.0876437	0.122488	0.0222339	-0.172964	0.00420064	-0.0424715	-0.329935	0.131116	0.141775	0.0836783	0.0448592	-0.171023	-0.0945873	-0.098751	-0.0233809	0.00997445	-0.165599	-0.178172	0.0643041	-0.0972723	-0.0650168
RBM14	RNA-binding protein 14	Q96PK6	0.00772729	-0.916383	-0.965055	-0.891855	-0.868829	0.0245271	0.0962254	-0.872615	-1.17118	-1.19666	-0.975553	-0.910547	-1.13111	-0.803673	-0.882845	-0.71128	-0.8544	-1.14858	-0.922218	-0.87958	-0.941374	-0.709547	-1.10595	-0.904131	-1.12423	-0.567966	-0.845396	-0.665234	-0.944885
LARP4B	La-related protein 4B	Q92615	0.00772729	-0.0828958	-0.0667316	-0.0627684	-0.0814585	0.0201274	0.0147269	-0.0753435	0.0340021	-0.287001	-0.0160155	-0.0904482	-0.142722	-0.114675	0.213195	0.00123921	-0.128965	-0.287853	0.0938077	-0.0390081	-0.269751	-0.0191616	-0.0865288	-0.100553	0.027322	-0.0137334	-0.249433	-0.108428	0.044689
SYAP1	Synapse-associated protein 1	B2RBI2	0.00794206	NaN	NaN	NaN	NaN	NaN	NaN	NaN	NaN	NaN	NaN	NaN	NaN	NaN	NaN	NaN	NaN	NaN	NaN	NaN	NaN	NaN	NaN	NaN	NaN	NaN	NaN	NaN	NaN
RABGGTA	Geranylgeranyl transferase type-2 subunit alpha	Q6FHF7	0.00806319	-1.04091	-1.04965	-1.10223	-1.07376	0.0613184	0.0241126	-0.937036	-0.962548	-0.988901	-1.20307	-1.07962	-1.0262	-1.05562	-0.986453	-1.13842	-1.11631	-1.02317	-1.07844	-1.13734	-1.205	-0.862783	-1.01115	-1.0916	-1.15632	-0.894697	-0.995321	-1.27055	-1.11285
PDHA1	Pyruvate dehydrogenase E1 component subunit alpha, somatic form, mitochondrial	P08559	0.00808101	NaN	NaN	NaN	NaN	NaN	NaN	NaN	NaN	NaN	NaN	NaN	NaN	NaN	NaN	NaN	NaN	NaN	NaN	NaN	NaN	NaN	NaN	NaN	NaN	NaN	NaN	NaN	NaN
PAK1IP1	p21-activated protein kinase-interacting protein 1	Q9NWT1	0.00839958	-0.992873	-0.993629	-1.09965	-1.02857	0.106779	0.0349451	-0.924472	-0.930007	-1.07908	-0.933527	-1.15428	-1.29512	-0.751863	-1.20086	-0.569422	-1.03062	-1.09917	-0.95513	-1.27668	-1.09632	-1.10895	-1.34084	-1.10298	-0.661378	-0.672696	-0.982276	-0.931296	-1.11232
RPS14	40S ribosomal protein S14	P62263	0.00839958	-0.907599	-0.904656	-0.967178	-0.98172	0.0595796	0.0770643	-0.748549	-0.92584	-0.869958	-0.999425	-0.785125	-0.889358	-0.998951	-1.11638	-0.873617	-0.958964	-0.931205	-0.758497	-0.751504	-0.817165	-0.959978	-1.26264	-0.974379	-0.998151	-1.17034	-0.841703	-1.09001	-0.951334
C11orf54	Ester hydrolase C11orf54	A8K718	0.00841344	0.180186	0.165835	0.214838	0.189382	0.0346529	0.0235465	0.0978152	0.0403366	0.0864479	0.037857	0.161145	0.23643	0.0382897	0.199226	0.273887	0.282715	0.319552	0.216323	0.222663	0.473319	0.489364	0.0851981	-0.0253376	0.213057	0.26844	-0.0716637	0.21662	0.0221603
GC	Vitamin D-binding protein	P02774	0.0086123	-0.0214772	0.00546851	-0.0135732	-0.0206355	0.00790397	0.026104	0.0270414	-0.0373153	0.0337997	-0.0496894	0.0640935	0.195654	-0.0500874	-0.0574141	-0.0662177	0.063021	-0.0516249	-0.00563907	0.0040765	-0.0196621	-0.0596535	0.120967	0.0829323	-0.156328	-0.145529	0.0324005	-0.00748435	-0.0580756
PMM2	Phosphomannomutase 2	O15305	0.0086123	-0.371984	-0.390322	-0.349529	-0.39258	0.0224547	0.00225788	-0.232078	-0.832382	-0.64165	-0.407046	-0.627701	-0.538629	-0.336922	-0.0874444	-0.259912	-0.0754485	-0.231367	-0.413281	-0.967704	0.0104161	-0.844373	-0.32016	-0.450287	-0.83526	0.00975812	-0.0626377	-0.0866506	-0.378899
CD81	CD81 antigen	E9PJK1	0.0086123	0.0315689	0.0366115	-0.0893032	-0.0741525	0.120872	0.110764	-0.084721	-0.0626937	0.0296466	0.0121272	0.139963	0.0894767	0.0348626	-0.0485569	0.124874	0.205939	-0.0350701	0.0334912	-0.0982396	-0.289438	-0.129037	0.0923737	-0.147425	0.0968405	-0.0803667	0.0143223	-0.162772	-0.0377829
DNAJC9	DnaJ homolog subfamily C member 9	Q8WXX5	0.0086123	-0.815074	-0.833624	-1.13625	-1.05948	0.321174	0.22586	-0.72496	-0.875846	-1.0399	-1.07286	-0.469659	-1.33945	-0.805118	-0.646225	-1.04238	-0.825029	-0.532028	-0.630026	-1.68229	-1.17373	-0.683446	-0.69118	-1.28403	-1.16371	-1.19675	-0.586437	-1.10878	-1.02447
PTMA	Prothymosin alpha	B8ZZQ6	0.0086123	-0.303916	-0.330158	-0.344665	-0.347953	0.0407494	0.0177952	-0.293098	-0.256826	-0.468628	-0.14773	-0.598453	-0.315714	-0.290864	-0.227843	-0.261986	-0.3885	-0.397523	-0.314733	-0.221178	-0.55478	-0.310815	-0.343411	-0.34946	-0.345919	-0.425967	-0.385997	-0.228972	-0.313032
PLS1	Plastin-1	Q14651	0.00861415	0.0458066	0.0478858	0.0282211	0.0280828	0.0175855	0.019803	0.0755044	0.0196123	0.0163301	0.058528	0.0242778	0.140814	0.11607	0.0831452	-0.0735279	0.0222622	0.035563	0.0560503	0.0112441	0.204738	0.0200907	0.0363515	-0.180602	0.0178881	0.199712	-0.169255	0.0622327	0.0784283
CTTN	Src substrate cortactin	Q53HG7	0.00878531	-0.347122	-0.328778	-0.11413	-0.133564	0.232992	0.195214	-0.412425	-0.426064	-0.226955	-0.334295	-0.315581	-0.208388	-0.55673	-0.0469882	-0.359949	-0.442156	-0.246077	-0.369728	-0.117233	-0.111027	-0.262239	-0.0775102	0.0562993	-0.109583	-0.085942	-0.252658	-0.120142	-0.2556
SERPINB5	Serpin B5	P36952	0.00878531	0.0129705	0.0205404	0.0661305	0.0551071	0.05316	0.0345667	-0.0140795	0.00160177	-0.0402775	0.078626	0.0719473	-0.141299	0.138367	-0.0109376	0.0243392	-0.0417262	0.051166	0.128757	0.00171721	0.15277	0.108139	0.067531	-0.0733209	0.06473	0.128294	-0.00817993	0.0176938	0.0916979
CAP2	Adenylyl cyclase-associated protein 2	P40123	0.00878531	0.128636	0.114763	0.134572	0.160259	0.00593554	0.0454956	0.175424	0.0389527	0.198115	0.0352241	0.183481	0.216616	-0.0108132	0.139639	0.112791	0.149449	0.117633	0.0206449	0.0880319	0.193512	0.0661483	0.0949209	0.212782	0.139675	0.331292	0.229948	0.129469	0.116809
PTPN1	Tyrosine-protein phosphatase non-receptor type	A8K3M3	0.00878531	-0.323918	-0.352466	-0.158613	-0.225911	0.165305	0.126555	-0.757787	-0.267916	-0.396271	-0.239506	-0.522829	-0.330289	-0.206799	-0.317547	-0.36832	-0.104139	-0.311717	-0.406472	-0.117515	-0.472863	-0.184847	-0.0607938	-0.197049	-0.0705195	-0.122814	-0.696215	-0.132379	-0.20412
EIF3S6	Eukaryotic translation initiation factor 3 subunit E	Q6IAX5	0.00878531	NaN	NaN	NaN	NaN	NaN	NaN	NaN	NaN	NaN	NaN	NaN	NaN	NaN	NaN	NaN	NaN	NaN	NaN	NaN	NaN	NaN	NaN	NaN	NaN	NaN	NaN	NaN	NaN
MCM7	DNA replication licensing factor MCM7	P33993	0.00878531	-1.15981	-1.16833	-1.15386	-1.16697	0.00595105	0.00136073	-1.0714	-1.02234	-1.20062	-1.29839	-1.11899	-1.40997	-1.03354	-1.21901	-1.47046	-1.29662	-0.936815	-0.941813	-1.22071	-1.43	-1.03687	-1.13359	-1.07361	-1.05539	-1.17412	-1.22559	-1.22474	-1.09509
PGM3	Phosphoacetylglucosamine mutase	O95394	0.0087925	-0.238477	-0.281421	-0.219986	-0.197759	0.0184916	0.0836614	-0.382734	-0.854849	-0.419714	-0.0670783	-0.696002	-0.0398946	-0.119697	-0.0588622	0.0582703	-0.357257	0.0390552	-0.478286	-0.608519	0.195903	-0.504718	0.000990063	-0.228664	-0.37048	0.071699	-0.28232	-0.0401775	-0.211308
ARPC1B	Actin-related protein 2/3 complex subunit 1B	A4D275	0.00912956	0.144039	0.121028	0.14094	0.147672	0.00309909	0.0266441	0.18646	0.108606	0.160247	-0.194662	0.0924694	0.0506813	0.252018	0.155183	0.137485	0.262177	0.0910836	0.150593	0.100441	0.162479	0.319715	0.183615	0.137419	0.14295	0.180635	0.041151	0.138929	0.0693902
FAM98A	Protein FAM98A	I6L9E8	0.00919882	0.0286376	0.0436255	0.0809276	0.0819364	0.05229	0.038311	-0.141671	-0.211479	0.165372	-0.0922172	0.239019	0.0974744	0.0343745	0.232201	-0.00316531	0.016489	0.0229007	0.164206	0.0956411	0.393846	-0.155993	0.127035	0.00672656	-0.0135081	0.169912	0.159215	0.0662141	-0.029725
DHRS4	Dehydrogenase/reductase SDR family member 4	Q9BTZ2	0.00942422	-0.123297	-0.166793	-0.182143	-0.187842	0.0588459	0.0210496	-0.10722	-0.0711915	0.0844127	-0.205314	-0.368044	-0.323546	-0.261388	-0.0842215	-0.352326	-0.139374	-0.101704	-0.0715972	-0.301947	-0.0389315	-0.449826	-0.267186	-0.159415	-0.20487	-0.34321	-0.0491963	-0.114808	0.0509662
DAD1	Dolichyl-diphosphooligosaccharide--protein glycosyltransferase subunit DAD1	F5GXX5	0.00947076	-1.09575	-1.16456	-1.12817	-1.19806	0.03242	0.0335019	-1.27513	-0.891091	-1.01439	-1.16162	-1.00062	-1.61633	-0.969303	-1.02988	-1.33041	-0.767228	-1.62784	-1.29085	-1.45741	-1.596	-1.10313	-1.09234	-1.37414	-1.14924	-1.1071	-0.845669	-1.07676	-1.17881
TF	Serotransferrin	P02787	0.00947788	-0.119681	-0.129379	-0.202333	-0.18331	0.0826524	0.0539303	-0.253609	-0.101904	-0.152061	-0.0256682	-0.367679	-0.292463	-0.136125	0.0512111	-0.103237	-0.0141791	-0.0124638	-0.144373	-0.196897	-0.237386	-0.162819	-0.242496	-0.0437674	-0.141554	-0.228087	-0.208248	-0.20777	-0.164072
FUBP1	Far upstream element-binding protein 1	B4E0X8	0.00947788	-0.40208	-0.364483	-0.302795	-0.283874	0.0992853	0.0806091	-0.545562	-0.501956	-0.403069	-0.438134	-0.433876	-0.347393	0.0144542	-0.401091	-0.251182	-0.431864	-0.37442	-0.259709	-0.26965	0.0171905	-0.251256	-0.335939	-0.367138	-0.249795	-0.0829475	-0.366634	-0.374527	-0.558047
APOE	Apolipoprotein E	P02649	0.00974175	-0.154568	-0.14316	-0.105071	-0.149425	0.0494969	0.00626499	-0.153237	-0.107417	-0.205417	-0.155898	0.0936268	-0.237325	-0.213527	-0.139247	-0.104508	-0.116156	-0.188174	-0.190645	-0.249447	-0.456164	-0.19194	-0.14917	0.00193017	0.0471621	-0.0118847	-0.408792	-0.0149759	-0.0609717
LYPLAL1	Lysophospholipase-like protein 1	Q5VWZ2	0.00979553	-0.00769212	0.0311737	0.0588811	0.0581703	0.0665733	0.0269966	-0.00526364	-0.062903	-0.0358112	0.0722886	0.22937	0.142721	-0.0101206	0.0469079	-0.0693627	-0.0106243	-0.0368211	0.113704	0.156133	0.182272	0.0626844	0.087645	-0.18385	0.048045	0.111088	0.0491224	0.0550779	0.0134853
VPS35	Vacuolar protein sorting-associated protein 35	Q96QK1	0.00987646	-0.357932	-0.411031	-0.489033	-0.464373	0.131101	0.0533415	-0.329639	-0.583285	-0.555605	-0.302474	-0.494715	-0.386224	-0.163667	-0.31509	-0.306577	-0.605972	-0.291425	-0.597701	-0.504396	-0.353845	-0.54504	-0.353362	-0.607245	-0.506797	-0.471708	-0.53764	-0.47367	-0.290024
SCP2	Non-specific lipid-transfer protein	B2R761	0.0100004	0.068952	0.0715165	0.0610863	0.0916942	0.00786564	0.0201777	0.0702331	0.0201369	0.0889739	-0.00401976	-0.00769976	0.0563991	0.105857	0.0407018	0.0676708	0.159096	0.141155	0.119695	0.0575121	0.335252	0.00636061	0.0646606	0.234938	0.0913889	0.0433925	-0.0335197	0.074082	0.0428753
FKBP1A	Peptidyl-prolyl cis-trans isomerase FKBP1A	P62942	0.0105062	-0.0318115	-0.030538	-0.124275	-0.150244	0.0924638	0.119706	-0.0228113	-0.0857672	-0.0408116	-0.0500739	0.0212472	-0.076583	-0.185099	0.0532662	0.0787646	-0.0145023	-0.0479611	0.00387507	-0.317886	-0.385082	-0.0273322	0.00816	-0.213199	-0.133225	-0.0723562	-0.230369	-0.115325	-0.0158268
ZNF185	Zinc finger protein 185	O15231-3	0.010547	NaN	NaN	NaN	NaN	NaN	NaN	NaN	NaN	NaN	NaN	NaN	NaN	NaN	NaN	NaN	NaN	NaN	NaN	NaN	NaN	NaN	NaN	NaN	NaN	NaN	NaN	NaN	NaN
SUCLG2	Succinyl-CoA ligase [GDP-forming] subunit beta, mitochondrial	Q96I99	0.010547	-0.000712755	0.0399894	-0.00399984	-0.00427184	0.00328709	0.0442612	0.00310782	-0.094538	0.191268	-0.0421531	-0.101468	0.174773	-0.031171	0.0735601	-0.041949	-0.00453333	0.0647843	0.288192	-0.0751226	-0.129915	-0.0715301	0.0463627	0.114505	0.0077727	0.00399377	0.110648	-0.0119935	-0.037439
HNRNPAB	Heterogeneous nuclear ribonucleoprotein A/B	D6R9P3	0.010547	-0.0352282	-0.0721766	-0.0707809	-0.105043	0.0355527	0.0328664	-0.0159635	-0.120048	-0.0461646	-0.0242918	-0.275684	-0.0767502	0.028095	-0.00195162	0.0386893	-0.26877	0.168888	-0.272168	-0.0836776	0.030456	-0.535532	-0.0966986	-0.0578843	-0.0950977	-0.032639	-0.223571	0.0385955	0.00561835
RHEB	GTP-binding protein Rheb	Q6NZ61	0.0105506	-0.278535	-0.267523	-0.429018	-0.378747	0.150483	0.111224	-0.244062	-0.507102	-0.367606	-0.314128	-0.354866	-0.240661	-0.169277	-0.313009	0.0639947	-0.722029	0.0157637	-0.0572898	-0.195056	-0.0901476	-0.179728	-0.645002	-0.504667	-0.221739	-0.428502	-0.46209	-0.631004	-0.429533
S100A16	Protein S100-A16	Q96FQ6	0.0106191	-0.0492489	-0.0355434	-0.0356283	-0.0560298	0.0136206	0.0204864	-0.111622	0.00943405	-0.0588786	-0.0242976	-0.137532	-0.0690424	0.0212052	-0.0396192	-0.0683285	0.0620956	-0.127634	0.117699	-0.195109	-0.0394351	-0.100931	0.0131286	-0.0994283	-0.0182913	0.0422314	-0.113982	-0.0166589	-0.0318216
HNRNPH1	Heterogeneous nuclear ribonucleoprotein H	G8JLB6	0.0106191	-0.979184	-0.913138	-0.880121	-0.947839	0.0990631	0.0347015	-0.462485	-1.33243	-0.880874	-0.826378	-1.15554	-1.03125	-0.685583	-1.126	-0.402082	-0.927116	-1.03496	-1.09295	-1.14092	-1.16546	-0.861403	-0.59085	-0.869286	-0.757505	-1.26235	-1.26394	-0.675728	-0.890956
PVRL2	Nectin-2	Q9UEI6	0.0111093	-0.0463796	-0.0824626	-0.0725529	-0.128547	0.0261732	0.0460842	-0.185862	-0.0383092	0.000198825	-0.021089	0.0766942	-0.136427	-0.126698	-0.0296713	-0.193015	-0.05445	-0.0361303	-0.244793	-0.21919	-0.529589	-0.0601721	-0.0962033	0.037768	-0.0594944	0.0386461	-0.351255	-0.0849336	0.0389546
CDC42	Cell division control protein 42 homolog	B4E1U9	0.0111977	-0.65388	-0.668021	-0.801112	-0.755728	0.147233	0.0877071	-0.91638	-0.927173	-0.825322	-0.633021	-0.499123	-0.860814	-0.531874	-0.674738	-0.62213	-0.16336	-0.631241	-0.731075	-0.768887	-0.855848	-0.892941	-0.833338	-0.75615	-0.586791	-0.527649	-0.891565	-0.905588	-0.538525
RANGAP1	Ran GTPase-activating protein 1	P46060	0.0111977	-0.792973	-0.800929	-0.915529	-0.866998	0.122556	0.0660694	-0.883438	-0.841416	-0.900105	-0.822481	-1.10663	-0.600361	-0.616887	-0.751833	-0.777933	-0.794211	-0.724118	-0.791734	-0.921581	-0.994414	-0.759327	-0.925943	-0.738898	-0.773115	-0.909476	-0.650119	-1.00024	-0.996867
EXOSC2	Exosome complex component RRP4	Q13868	0.0113241	-0.782419	-0.860256	-0.84226	-0.853676	0.0598408	0.00657959	-0.799133	-0.765705	-1.097	-0.753245	-0.974934	-1.17017	-0.707559	-0.96947	-0.628604	-1.15348	-0.72169	-0.582081	-0.797556	-0.772632	-0.845938	-1.00555	-0.753319	-0.964314	-0.87287	-0.813783	-0.838582	-0.872213
IKBIP	Inhibitor of nuclear factor kappa-B kinase-interacting protein	Q70UQ0-4	0.0113346	0.00663867	0.0520667	0.0276317	0.0656426	0.020993	0.013576	-0.00673193	-0.0284872	0.128558	-0.0383119	0.00813332	0.161662	0.161207	0.178502	0.00514403	-0.0386958	-0.0179885	0.111809	-0.0165598	0.0339453	0.021318	0.067322	0.207782	0.0107908	0.0199665	-0.0209501	0.0781705	0.254641
FABP5	Fatty acid-binding protein, epidermal	E7DVW5	0.0115294	-0.261122	-0.281589	-0.320503	-0.288905	0.0593808	0.00731543	-0.479609	-0.298169	-0.224075	-0.441188	-0.495741	0.0203196	-0.168654	-0.212031	-0.188183	-0.33202	-0.223626	-0.336094	-0.360601	-0.376468	-0.0221983	-0.353379	-0.392338	-0.197686	-0.287627	-0.476253	-0.182482	-0.240015
CISD2	CDGSH iron-sulfur domain-containing protein 2	Q8N5K1	0.0115294	0.0980585	0.103763	0.103055	0.099748	0.0049962	0.00401473	-0.169117	0.00626064	0.211724	0.0591346	0.0265759	0.0216634	0.265067	0.208999	0.0947277	0.101389	0.147606	0.271122	0.106445	0.209557	0.0996644	0.0487516	0.0206136	0.0624231	0.0682119	0.128131	0.141212	0.112471
ACOT7	Cytosolic acyl coenzyme A thioester hydrolase	O00154-4	0.0115294	0.0379713	0.0461532	0.0693197	0.0327261	0.0313484	0.0134271	0.17294	-0.0148666	0.029727	0.0546543	0.00197811	-0.00476064	0.0462155	0.0538575	-0.0768442	-0.00363607	0.199556	0.0950174	0.101499	0.285801	-0.240455	0.0811791	-0.12145	-0.0321121	-0.0166494	0.113641	0.0574603	0.0983466
HBS1L	HBS1-like protein	D9YZV0	0.0116067	-0.118993	-0.111794	-0.0694728	-0.0754585	0.0495199	0.0363354	-0.22071	-0.0998259	-0.179432	-0.167487	-0.0990062	0.00960226	0.18795	-0.33104	-0.13816	-0.283203	-0.0477731	0.0275562	-0.170036	0.303707	-0.148092	-0.0358948	-0.100961	-0.296423	-0.0102095	-0.0379843	-0.0335431	-0.22515
MRPL53	39S ribosomal protein L53, mitochondrial	Q96EL3	0.0116067	-0.671159	-0.720694	-0.540216	-0.6954	0.130943	0.0252944	-0.527398	-0.652537	-0.872633	-0.689781	-0.727453	-1.01018	-0.528529	-0.910401	-0.564968	-0.975707	-0.633056	-0.555691	-1.12361	-0.492544	-1.09302	-0.970041	-0.797265	-0.573496	-0.506936	-0.477558	-0.456615	-0.462913
FAU	40S ribosomal protein S30	E9PR30	0.0116067	-1.41645	-1.43846	-1.33159	-1.33333	0.0848626	0.105129	-1.29178	-1.23982	-1.09324	-1.58769	-1.23924	-1.71851	-1.65806	-1.42478	-2.00629	-1.15474	-1.43918	-1.40812	-1.70755	-1.34386	-1.33198	-1.21139	-1.39812	-1.11312	-1.3312	-1.39108	-1.30525	-1.19973
GYS1	Glycogen [starch] synthase, muscle	Q53ER0	0.011623	0.0150947	0.0283499	0.0431637	0.00423253	0.028069	0.0241174	-0.0398586	-0.0754576	0.00649685	0.0236925	0.122144	0.227124	-0.0873578	0.139478	-0.201706	-0.00119231	0.0959709	0.130865	0.140112	-0.167858	0.13645	-0.10582	0.043327	-0.0992755	0.0967744	-0.0955009	0.0430003	0.0511158
RPS28	40S ribosomal protein S28	B2R4R9	0.011623	-1.14283	-1.12387	-1.01663	-1.0661	0.126209	0.0577704	-1.13853	-0.982648	-0.943615	-1.22364	-0.775062	-1.35028	-1.14714	-1.1116	-1.23414	-1.0325	-1.36361	-1.18371	-0.979027	-0.989273	-1.35624	-1.00455	-1.26336	-1.08538	-1.0287	-0.937974	-0.92693	-1.08958
COMMD9	COMM domain-containing protein 9	Q53FR9	0.0116355	-0.117059	-0.137114	-0.0551325	-0.135687	0.0619265	0.00142724	0.0344267	-0.0396247	-0.240387	-0.39206	-0.343827	-0.122803	-0.176562	-0.0203895	-0.001813	-0.111315	0.0367833	-0.267803	-0.557954	-0.0582991	-0.389461	0.0337618	-0.051966	0.0393326	0.00175959	-0.105038	-0.0108144	-0.258193
RAB5C	Ras-related protein Rab-5C	P51148	0.0117593	-0.316294	-0.345662	-0.189291	-0.199803	0.127003	0.145859	-0.611216	-0.365951	-0.145219	-0.47276	-0.757382	-0.335071	-0.352728	-0.188842	-0.297517	-0.237405	-0.0950367	-0.288818	-0.296826	-0.277054	-0.378043	-0.217933	0.00746724	-0.139518	-0.160649	-0.327665	-0.133051	-0.0747583
RPS21	40S ribosomal protein S21	Q8WVC2	0.0117593	-0.495419	-0.498659	-0.635015	-0.5977	0.139596	0.0990409	-0.402568	-0.51569	-0.621925	-0.347054	-0.595994	-0.574334	-0.414945	-0.558203	-0.278576	-0.7366	-0.475148	-0.462875	-0.415214	-0.688603	-0.367973	-0.749603	-0.711168	-0.37347	-0.551012	-0.581749	-0.688282	-0.84993
MAP1S	Microtubule-associated protein 1S	B4DH53	0.0118758	-0.0713389	-0.0284177	-0.0270783	-0.0493121	0.0442606	0.0208944	-0.0198497	-0.0870671	-0.0845367	-0.0602515	-0.0824263	0.0219719	-0.0570667	-0.0840213	0.220217	0.135711	-0.109013	-0.13468	-0.0260894	-0.112663	0.00390197	0.00458322	-0.0280672	0.188095	0.170054	-0.387111	-0.193243	-0.112582
TARS	Threonine--tRNA ligase, cytoplasmic	Q53GX7	0.0118758	-1.18559	-1.12376	-1.19696	-1.25544	0.0113712	0.131682	-0.87777	-1.19545	-1.39987	-1.18681	-1.18436	-1.21017	-0.834549	-0.877996	-1.22368	-1.10023	-1.12889	-1.26536	-1.17942	-1.53434	-1.18252	-1.24653	-1.19042	-1.169	-1.32621	-1.14056	-1.38195	-1.2035
PCCB	Propionyl-CoA carboxylase beta chain, mitochondrial	E7EUY3	0.0118758	0.0786873	0.0558779	0.0160205	0.00527201	0.0626669	0.0506059	0.116878	-0.0357705	0.122215	0.0140182	0.00381426	-0.176105	0.0467009	0.138769	0.114874	0.199811	0.0146562	0.110674	0.090226	0.0760227	-0.00765755	-0.0342403	0.0218738	0.0114235	-0.097239	0.0206175	-0.0749557	0.0466491
ACTR2	Actin-related protein 2	P61160	0.0118758	-0.999115	-0.999105	-0.941885	-0.902505	0.0572305	0.0965994	-1.00896	-0.893182	-1.06622	-1.15858	-1.02161	-1.16569	-0.986998	-0.746709	-0.877786	-0.989266	-0.914868	-1.15938	-0.895793	-0.807967	-1.00306	-0.951758	-1.01248	-0.588881	-0.830756	-1.00013	-1.00221	-0.932012
CPSF6	Cleavage and polyadenylation specificity factor subunit 6	F8WJN3	0.0118758	-0.712389	-0.700322	-0.660306	-0.653128	0.0520824	0.0471948	-0.909733	-0.557033	-0.752633	-0.524694	-0.529175	-0.751406	-0.884259	-0.66096	-0.948265	-0.692276	-0.732501	-0.460932	-0.741072	-0.391144	-0.980112	-0.739444	-0.536269	-0.509486	-0.649318	-0.691023	-0.622114	-0.671295
PFDN5	Prefoldin subunit 5	Q99471	0.0119295	-0.589102	-0.549743	-0.455069	-0.454727	0.134033	0.0950159	-0.658422	-0.393072	-0.646429	-0.516663	-0.58407	-0.649548	-0.76166	-0.258932	-0.349272	-0.801186	-0.594133	-0.383534	-0.391485	-0.653704	-0.582053	-0.35314	-0.374937	-0.194261	-0.326234	-0.518653	-0.609979	-0.542829
KRT5	Keratin, type II cytoskeletal 5	P13647	0.0120476	-0.0317465	-0.0378372	-0.0336756	-0.0731535	0.00192903	0.0353163	-0.0957457	0.166542	-0.236401	-0.0667769	-0.0424996	-0.017097	-0.0405289	0.0784096	0.00386822	-0.0229642	0.0662363	-0.24709	0.0487324	-0.381136	0.0551769	0.0825196	0.104168	0.0251137	-0.205396	-0.0924648	-0.117971	-0.250278
SRSF2	Serine/arginine-rich splicing factor 2	J3KP15	0.0121691	-1.26186	-1.37012	-1.32988	-1.34972	0.0680144	0.020402	-1.2261	-1.24649	-1.36535	-1.51656	-1.10586	-1.59656	-1.11872	-1.56378	-2.00264	-1.17572	-1.24831	-1.27541	-1.48712	-1.61277	-1.34136	-1.32793	-1.18516	-1.15831	-1.47094	-1.29693	-1.33182	-1.28488
EPHX1	Epoxide hydrolase 1	R4SBI6	0.0124566	0.0107885	0.024791	0.0308461	0.0457177	0.0200576	0.0209267	-0.0560839	0.0782305	0.0735033	-0.0561833	0.116867	-0.0167253	-0.0200655	0.0320008	0.0487975	0.166198	-0.0104238	-0.058624	0.185267	0.210447	-0.160854	0.12288	-0.0292348	0.0618342	-0.0266534	-0.000141936	0.0970289	-0.00339619
NCEH1	Neutral cholesterol ester hydrolase 1	J3KN69	0.0124566	-0.0674255	-0.0648861	0.024879	0.0202331	0.0923045	0.0851191	-0.0528194	-0.187122	-0.0820316	-0.130884	-0.0391182	-0.151034	-0.119059	0.0318182	-0.0266978	0.0599846	-0.112427	0.0307572	0.0806276	0.255624	0.0489032	0.0498773	-0.0722332	-0.0420667	-0.0957219	-0.0724378	0.00887987	0.0408781
PPID	Peptidyl-prolyl cis-trans isomerase D	E5KN59	0.0128142	0.0628616	0.0539684	0.102812	0.0867705	0.03995	0.0328021	0.0355618	0.100793	-0.00184002	0.0397848	0.123938	-0.150128	0.0889196	0.0859384	0.137639	0.151815	-0.000405928	0.0356055	-0.141837	-0.00376518	0.109503	0.184575	0.0961205	0.182367	0.159955	0.118352	0.0829296	0.0795052
ARPC5	Actin-related protein 2/3 complex subunit 5	O15511	0.0128142	-0.10865	-0.114165	-0.143561	-0.110372	0.034911	0.0037927	-0.22153	-0.117519	-0.107133	-0.289322	-0.136533	-0.102486	-0.233216	-0.110168	-0.0356074	-0.0975424	0.0121426	0.0689345	-0.132595	0.178363	-0.226153	-0.147135	-0.330177	0.0303459	-0.142415	-0.155475	-0.144707	-0.0337733
CALU	Calumenin	Q6IAW5	0.0130562	0.134309	0.126091	0.15735	0.179985	0.0230406	0.0538934	-0.0140261	0.118721	0.190286	0.100973	0.193365	0.149898	0.0662519	0.195704	0.0420859	0.177993	0.206422	0.0854211	0.0468611	0.36949	0.317778	0.0886799	0.262587	0.0536944	0.0883226	0.257733	0.148011	0.166688
HIST1H2BC	Histone H2B	B2R4S9	0.0130909	-0.667052	-0.705625	-0.615004	-0.637925	0.0520479	0.0676998	-0.616902	-0.797915	-0.718967	-0.879177	-0.62696	-0.835421	-0.5531	-0.914791	-0.627255	-0.562911	-0.671002	-0.663101	-0.83632	-0.601043	-0.663776	-0.7056	-0.548	-0.561117	-0.578499	-0.797133	-0.458799	-0.628964
CCDC58	Coiled-coil domain-containing protein 58	Q4VC31	0.0131628	-0.12572	-0.112442	-0.239507	-0.275711	0.113787	0.163269	-0.12812	-0.0809118	-0.127453	-0.123986	-0.274609	-0.0150774	-0.0382568	-0.132236	-0.101856	-0.192787	-0.166507	0.0324911	-0.189357	-0.323415	-0.199726	-0.237116	-0.461091	-0.129705	-0.267665	-0.52211	-0.241898	-0.185029
EIF4E	Eukaryotic translation initiation factor 4E	P06730	0.0132646	-0.743744	-0.752991	-0.764949	-0.809931	0.0212052	0.0569397	-0.745513	-0.768665	-0.795889	-0.737241	-0.829539	-0.741975	-0.658067	-0.692036	-0.817125	-1.00213	-0.662411	-0.585302	-0.625074	-0.988198	-0.691968	-0.908565	-1.05811	-0.939706	-0.66911	-0.688681	-0.774431	-0.755467
GSTP1	Glutathione S-transferase pi	C7DJS2	0.0139358	-0.268535	-0.287614	-0.203855	-0.188687	0.0646799	0.0989277	-0.308316	-0.266936	-0.0992031	-0.191719	-0.270134	-0.281298	-0.580356	-0.17924	-0.696159	-0.296053	-0.17169	-0.110265	-0.338001	-0.226917	0.0397489	-0.0959942	-0.21197	-0.131572	-0.262171	-0.19574	-0.14083	-0.323419
P4HA1	Prolyl 4-hydroxylase subunit alpha-1	P13674	0.0139358	0.0672631	0.0639515	0.0536894	0.0801798	0.0135737	0.0162283	0.166585	-0.0442511	0.136587	0.00757269	-0.0162131	-0.0669314	0.0571439	0.0773823	0.157393	0.0967204	-0.0140336	0.209462	0.138142	0.249603	0.145577	-0.0167961	0.0378663	0.0514998	0.0935103	0.0388948	0.055879	0.00762146
PPP2R4	Serine/threonine-protein phosphatase 2A activator	Q15257-2	0.0139358	-0.730674	-0.733759	-0.802657	-0.708481	0.0719837	0.0252782	-0.824345	-0.827411	-0.44576	-0.621927	-0.796874	-0.916868	-0.722052	-0.694078	-0.739296	-0.955019	-0.580648	-0.680829	-0.973625	-0.804291	-0.801024	-0.91713	-0.916868	-0.478874	-0.487773	-0.880059	-0.207979	-0.617185
STXBP3	Syntaxin-binding protein 3	O00186	0.0139358	-0.362347	-0.349575	-0.259776	-0.365171	0.102571	0.0155956	-0.267039	-0.661758	-0.56049	-0.0207988	-0.210083	-0.405585	-0.593184	-0.0848199	-0.390216	-0.334479	-0.537588	-0.128862	-0.236687	0.18451	-0.180756	-0.856984	-0.282865	-0.964993	-0.792227	-0.340254	-0.0960054	-0.085447
TPM2	Tropomyosin beta chain	P07951-2	0.0142064	-0.188683	-0.153586	-0.278553	-0.302043	0.08987	0.148457	-0.0107169	-0.213949	-0.349293	-0.0725888	-0.291184	0.139573	-0.25854	-0.38979	0.0714397	-0.193055	-0.0906157	-0.184312	-0.203644	-0.546398	-0.299361	-0.479602	-0.184424	-0.373252	-0.196576	-0.0870878	-0.392334	-0.257746
ITGB4	Integrin beta-4	Q0VF97	0.0142309	0.0404869	0.0180097	0.000871334	0.0453561	0.0396156	0.0273464	-0.0849026	0.0850103	-0.100611	-0.0974236	0.098464	-0.11376	0.0248635	0.0820434	0.0193138	0.0561103	0.114688	0.13232	0.00271421	0.338481	0.146431	0.121103	-0.0268894	-0.0343221	-0.0368413	-0.0708231	-0.000971543	0.0146789
RPL34	60S ribosomal protein L34	P49207	0.0145758	-0.59825	-0.62912	-0.716118	-0.752732	0.117868	0.123612	-0.535412	-0.63692	-0.431554	-0.58463	-0.568628	-0.823328	-0.503359	-0.727248	-0.429601	-0.849549	-0.61187	-0.84734	-0.737689	-0.754939	-0.858333	-0.553549	-1.07119	-0.678241	-0.591386	-0.907872	-0.694547	-0.679579
CD99	CD99 antigen	B2R932	0.0148924	NaN	NaN	NaN	NaN	NaN	NaN	NaN	NaN	NaN	NaN	NaN	NaN	NaN	NaN	NaN	NaN	NaN	NaN	NaN	NaN	NaN	NaN	NaN	NaN	NaN	NaN	NaN	NaN
PPIB	Peptidyl-prolyl cis-trans isomerase B	P23284	0.0154332	-0.128842	-0.147464	-0.129946	-0.130846	0.00110329	0.0166171	-0.318	-0.184823	-0.107738	-0.136003	-0.253951	0.000865397	-0.0917019	-0.00318028	-0.121681	-0.199283	-0.254586	-0.0994802	-0.130743	-0.000799973	-0.214925	-0.097319	-0.168244	-0.179453	-0.233883	-0.089772	-0.0641769	-0.129148
EIF2B4	Translation initiation factor eIF-2B subunit delta	E7ERK9	0.0155225	-0.796337	-0.803614	-0.83179	-0.792924	0.0354526	0.0106896	-0.754235	-0.849166	-0.972425	-0.91603	-0.609542	-1.01111	-0.74334	-0.699117	-0.887342	-0.838439	-0.701437	-0.661183	-0.931299	-0.602544	-0.782918	-0.882382	-0.518525	-0.84369	-0.867016	-0.887917	-0.793064	-0.81989
TPM1	Tropomyosin alpha-1 chain	P09493-3	0.0156171	-0.15104	-0.142289	-0.142097	-0.141703	0.00894305	0.000585792	-0.139047	0.0138868	-0.18917	-0.0968119	-0.163032	-0.242528	-0.210861	-0.0198713	-0.361398	0.0311167	-0.249248	-0.0805021	-0.0605815	-0.0666145	-0.322288	-0.145436	-0.155739	-0.17278	-0.180136	-0.130978	-0.0437205	-0.138758
PSMD10	26S proteasome non-ATPase regulatory subunit 10	B1AJY7	0.0156171	NaN	NaN	NaN	NaN	NaN	NaN	NaN	NaN	NaN	NaN	NaN	NaN	NaN	NaN	NaN	NaN	NaN	NaN	NaN	NaN	NaN	NaN	NaN	NaN	NaN	NaN	NaN	NaN
DHX15	Putative pre-mRNA-splicing factor ATP-dependent RNA helicase DHX15	O43143	0.0157503	-1.09989	-1.073	-0.983543	-0.992836	0.116346	0.0801648	-1.11077	-1.11189	-0.930881	-1.189	-1.30326	-0.857267	-0.905745	-0.867185	-1.47775	-1.08901	-1.11222	-0.921039	-1.07837	-0.837773	-0.930446	-1.10445	-0.913302	-1.10447	-1.02807	-0.877053	-1.11542	-0.939013
RPL19	Ribosomal protein L19	J3QR09	0.015903	-1.16305	-1.13982	-1.05322	-1.04587	0.109831	0.0939438	-0.961665	-1.22642	-1.09978	-1.21114	-1.07517	-1.17857	-1.07791	-1.14753	-1.20127	-1.281	-0.982255	-1.2351	-1.13821	-1.06611	-0.871381	-1.21312	-0.991075	-1.04033	-1.11175	-1.0992	-1.01049	-0.917083
HNRNPA1	Heterogeneous nuclear ribonucleoprotein A1	P09651	0.015945	-0.0608238	-0.0968103	-0.146839	-0.177993	0.0860148	0.0811824	-0.214058	0.125979	-0.313441	-0.067227	-0.33277	-0.196603	0.0860424	0.00421687	0.278725	-0.429929	-0.04824	-0.0544206	-0.397375	-0.00119428	-0.0561093	-0.205592	-0.294904	-0.0719145	-0.424027	-0.0351336	-0.129511	-0.164166
MAT2A	S-adenosylmethionine synthase isoform type-2	P31153	0.0162057	-0.883104	-0.868843	-0.991161	-0.902129	0.108057	0.0332863	-0.999088	-0.691911	-0.777964	-0.866085	-0.809226	-0.909125	-1.28968	-0.71002	-0.900124	-0.940849	-0.586142	-0.945897	-1.07751	-0.94309	-1.09021	-0.327582	-1.03923	-0.837332	-1.05713	-0.868615	-0.735586	-1.045
SFN	14-3-3 protein sigma	P31947	0.0163642	-0.147207	-0.117298	-0.107403	-0.091268	0.0398039	0.0260302	-0.16268	-0.270256	-0.0176928	-0.149427	-0.17264	-0.144986	-0.187674	-0.0273056	-0.184558	0.0724057	-0.0787027	-0.0840602	-0.111047	0.113371	-0.18758	0.0461732	-0.129494	-0.0787829	-0.164578	-0.238732	-0.103759	-0.0582509
UFM1	Ubiquitin-fold modifier 1	P61960	0.0163642	-0.659328	-0.682769	-0.757062	-0.723102	0.097734	0.0403336	-0.580979	-0.694957	-0.891731	-0.566192	-0.880164	-1.10897	-0.514271	-0.25362	-0.623699	-0.7689	-0.367019	-0.942722	-0.7721	-1.21833	-0.761531	-0.522736	-0.404626	-0.93833	-0.479252	-1.0119	-0.369632	-0.752592
PURA	Transcriptional activator protein Pur-alpha	Q5U0P9	0.0165197	0.0599885	0.0455359	0.110017	0.112446	0.0500289	0.0669102	0.0574498	0.119826	-0.0921794	0.167526	0.0175945	0.0857217	-0.139235	0.0625272	0.109995	0.22908	-0.0277752	-0.0441002	0.191448	0.0760194	0.090951	0.0392979	0.125778	0.163679	0.0942574	0.229356	-0.0312302	0.144906
IMPAD1	Inositol monophosphatase 3	Q9NX62	0.0168005	-0.00765391	-0.0188857	-0.0074781	0.0261148	0.000175809	0.0450005	0.186522	0.0776034	-0.0758025	-0.00957562	0.00267177	-0.143076	0.0442869	-0.0210062	-0.138157	-0.00573221	0.0785562	-0.222918	-0.0813126	0.192528	0.190734	-0.0360889	-0.161444	0.0211326	-0.0592373	0.133792	-0.0414874	0.102531
HMGCL	Hydroxymethylglutaryl-CoA lyase, mitochondrial	B1AK13	0.0169517	-0.0856307	-0.0683359	-0.023147	-0.050065	0.0624837	0.0182709	-0.138331	-0.057623	-0.0415529	-0.172685	0.0987375	-0.113638	-0.172861	-0.124722	-0.00897886	-0.0174122	-0.165794	0.0948305	-0.133153	0.0359432	0.00957277	0.0086659	-0.162095	-0.0368637	-0.108751	-0.110621	-0.00943041	0.0060833
ACTR1B	Beta-centractin	P42025	0.0173306	-0.423162	-0.462908	-0.530109	-0.524437	0.106947	0.0615284	-0.416195	-0.323185	-0.383717	-0.63237	-0.41734	-0.378658	-0.695703	-0.569989	-0.359268	-0.446539	-0.502955	-0.428983	-0.353909	-0.788449	-0.571477	-0.470661	-0.345844	-0.525941	-0.379493	-0.671621	-0.534277	-0.602696
TMEM205	Transmembrane protein 205	K7ELQ9	0.017388	-0.149171	-0.135469	-0.165845	-0.164117	0.0166737	0.0286482	-0.186544	-0.0861569	-0.0423064	-0.090546	0.00835422	-0.180284	-0.159933	-0.18189	-0.296451	-0.148702	-0.14964	-0.11153	-0.248356	-0.177792	-0.219281	-0.151808	-0.190187	-0.0225926	-0.0698752	-0.27921	-0.153897	-0.128174
RBM8A	RNA-binding protein 8A	Q9Y5S9	0.0174363	-1.05984	-1.13633	-1.07912	-1.0983	0.0192784	0.0380216	-1.33452	-0.942696	-0.91914	-1.01714	-1.18454	-1.17766	-1.77463	-1.10253	-1.33329	-1.00774	-0.82864	-1.01338	-1.12422	-1.18053	-1.52369	-1.00076	-0.762548	-0.816783	-1.62496	-1.20126	-0.714265	-1.03401
DSC3	Desmocollin-3	Q14574-2	0.0175921	-0.00494562	0.000186059	0.0245371	0.0282394	0.0294827	0.0280533	-0.143568	-0.0499172	0.0131069	0.0315522	-0.0800251	-0.0844941	-0.0229981	0.193224	-0.143221	0.0499748	0.0570856	0.181513	-0.093669	-0.14494	0.0550591	0.0291336	0.0199405	0.0116719	0.0613434	0.20724	0.0172272	0.119387
MRPL28	39S ribosomal protein L28, mitochondrial	Q4TT38	0.0175921	-0.468456	-0.443222	-0.350802	-0.453097	0.117654	0.00987497	-0.186362	-0.461495	-0.561411	-0.350578	-0.906632	-0.27402	-0.02529	-0.568673	-0.229842	-0.671337	-0.475416	-0.607611	-0.534053	-0.36951	-0.646808	-0.997055	-0.490821	-0.283228	-0.287015	-0.332094	-0.29686	-0.293529
RPS6KA3	Ribosomal protein S6 kinase alpha-3	P51812	0.0176017	NaN	NaN	NaN	NaN	NaN	NaN	NaN	NaN	NaN	NaN	NaN	NaN	NaN	NaN	NaN	NaN	NaN	NaN	NaN	NaN	NaN	NaN	NaN	NaN	NaN	NaN	NaN	NaN
EEF1E1	Eukaryotic translation elongation factor 1 epsilon-1	O43324	0.0179647	-0.256932	-0.299636	-0.212148	-0.225238	0.0447833	0.0743975	-0.235533	-0.261283	-0.358822	-0.225316	-0.236663	-0.431177	-0.25258	-0.202105	-0.367524	-0.324077	-0.188218	-0.512331	-0.370105	-0.178729	-0.220822	-0.346131	-0.422433	-0.110764	-0.204338	-0.0187775	-0.160324	-0.219959
RAB1A	Ras-related protein Rab-1A	Q5U0I6	0.0179647	0.0945554	0.101948	0.144523	0.135981	0.0499681	0.0340331	-0.034483	0.0214318	0.00107202	0.19711	0.137705	0.080587	0.318933	0.0647598	0.117174	0.108524	-0.0478295	0.258394	0.19768	0.473036	0.170832	0.172749	-0.204063	0.072225	0.246578	0.0433882	0.0691723	0.118215
NDUFB4	NADH dehydrogenase [ubiquinone] 1 beta subcomplex subunit 4	O95168-2	0.018221	-0.382325	-0.387058	-0.629874	-0.622218	0.24755	0.23516	-0.367103	-0.284865	-0.247548	-0.47722	-0.150465	-0.397546	-0.293166	-0.568367	-0.414964	-0.582915	-0.514261	-0.346276	-0.943189	-0.520435	-0.818365	-0.830809	-0.718716	-0.493807	-0.549951	-0.709798	-0.350542	-0.286566
C21orf33	ES1 protein homolog, mitochondrial	P30042	0.018221	-0.143402	-0.143591	-0.045777	-0.0509169	0.0976247	0.0926741	0.104999	-0.128516	-0.136464	-0.30885	0.163649	-0.36439	-0.300605	-0.0512369	-0.165591	-0.291001	-0.15034	-0.0947482	-0.187803	0.135063	-0.103972	-0.209153	0.0581646	-0.11802	-0.0476414	0.0298997	-0.0217946	-0.0439125
EML2	Echinoderm microtubule-associated protein-like 2	O95834	0.0187706	-0.032782	-0.0314446	-0.047584	-0.0344414	0.014802	0.00299685	-0.0215575	-0.0440065	-0.0592228	0.0251782	0.129113	-0.124797	-0.0861895	0.0229233	-0.129281	-0.00556036	-0.113488	0.029553	-0.0771323	-0.00456522	-0.0626471	0.0417651	0.057161	-0.035576	-0.059592	-0.146041	-0.0657791	0.00799251
WDR1	WD repeat domain 1, isoform CRA_aa	Q53GN4	0.0190136	-0.662102	-0.665217	-0.92152	-0.86796	0.259418	0.202743	-0.274006	-0.481242	-0.952953	-0.705147	-0.525548	-1.24808	-0.244434	-0.0662092	-0.830526	-0.619058	-0.955972	-1.07943	-1.19397	-0.327569	-0.852132	-1.33304	-1.07869	-0.260231	-0.750387	-1.06229	-0.830394	-0.990908
H6PD	GDH/6PGL endoplasmic bifunctional protein	R4GMU1	0.0192373	-0.226685	-0.221586	-0.146284	-0.174681	0.0804008	0.0469051	-0.202581	-0.113941	-0.327928	-0.14229	-0.234084	-0.237171	0.00642734	-0.219286	-0.260689	-0.425746	-0.308413	-0.19333	-0.0967129	-0.163268	-0.187644	-0.0853167	-0.0296318	-0.290565	-0.268665	-0.371161	-0.1293	-0.124544
UBE2N	Ubiquitin-conjugating enzyme E2 N	P61088	0.0192373	-1.00446	-0.97803	-0.904428	-0.931857	0.100032	0.0461729	-0.910261	-1.14183	-1.01858	-0.990339	-1.38102	-1.06644	-0.786687	-1.1034	-0.633214	-0.972057	-0.631473	-1.10104	-0.787052	-1.14176	-0.932129	-1.14097	-1.27624	-0.881988	-0.516816	-0.926868	-0.835502	-0.879244
CMAS	N-acylneuraminate cytidylyltransferase	Q8NFW8	0.0195673	-0.0273311	-0.0488565	-0.0261045	-0.0314767	0.00122658	0.0173798	-0.0200201	0.00459348	-0.153327	0.0648407	-0.206766	-0.160909	0.0735618	0.211892	-0.0346421	-0.254544	-0.122927	0.0119692	0.0102671	0.0634786	0.0664321	0.0385988	-0.0985809	-0.0212044	-0.0310046	-0.247975	-0.0409507	-0.0538276
ADSL	Adenylosuccinate lyase	Q71UA4	0.0196433	-0.542148	-0.602377	-1.05951	-0.999494	0.517364	0.397117	-0.960685	-0.78398	-0.28615	-0.339039	-1.07568	-0.626064	-0.877491	-0.670555	-0.41487	-0.458232	-0.417832	-0.31794	-1.3452	-1.54046	-1.45452	-0.311597	-0.773828	-1.36542	-0.628176	-1.4223	-0.499537	-0.653909
HMGCS1	Hydroxymethylglutaryl-CoA synthase, cytoplasmic	Q8N995	0.019667	-0.865712	-0.85156	-0.769556	-0.792686	0.0961559	0.0588738	-0.893343	-0.772186	-1.03653	-0.785194	-1.09033	-0.838081	-1.05959	-0.965539	-0.640871	-0.753731	-0.458773	-0.924556	-0.840738	-0.838963	-0.544802	-0.539165	-0.700149	-1.02603	-0.651939	-0.643038	-0.96437	-1.17767
PREP	Prolyl endopeptidase	P48147	0.019667	-0.103849	-0.110548	-0.11131	-0.084373	0.00746121	0.026175	-0.0790733	-0.124959	0.0391762	-0.0506268	-0.24598	-0.155462	-0.00293847	-0.0963411	-0.271194	-0.111356	-0.196709	-0.0311132	-0.148841	-0.0843768	-0.138514	0.131683	-0.148492	-0.11227	-0.224951	0.0368058	-0.11035	-0.044425
SSR3	Translocon-associated protein subunit gamma	C9JA28	0.019668	-0.186405	-0.205261	-0.0880393	-0.104728	0.098366	0.100533	-0.263388	-0.149964	-0.338858	-0.168764	-0.313362	-0.407231	-0.333127	0.0131318	-0.0216828	-0.123033	-0.152812	-0.204047	-0.127219	0.0108603	-0.0895281	-0.0865505	-0.243344	-0.0665014	0.113933	-0.281508	-0.0634246	-0.213997
KRT6B	Keratin, type II cytoskeletal 6B	P04259	0.0203191	-0.0596726	-0.0377574	-0.0884734	-0.0709944	0.0288008	0.033237	-0.0778489	0.0742388	-0.052147	-0.0829562	-0.0705871	0.000364224	0.0526856	-0.0671981	0.00982306	-0.136116	0.0502382	-0.153586	0.137714	-0.1892	-0.37987	0.097361	0.272132	-0.0981565	-0.0787903	-0.263538	-0.163985	-0.0436105
C12orf57	Protein C10	Q99622	0.0207998	0.096994	0.0995735	0.0871384	0.0851278	0.00985562	0.0144458	0.220375	0.118281	0.0521242	0.0977212	-0.0140572	0.00963551	0.0871495	0.192865	0.0780474	0.105784	0.15069	0.0962667	0.100599	0.0736782	0.152707	0.00904918	0.0663024	0.179334	0.0130031	0.116035	0.122099	0.0184703
ILF3	Interleukin enhancer-binding factor 3	Q12906-7	0.02131	-0.885117	-0.894257	-0.936233	-0.966069	0.0511163	0.0718126	-0.884783	-1.00061	-1.01857	-0.885451	-1.22617	-0.874722	-0.499597	-0.932518	-0.845064	-1.18576	-0.590492	-0.787356	-0.77726	-1.10375	-0.95124	-0.996414	-0.803866	-0.895027	-0.764185	-1.31944	-0.921227	-1.12828
SLC7A5	Large neutral amino acids transporter small subunit 1	Q01650	0.021446	-0.382444	-0.419633	-0.379361	-0.40268	0.00308375	0.0169534	-0.372805	-0.334244	-0.54137	-0.277541	-0.364105	-0.532805	-0.392084	-0.250763	-0.746673	-0.413788	-0.355776	-0.453646	-0.335286	-0.620451	-0.59253	-0.321095	-0.195356	-0.59059	-0.423436	-0.632534	-0.160495	-0.155028
SEC61B	Protein transport protein Sec61 subunit beta	P60468	0.0215505	-0.490259	-0.481017	-0.385484	-0.413794	0.104775	0.0672234	-0.498686	-0.657555	-0.74392	-0.359237	-0.553219	-0.7086	-0.166855	-0.481832	-0.406551	-0.522057	-0.199467	-0.474227	-0.366234	-0.345872	-0.601301	-0.393497	-0.45031	-0.377471	-0.278312	-0.440414	-0.289369	-0.595157
PLOD1	Procollagen-lysine,2-oxoglutarate 5-dioxygenase 1	Q02809	0.0216136	0.0488465	0.0648511	0.0598886	0.0621384	0.0110421	0.00271271	0.109948	-0.0326374	-0.0167781	0.0662373	-0.0103618	0.0855382	-0.0554727	0.00182526	0.220255	0.282219	0.0314557	0.0959844	-0.153177	0.206435	0.0932328	0.0118467	0.136084	0.158191	0.248875	-0.107941	0.0265444	0.00129269
PPP1R2	Protein phosphatase inhibitor 2	E7EMN6	0.0216136	-0.968126	-1.00941	-0.831048	-0.84859	0.137078	0.16082	-0.977783	-0.572298	-0.890813	-0.952528	-0.980752	-1.39767	-1.41595	-0.878833	-1.14658	-0.916242	-1.025	-0.958468	-1.03276	-1.29581	-0.947179	-0.592068	-0.780687	-0.492641	-0.906194	-0.863369	-0.798726	-0.776475
ACADSB	Short/branched chain specific acyl-CoA dehydrogenase, mitochondrial	P45954	0.0218018	-0.145138	-0.139603	-0.113967	-0.109445	0.0311711	0.0301581	-0.0899007	-0.128414	-0.0549962	-0.0315432	-0.192597	-0.368765	-0.203973	-0.161862	-0.219597	-0.249593	-0.00660597	0.0326123	-0.148971	-0.123278	0.00295027	-0.0393171	-0.216929	-0.0882967	-0.147673	-0.182254	-0.0460237	-0.104655
TUBB2C	Tubulin beta-4B chain	Q8IZ29	0.0218018	NaN	NaN	NaN	NaN	NaN	NaN	NaN	NaN	NaN	NaN	NaN	NaN	NaN	NaN	NaN	NaN	NaN	NaN	NaN	NaN	NaN	NaN	NaN	NaN	NaN	NaN	NaN	NaN
RAD21	Double-strand-break repair protein rad21 homolog	O60216	0.0218018	-1.0497	-1.02893	-1.16172	-1.15771	0.112021	0.128777	-0.883926	-0.867904	-0.874643	-1.03043	-1.14433	-1.06963	-1.05267	-1.04673	-1.19821	-1.06277	-1.104	-1.01192	-1.41272	-1.18856	-0.90968	-0.974957	-1.41014	-1.17019	-1.08859	-1.23276	-1.15325	-1.03622
GFPT2	Glutamine--fructose-6-phosphate aminotransferase [isomerizing] 2	O94808	0.0218988	-0.027743	-0.059473	-0.0451495	-0.0820117	0.0174065	0.0225387	0.00337325	-0.135395	-0.00252741	0.118379	-0.0261121	-0.0293738	-0.147676	-0.229768	-0.268399	0.0432868	0.00114454	-0.040608	0.0599768	-0.0947676	-0.262393	-0.0297778	-0.254508	0.0173893	-0.0605212	-0.214725	-0.0264775	0.0456875
BLMH	Bleomycin hydrolase	Q13867	0.0218988	-0.0107705	-0.0267186	0.0358735	0.106456	0.046644	0.133174	-0.0131582	-0.0340334	0.035571	-0.189329	-0.1365	0.0832416	-0.181725	0.107694	0.0760205	0.02832	-0.0883426	-0.00838281	0.00354084	0.67839	0.250702	0.0342085	-0.289879	-0.0194642	0.212708	0.126947	0.0298652	0.0375384
LRPAP1	Alpha-2-macroglobulin receptor-associated protein	B2R6S9	0.0218988	-0.0171919	-0.0282589	0.0786364	0.100436	0.0958283	0.128695	-0.12099	-0.0445771	-0.0933928	0.00508657	-0.00159028	0.0136575	-0.0323098	0.024213	0.0755593	-0.0322967	-0.00208713	-0.130379	0.136973	0.310362	0.245153	0.0191671	0.164498	-0.0274228	0.0795362	-0.0729448	0.0713032	0.0777365
GNB2	Guanine nucleotide-binding protein G(I)/G(S)/G(T) subunit beta-2	Q6FHM2	0.0218988	-0.144766	-0.144396	-0.220081	-0.22093	0.0753155	0.0765338	-0.0465512	-0.235408	-0.136015	-0.219485	-0.165595	-0.12217	-0.122136	-0.153517	0.0393114	-0.307641	-0.190827	-0.0727225	-0.0616069	-0.126016	-0.268477	-0.272685	-0.152059	-0.272982	-0.183496	-0.476641	-0.256667	-0.138673
ERP44	Endoplasmic reticulum resident protein 44	Q9BS26	0.0221436	-0.146969	-0.141616	-0.19946	-0.159252	0.0524908	0.0176369	0.0186216	-0.131675	-0.0180253	0.00908208	-0.195247	-0.331155	-0.209886	-0.145316	-0.247426	-0.154423	-0.146792	-0.147146	-0.18875	-0.30224	-0.265296	0.130632	-0.37499	-0.210169	0.0288041	-0.309404	-0.0890466	-0.012065
SF3A1	Splicing factor 3A subunit 1	Q15459	0.022272	-1.42088	-1.50079	-1.45875	-1.43888	0.0378748	0.0619105	-1.34362	-1.41369	-1.42807	-1.50088	-1.34963	-1.38565	-2.14865	-1.57071	-1.84906	-1.20186	-1.3728	-1.44487	-1.36218	-1.76793	-1.48122	-1.2437	-1.45153	-1.52922	-1.57583	-1.31835	-1.19284	-1.46598
RBMX	RNA-binding motif protein, X chromosome	P38159	0.022272	NaN	NaN	NaN	NaN	NaN	NaN	NaN	NaN	NaN	NaN	NaN	NaN	NaN	NaN	NaN	NaN	NaN	NaN	NaN	NaN	NaN	NaN	NaN	NaN	NaN	NaN	NaN	NaN
ARPC4-TTLL3	Actin-related protein 2/3 complex subunit 4	F8WCF6	0.0224199	-0.274472	-0.246446	-0.178014	-0.186109	0.0964573	0.0603368	-0.114607	-0.32466	-0.375315	-0.36104	-0.407773	-0.326492	-0.245472	-0.0357641	-0.181992	-0.303471	-0.15556	-0.125208	-0.21919	0.0582958	-0.124072	-0.354572	-0.194829	-0.106146	-0.155275	-0.338739	-0.1612	-0.265364
stxbp1	Syntaxin-binding protein 1	Q68CM6	0.0228069	NaN	NaN	NaN	NaN	NaN	NaN	NaN	NaN	NaN	NaN	NaN	NaN	NaN	NaN	NaN	NaN	NaN	NaN	NaN	NaN	NaN	NaN	NaN	NaN	NaN	NaN	NaN	NaN
ST13	Hsc70-interacting protein	B4E0U6	0.0228069	-0.209118	-0.193671	-0.285832	-0.2931	0.0767134	0.0994294	-0.275899	-0.12418	-0.263615	-0.0772233	-0.398902	0.101908	-0.0250322	-0.150689	-0.30935	-0.320332	-0.154622	-0.326117	-0.321009	-0.505401	-0.287748	-0.147561	-0.283915	-0.1929	-0.26558	-0.254184	-0.288855	-0.383853
SNRPG	Small nuclear ribonucleoprotein G	P62308	0.0228069	-1.1627	-1.16769	-1.19479	-1.20576	0.0320908	0.0380774	-1.12015	-1.10202	-1.27335	-1.20212	-0.966337	-1.14842	-1.49806	-0.881594	-1.41074	-1.17698	-1.04467	-1.18779	-1.0884	-1.50634	-1.07133	-1.22431	-1.19672	-1.11421	-1.27726	-1.19287	-1.15816	-1.22803
SH3BGRL	SH3 domain-binding glutamic acid-rich-like protein	O75368	0.0230998	NaN	NaN	NaN	NaN	NaN	NaN	NaN	NaN	NaN	NaN	NaN	NaN	NaN	NaN	NaN	NaN	NaN	NaN	NaN	NaN	NaN	NaN	NaN	NaN	NaN	NaN	NaN	NaN
DHRS7	Dehydrogenase/reductase SDR family member 7	H0YJ66	0.023107	-0.0428888	-0.0441948	-0.0204241	-0.0143996	0.0224647	0.0297951	-0.0273072	0.0139157	0.0503504	-0.0584705	0.0477306	-0.0692504	-0.213449	0.0946607	-0.230338	-0.127658	0.0746777	-0.0851988	0.0360315	0.20292	-0.0849567	-0.030031	-0.0108172	-0.106096	-0.263392	0.172405	-0.00303742	-0.0570239
KDELC2	KDEL motif-containing protein 2	Q7Z4H8	0.023107	-0.0606154	-0.0542582	-0.012726	-0.0396423	0.0478894	0.0146159	0.0316043	-0.0123436	-0.172565	-0.0694472	-0.0648771	-0.116671	-0.00445249	0.0373383	-0.113488	-0.0563537	-0.085873	-0.0239702	-0.174144	0.0956463	0.00442745	0.0530722	-0.217358	0.0296391	0.0178298	-0.120366	-0.0298795	-0.0552914
FERMT2	Fermitin family homolog 2	Q96AC1	0.0234096	-0.215189	-0.219823	-0.362449	-0.370366	0.14726	0.150543	-0.12787	-0.175599	-0.15497	-0.214119	-0.148584	-0.330364	-0.263954	-0.110151	-0.308119	-0.286629	-0.21626	-0.301255	-0.318535	-0.26425	-0.444416	-0.247984	-0.535435	-0.233794	-0.466215	-0.214096	-0.572573	-0.406364
LU	Basal cell adhesion molecule	I7L574	0.0236001	NaN	NaN	NaN	NaN	NaN	NaN	NaN	NaN	NaN	NaN	NaN	NaN	NaN	NaN	NaN	NaN	NaN	NaN	NaN	NaN	NaN	NaN	NaN	NaN	NaN	NaN	NaN	NaN
DUSP3	Dual specificity protein phosphatase 3	B5BUI8	0.0236001	-0.249739	-0.222497	-0.14104	-0.139604	0.1087	0.0828931	-0.0811791	-0.148583	-0.278743	-0.348729	-0.119343	-0.360271	-0.247664	-0.258809	-0.251815	-0.306622	-0.0454137	-0.222787	-0.293398	-0.176384	0.0568395	-0.224559	-0.298425	-0.149191	-0.00181726	-0.129447	-0.0467647	-0.132888
GBAS	Protein NipSnap homolog 2	O75323	0.0245176	0.135689	0.147759	0.149374	0.167862	0.0136854	0.0201022	0.169828	0.00998032	0.0938798	0.129185	0.33095	0.183721	0.085095	0.102056	0.0207341	0.248853	0.256639	0.142192	0.107678	0.339378	0.129649	0.0882688	0.17548	0.164534	0.132005	0.134214	0.216344	0.191065
PFKL	ATP-dependent 6-phosphofructokinase, liver type	P17858	0.0245176	-0.0832972	-0.120606	-0.0760924	-0.0513442	0.00720483	0.0692615	0.0424718	-0.0368214	-0.0224709	-0.277013	-0.0773207	-0.0458758	-0.232851	-0.32402	-0.0216614	-0.237736	-0.124698	-0.0892737	-0.0891163	-0.108369	-0.104868	-0.0857484	0.100194	-0.0719648	0.0128574	-0.0142425	-0.0782557	-0.073929
FLOT1	Flotillin-1	Q5ST80	0.0245817	-0.288916	-0.337984	-0.284791	-0.295305	0.00412586	0.0426791	-0.327382	-0.239862	-0.225512	-0.466156	-0.247235	-0.520593	-0.499769	-0.519575	-0.397417	-0.250451	-0.165201	-0.196653	-0.278844	-0.343477	-0.514159	-0.268604	-0.135336	-0.190342	-0.290737	-0.346144	-0.321987	-0.263417
MCM6	DNA replication licensing factor MCM6	Q14566	0.0245817	-0.877265	-0.820324	-0.754318	-0.764879	0.122947	0.055445	-0.926598	-0.892224	-0.862305	-0.833442	-0.974149	-0.596145	-0.525941	-1.00366	-0.923112	-0.858453	-0.517659	-0.930206	-0.708418	-0.646301	-0.670838	-0.892489	-0.450049	-0.947321	-0.822877	-0.78144	-0.727196	-1.00186
MRPS22	28S ribosomal protein S22, mitochondrial	P82650	0.0249132	-0.487758	-0.502824	-0.484593	-0.532746	0.00316421	0.0299216	-0.242884	-0.480809	-0.773799	-0.536706	-0.803208	-0.71566	-0.261502	-0.332699	-0.292078	-0.705154	-0.394684	-0.494706	-0.756806	-0.531694	-0.83214	-0.774248	-0.748228	-0.435225	-0.278436	-0.437493	-0.244924	-0.288264
LAMP2	Lysosome-associated membrane glycoprotein 2	B4E2S7	0.0249132	NaN	NaN	NaN	NaN	NaN	NaN	NaN	NaN	NaN	NaN	NaN	NaN	NaN	NaN	NaN	NaN	NaN	NaN	NaN	NaN	NaN	NaN	NaN	NaN	NaN	NaN	NaN	NaN
GALK1	Galactokinase	P51570	0.0249494	-0.191567	-0.203957	-0.198104	-0.178774	0.00653685	0.0251832	-0.077947	-0.213103	-0.157869	-0.323932	-0.0917694	-0.356033	-0.336906	-0.115016	-0.368655	-0.255501	-0.170032	0.0192789	-0.273975	-0.068035	0.0210794	-0.215535	-0.304394	-0.180674	-0.294645	-0.274739	-0.135878	-0.0609439
H2AFV	Histone H2A.V	Q71UI9	0.0251029	-0.0370338	-0.0145587	0.0128089	0.00362343	0.0498427	0.0181822	0.184682	0.0984818	-0.0645777	0.0671735	0.0010952	-0.170487	-0.11612	0.223604	-0.235576	-0.088912	-0.0633287	-0.0107389	0.0424555	0.0504722	-0.165171	-0.0683276	0.161613	-0.0106152	-0.0798878	0.0362329	-0.0757681	0.14523
ATP5D	ATP synthase subunit delta, mitochondrial	P30049	0.025187	-0.649514	-0.636216	-0.715917	-0.682275	0.0664031	0.0460597	-0.288382	-0.573785	-0.661289	-0.81502	-0.906046	-0.579546	-0.325708	-0.794603	-0.46839	-0.886162	-0.63774	-0.697918	-0.826248	-1.04574	-0.853874	-0.914208	-0.812437	-0.439782	-0.311422	-0.514995	-0.484655	-0.619398
DSG2	Desmoglein-2	Q14126	0.0254519	0.00860321	-0.00245235	-0.0114033	-0.0127096	0.0200065	0.0102572	0.0220552	-0.142607	0.0440663	-0.0277572	-0.0625575	-0.0174828	0.0378946	0.12706	-0.00158722	-0.114325	0.0870181	0.0187936	0.0306233	0.0800139	-0.0548625	-0.0599551	-0.0508969	-0.142426	0.00330021	0.0899139	-0.00497378	-0.0178327
OPA1	Dynamin-like 120 kDa protein, mitochondrial	E5KLM1	0.0254519	-0.322349	-0.337797	-0.240733	-0.247726	0.0816157	0.0900716	-0.393081	-0.264897	-0.702216	-0.163117	-0.486239	-0.259709	-0.119764	-0.381511	-0.148745	-0.593222	-0.161264	-0.3798	-0.365362	-0.0235414	-0.20048	-0.448143	-0.6563	-0.0306087	-0.035584	-0.280986	-0.401503	-0.0347471
CMBL	Carboxymethylenebutenolidase homolog	B2RD36	0.0254519	0.0830325	0.0916945	0.0396279	0.0393746	0.0434046	0.0523199	0.0481826	0.115066	0.131344	0.0896082	0.205753	0.0695656	0.0764569	0.00806596	-0.00937936	0.119356	0.0625142	0.183801	0.170117	0.0493392	0.0299167	0.0894214	0.0927203	0.024927	0.122511	-0.186572	0.00909988	-0.00773489
FAM162A	Protein FAM162A	F8W7Q4	0.0254519	-0.103261	-0.0663761	-0.0685811	-0.0765729	0.0346797	0.0101968	-0.101314	0.0248929	-0.105207	-0.094243	-0.10586	-0.118529	-0.285955	-0.168801	-0.146891	0.0894405	0.129294	0.0866593	-0.176501	0.1227	-0.150537	-0.280594	-0.0867665	-0.057548	-0.0350771	-0.0796142	-0.0206434	-0.00114777
PAPSS2	Bifunctional 3-phosphoadenosine 5-phosphosulfate synthase 2	Q5TB52	0.0254519	-0.0644688	-0.0622787	-0.0343568	-0.037908	0.030112	0.0243707	-0.0631106	-0.14199	-0.0463788	-0.0658271	-0.153115	0.0365003	-0.204118	0.144228	-0.127052	-0.172183	0.0644093	-0.018706	0.101668	0.0075188	0.0526317	-0.0172212	-0.160435	-0.0588766	-0.0508982	-0.152321	-0.0178155	-0.0833319
SERPINB6	Serpin B6	P35237	0.0254519	-0.0126864	0.0136388	0.0373605	-0.0436906	0.0500469	0.0573294	-0.0609636	-0.154357	-0.0434092	0.0180364	-0.0569927	-0.0613279	0.185337	0.189792	0.189914	0.137657	-0.204942	0.0249219	0.0144307	0.114883	0.0602903	-0.815168	-0.184438	0.133545	0.193001	0.0113593	-0.0536898	0.08888
ABHD14B	Alpha/beta hydrolase domain-containing protein 14B	B4DNR3	0.0254519	-0.0301552	-0.0395823	-0.0958548	-0.0912589	0.0656996	0.0516766	-0.00187854	-0.074515	0.0900258	-0.222074	-0.0472693	0.0936984	-0.111017	0.0341762	-0.180909	-0.0130411	0.156321	-0.198505	-0.140599	-0.015342	-0.463544	-0.135171	0.0746048	-0.146264	-0.0828343	-0.108875	0.0563322	0.0491031
ANXA4	Annexin	Q6LES2	0.0254519	0.00963395	0.00711897	0.0851297	0.0773099	0.0754958	0.0701909	-0.0671708	0.00718092	-0.00249607	0.021533	0.012087	-0.00189106	-0.105479	-0.0972615	0.0136512	0.0235695	0.0736058	0.208098	0.136014	0.145256	-0.04829	0.0362165	0.068975	0.101284	0.0498004	0.157202	0.158188	-0.0315474
ARL1	ADP-ribosylation factor-like protein 1	B4DWW1	0.0254519	0.0206007	-0.000349213	-0.024944	0.00712924	0.0455447	0.00747846	-0.354849	-0.243443	0.0221918	0.113181	-0.276633	0.331091	0.191505	-0.215095	0.399653	-0.214511	0.0190097	0.223707	0.168765	0.256276	-0.00686355	0.10037	-0.0671623	-0.103897	0.122906	-0.131215	-0.224861	-0.0430244
PEPD	Xaa-Pro dipeptidase	J3K000	0.0254519	-0.0490916	-0.0341731	-0.0210262	-0.00761938	0.0280654	0.0265537	-0.0888962	0.0764458	0.0779858	-0.0708875	0.135304	-0.260406	-0.172557	0.0152853	0.0498794	-0.0286019	-0.0740476	-0.0695813	-0.321746	0.153863	-0.0324423	-0.0936474	-0.0580614	0.0191922	0.171894	0.128734	-0.00961015	-0.0343699
M6PR	Cation-dependent mannose-6-phosphate receptor	P20645	0.0254519	-0.0883539	-0.0672149	-0.0165667	-0.0235009	0.0717872	0.043714	-0.22365	0.0687074	-0.152187	0.021861	-0.312	-0.0940938	0.113521	-0.148119	-0.111131	-0.0826141	0.0757301	0.0373964	0.0878061	0.0724315	0.0443742	-0.139285	-0.140176	-0.0615858	0.0703237	-0.135765	0.0256866	-0.0588201
PDIA3	Protein disulfide-isomerase A3	P30101	0.0254519	0.00496371	-0.0196268	0.0671	0.0963814	0.0621363	0.116008	0.0199999	-0.143972	-0.0634087	0.0475057	-0.119225	0.210282	0.175953	-0.0100725	0.058526	-0.278322	0.0816866	-0.214475	-0.0845481	0.383384	0.0762536	0.138088	0.109452	0.0579464	-0.11098	0.378484	0.0273095	-0.0115761
AP2S1	AP-2 complex subunit sigma	M0R0N4	0.0254519	-0.812691	-0.730138	-0.78529	-0.688569	0.0274007	0.0415688	-0.986894	-0.707162	-0.561284	-0.921066	-1.07838	-0.978329	-0.727537	-0.880219	-0.230912	-0.806011	-0.064481	-0.819371	-0.880883	-0.949116	-0.864314	-0.58477	-0.791582	-0.196722	-0.590732	-1.06927	-0.179296	-0.778998
CLTB	Clathrin light chain B	P09497-2	0.0254519	-0.233216	-0.245458	-0.203025	-0.234597	0.030191	0.0108607	-0.258978	-0.207454	-0.133174	-0.11994	-0.143902	-0.564639	-0.0843505	-0.145662	-0.364761	-0.265037	-0.323224	-0.334368	-0.222052	-0.343985	-0.47152	-0.302991	-0.049746	-0.17595	-0.183998	-0.356807	-0.140803	-0.0981183
SLC3A2	4F2 cell-surface antigen heavy chain	F5GZS6	0.0254519	-0.321053	-0.323925	-0.295904	-0.301673	0.0251487	0.0222518	-0.253299	-0.327592	-0.503709	-0.370808	-0.391867	-0.314514	-0.314107	-0.0994141	-0.265895	-0.465401	-0.0903987	-0.490092	-0.610676	-0.562083	-0.342898	-0.0629321	0.0335746	-0.285589	-0.306219	-0.694	0.0662506	-0.252156
SPCS3	Signal peptidase complex subunit 3	D3DP46	0.0256385	-0.742226	-0.724325	-0.698795	-0.737577	0.043431	0.0132521	-0.664788	-0.688297	-0.661221	-0.876473	-0.90378	-0.796154	-0.340539	-0.595654	-0.586032	-0.86633	-0.817022	-0.895612	-0.870194	-1.10033	-0.587769	-0.798546	-0.680362	-0.667912	-0.660544	-0.409984	-0.717227	-0.88291
PTPN12	Tyrosine-protein phosphatase non-receptor type 12	Q05209	0.0256385	0.123442	0.146977	0.185676	0.242819	0.0622349	0.0958418	0.378776	0.0514058	0.214914	0.0981216	0.234975	0.23174	0.0738508	0.0044461	0.148761	0.00412292	0.0752991	0.247316	0.158925	0.375964	0.49724	0.0937615	0.12383	0.222073	0.209308	0.665511	-0.0804668	0.162045
SON	Protein SON	P18583-2	0.0256571	-1.05978	-1.0221	-0.818756	-0.872447	0.241026	0.149655	-1.17032	-0.913616	-0.983463	-1.23723	-0.736805	-1.07317	-1.25525	-0.738689	-1.35994	-1.0464	-0.676077	-1.07427	-1.04064	-0.778754	-1.08054	-0.754228	-0.777622	-0.858759	-1.06124	-1.061	-0.604965	-0.70673
UQCRFS1	Cytochrome b-c1 complex subunit Rieske, mitochondrial	P47985	0.0257334	-0.405457	-0.398981	-0.580215	-0.63526	0.174758	0.236279	-0.066117	-0.195735	-0.286184	-0.363806	-0.43379	-0.691831	-0.151695	-0.507184	-0.497887	-0.63433	-0.58209	-0.377123	-1.22962	-0.592219	-1.01649	-0.858307	-0.730477	-0.568211	-0.262189	-0.451956	-0.291972	-0.351162
MCM3	DNA replication licensing factor MCM3	B2R7C5	0.0257334	-0.725416	-0.737206	-0.753524	-0.718882	0.0281077	0.018324	-0.607673	-0.697171	-0.823779	-1.10701	-0.647291	-0.721293	-0.534027	-0.919684	-0.954689	-0.72954	-0.320255	-0.784064	-0.910814	-0.493642	-0.631105	-0.816855	-0.749837	-0.739634	-0.757211	-0.348929	-0.797161	-0.943633
GSS	Glutathione synthetase	P48637	0.0258102	0.121572	0.10768	0.123203	0.135785	0.00163077	0.0281049	0.176244	0.166989	0.194059	0.0380054	0.104776	0.159897	0.111445	0.131699	0.0724391	0.0644159	0.319834	-0.247645	0.134841	0.27916	0.375005	0.217858	0.122199	0.0243469	0.0906803	0.124207	0.0529927	-0.0634429
SRPRB	Signal recognition particle receptor subunit beta	Q549N5	0.0258102	-0.498492	-0.481449	-0.538032	-0.536522	0.0395403	0.0550729	-0.503899	-0.29915	-0.616683	-0.592977	-0.493084	-0.574079	-0.372032	-0.347793	-0.599038	-0.487877	-0.575112	-0.315668	-0.68116	-0.497929	-0.712308	-0.578136	-0.664766	-0.423303	-0.470302	-0.342113	-0.374307	-0.6209
PFN1	Profilin-1	P07737	0.0258102	-0.806556	-0.807307	-0.634589	-0.661246	0.171967	0.14606	-0.875604	-0.791061	-0.822051	-0.606388	-1.02188	-1.12415	-0.481843	-0.755486	-0.517692	-1.06858	-0.912194	-0.710748	-0.709087	-1.22886	-0.682773	-0.664075	-0.443195	-0.345268	-0.5286	-0.919328	-0.486176	-0.605103
SSB	Lupus La protein	B5BUB5	0.0258102	-0.464005	-0.380288	-0.361024	-0.369612	0.102981	0.0106768	-0.68155	-0.530389	-0.481998	-0.540031	-0.596075	-0.237741	0.00902038	-0.484109	-0.111125	-0.396345	-0.0671078	-0.446012	-0.459714	-0.315412	-0.419561	-0.614966	-0.552018	-0.170012	-0.321512	-0.174872	-0.267515	-0.400535
EIF3B	Eukaryotic translation initiation factor 3 subunit B	P55884	0.0258102	-1.00973	-1.01439	-0.929077	-0.97462	0.0806562	0.0397657	-0.951041	-1.0898	-0.883185	-1.09545	-0.801229	-0.969861	-0.972332	-1.12678	-1.03326	-0.98621	-1.17788	-1.0856	-1.43703	-0.94122	-1.13228	-0.861428	-1.03366	-0.916934	-0.897	-1.16784	-0.772725	-0.586073
ADRM1	Proteasomal ubiquitin receptor ADRM1	Q16186	0.0258102	-0.479031	-0.485567	-0.569496	-0.569084	0.090465	0.0835175	-0.467933	-0.528732	-0.701265	-0.350351	-0.468203	-1.03888	-0.493914	-0.170494	-0.489859	-0.591503	-0.260976	-0.26469	-0.489472	-0.689834	-0.61553	-0.501361	-0.629454	-0.523461	-0.281059	-0.788252	-0.520062	-0.652355
H2AFY	Core histone macro-H2A.1	O75367-3	0.0258102	-0.152535	-0.152391	-0.116614	-0.136352	0.0359218	0.0160384	-0.233728	-0.211784	-0.0072426	-0.159634	-0.403291	-0.163036	-0.0778801	-0.0140203	-0.104515	-0.145437	0.0161766	-0.324296	-0.320397	-0.0886743	-0.348163	-0.112677	-0.132052	-0.12055	-0.136418	-0.0415211	-0.0170494	-0.0460202
MRPL9	39S ribosomal protein L9, mitochondrial	Q9BYD2	0.0258721	-0.382337	-0.442739	-0.407096	-0.441325	0.0247587	0.00141426	-0.305656	-0.303903	-0.646622	-0.453945	-0.831484	-0.689402	-0.186649	-0.481736	-0.144902	-0.674828	-0.283014	-0.31073	-0.472447	-0.280432	-0.858766	-0.56021	-0.661736	-0.391868	-0.347744	-0.422325	-0.0615228	-0.356199
TM9SF4	Transmembrane 9 superfamily member 4	Q92544	0.0258721	-0.145312	-0.143763	-0.18797	-0.189572	0.0426581	0.0458091	-0.24122	0.0384261	-0.232097	-0.144235	-0.0517366	-0.200849	-0.0516336	-0.14639	-0.422105	-0.121623	0.0115336	-0.163224	-0.0431102	-0.419896	-0.262675	-0.178805	-0.229921	-0.0764832	-0.197135	-0.126159	-0.149134	-0.212399
TMED9	Transmembrane emp24 domain-containing protein 9	B2R8A2	0.026124	-0.187676	-0.225451	-0.149831	-0.223233	0.0378446	0.0022176	-0.0976384	-0.144477	-0.135087	-0.190475	-0.282666	-0.413881	-0.289477	-0.184876	-0.392214	-0.112319	-0.422895	-0.0394018	-0.320373	-0.429908	-0.115585	-0.137189	-0.318381	-0.0973414	-0.157965	-0.406559	-0.141697	-0.107331
IQGAP2	Ras GTPase-activating-like protein IQGAP2	Q13576	0.026124	0.0954553	0.116692	0.0923393	0.103774	0.00311599	0.0129182	0.11768	0.0251395	0.0247139	0.101728	0.0284317	0.0595617	0.287212	0.21956	0.236418	0.0891827	-0.00494287	0.215618	0.163259	0.267037	0.212582	0.133013	-0.0297543	0.0513127	-0.0219829	0.0945	0.0901786	0.0775919
ZPR1	Zinc finger protein ZPR1	B4DVT8	0.026124	-1.32669	-1.34059	-1.15507	-1.15735	0.171615	0.183231	-1.14468	-1.47946	-1.37896	-1.59092	-1.35328	-1.34671	-1.22633	-1.21819	-1.50641	-1.27852	-1.25687	-1.30667	-1.2605	-1.15728	-1.15287	-1.18402	-1.05371	-1.0824	-1.01033	-1.19393	-1.04236	-1.43615
KHDRBS1	KH domain-containing, RNA-binding, signal transduction-associated protein 1	Q07666	0.026124	-0.215937	-0.25452	-0.112056	-0.126433	0.103881	0.128087	-0.154222	-0.216934	-0.176342	-0.152208	-0.328713	-0.365815	-0.21494	-0.154145	-0.309174	-0.270433	-0.594198	-0.117122	-0.0869071	-0.16206	-0.146685	-0.028551	-0.111882	-0.112229	0.0152215	-0.432778	-0.157321	-0.0411387
ASAH1	Acid ceramidase	D3DSQ1	0.0262344	0.0301607	0.0458837	0.0734468	0.100157	0.043286	0.0542737	0.140117	-0.036323	0.0620056	0.0415218	0.0187997	0.0975035	-0.0672409	0.155205	-0.0183905	0.12639	0.0179662	0.0130507	0.118847	0.36518	0.0580172	0.0687928	0.0288585	0.0753298	0.0715637	0.0975972	0.0151703	0.102218
PTRHD1	Putative peptidyl-tRNA hydrolase PTRHD1	Q6GMV3	0.0262344	-0.140172	-0.113061	-0.0852855	-0.0749132	0.0548869	0.0381475	-0.135142	-0.300652	-0.251465	-0.0315355	0.163229	-0.158682	-0.0344904	0.0277473	-0.177779	-0.0890759	-0.223681	-0.145203	-0.0398941	-0.0316692	-0.213463	-0.0832603	-0.0873106	-0.102671	0.0852673	-0.147312	0.0209452	-0.149764
AP2B1	AP-2 complex subunit beta	A8K916	0.0262344	-0.0253341	-0.0464032	-0.0419728	-0.111383	0.0166388	0.0649802	-0.0569632	0.00989611	0.101294	-0.192238	0.0177964	-0.116412	0.0391741	0.006295	-0.0923607	-0.186843	0.0379925	-0.124469	-0.160148	-0.0032932	0.0148041	0.00441036	-0.247955	-0.198573	0.022168	-0.532767	0.0681722	-0.0806525
ACP1	Low molecular weight phosphotyrosine protein phosphatase	Q59EH3	0.0263059	0.112712	0.0957764	0.190282	0.196567	0.0775693	0.100791	0.0555651	-0.0787854	0.156095	0.045586	0.120737	0.156164	0.104687	0.217068	0.232927	0.180119	-0.0200248	-0.0208222	0.206358	0.462181	0.20589	0.124351	0.221798	0.146727	0.186206	0.125433	0.0923681	0.194358
NPM1	Nucleophosmin	P06748	0.0265607	-0.444402	-0.385097	-0.524378	-0.518202	0.079976	0.133105	-0.450741	-0.323425	-0.632275	-0.0750134	-0.651769	-0.237085	-0.257536	-0.54242	0.162673	-0.643251	-0.438063	-0.532257	-0.311111	-0.559429	-0.300544	-0.627875	-0.735142	-0.417096	-0.449822	-0.721151	-0.57052	-0.489327
PRKAA1	5-AMP-activated protein kinase catalytic subunit alpha-1	Q13131	0.0270074	-0.0224692	-0.0342201	0.0723675	0.0722993	0.0948367	0.106519	-0.144167	0.0794195	-0.0402442	-0.0391162	-0.181491	-0.135558	-0.0667153	0.0547955	0.0079669	0.0107238	0.0495675	-0.00582225	0.143154	0.202302	0.152248	0.156515	0.0839652	0.0607698	-0.0188986	0.0140521	-0.0456952	-0.0254205
RRM1	Ribonucleoside-diphosphate reductase large subunit	P23921	0.0270074	-1.33792	-1.38907	-1.33264	-1.30179	0.00528455	0.0872864	-1.38305	-1.27678	-1.21604	-1.43227	-1.27819	-1.31579	-1.79325	-1.41752	-1.71926	-1.21672	-1.36004	-1.25996	-1.48784	-1.1464	-1.35201	-0.904356	-1.43515	-1.31098	-1.4541	-1.26177	-1.33789	-1.32738
RAB34	Ras-related protein Rab-34	A8MYQ9	0.027703	-0.136612	-0.140963	-0.0944827	-0.0833444	0.0421288	0.0576187	0.0207678	-0.316859	-0.110236	-0.256425	-0.0440045	-0.198748	-0.0256651	-0.117229	-0.155994	-0.0143175	-0.163937	-0.30891	-0.226058	-0.117656	0.222909	-0.0469659	-0.254171	-0.0713098	-0.0268237	-0.123033	-0.145243	-0.0450937
CNDP2	Cytosolic non-specific dipeptidase	Q96KP4	0.0281605	0.016552	-0.0104582	-0.00350798	-0.00883252	0.02006	0.00162571	0.0193265	-0.0475464	0.18527	0.10414	0.0361324	-0.0648417	0.0137775	-0.197538	-0.193599	-0.064263	0.0543723	0.0292712	-0.0679852	0.172034	-0.0821208	-0.11396	0.0667012	-0.0022108	-0.00480517	0.0757188	-0.16995	0.0382525
RIF1	Telomere-associated protein RIF1	Q5UIP0	0.0281605	-0.26248	-0.304988	-0.290338	-0.296888	0.0278579	0.00810008	-0.266574	-0.459335	-0.551205	-0.241708	-0.236542	-0.258387	-0.198177	-0.455427	-0.0766569	-0.390531	-0.283833	-0.241476	-0.537754	0.0338598	-0.18793	-0.273775	-0.476015	-0.286968	-0.113196	-0.479608	-0.293708	-0.353781
CDV3	Protein CDV3 homolog	Q9UKY7	0.0281605	-0.186873	-0.181566	-0.31631	-0.286348	0.129438	0.104782	-0.329318	-0.0638259	-0.222238	-0.157418	-0.340247	-0.0101859	-0.216327	-0.397203	-0.0444503	-0.0618398	-0.227846	-0.107896	-0.129869	-0.409525	-0.43069	-0.365043	-0.135564	-0.100347	-0.307106	-0.39448	-0.265342	-0.325515
FLJ10842	Acylglycerol kinase, mitochondrial	A4D1U5	0.0281605	NaN	NaN	NaN	NaN	NaN	NaN	NaN	NaN	NaN	NaN	NaN	NaN	NaN	NaN	NaN	NaN	NaN	NaN	NaN	NaN	NaN	NaN	NaN	NaN	NaN	NaN	NaN	NaN
HINT2	Histidine triad nucleotide-binding protein 2, mitochondrial	Q8WYJ5	0.0281829	0.0137752	0.0221779	-0.0326437	-0.0340511	0.0464189	0.056229	0.203942	0.184473	0.0150797	0.0896895	0.0124707	-0.20544	-0.0273303	-0.059426	-0.0388457	0.132041	-0.109566	0.0690474	-0.0268193	-0.0384681	0.0625655	-0.0817917	0.1241	-0.184052	-0.055547	-0.0252983	-0.0884964	-0.0267046
AK4	Adenylate kinase 4, mitochondrial	P27144	0.028183	-0.183664	-0.201968	-0.194815	-0.196027	0.0111513	0.00594102	-0.110178	-0.113838	-0.0573382	-0.43774	-0.243761	-0.190336	-0.181279	-0.432071	-0.160837	-0.212886	-0.186049	-0.0973063	-0.204272	-0.284359	-0.443549	-0.2333	-0.210504	-0.151319	-0.105975	-0.185358	-0.0128579	-0.128777
SKIV2L	Helicase SKI2W	Q9NPK3	0.0283389	-0.268865	-0.27137	-0.15628	-0.231235	0.112584	0.0401355	-0.270841	-0.310277	-0.412533	-0.216304	-0.394249	-0.266888	-0.0835602	-0.503503	0.0128076	-0.45254	-0.13778	-0.220776	-0.600461	-0.227585	-0.365789	-0.312915	-0.15352	-0.118082	-0.108561	-0.159041	-0.132458	-0.133936
DDB1	DNA damage-binding protein 1	Q16531	0.0283389	-1.43578	-1.45135	-1.41982	-1.41059	0.0159672	0.0407582	-1.2163	-1.46947	-1.33975	-1.55361	-1.38023	-1.63058	-1.44807	-1.41725	-1.55062	-1.42349	-1.60599	-1.38081	-1.51019	-1.58671	-1.4367	-1.36554	-1.33641	-1.44151	-1.46295	-1.35337	-1.20959	-1.40293
EIF2B5	Translation initiation factor eIF-2B subunit epsilon	E9PC74	0.0284434	-0.522503	-0.560002	-0.643223	-0.638504	0.120719	0.0785018	-0.553123	-0.513342	-0.50944	-0.308111	-0.725121	-0.436331	-0.484692	-0.744438	-0.729017	-0.531665	-0.377914	-0.806832	-0.610008	-0.935519	-0.330384	-0.649202	-0.637243	-0.422064	-0.74748	-0.585289	-0.757386	-0.710464
VPS26A	Vacuolar protein sorting-associated protein 26A	O75436	0.0285498	-0.319275	-0.296332	-0.244479	-0.258015	0.0747964	0.0383171	-0.195705	-0.374652	-0.466496	-0.435633	-0.332554	-0.350291	-0.33487	-0.120891	-0.182648	-0.30307	-0.153178	-0.305997	-0.286654	-0.0672135	-0.126828	-0.346127	-0.56791	-0.26663	-0.258704	-0.230255	-0.228056	-0.201772
hCG_1994130	40S ribosomal protein S15a	B2R4W8	0.0285568	NaN	NaN	NaN	NaN	NaN	NaN	NaN	NaN	NaN	NaN	NaN	NaN	NaN	NaN	NaN	NaN	NaN	NaN	NaN	NaN	NaN	NaN	NaN	NaN	NaN	NaN	NaN	NaN
TRIM25	E3 ubiquitin/ISG15 ligase TRIM25	Q14258	0.0289677	-0.144021	-0.139102	-0.01002	-0.00448092	0.134001	0.134622	-0.136671	-0.381671	-0.0844478	-0.153205	-0.197539	-0.220364	0.0838935	-0.362601	-0.0699062	-0.0513168	0.055969	-0.15137	-0.0940954	0.100524	0.100018	-0.0864997	0.012877	-0.0498463	-0.0622156	0.0373352	0.0300108	-0.032917
NUCKS1	Nuclear ubiquitous casein and cyclin-dependent kinase substrate 1	Q9H1E3	0.0291379	0.0498649	0.0528458	0.129298	0.0812565	0.0794328	0.0284107	0.0765501	-0.0730375	0.0323194	0.123895	0.0186815	0.0512265	0.0485033	0.0303518	0.153801	0.106221	0.107773	-0.0421351	0.205788	0.376926	0.148063	0.137706	-0.279959	0.0864196	0.140304	-0.0876807	0.12089	-0.0358925
APP	Amyloid beta A4 protein	P05067-7	0.0291379	0.0223813	0.00642773	-0.017421	-0.0103008	0.0398024	0.0167285	0.0697949	0.0634918	-0.0262048	-0.100318	0.0885065	-0.109251	0.191079	0.0260955	0.0347376	-0.166628	-0.0128383	0.0186672	-0.16176	-0.119179	0.0088167	-0.0134794	-0.0362814	-0.107301	0.0359735	0.283761	0.0278045	-0.0213627
HEXB	Beta-hexosaminidase subunit beta	P07686	0.0291523	-0.00788391	-0.0119497	0.0584161	0.0710006	0.0663	0.0829503	-0.0205821	0.00682339	0.164598	-0.0796186	-0.0171988	-0.273114	0.0234529	0.00143103	0.0455515	-0.04311	-0.0973364	0.145706	-0.171399	0.421189	0.134392	0.0557728	0.0915104	0.111424	-0.0423656	0.0610594	0.012853	0.0355691
RCL1	RNA 3-terminal phosphate cyclase-like protein	Q9Y2P8	0.0293718	-0.589637	-0.612348	-0.699362	-0.712143	0.109725	0.0997955	-0.584315	-0.594959	-0.817949	-0.569194	-0.61335	-0.519975	-0.432173	-0.699497	-0.500315	-0.830266	-0.469372	-0.716808	-0.791978	-0.93936	-0.709523	-0.689201	-0.570098	-0.858856	-0.642486	-0.555819	-0.860659	-0.503452
AP1B1	AP-1 complex subunit beta-1	Q10567-3	0.0293795	-0.0938994	-0.125728	-0.103842	-0.161875	0.00994227	0.0361467	-0.0628653	-0.0264272	-0.215594	-0.0075217	-0.133655	-0.29512	-0.271692	-0.0298648	-0.26515	-0.0463484	-0.124933	-0.0295658	-0.164166	-0.0389845	-0.0513824	-0.140775	-0.459723	-0.537051	-0.0833722	0.0517102	-0.070693	-0.124311
FAM107B	Protein FAM107B	C9J6N5	0.0300385	0.164087	0.163655	0.201385	0.216714	0.0372977	0.0530589	0.166445	0.143569	0.156144	0.160448	0.17774	0.022847	0.161729	0.17868	0.24853	0.159697	0.199763	0.188271	0.0434554	0.560396	0.30017	0.157919	0.171992	0.214889	0.212297	0.229641	0.0859105	0.190472
PRDX6	Peroxiredoxin-6	P30041	0.0300385	-0.138571	-0.121235	-0.058271	-0.0624948	0.0802997	0.05874	-0.0970034	0.0528602	-0.0189306	-0.138165	-0.0668724	-0.207009	-0.15953	-0.139765	-0.138976	-0.165974	-0.326816	-0.0486355	-0.216422	-0.00452803	-0.107467	0.0051168	-0.10787	-0.0167242	-0.0944038	0.033893	-0.0820156	-0.0345264
NUTF2	Nuclear transport factor 2	P61970	0.0300385	-0.912782	-0.926137	-0.995249	-0.987636	0.0824668	0.0614989	-0.997615	-0.917014	-0.90855	-0.899025	-0.983628	-0.880922	-0.814139	-0.784363	-1.19438	-0.928829	-0.949989	-0.855192	-0.733293	-0.876528	-1.11768	-1.0453	-0.945199	-1.11923	-1.18037	-0.855731	-1.08773	-0.915293
RBM39	RNA-binding protein 39	Q14498-2	0.0300385	-0.972191	-1.0068	-0.853557	-0.925266	0.118633	0.0815327	-0.97793	-0.779989	-1.13828	-0.966451	-0.840521	-1.09708	-1.19224	-0.854595	-1.43042	-0.865789	-0.925888	-1.01241	-1.33928	-0.841625	-0.832813	-0.770627	-1.08752	-0.821829	-0.963202	-0.865489	-0.736611	-0.993668
RPL26	60S ribosomal protein L26	Q6IBH6	0.0301146	-0.867325	-0.872645	-1.02011	-0.964048	0.152781	0.091403	-0.853477	-0.928883	-1.12974	-0.730847	-0.773654	-0.937046	-0.877398	-0.741574	-0.739632	-0.952608	-0.857252	-0.949628	-0.837085	-0.83953	-1.1584	-1.06517	-0.678903	-1.04639	-0.833386	-1.00285	-1.03737	-1.14141
MVD	Diphosphomevalonate decarboxylase	P53602	0.0301956	-0.832876	-0.734929	-0.669014	-0.686579	0.163862	0.0483494	-1.02797	-0.760647	-0.976711	-0.90349	-0.82753	-0.838222	-0.586798	-0.866196	-0.326817	-0.41255	-0.379188	-0.913029	-1.09212	-0.648559	-0.876241	-0.205112	-0.609768	-0.851582	-0.521087	-0.723297	-0.664351	-0.673677
42989	Septin-11	D6RGI3	0.030211	NaN	NaN	NaN	NaN	NaN	NaN	NaN	NaN	NaN	NaN	NaN	NaN	NaN	NaN	NaN	NaN	NaN	NaN	NaN	NaN	NaN	NaN	NaN	NaN	NaN	NaN	NaN	NaN
BAX	Apoptosis regulator BAX	Q07812-5	0.0313291	0.124688	0.137554	0.114555	0.106628	0.0101335	0.0309258	0.139386	0.132233	0.145169	0.0697743	0.102251	0.0718906	0.294554	0.142457	0.117143	0.0397799	0.0842115	0.311798	0.0758521	0.223532	0.128203	-0.125195	0.196864	0.0335219	0.100907	0.0971403	0.191334	0.144122
N/A	cDNA FLJ20465 fis, clone KAT06236	Q9NX34	0.0313291	NaN	NaN	NaN	NaN	NaN	NaN	NaN	NaN	NaN	NaN	NaN	NaN	NaN	NaN	NaN	NaN	NaN	NaN	NaN	NaN	NaN	NaN	NaN	NaN	NaN	NaN	NaN	NaN
PGAM1	Phosphoglycerate mutase	Q6P6D7	0.0318044	-0.708246	-0.604858	-0.690897	-0.69533	0.0173491	0.0904722	-0.441364	-0.638264	-0.808906	-0.780098	-0.719086	-0.808403	-0.213933	-0.597618	-0.0915966	-0.740006	-0.697406	-0.721614	-0.661462	-0.689534	-0.540499	-0.69226	-0.896332	-0.269775	-0.792063	-0.589327	-0.849279	-0.97277
AP3D1	AP-3 complex subunit delta-1	O14617	0.0318765	-0.0312418	-0.00947976	0.021212	0.000685962	0.0524539	0.0101657	-0.0688261	-0.0665639	-0.246317	-0.0389418	0.054961	-0.0234162	0.345914	-0.0302501	-0.0885169	0.100779	-0.0322335	-0.0203447	0.0370472	0.0283031	-0.193217	-0.0372141	-0.127269	0.113024	0.117627	0.0141209	0.105801	-0.051363
CPSF2	Cleavage and polyadenylation specificity factor subunit 2	Q9P2I0	0.0318765	-0.937525	-0.921914	-0.999747	-0.984791	0.0622216	0.062877	-0.947926	-0.932181	-1.07129	-0.724048	-1.25557	-0.942868	-0.657168	-0.842834	-0.672801	-1.09577	-1.07889	-0.841622	-1.06622	-1.00826	-0.868548	-0.991238	-1.11798	-0.755022	-1.0864	-0.952847	-1.01853	-0.982879
CKAP4	Cytoskeleton-associated protein 4	Q07065	0.0320542	0.139971	0.111483	0.0825811	0.0936627	0.05739	0.0178203	0.184114	0.136701	0.143241	0.0440079	-0.0254128	0.143638	0.0848525	0.193008	0.16593	0.0398588	0.00426918	0.223588	0.0574524	0.173861	0.0390606	0.0518889	0.179218	0.072143	0.0930192	0.128537	0.0305139	0.110933
DDX21	Nucleolar RNA helicase 2	Q9NR30	0.0320542	-0.64626	-0.598395	-0.530503	-0.523037	0.115757	0.0753577	-0.121832	-0.571481	-0.805154	-0.721039	-0.905232	-1.15703	-0.403466	-0.280004	-0.403067	-0.776658	-0.271567	-0.764209	-0.529814	-0.399868	-0.570121	-0.609843	-0.76483	-0.329428	-0.531193	-0.616338	-0.394816	-0.484124
PRKAR1A	cAMP-dependent protein kinase type I-alpha regulatory subunit	B2R5T5	0.032223	0.0204966	0.0362701	0.00990108	-0.00388954	0.0105955	0.0401597	0.119123	0.0385315	0.496118	0.0464275	-0.00634937	-0.123798	0.0024616	0.17668	-0.0224817	0.148944	-0.329052	-0.111363	-0.0772551	0.0627746	0.104682	-0.02137	0.214193	0.0411721	0.0416126	-0.0933301	-0.107146	-0.204229
AARS	Alanine--tRNA ligase, cytoplasmic	P49588	0.032223	-1.28243	-1.30663	-1.36086	-1.37247	0.0784249	0.0658337	-1.37884	-1.25022	-1.19146	-1.3452	-1.26593	-1.38747	-1.1464	-1.10674	-1.77274	-1.32924	-1.29893	-1.20645	-1.35319	-1.35841	-1.3633	-1.28804	-1.51957	-1.35045	-1.46821	-1.37044	-1.43213	-1.22093
MTX2	Metaxin-2	B7Z9F3	0.032223	0.0028675	-0.0718866	-0.0658587	-0.112863	0.0687262	0.0409759	0.136181	-0.117937	0.030896	-0.267254	0.0580031	-0.126165	0.132243	0.0573792	-0.124506	-0.706854	-0.025161	0.0905347	-0.308107	0.142382	-0.215623	-0.0918471	-0.3215	-0.0398704	0.0509485	-0.48301	0.0897706	0.0482295
TJP1	Tight junction protein ZO-1	G3V1L9	0.0328687	-0.0394766	-0.0580304	-0.124748	-0.0975313	0.0852717	0.039501	0.0552941	0.00532222	-0.0144856	-0.207033	-0.0217872	-0.133865	0.032792	-0.203631	-0.0461017	-0.063707	-0.0328516	-0.0663114	-0.0130235	0.00403577	-0.134469	-0.0662692	-0.153964	-0.073602	-0.124681	-0.135429	-0.124816	-0.153097
DAK	Bifunctional ATP-dependent dihydroxyacetone kinase/FAD-AMP lyase (cyclizing)	Q3LXA3	0.0332766	-0.224067	-0.241095	-0.107589	-0.108063	0.116478	0.133032	-0.103167	-0.285085	-0.187907	-0.362296	-0.263981	-0.194023	-0.374495	-0.132285	-0.253705	-0.194428	-0.191007	-0.350759	-0.161409	-0.121231	-0.0435803	-0.0142382	0.0296058	-0.0939473	-0.183349	-0.169204	-0.0919332	-0.231341
ANXA6	Annexin A6	P08133	0.0334275	-0.095502	-0.092954	0.0192235	0.0095365	0.114725	0.10249	0.00301257	-0.151104	-0.143751	-0.056227	-0.123321	-0.272242	-0.176624	0.0793039	-0.0939754	-0.0872601	0.00376854	-0.0970286	-0.0858504	-0.0823134	-0.0874886	0.0912703	0.0425645	-0.0872339	0.17137	0.0210349	0.017412	0.0945994
SERPINA1	Alpha-1-antitrypsin	E9KL23	0.0334701	-0.0250272	-0.0308591	-0.0420539	-0.0477144	0.0170267	0.0168553	-0.0597854	0.0849363	-0.00624956	-0.0363608	0.0933041	0.0652389	-0.186252	-0.0136936	-0.206516	-0.0790133	0.0586222	-0.0845401	-0.164893	-0.0214474	-0.117343	-0.0580297	0.102822	-0.0284959	-0.0556118	-0.156498	0.017403	0.00495068
DYNC1I2	Cytoplasmic dynein 1 intermediate chain 2	Q13409-3	0.0335263	-1.00671	-1.01665	-1.05831	-1.02456	0.0515957	0.00791086	-1.03724	-0.948257	-1.09006	-0.959632	-0.970238	-1.06523	-0.885023	-1.12492	-0.976187	-1.16039	-1.05039	-0.932216	-0.752682	-1.08232	-1.11535	-1.08018	-0.964621	-0.989655	-1.03644	-1.12837	-1.09792	-0.998065
GBE1	Glucan, branching enzyme 1 variant	Q59ET0	0.0338502	-0.0097973	-0.0416634	-0.0506732	-0.0271583	0.040876	0.0145051	0.0453465	-0.0105119	0.0130103	-0.0294585	-0.310608	-0.130704	0.0259959	-0.0731337	-0.205463	0.0168681	0.16778	-0.00908267	-0.048212	0.106608	-0.100724	-0.187351	0.0355443	0.0666683	-0.0531345	-0.0629463	0.0560358	-0.0840721
RPS4X	40S ribosomal protein S4	B2R491	0.0338502	NaN	NaN	NaN	NaN	NaN	NaN	NaN	NaN	NaN	NaN	NaN	NaN	NaN	NaN	NaN	NaN	NaN	NaN	NaN	NaN	NaN	NaN	NaN	NaN	NaN	NaN	NaN	NaN
EIF4A3	Eukaryotic initiation factor 4A-III	P38919	0.0343155	-1.04371	-1.06735	-0.942461	-0.952768	0.10125	0.114578	-1.11621	-1.02452	-0.847003	-1.16805	-0.833501	-1.0629	-1.8825	-0.728853	-1.42878	-0.798125	-1.17765	-0.740059	-0.884066	-0.725345	-0.902793	-0.944877	-0.736304	-1.2241	-1.08046	-0.945211	-1.14447	-0.940046
C11orf58	Small acidic protein	E9PM92	0.0346546	-0.0320756	-0.0518925	-0.0459151	-0.0456586	0.0138394	0.0062339	0.0728871	-0.0077739	-0.0371599	-0.228226	-0.139243	-0.0189395	-0.0269914	-0.102387	-0.000384976	0.0906213	-0.0383049	-0.186808	0.0873997	-0.0440009	-0.0807678	-0.0563471	-0.130085	-0.0100525	-0.0300086	-0.0478293	-0.00888465	-0.13601
CPT2	Carnitine O-palmitoyltransferase 2, mitochondrial	P23786	0.0351403	-0.27864	-0.250827	-0.124907	-0.135659	0.153734	0.115168	-0.0928204	-0.176348	-0.267466	-0.230568	-0.0935462	-0.332173	-0.521383	-0.311795	-0.316814	-0.312352	-0.289815	-0.0648455	-0.202544	-0.0777543	-0.37167	-0.120845	-0.078938	-0.129426	-0.164978	-0.0463187	-0.0351522	-0.128968
PPP6R3	Serine/threonine-protein phosphatase 6 regulatory subunit 3	H7BXH2	0.0351625	-0.347393	-0.340386	-0.211243	-0.238459	0.136149	0.101927	-0.406433	-0.35534	-0.325804	-0.219538	-0.260916	-0.339445	-0.172374	-0.377331	-0.44921	-0.464726	-0.315075	-0.398441	-0.164179	-0.109927	-0.192826	-0.36382	-0.275932	-0.391363	-0.214591	-0.207896	-0.076695	-0.38736
PPGB	Carboxypeptidase	B4E324	0.0353931	NaN	NaN	NaN	NaN	NaN	NaN	NaN	NaN	NaN	NaN	NaN	NaN	NaN	NaN	NaN	NaN	NaN	NaN	NaN	NaN	NaN	NaN	NaN	NaN	NaN	NaN	NaN	NaN
IGH@	IGH@ protein	Q6GMX6	0.035467	NaN	NaN	NaN	NaN	NaN	NaN	NaN	NaN	NaN	NaN	NaN	NaN	NaN	NaN	NaN	NaN	NaN	NaN	NaN	NaN	NaN	NaN	NaN	NaN	NaN	NaN	NaN	NaN
SPR	Sepiapterin reductase	P35270	0.035467	-0.198427	-0.178302	-0.177681	-0.150009	0.0207459	0.0282931	-0.190831	-0.230261	-0.102623	-0.221518	-0.213909	-0.300572	-0.206022	-0.320532	-0.0952977	-0.084119	-0.0902183	-0.0837205	-0.146998	0.153641	-0.29037	-0.176302	-0.202467	-0.17906	-0.24624	-0.074543	-0.135421	-0.202329
AHCYL1	Putative adenosylhomocysteinase 2	O43865	0.035467	-0.254444	-0.205623	-0.365542	-0.422034	0.111099	0.21641	0.0445433	-0.255038	-0.00507937	-0.306601	-0.265688	-0.0818568	-0.365556	-0.36812	-0.32755	-0.25385	-0.146682	-0.136003	-0.582301	-0.0836928	-0.841137	-0.32012	-0.537507	-0.549214	-0.310866	-0.336565	-0.264416	-0.39452
ENOPH1	Enolase-phosphatase E1	Q9UHY7	0.035467	0.0589675	0.054221	0.0699859	0.0779353	0.0110185	0.0237142	-0.0230954	-0.0386857	-0.0751559	-0.0490035	-0.0995433	0.229961	0.218959	0.0949718	0.129437	0.125397	0.0229631	0.114447	0.19845	0.134107	0.0526845	0.013466	0.0356128	0.189782	-0.0921177	0.165141	0.0872873	-0.00506049
ATP1B1	Sodium/potassium-transporting ATPase subunit beta-1	Q6LEU2	0.0355355	-0.067219	-0.0888588	-0.0340406	-0.0589251	0.0331784	0.0299337	-0.219141	-0.118366	-0.0030039	-0.0557585	0.0381431	-0.124844	-0.0786795	-0.232706	0.0351284	-0.0400231	-0.0312003	-0.235856	0.0079859	0.0251539	-0.0285718	-0.0395094	-0.202673	-0.14906	-0.0910332	-0.0936423	-0.0080526	-0.00984767
SGPL1	Sphingosine-1-phosphate lyase 1	O95470	0.0355355	-0.141915	-0.162942	-0.278461	-0.267523	0.136546	0.104581	-0.215298	-0.129607	-0.130744	-0.219922	-0.226394	-0.0747353	-0.290365	-0.277668	-0.103605	-0.153086	-0.06548	-0.0684013	-0.197808	-0.303473	-0.339677	-0.0933221	-0.260446	-0.182229	-0.296476	-0.452552	-0.201315	-0.347931
REEP5	Receptor expression-enhancing protein 5	B7Z6B3	0.0355657	0.032073	0.0334494	0.035911	0.0673122	0.00383804	0.0338628	0.0678321	-0.0130335	-0.046329	-0.0909613	0.0485505	-0.0746204	0.186765	0.0155955	0.0561388	-0.00673867	0.108933	0.149262	0.000862878	0.311695	0.0749122	0.0970193	0.0304544	0.0413677	0.020946	-0.0141523	0.12122	-0.0112034
LGALS3BP	Galectin-3-binding protein	Q08380	0.0355707	-0.185885	-0.172196	-0.127285	-0.119258	0.0585997	0.0529377	-0.326665	-0.235297	-0.157024	-0.264141	0.0177764	-0.294719	-0.375044	0.0447794	-0.214746	-0.136066	-0.0688326	-0.0563687	-0.176931	0.0152196	-0.102021	-0.192011	-0.153826	-0.13351	-0.119289	-0.12106	-0.221965	0.0128151
DDRGK1	DDRGK domain-containing protein 1	Q96HY6	0.0360895	-0.248147	-0.263047	-0.236124	-0.261398	0.0120232	0.00164884	-0.201082	-0.130689	-0.328335	-0.118026	-0.316704	-0.293152	-0.424098	-0.107969	-0.405081	-0.202952	-0.203142	-0.425331	-0.0972373	-0.629641	-0.164378	-0.277632	-0.111864	-0.0925837	-0.272642	-0.492139	-0.199606	-0.276256
RING1	E3 ubiquitin-protein ligase RING1	Q06587	0.0364181	0.00481346	0.00166262	-0.0421428	-0.060947	0.0469563	0.0626097	0.00338964	0.0823126	0.0234086	-0.0606399	0.0316863	-0.0527386	-0.0981162	0.00623728	-0.00816021	-0.0246541	0.0887128	0.0285134	0.0286784	0.00115224	-0.267137	-0.0523675	-0.108208	-0.0427529	-0.0415327	-0.0372933	0.033897	-0.123907
HMBS	Porphobilinogen deaminase	P08397-2	0.0366488	-0.095821	-0.112453	-0.284919	-0.327315	0.189098	0.214863	-0.0703263	-0.0940459	-0.0975961	-0.00459677	0.139015	-0.1896	-0.17934	0.012318	-0.090208	-0.39838	-0.242009	-0.134663	-0.687673	-0.441894	-0.363785	-0.953518	-0.3982	-0.206054	-0.0636048	-0.136848	-0.0946597	0.0730833
ILF2	Interleukin enhancer-binding factor 2	F4ZW62	0.0366488	-0.883661	-0.890417	-0.838836	-0.834612	0.0448255	0.0558055	-0.838157	-1.02615	-0.868831	-1.14342	-1.26471	-0.896548	-0.43065	-1.08602	-0.627951	-1.04739	-0.584411	-0.870774	-0.847866	-0.923614	-0.987026	-0.684161	-0.783929	-0.741459	-0.929944	-0.953161	-0.665152	-0.829806
FLNB	Filamin-B	O75369-8	0.0366496	-0.0590939	-0.107579	-0.152457	-0.212969	0.0933632	0.10539	-0.0626161	-0.0500687	-0.00726521	-0.235683	-0.0141988	-0.150146	-0.234816	0.0489672	-0.333197	-0.0555717	-0.0434388	-0.152916	-0.150042	-0.486819	-0.358219	-0.136148	-0.240072	-0.154873	-0.112089	-0.384756	-0.0452394	-0.061433
LAP3	Cytosol aminopeptidase	P28838-2	0.0367119	-0.211884	-0.21215	-0.166601	-0.209246	0.0452833	0.00290405	-0.0487912	-0.06352	-0.253657	-0.314416	-0.22171	-0.412939	-0.38601	-0.202058	-0.300655	-0.0768034	-0.127683	-0.137559	-0.399743	-0.369223	-0.437686	-0.141779	-0.191423	-0.0632242	-0.200429	-0.124476	-0.0394193	-0.125059
TLN1	Talin-1	Q9Y490	0.0367119	-0.721972	-0.711156	-0.772197	-0.755115	0.0502251	0.0439597	-0.750144	-0.6938	-0.993867	-0.561877	-0.88784	-0.677241	-0.814015	-0.471137	-0.93897	-0.556082	-0.423046	-0.765851	-0.535764	-0.990803	-1.08637	-0.342998	-0.647415	-0.550349	-0.799474	-0.930666	-0.922397	-0.74492
SNX2	Sorting nexin-2	B3KN57	0.0367119	0.108201	0.144967	0.124778	0.109847	0.0165769	0.0351202	0.288107	0.0874076	0.105441	0.0983737	0.243521	0.102402	0.174724	0.0578822	0.145535	0.107942	0.10846	0.219808	0.115005	0.409398	0.21427	0.192324	-0.0928549	0.013282	0.134551	0.134594	-0.0536579	0.0315555
NT5C2	Cytosolic purine 5-nucleotidase	A8K6K2	0.0368086	-0.0290112	-0.0262688	-0.0326145	-0.0190852	0.00360337	0.00718361	-0.0284271	-0.0165077	0.139988	-0.0696645	0.0903173	-0.153813	-0.0800682	0.0323843	-0.143493	-0.0295952	-0.0952496	0.0389029	-0.0473311	0.0585104	0.138069	0.0074508	-0.168578	-0.0329554	-0.0663711	-0.0361566	-0.0112167	-0.0322737
SLC25A11	Mitochondrial 2-oxoglutarate/malate carrier protein	Q6IBH0	0.0369971	-0.0257011	-0.0481739	-0.119673	-0.0895277	0.0939719	0.0413537	0.0926727	0.0107894	-0.146648	-0.0826854	0.121096	-0.196744	-0.370627	-0.0167907	0.117571	0.0659585	-0.0346116	-0.138068	-0.115073	-0.19145	-0.124273	-0.130712	-0.246118	-0.0541832	0.0102179	-0.152644	0.19455	-0.0855913
LACTB2	Beta-lactamase-like protein 2	Q53H82	0.0369971	-0.0452582	-0.0543797	-0.0155353	-0.0181586	0.0297229	0.0362211	-0.0890119	0.0350508	0.0781549	-0.0447483	-0.0204798	-0.125302	-0.0892847	-0.163827	-0.0419181	-0.0289725	-0.11645	-0.0457681	-0.0237744	-0.0396444	0.199499	-0.0836379	-0.271107	-0.00729627	0.0940557	-0.115857	0.0448146	0.0213615
RDX	Radixin	P35241-5	0.0373675	-0.032494	-0.0469553	-0.0399461	-0.0427449	0.00745214	0.00421037	-0.0343254	-0.0306626	-0.00575583	-0.0721801	-0.015574	-0.070426	0.0125991	-0.146421	-0.131841	-0.101123	-0.00546688	0.0377131	-0.14484	-0.0118294	0.0582941	-0.0240255	-0.127568	0.0263818	0.0203327	-0.0558667	-0.0928389	-0.0754898
TXNDC5	Thioredoxin domain-containing protein 5	Q86UY0	0.0375446	0.131523	0.122607	0.0845813	0.122412	0.0469422	0.00019474	0.121229	0.0461922	0.185546	0.147146	0.215015	0.122926	0.0541124	0.0976042	-0.018116	0.148013	0.211497	0.140121	0.0718429	0.340864	0.0575919	0.0605978	0.17679	0.0889085	0.152153	0.146382	0.0802541	0.0487392
ATP2B1	Plasma membrane calcium-transporting ATPase 1	P20020-6	0.0375446	-0.0757137	-0.0730972	-0.0316078	-0.109998	0.0441059	0.0369013	-0.0985113	-0.12259	-0.0722656	0.0155169	-0.0103346	0.0316716	-0.0937549	-0.296799	-0.0433578	-0.0791618	-0.0161947	-0.0913849	-0.38359	0.119959	0.053149	-0.517484	-0.203403	-0.0775399	0.0235734	-0.144202	0.0152281	0.0143243
PAFAH1B1	Platelet-activating factor acetylhydrolase IB subunit alpha	P43034	0.0376751	-1.47665	-1.45464	-1.37621	-1.3618	0.100446	0.0928479	-1.38952	-1.48337	-1.21456	-1.51309	-1.22301	-1.64144	-1.54393	-1.52851	-1.8679	-1.16084	-1.46994	-1.41963	-1.25158	-1.44429	-1.39386	-1.43022	-1.27815	-1.3032	-1.49338	-1.27087	-1.38044	-1.37198
HEXA	Beta-hexosaminidase	H3BP20	0.0377331	-0.0137201	-0.0152638	0.0294738	0.0459884	0.0431939	0.0612523	0.0522687	-0.0979473	-0.115643	-0.0263657	-0.0181725	-0.0092676	0.00686172	0.06565	0.0369863	-0.0314208	0.0329351	-0.0790505	-0.0187778	0.191299	0.024586	0.0343617	0.0602149	0.0164841	-0.0350741	0.139006	0.0430868	0.0046979
TBCA	Tubulin-specific chaperone A	E5RIW3	0.037913	-0.852712	-0.878288	-0.80839	-0.766261	0.0443221	0.112027	-0.913037	-0.83665	-0.720206	-1.02721	-0.796328	-0.983819	-0.73169	-1.1582	-0.946439	-0.790997	-0.766106	-0.868774	-0.956915	-0.878611	-0.765658	-0.917278	-0.578079	-0.769966	-0.52219	-0.526831	-0.900273	-0.846814
PSME3	Proteasome activator complex subunit 3	P61289	0.0385769	-0.21096	-0.26321	-0.12233	-0.152295	0.0886304	0.110915	-0.117777	-0.223765	-0.52399	-0.29521	-0.408752	-0.609426	-0.198155	-0.0634782	-0.181418	-0.37092	0.00705046	-0.172676	-0.173808	-0.0764793	-0.0383602	-0.227878	-0.386371	-0.318879	-0.116965	0.0236226	-0.127694	-0.0801381
GOLPH2	Golgi membrane protein 1	B3KNK9	0.0393505	NaN	NaN	NaN	NaN	NaN	NaN	NaN	NaN	NaN	NaN	NaN	NaN	NaN	NaN	NaN	NaN	NaN	NaN	NaN	NaN	NaN	NaN	NaN	NaN	NaN	NaN	NaN	NaN
SCARB2	Lysosome membrane protein 2	Q14108	0.0396914	0.0395055	0.0249886	0.0714858	0.0733658	0.0319803	0.0483772	0.0586807	-0.0667941	0.0556517	-0.108683	0.0100797	0.00123139	0.0927598	0.0366708	0.100939	0.170568	0.0423402	-0.0935813	0.103111	-0.0543937	0.100214	-0.0347851	0.02073	0.0687039	0.0742677	0.223111	0.319184	-0.0864852
CAD	CAD protein	P27708	0.0396914	-0.0917134	-0.125156	-0.279445	-0.322273	0.187731	0.197118	0.0429797	-0.454781	-0.0844261	-0.0062818	-0.365633	-0.0387506	-0.267187	0.0975106	-0.178939	-0.0990007	-0.00157902	-0.145781	-0.680226	-0.284381	-0.658212	-0.0487875	-0.0224746	-0.702899	-0.336177	-0.229519	0.0144519	-0.274509
SNRPD2	Small nuclear ribonucleoprotein Sm D2	P62316	0.0396914	-1.26937	-1.3379	-1.21538	-1.2603	0.0539876	0.077604	-1.25961	-1.26742	-1.19161	-1.42609	-0.999043	-1.22299	-1.90833	-1.26276	-1.52238	-1.29748	-1.27132	-1.42581	-1.11819	-1.29148	-1.19372	-1.50722	-1.23704	-1.12324	-1.16295	-1.49773	-1.36046	-1.11097
SUCLG1	Succinyl-CoA ligase [ADP/GDP-forming] subunit alpha, mitochondrial	Q6IAL5	0.0399879	-0.178997	-0.136429	-0.113237	-0.18315	0.0657599	0.0467214	-0.0599634	-0.177253	0.0507712	-0.239092	-0.184857	0.0273057	-0.18984	-0.000363736	-0.18074	-0.350555	-0.203408	-0.129148	-0.283944	-0.103627	-0.391107	-0.340785	-0.310819	-0.115867	-0.0645107	-0.0870151	-0.0232182	-0.110607
BID	BH3-interacting domain death agonist	A8ASI8	0.0403017	-0.04489	-0.0107764	0.0539932	0.0406279	0.0988832	0.0514043	0.0631284	0.145055	-0.0027214	-0.18748	-0.141877	-0.171464	0.229712	-0.0870587	0.00580206	0.230956	-0.106363	-0.107006	-0.160847	0.183704	0.165592	-0.124446	-0.150342	0.21098	0.304277	0.0982487	0.00973756	-0.130624
THYN1	Thymocyte nuclear protein 1	Q9P016	0.0403017	0.107546	0.116864	0.124188	0.142965	0.0166421	0.0261006	0.0565686	-0.0746361	0.0742808	0.102307	0.12506	0.112785	0.277174	0.0675104	0.135935	0.15691	0.101768	0.266707	0.124067	0.308469	0.201652	0.0706109	0.0101435	0.23527	0.266192	-9.49e-05	0.0890286	0.12431
RPL22	60S ribosomal protein L22	Q7Z4W8	0.0403017	0.0131806	0.0506419	-0.0603191	-0.095762	0.0734997	0.146404	0.0776318	-0.058434	0.0172914	0.198623	-0.0124877	0.279418	-0.0947088	-0.0983616	0.136136	0.00906985	0.160882	-0.00735711	0.0492378	-0.0129629	-0.134069	0.040442	-0.126429	-0.0770637	-0.123385	-0.516524	-0.0435745	-0.0132915
NUDC	Nuclear migration protein nudC	Q9Y266	0.0403017	-0.780511	-0.814537	-0.727289	-0.745251	0.0532225	0.0692866	-0.940468	-0.636229	-0.873779	-0.892579	-0.687243	-1.00455	-0.659525	-0.974043	-1.26565	-0.686663	-0.617215	-0.536499	-0.77398	-0.728339	-0.777625	-0.663385	-0.954197	-0.767861	-0.705039	-0.726239	-0.648604	-0.707239
HNRNPC	Heterogeneous nuclear ribonucleoproteins C1/C2	B2R5W2	0.0403017	-0.714783	-0.723439	-0.815106	-0.791006	0.100323	0.0675671	-0.706012	-0.594162	-0.848325	-0.637615	-0.723554	-0.987759	-0.623365	-0.747678	-0.521423	-0.894067	-0.852306	-0.545003	-0.881807	-0.971281	-0.930079	-0.878797	-0.706818	-0.569742	-0.567094	-0.782633	-0.774232	-0.847579
SFRS3	Serine/arginine-rich splicing factor 3	B2R6F3	0.0403017	NaN	NaN	NaN	NaN	NaN	NaN	NaN	NaN	NaN	NaN	NaN	NaN	NaN	NaN	NaN	NaN	NaN	NaN	NaN	NaN	NaN	NaN	NaN	NaN	NaN	NaN	NaN	NaN
ITGA6	Integrin alpha-6	P23229-4	0.0403017	-0.164555	-0.150444	-0.104327	-0.0831383	0.0602282	0.0673061	-0.165442	0.0669891	-0.434449	-0.19963	-0.0942783	-0.315664	-0.205458	-0.200956	-0.13908	-0.163669	-0.0189336	0.0652373	-0.0233986	0.226313	-0.247037	-0.215682	-0.215053	-0.141775	-0.066879	0.0435108	0.0573968	-0.248779
PRKRA	Interferon-inducible double-stranded RNA-dependent protein kinase activator A	O75569-3	0.0404391	-0.510945	-0.504796	-0.614566	-0.543129	0.10362	0.0383322	-0.554424	-0.437356	-0.268747	-0.338465	-0.601974	-0.942867	-0.6372	-0.593442	-0.467467	-0.718755	-0.235768	-0.261091	-0.948719	-0.714467	-0.698431	-0.173016	-0.883342	-0.307215	-0.530701	-0.699357	-0.129757	-0.346281
SRP72	Signal recognition particle subunit SRP72	O76094	0.0404391	-0.937581	-0.921778	-0.847313	-0.87715	0.0902681	0.0446288	-0.908435	-0.946745	-0.959592	-0.847986	-1.09734	-0.928653	-0.508298	-1.13005	-0.946508	-1.03867	-0.888298	-0.860774	-0.803931	-1.09644	-0.951937	-0.828744	-0.71664	-0.865881	-0.755942	-0.955654	-0.981576	-0.814752
N/A	cDNA FLJ34106 fis, clone FCBBF3008073, highly similar to SPLICING FACTOR, ARGININE/SERINE-RICH 7	Q8NB80	0.0404391	NaN	NaN	NaN	NaN	NaN	NaN	NaN	NaN	NaN	NaN	NaN	NaN	NaN	NaN	NaN	NaN	NaN	NaN	NaN	NaN	NaN	NaN	NaN	NaN	NaN	NaN	NaN	NaN
ARPC2	Actin-related protein 2/3 complex subunit 2	Q53R19	0.0404705	-0.365567	-0.38418	-0.341405	-0.356176	0.024162	0.0280043	-0.394743	-0.356854	-0.615185	-0.31116	-0.511233	-0.495152	-0.144144	-0.355238	-0.211326	-0.326359	-0.514491	-0.374281	-0.320968	-0.171835	-0.361843	-0.302092	-0.518862	-0.127431	-0.10006	-0.744567	-0.48797	-0.426133
DKFZp761E1322	Myotrophin	Q69YG1	0.0417045	NaN	NaN	NaN	NaN	NaN	NaN	NaN	NaN	NaN	NaN	NaN	NaN	NaN	NaN	NaN	NaN	NaN	NaN	NaN	NaN	NaN	NaN	NaN	NaN	NaN	NaN	NaN	NaN
CTSD	Cathepsin D	P07339	0.0418502	0.117684	0.0955347	0.124103	0.155474	0.00641876	0.0599393	0.0802683	0.191458	-0.0462273	0.117941	0.164871	-0.0494055	0.119786	-0.00287807	0.0300472	0.117427	0.151007	0.272121	0.015622	0.40559	0.126578	0.120121	0.242228	0.195001	0.121628	0.232368	0.0611215	0.0344831
DDX41	Probable ATP-dependent RNA helicase DDX41	J3KNN5	0.0418502	-1.19815	-1.17615	-1.19468	-1.2026	0.00347252	0.0264434	-0.958185	-1.13658	-1.26407	-1.02009	-1.28563	-1.34096	-1.27885	-1.17267	-1.39788	-1.10377	-1.22363	-0.931498	-1.17963	-1.14272	-1.19593	-1.29589	-1.20262	-1.19343	-1.31479	-1.20451	-1.15969	-1.13674
CLTC	Clathrin heavy chain 1	Q00610-2	0.0418502	-1.24123	-1.28184	-1.2401	-1.21537	0.00113249	0.0664679	-1.27242	-1.18868	-1.16339	-1.3597	-1.07946	-1.43283	-1.70054	-1.21005	-1.43644	-1.33391	-1.07705	-1.12758	-1.10442	-1.24002	-1.4025	-1.24018	-1.21389	-1.2807	-1.36655	-1.21627	-1.30075	-0.788388
HSPB11	Intraflagellar transport protein 25 homolog	Q9Y547	0.0418502	0.0669457	0.0583425	0.0318032	0.047286	0.0351425	0.0110565	0.165234	0.0864585	0.0166505	-0.0162143	-0.0020638	0.089119	0.13552	0.19074	-0.059873	0.101861	-0.0547553	0.0474328	-0.00590542	0.288422	0.156536	0.1394	-0.176456	0.0707612	-0.0499944	0.0372496	-0.0135091	0.0263567
TRIP10	Cdc42-interacting protein 4	Q15642-2	0.0418675	0.000272049	-0.00237523	-0.0616073	-0.0362927	0.0618794	0.0339175	-0.00151552	0.00205962	-0.0193415	-0.0372205	0.034886	-0.0606234	-0.197578	-0.0758714	0.0683842	0.0613994	0.08111	0.115808	-0.0624356	-0.0695771	-0.0277889	-0.0809019	-0.173111	0.022267	0.0716424	0.200669	-0.0607791	-0.182912
CLIC4	Chloride intracellular channel protein 4	Q6FIC5	0.0422895	0.0670879	0.0670436	0.040825	0.0334853	0.0262629	0.0335582	0.0651086	-0.0120817	0.0690673	-0.0214399	0.111548	0.0736365	0.0379955	-0.0462979	0.116369	0.0476928	0.211762	0.151163	0.148687	0.231921	0.00908168	0.124519	-0.111916	0.149817	-0.0203434	-0.195041	0.0725684	-0.0744392
YWHAH	14-3-3 protein eta	Q04917	0.0423747	-0.130713	-0.109148	-0.103243	-0.118716	0.0274706	0.00956741	-0.131098	-0.130328	-0.0289111	-0.0359056	-0.221495	-0.229634	-0.146341	-0.017069	0.0131985	-0.0590535	-0.14507	-0.178075	-0.306933	-0.293274	-0.0635841	0.00770467	-0.188369	-0.0665541	0.00478512	-0.19286	0.0518568	-0.139931
YKT6	Synaptobrevin homolog YKT6	Q9UES0	0.0423747	-0.986498	-1.03028	-1.00634	-1.05208	0.0198465	0.0217937	-0.990671	-0.943522	-0.956053	-0.975632	-0.851444	-0.982325	-1.05804	-1.1433	-1.34311	-1.05401	-0.978778	-1.0865	-1.2814	-0.95399	-0.98353	-1.25337	-0.902432	-1.02916	-1.22346	-1.17346	-0.858996	-0.860955
PTGES3L-AARSD1	Alanyl-tRNA editing protein Aarsd1	C9J5N1	0.0424043	-0.10113	-0.131798	-0.0853292	-0.0668775	0.0158008	0.0649204	-0.0806727	-0.158243	-0.091661	-0.309102	-0.108652	-0.279069	-0.0105923	-0.0856531	-0.136594	-0.0936082	-0.0718546	-0.155873	-0.0971031	-0.140856	0.0715814	-0.125361	-0.14816	-0.107646	-0.0360359	-0.00673737	-0.0735553	-0.00490128
APOA1BP	NAD(P)H-hydrate epimerase	B4DP80	0.0424043	-0.158071	-0.164638	-0.189037	-0.191447	0.0309662	0.0268091	-0.162332	-0.202781	-0.0639291	-0.17387	-0.226654	-0.15381	-0.0840611	-0.31655	-0.118335	-0.286347	-0.130321	-0.056665	-0.262583	-0.019319	-0.360096	-0.242038	-0.0989203	-0.24393	-0.294225	-0.133993	-0.136037	-0.12333
ADPGK	ADP-dependent glucokinase	Q9BRR6-2	0.0424043	0.0163196	0.02368	-0.0397963	-0.128556	0.0561158	0.152236	-0.196628	0.00379856	0.159553	0.0288406	0.00124735	-0.104299	0.219103	0.0687489	-0.0749142	0.0913105	-0.0291028	0.116503	-0.0505513	0.263755	-0.85467	0.113503	-0.0290412	-0.214298	-0.0636403	0.156827	0.109853	-0.717299
COPS8	COP9 signalosome complex subunit 8	E9PGT6	0.0424043	-0.941655	-0.873064	-0.857617	-0.871077	0.0840388	0.00198721	-0.944811	-0.9385	-1.06642	-0.973508	-0.978306	-0.767745	-0.549172	-0.937536	-0.72708	-0.955971	-1.01146	-0.626255	-0.744041	-0.631268	-0.754565	-0.991725	-0.807141	-1.12562	-0.771052	-0.946333	-1.03093	-0.908092
DDX46	Probable ATP-dependent RNA helicase DDX46	A8K6X3	0.0424043	-0.449544	-0.452382	-0.483176	-0.501518	0.0336317	0.0491366	-0.40364	-0.399241	-0.527916	-0.509264	-0.539228	-0.626894	-0.415664	-0.381663	-0.544806	-0.356261	-0.483424	-0.240579	-0.420657	-0.510937	-0.209651	-0.591357	-0.455414	-0.453592	-0.650979	-0.707977	-0.412854	-0.601764
EIF2B2	Translation initiation factor eIF-2B subunit beta	Q9BPX4	0.042911	-0.839373	-0.848918	-0.988131	-1.00688	0.148758	0.157965	-0.818658	-0.751992	-1.01319	-1.09068	-0.81085	-0.981747	-0.633735	-0.637592	-0.668685	-0.896283	-0.860087	-1.02352	-1.01146	-1.29673	-0.951833	-1.00571	-0.803787	-0.970547	-1.07989	-0.900179	-1.12519	-0.923489
SFPQ	Splicing factor, proline- and glutamine-rich	P23246	0.042911	-1.37855	-1.4042	-1.25811	-1.22432	0.120438	0.179877	-1.41184	-1.35913	-1.29213	-1.47377	-1.2271	-1.47403	-1.84886	-1.17276	-1.76421	-1.08183	-1.39796	-1.34671	-1.31854	-1.30638	-1.46693	-1.09387	-1.25255	-1.26367	-1.28499	-1.06481	-1.15033	-1.04112
ACIN1	Apoptotic chromatin condensation inducer in the nucleus	S4R3H4	0.0431066	-0.538962	-0.549555	-0.652745	-0.666847	0.113783	0.117292	-0.489873	-0.721033	-0.58085	-0.465207	-0.827759	-0.572771	-0.432458	-0.610621	-0.315092	-0.501072	-0.556165	-0.521759	-0.927962	-0.599455	-0.521812	-0.664783	-0.660222	-0.547966	-0.75571	-0.625772	-0.645267	-0.719516
TNPO3	Transportin-3	B2R6H7	0.0435706	-0.98779	-1.00279	-0.944085	-0.935381	0.0437049	0.0674056	-0.946173	-0.877822	-1.22212	-0.971922	-1.07321	-1.10984	-0.838705	-0.865312	-1.07742	-1.18589	-0.861366	-1.00366	-0.893019	-1.01085	-0.770816	-0.958026	-0.930144	-0.80163	-1.04508	-1.03966	-0.797719	-1.10686
EXOC4	Exocyst complex component 4	Q6NX51	0.0435706	-0.587656	-0.573278	-0.509409	-0.48935	0.0782474	0.0839274	-0.627715	-0.37317	-0.704171	-0.643179	-0.570963	-0.665171	-0.210221	-0.442241	-0.512245	-0.954944	-0.593282	-0.582031	-0.502448	-0.199183	-0.32109	-0.691599	-0.726239	-0.35984	-0.425087	-0.563871	-0.51637	-0.587778
DPYSL3	Dihydropyrimidinase-related protein 3	Q14195-2	0.0442009	0.0746347	0.0757412	0.0918488	0.100461	0.017214	0.0247201	-0.0183839	0.0111439	0.159194	0.120709	-0.0193341	0.20264	0.0156662	-0.00791867	0.0968157	0.0524538	0.195235	0.100673	0.206958	0.202699	0.0483099	0.15225	0.0333021	0.0958789	0.0878187	0.102115	0.0344603	0.0408205
RBBP7	Histone-binding protein RBBP7	Q6FHQ0	0.0444275	NaN	NaN	NaN	NaN	NaN	NaN	NaN	NaN	NaN	NaN	NaN	NaN	NaN	NaN	NaN	NaN	NaN	NaN	NaN	NaN	NaN	NaN	NaN	NaN	NaN	NaN	NaN	NaN
DDX56	Probable ATP-dependent RNA helicase DDX56	Q9NY93-2	0.0446251	-1.16687	-1.17719	-1.19346	-1.18129	0.0265907	0.00410467	-1.11932	-1.14375	-1.33001	-1.21567	-1.17812	-1.38317	-1.04657	-1.25726	-0.993428	-1.1903	-1.11303	-1.15562	-1.45697	-1.29192	-1.25383	-1.16309	-1.34698	-0.991948	-1.05366	-1.22384	-1.00635	-1.02433
CD2AP	CD2-associated protein	Q9Y5K6	0.044696	0.135467	0.135078	0.146402	0.196891	0.010935	0.0618129	0.11363	0.171864	0.129175	0.037298	0.288114	0.141758	0.149147	0.170048	0.0945857	0.149264	0.0610541	0.115	0.258639	0.567235	0.112872	0.0751902	0.0909626	0.160988	0.103429	0.250727	0.217052	0.131815
CYB5A	Cytochrome b5	P00167-2	0.044753	0.138787	0.141092	0.139972	0.141241	0.0011845	0.000148657	0.136747	0.120792	0.151121	0.150489	0.134963	0.0941296	0.105433	0.0050219	0.21465	0.197135	0.140827	0.241799	0.16637	0.35098	0.205871	0.103995	-0.0119371	0.137048	0.142895	0.147363	0.0572313	0.112593
PGK1	Phosphoglycerate kinase 1	P00558	0.044753	NaN	NaN	NaN	NaN	NaN	NaN	NaN	NaN	NaN	NaN	NaN	NaN	NaN	NaN	NaN	NaN	NaN	NaN	NaN	NaN	NaN	NaN	NaN	NaN	NaN	NaN	NaN	NaN
AGRN	Agrin	O00468-6	0.0450821	-0.111922	-0.1543	-0.173963	-0.180526	0.0620404	0.0262264	-0.282861	-0.200374	-0.226831	-0.107624	-0.107974	-0.368308	-0.115871	-0.084041	-0.0985246	-0.0646791	-0.269108	0.0746001	-0.309503	-0.186963	-0.233903	-0.2611	-0.259564	-0.134429	-0.160962	-0.134476	-0.106393	-0.0179656
TST	Sulfurtransferase	Q53EW8	0.0450821	0.0506076	0.0564209	0.0370023	0.0243009	0.0136053	0.03212	0.221226	0.153076	0.0677029	-0.0507469	0.165787	0.00821548	0.0441424	0.0147284	-0.0958327	0.0570728	0.0966329	-0.00495389	0.0690217	0.0108557	-0.13428	0.125706	0.0167991	-0.00493521	0.0572054	0.0866844	0.0608276	-0.0448753
SNX1	Sorting nexin-1	Q13596-2	0.0450821	-0.00163626	0.00158785	-0.00365237	0.0124928	0.00201611	0.0109049	0.0207528	0.0284795	-0.0467601	-0.0607458	-0.144676	0.00305691	-0.00632942	-0.0647897	0.20714	0.154954	-0.250783	0.178755	-0.00581132	-0.0307409	-0.0901066	0.131615	-0.126497	0.0953244	-0.00149343	0.167694	0.0119497	-0.0270062
IPO4	Importin-4	Q8TEX9	0.0450821	-0.020451	0.00114047	-0.0711331	-0.101367	0.0506821	0.102508	0.0421233	-0.05309	0.0383857	-0.0405988	-0.0157687	-0.0865575	-0.0251332	-0.103574	0.161718	0.0386897	-0.0505285	0.10802	-0.417456	-0.0835378	-0.0144277	-0.0694728	-0.0470253	0.0320201	-0.112045	-0.206192	-0.0727934	-0.0227422
ARCN1	Coatomer subunit delta	B0YIW5	0.0450821	-1.00135	-1.01546	-0.998522	-0.948758	0.00282339	0.0666984	-1.00373	-1.10168	-0.983991	-0.890132	-1.30826	-0.864334	-1.14522	-0.998956	-0.92825	-1.09851	-0.807092	-1.05533	-0.830208	-0.683318	-1.09675	-0.969646	-1.02895	-0.857843	-1.0274	-1.03769	-0.913183	-1.0426
C14orf166	UPF0568 protein C14orf166	Q5RLJ0	0.0450821	-0.596836	-0.561331	-0.635695	-0.642627	0.0388591	0.0812965	-0.656552	-0.733383	-0.636401	-0.556592	-0.660207	-0.732511	-0.252096	-0.540965	-0.255573	-0.695002	-0.459418	-0.55727	-0.623227	-0.563494	-0.648162	-0.742834	-0.858696	-0.429299	-0.709723	-0.671452	-0.612153	-0.567235
CUTA	Protein CutA	O60888-3	0.0450821	-0.0452391	-0.0552039	-0.0197158	-0.032768	0.0255233	0.0224359	-0.0435446	-0.0899736	0.222309	-0.152134	-0.00765352	-0.111354	-0.0117692	-0.078543	-0.316147	-0.0378148	0.011112	-0.0469337	-0.0168087	-0.0745045	-0.194679	-0.0563365	-0.0134472	0.0183257	-0.128613	0.0732392	0.0877668	-0.0226229
NRBP1	Nuclear receptor-binding protein	B4DW31	0.0450821	-0.745412	-0.730613	-0.883633	-0.824908	0.138221	0.0942943	-0.489775	-0.851175	-0.882706	-0.402738	-0.737051	-0.693997	-0.753772	-1.03632	-0.604202	-0.783658	-0.721421	-0.810549	-0.644361	-1.00071	-0.933007	-0.73023	-0.913614	-0.970747	-0.688069	-1.00645	-0.508236	-0.853652
RPS25	40S ribosomal protein S25	P62851	0.0450821	-1.02289	-1.03111	-0.945866	-0.980421	0.0770248	0.0506866	-1.03508	-1.18719	-0.891903	-1.00406	-1.02638	-1.0194	-1.17868	-1.12759	-0.765382	-1.01825	-1.10921	-1.01017	-0.895777	-0.914882	-1.20457	-0.935419	-1.12822	-0.805591	-0.956313	-1.00838	-0.777333	-1.17772
CPPED1	Serine/threonine-protein phosphatase CPPED1	Q9BRF8	0.0451842	0.0943864	0.0931859	0.153235	0.158303	0.0588489	0.0651168	0.0452478	0.0875635	0.0809554	0.130172	-0.0587746	0.212763	0.301531	-0.209518	0.101209	0.0833806	0.157153	0.186548	0.209182	0.44296	0.205995	0.125558	-0.0257468	0.167835	0.0348197	0.241621	0.0421674	0.138636
SAMM50	Sorting and assembly machinery component 50 homolog	Q9Y512	0.0454552	-0.421097	-0.440607	-0.52208	-0.474276	0.100983	0.0336693	-0.159739	-0.43889	-0.649614	-0.282576	-0.736834	-0.403304	0.101731	-0.490526	-0.17158	-0.794582	-0.919151	-0.34222	-0.556685	-0.589613	-0.551441	-0.536672	-0.578824	-0.411253	-0.32099	-0.507488	-0.331207	-0.358591
ALDH4A1	Delta-1-pyrroline-5-carboxylate dehydrogenase, mitochondrial	P30038	0.0461172	-0.0436364	-0.0322873	-0.0164993	-0.0249601	0.0271372	0.00732723	-0.0693009	-0.113927	0.01175	-0.120597	0.107729	0.10701	-0.0494911	-0.140481	-0.0275875	-0.0377817	-0.0723007	0.0175308	0.083608	-0.118845	-0.00111526	-0.0410178	-0.0120138	0.0391807	-0.00317246	-0.0751611	-0.100079	-0.0209847
PKP3	Plakophilin-3	F8J390	0.0462698	0.0278148	0.026826	0.000448242	-0.00972029	0.0273666	0.0365463	0.0430824	-0.0170213	0.0535811	-0.0237542	0.168905	-0.199655	0.0125472	0.0998449	0.156859	0.0958474	-0.0489765	-0.019348	-0.120567	-0.181265	0.037694	-0.0108545	0.011751	0.173156	-0.0273175	-0.0595509	0.0194162	0.0603345
RMDN3	Regulator of microtubule dynamics protein 3	Q96TC7	0.046277	-0.0717604	-0.0791702	-0.0799825	-0.093946	0.0082221	0.0147758	-0.00968322	-0.1671	-0.00306248	-0.0486013	-0.0830552	0.0904442	-0.101368	-0.0604656	-0.152517	-0.200211	-0.158882	-0.0555401	-0.0450634	-0.0418614	-0.0515383	0.0469967	-0.12127	-0.134747	-0.224741	-0.20727	-0.0846631	-0.0753019
PRPS2	Ribose-phosphate pyrophosphokinase 2	P11908	0.0463015	NaN	NaN	NaN	NaN	NaN	NaN	NaN	NaN	NaN	NaN	NaN	NaN	NaN	NaN	NaN	NaN	NaN	NaN	NaN	NaN	NaN	NaN	NaN	NaN	NaN	NaN	NaN	NaN
STXBP2	Syntaxin-binding protein 2	Q53GF4	0.0463015	0.0429282	0.0384808	-0.0335601	-0.0170143	0.0764883	0.0554951	-0.0128781	0.0107985	0.107397	-0.042463	-0.0605062	0.0403703	0.0462479	0.0461382	0.155813	0.0454861	-0.00790492	0.133271	0.0945419	-0.00854345	-0.0532371	-0.0424253	-0.0979377	-0.0246949	0.0698714	-0.0777901	0.0717211	-0.101649
MCM4	DNA replication licensing factor MCM4	B4DLA6	0.0463015	-0.830015	-0.850546	-0.932016	-0.907131	0.102001	0.0565858	-0.620744	-1.03301	-0.825748	-1.05212	-0.923004	-0.852306	-0.750477	-1.05316	-0.759545	-0.819997	-0.682156	-0.834283	-0.85918	-1.03795	-0.72794	-0.940611	-0.868003	-0.945247	-0.923422	-0.771242	-1.05482	-0.942898
ACOT13	Acyl-coenzyme A thioesterase 13	Q9NPJ3	0.0464072	-0.0510176	-0.01115	-0.0113524	-0.0197618	0.0396652	0.00861185	-0.094138	-0.0340997	0.188715	-0.044994	0.219644	-0.1093	-0.109584	0.183238	-0.0570412	-0.00449197	-0.124674	-0.147075	-0.00450994	0.327617	-0.0149135	-0.0517744	-0.243561	0.0183529	-0.00779135	-0.220831	0.0649185	-0.0651265
CORO1B	Coronin-1B	Q9BR76	0.0464816	-0.195091	-0.188008	-0.0799974	-0.0347256	0.115094	0.153282	-0.166966	-0.221963	-0.171108	-0.317215	-0.256115	-0.128484	-0.263557	-0.0424669	-0.0792869	-0.241746	-0.148114	-0.219075	-0.123386	0.167614	0.260101	0.0327853	-0.129875	-0.0421971	-0.00434388	-0.123053	-0.117798	-0.267104
TIMM13	Mitochondrial import inner membrane translocase subunit Tim13	Q9Y5L4	0.0468834	-0.672474	-0.713552	-0.781537	-0.793599	0.109063	0.0800474	-0.359654	-0.755571	-0.926119	-0.901988	-1.08768	-1.13413	-0.412086	-0.589377	-0.279815	-1.03814	-0.562278	-0.515772	-0.991094	-0.894999	-0.839125	-0.585929	-1.03897	-0.658461	-0.723949	-1.02271	-0.535574	-0.64518
LSM4	U6 snRNA-associated Sm-like protein LSm4	Q9Y4Z0	0.0468834	-0.698105	-0.725192	-0.901118	-0.885324	0.203013	0.160132	-0.550502	-0.649069	-0.815062	-0.519902	-0.57809	-0.885323	-0.44808	-1.25879	-0.360061	-0.914831	-0.747142	-0.97545	-0.875654	-1.10737	-0.922345	-0.897371	-0.643475	-0.904865	-0.948815	-0.779215	-0.821045	-0.95309
PRPF4B	Serine/threonine-protein kinase PRP4 homolog	F5H2U2	0.0469742	-0.332115	-0.323394	-0.31038	-0.395259	0.0217353	0.0718651	-0.216494	-0.258136	-0.50017	-0.19429	-0.329426	-0.347599	-0.219696	-0.334804	-0.0297811	-0.695319	-0.406708	-0.348298	-0.290457	-0.24908	-0.296263	-0.818566	-0.603918	-0.133035	-0.324497	-0.448579	-0.273195	-0.514997
PNPT1	Polyribonucleotide nucleotidyltransferase 1, mitochondrial	Q8TCS8	0.0469742	-0.726753	-0.697932	-0.581449	-0.629804	0.145304	0.0681273	-0.462365	-0.779447	-1.11623	-0.702859	-1.01559	-0.790316	-0.236828	-0.637819	-0.534394	-0.947541	-0.401144	-0.750647	-1.00946	-0.321804	-0.750719	-1.10473	-0.750778	-0.624519	-0.306109	-0.538379	-0.425032	-0.466515
SPFH1	Erlin-1	B2RDK6	0.0471342	NaN	NaN	NaN	NaN	NaN	NaN	NaN	NaN	NaN	NaN	NaN	NaN	NaN	NaN	NaN	NaN	NaN	NaN	NaN	NaN	NaN	NaN	NaN	NaN	NaN	NaN	NaN	NaN
ACAT1	Acetyl-CoA acetyltransferase, mitochondrial	P24752	0.0471342	0.11598	0.100597	0.160842	0.172034	0.0448614	0.0714373	0.0915121	-0.062704	0.135808	0.0442887	0.192539	0.0924907	-0.0153896	0.157789	0.154854	0.0961527	0.173489	0.146332	-0.0541206	0.325388	0.39172	0.147026	0.0401045	0.261361	0.291399	0.0498085	0.174658	0.0929965
SNRPB	Small nuclear ribonucleoprotein-associated protein	Q66K91	0.0471342	-1.38366	-1.50523	-1.37111	-1.42162	0.0125486	0.0836148	-1.18738	-1.35473	-1.24937	-1.7163	-1.38017	-1.57403	-2.12888	-1.46688	-2.1938	-1.38715	-1.18625	-1.23788	-1.59689	-1.75044	-1.38742	-1.24234	-1.32321	-1.37922	-1.72	-1.19068	-1.263	-1.363
LEMD2	LEM domain-containing protein 2	Q8NC56	0.0476798	-0.255423	-0.292472	-0.284509	-0.266938	0.0290854	0.0255335	-0.256611	-0.198491	-0.253655	-0.16096	-0.56503	-0.180478	-0.300169	-0.3241	-0.281688	-0.632873	-0.101371	-0.254236	-0.387377	-0.43302	-0.36996	-0.19511	0.127015	-0.20777	-0.109914	-0.0716663	-0.361248	-0.660333
KRT19	Keratin, type I cytoskeletal 19	P08727	0.047722	-0.0895946	-0.0940303	-0.0940352	-0.0912744	0.00444064	0.00275588	-0.104353	-0.128799	-0.0600127	-0.240825	0.0320923	-0.0217362	-0.0542096	-0.148137	-0.0748362	-0.244107	-0.12495	0.0415108	-0.201023	-0.10677	0.023739	-0.0789391	-0.136606	-0.127508	-0.0915927	-0.0964777	-0.0150946	-0.082472
EEF1D	Elongation factor 1-delta	P29692	0.047722	-0.134336	-0.14631	-0.113727	-0.119504	0.0206091	0.0268066	0.063763	-0.142625	-0.173893	0.00332411	-0.0646243	-0.192957	-0.288483	-0.289031	-0.0439796	-0.100492	-0.400677	-0.126048	-0.0452856	0.0196275	-0.0708595	-0.134233	-0.272727	-0.144364	-0.128444	-0.271907	-0.0990108	-0.0478337
SUI1	Eukaryotic translation initiation factor 1	Q6IAV3	0.0479361	NaN	NaN	NaN	NaN	NaN	NaN	NaN	NaN	NaN	NaN	NaN	NaN	NaN	NaN	NaN	NaN	NaN	NaN	NaN	NaN	NaN	NaN	NaN	NaN	NaN	NaN	NaN	NaN
RPL10	60S ribosomal protein L10	P27635	0.0491513	NaN	NaN	NaN	NaN	NaN	NaN	NaN	NaN	NaN	NaN	NaN	NaN	NaN	NaN	NaN	NaN	NaN	NaN	NaN	NaN	NaN	NaN	NaN	NaN	NaN	NaN	NaN	NaN
YWHAB	14-3-3 protein beta/alpha	P31946-2	0.0495591	-0.000677795	-0.011563	0.0427435	0.0238384	0.0434213	0.0354014	-0.020686	0.0131196	0.0539292	-0.0144752	0.0205691	0.0631261	-0.190941	0.0356833	-0.103881	0.140147	-0.0377514	-0.0975949	-0.149534	0.0648765	0.358938	-0.0334458	0.00183749	0.152322	0.0520268	-0.29717	0.0334603	0.0550734
BUB3	Mitotic checkpoint protein BUB3	J3QT28	0.0498809	-1.66151	-1.7981	-1.54094	-1.5705	0.120564	0.227594	-1.79283	-1.50768	-1.62844	-1.86227	-1.45916	-2.27018	-1.68937	-1.55912	-2.59317	-1.52517	-2.0561	-1.63365	-1.59709	-1.53663	-1.96075	-1.56958	-1.49988	-1.32819	-1.89984	-1.41124	-1.35655	-1.54526

## Sheet: C - Top10 upregulated HNSCC
Gene Name	Protein Name	Protein Uniprot ID	mean log2 SILAC ratio HNSCC / Standard	standard deviation HNSCC	95% confidence interval HNSCC	mean log2 SILAC ratio SQCLC / Standard	standard deviation SQCLC	95% confidence interval SQCLC	p-value
SRRM2	Serine/arginine repetitive matrix protein 2	Q9UQ35	-0.0548458	0.271471	0.0971428	-0.466972	0.268428	0.0793138	1.83e-05
HNRNPA0	Heterogeneous nuclear ribonucleoprotein A0	Q13151	0.414672	0.402945	0.144189	-0.0237981	0.261895	0.0773837	7.6e-05
SNRPF	Small nuclear ribonucleoprotein F	P62306	0.119976	0.443035	0.158535	-0.34619	0.321069	0.0948681	0.000286329
CRIP1	Cysteine-rich protein 1	P50238	-1.12481	0.657664	0.235338	-1.8256	0.540709	0.159766	0.000384558
G3BP	Ras GTPase-activating protein-binding protein 1	Q5U0Q1	-0.307335	0.224479	0.0803272	-0.605014	0.24536	0.072498	0.000421846
DSP	Desmoplakin	P15924	3.22728	0.84317	0.301719	2.36568	0.719094	0.212475	0.000676353
SRSF6	Serine/arginine-rich splicing factor 6	Q59GY3	0.436482	0.272692	0.0975799	0.0692264	0.34059	0.100636	0.000676353
RPS23	40S ribosomal protein S23	A8K517	0.456767	0.215703	0.0771871	0.201324	0.210959	0.0623333	0.000799123
LMNA	Prelamin-A/C	P02545-2	-0.715268	0.409038	0.14637	-1.1351	0.346914	0.102505	0.000799123
DUT	Deoxyuridine 5-triphosphate nucleotidohydrolase, mitochondrial	P33316	0.00256433	0.51197	0.183203	-0.53658	0.484115	0.143044	0.000941538

## Sheet: D - Top10 upregulated in SQCLC
Gene Name	Protein Name	Protein Uniprot ID	mean log2 SILAC ratio HNSCC / Standard	standard deviation HNSCC	95% confidence interval HNSCC	mean log2 SILAC ratio SQCLC / Standard	standard deviation SQCLC	95% confidence interval SQCLC	p-value
FTL	Ferritin light chain	P02792	0.898783	0.87041	0.311467	2.58052	1.3612	0.402203	1.83e-05
CSRP1	Cysteine and glycine-rich protein 1	B4DY28	-0.916706	0.625544	0.223844	-0.182234	0.424511	0.125433	1.83e-05
GPX1	Glutathione peroxidase	Q7L4Q3	1.43469	0.432815	0.154878	2.07904	0.442503	0.130749	1.83e-05
PDIA6	Protein disulfide-isomerase A6	B5MCQ5	-0.102028	0.326318	0.116769	0.479647	0.427615	0.12635	1.83e-05
UGGT1	UDP-glucose:glycoprotein glucosyltransferase 1	Q9NYU2-2	0.048457	0.369081	0.132071	0.600163	0.384488	0.113607	1.83e-05
HSD17B11	Estradiol 17-beta-dehydrogenase 11	Q8NBQ5	-0.503126	0.538649	0.19275	0.253306	0.539285	0.159346	2.27e-05
TGM2	Protein-glutamine gamma-glutamyltransferase 2	P21980	-1.4435	0.626999	0.224365	-0.303819	0.943447	0.278766	2.47e-05
EML4	Echinoderm microtubule-associated protein-like 4	Q9HC35	-0.602617	0.290617	0.103994	-0.134434	0.352205	0.104068	2.47e-05
DNAJB11	DnaJ homolog subfamily B member 11	Q9UBS4	-0.12794	0.533041	0.190743	0.60415	0.553107	0.16343	4.61e-05
GFPT1	Glutamine--fructose-6-phosphate aminotransferase [isomerizing] 1	Q06210-2	-0.532826	0.290537	0.103965	-0.0821275	0.394414	0.11654	0.000230089

## Sheet: Legend
Legend Dataset EV3
A - Univariate analysis of protein expression profiles of the training data set comparing SQCLC and HNSCC were performed with the Bioconductor package limma using the lmFit and eBayes functions. p values were corrected by using the false discovery rate.
B- Two-class comparison of genetic dependencies from a publically available genome-scale CRISPR-Cas9 screen of HNSCC (12 cell lines) versus SQCLC (10 cell lines) for the proteins that were identified as differentially expressed between HNSCC and SQCLC.
C - Top-10 upregulated proteins in HNSCC.
D - Top-10 upregulated proteins in SQCLC.
