# Supplementary material for: Comparative proteomics reveals a diagnostic signature for pulmonary head‐and‐neck cancer metastasis
Source: EMBO Mol Med. 2018 Aug 10;10(9):e8428. doi: 10.15252/emmm.201708428 (PMC6127892; doi:10.15252/emmm.201708428)
Supplement: Supplementary file 5 — Dataset EV4 [file EMMM-10-e8428-s005.xlsx]

## Sheet: A - SQCLC
#	sex	age	histology	G	T	N	UICC	IHC-FTL	IHC-Gal7	IHC-FAM83H	IHC-HMGCS-1	IHC-CK19
1	m	58	squamous cell carcinoma	2	1	0	1a	105	0	0	0	270
2	m	59	squamous cell carcinoma	3	1	0	1a	165	0	0	140	300
3	m	76	squamous cell carcinoma	2	1	0	1a	55	165	125	120	270
4	f	72	squamous cell carcinoma	2	1	0	1a	150	0	75	10	270
5	f	70	squamous cell carcinoma	2	1	0	1a	165	20	0	300	270
6	m	67	squamous cell carcinoma	2	2	0	1b	195	0	25	300	300
7	m	73	squamous cell carcinoma	2	4	0	3a	0	10	0	160	300
8	m	63	squamous cell carcinoma	2	4	1	3a	x	20	90	120	270
9	m	58	squamous cell carcinoma	2	1	0	1a	170	0	0	10	270
10	m	76	squamous cell carcinoma	2	2	0	2a	100	20	0	110	270
11	m	69	squamous cell carcinoma	2	3	0	2b	x	x	x	x	270
12	m	76	squamous cell carcinoma	2	3	0	2b	120	80	0	300	270
13	m	76	squamous cell carcinoma	2	2	1	2a	270	10	0	90	150
14	m	70	squamous cell carcinoma	2	3	1	3a	0	0	0	10	270
15	m	54	squamous cell carcinoma	2	4	1	3a	0	0	10	30	0
16	m	83	squamous cell carcinoma	3	4	1	3a	50	0	75	130	270
17	m	59	squamous cell carcinoma	3	4	1	3a	50	255	0	50	300
18	f	56	squamous cell carcinoma	3	3	2	3a	0	0	0	0	270
19	m	53	squamous cell carcinoma	2	4	2	3b	0	20	0	270	60
20	m	67	squamous cell carcinoma	2	3	0	2b	155	270	30	5	300
21	m	65	squamous cell carcinoma	2	1	0	1a	0	0	60	40	270
22	m	63	squamous cell carcinoma	2	2	0	2a	0	0	0	270	270
23	f	63	squamous cell carcinoma	2	2	0	2a	0	160	10	300	270
24	f	69	squamous cell carcinoma	2	2	0	2a	15	0	0	300	300
25	m	69	squamous cell carcinoma	2	3	0	2b	0	0	60	80	270
26	m	57	squamous cell carcinoma	2	1	1	2a	240	0	0	0	270
27	f	59	squamous cell carcinoma	2	2	1	2a	10	0	80	70	270
28	m	69	squamous cell carcinoma	3	2	1	2a	0	0	0	300	270
29	m	54	squamous cell carcinoma	2	3	1	3a	0	60	50	100	0
30	m	81	squamous cell carcinoma	2	3	1	3a	100	0	80	90	270
31	m	53	squamous cell carcinoma	2	3	1	4	270	0	x	x	270
32	m	55	squamous cell carcinoma	2	3	1	3a	75	0	0	5	210
33	m	61	squamous cell carcinoma	2	1	0	1a	60	35	0	5	160
34	m	65	squamous cell carcinoma	2	3	1	3a	0	30	0	120	210
35	m	71	squamous cell carcinoma	2	4	1	3a	45	0	0	180	0
36	m	75	squamous cell carcinoma	2	2	1	2b	130	45	0	5	270
37	m	67	squamous cell carcinoma	2	2	2	3a	120	270	75	270	240
38	m	60	squamous cell carcinoma	2	2	2	3a	210	0	0	60	300
39	m	57	squamous cell carcinoma	2	1	0	1a	0	0	60	40	210
40	m	56	squamous cell carcinoma	2	1	0	1a	x	x	x	x	300
41	f	70	squamous cell carcinoma	2	1	0	1a	95	0	0	0	270
42	m	54	squamous cell carcinoma	3	3	1	3a	0	0	0	0	270
43	m	71	squamous cell carcinoma	2	2	0	2a	x	160	0	10	270
44	m	66	squamous cell carcinoma	2	2	0	2a	90	x	x	x	270
45	m	82	squamous cell carcinoma	2	2	0	1b	0	0	0	0	240
46	m	73	squamous cell carcinoma	3	3	0	2b	205	0	60	180	105
47	f	62	squamous cell carcinoma	2	1	3	3b	x	x	x	x	240
48	f	54	squamous cell carcinoma	2	3	1	3a	70	0	0	0	90
49	m	66	squamous cell carcinoma	3	3	2	3a	0	0	15	20	0
50	m	65	squamous cell carcinoma	2	2	1	2a	0	0	15	20	135
51	m	72	squamous cell carcinoma	2	1	0	1a	0	0	0	20	x
52	m	76	squamous cell carcinoma	2	1	0	1a	50	10	0	160	270
53	m	75	squamous cell carcinoma	2	3	0	2b	80	0	0	0	270
54	m	67	squamous cell carcinoma	2	1	1	3a	15	0	0	0	180
55	m	63	squamous cell carcinoma	3	1	0	1a	150	0	0	5	270
56	m	49	squamous cell carcinoma	2	3	0	2b	80	0	0	0	270
57	m	72	squamous cell carcinoma	3	3	0	2b	160	110	0	15	240
58	f	65	squamous cell carcinoma	2	2	0	1b	50	0	0	0	270
59	m	60	squamous cell carcinoma	2	2	0	1b	0	0	0	25	270
60	m	65	squamous cell carcinoma	2	3	0	2b	120	0	0	40	270
61	m	74	squamous cell carcinoma	2	2	0	1b	270	0	0	10	270
62	m	72	squamous cell carcinoma	2	2	0	1b	30	0	0	30	240
63	m	68	squamous cell carcinoma	2	3	0	2b	125	80	0	10	270
64	m	71	squamous cell carcinoma	2	2	0	2a	270	10	60	5	195
65	m	59	squamous cell carcinoma	2	2	1	2a	0	0	120	0	300
66	f	62	squamous cell carcinoma	2	1	0	1a	0	0	0	120	300
67	m	57	squamous cell carcinoma	2	3	1	3a	15	70	60	300	95
68	m	67	squamous cell carcinoma	2	1	0	1a	0	0	0	20	210
69	f	80	squamous cell carcinoma	2	1	0	1a	90	0	0	0	270
70	f	75	squamous cell carcinoma	3	1	0	1a	270	0	x	0	0
71	f	74	squamous cell carcinoma	3	3	0	2b	270	0	0	0	120
72	m	60	squamous cell carcinoma	3	3	1	3a	0	0	0	150	0
73	f	71	squamous cell carcinoma	2	2	2	3a	0	10	120	110	0
74	m	60	squamous cell carcinoma	3	2	0	1b	100	0	240	90	270
75	m	73	squamous cell carcinoma	2	4	0	3a	0	0	0	0	0
76	m	64	squamous cell carcinoma	3	1	0	1a	x	0	x	0	0
77	m	70	squamous cell carcinoma	2	2	0	1b	25	110	150	105	270
78	m	56	squamous cell carcinoma	2	2	1	2a	0	0	0	180	70
79	m	73	squamous cell carcinoma	2	3	1	3a	270	0	0	300	300
80	m	64	squamous cell carcinoma	2	2	1	2a	15	0	95	170	225
81	m	78	squamous cell carcinoma	2	4	0	3a	160	75	180	50	255
82	f	79	squamous cell carcinoma	2	1	0	1a	0	0	0	270	270
83	f	60	squamous cell carcinoma	2	2	2	3a	185	0	0	50	210
84	m	73	squamous cell carcinoma	2	1	0	1a	30	225	50	85	240
85	m	62	squamous cell carcinoma	3	2	0	1b	40	40	70	30	255
86	m	75	squamous cell carcinoma	2	1	0	1a	25	270	50	255	300
87	f	70	squamous cell carcinoma	2	3	0	2b	135	0	120	140	255
88	m	66	squamous cell carcinoma	2	3	0	2b	45	0	0	300	45
89	f	58	squamous cell carcinoma	2	2	1	2a	225	30	25	0	210
90	m	75	squamous cell carcinoma	3	4	2	3b	120	10	120	300	300
91	f	67	squamous cell carcinoma	2	3	0	2b	25	0	0	30	255
92	m	55	squamous cell carcinoma	3	4	1	3a	110	155	100	75	225
93	m	49	squamous cell carcinoma	2	2	1	2a	195	0	0	145	240
94	m	67	squamous cell carcinoma	2	2	1	2b	70	0	0	110	270
95	f	75	squamous cell carcinoma	2	2	1	2a	50	0	40	255	240
96	m	53	squamous cell carcinoma	2	2	1	2a	40	0	0	55	300
97	m	76	squamous cell carcinoma	2	1	2	3a	165	90	0	60	0
98	m	69	squamous cell carcinoma	3	3	1	3a	145	170	130	65	180
99	f	64	squamous cell carcinoma	2	2	1	2a	0	0	70	240	x
100	m	64	squamous cell carcinoma	3	2	0	1b	60	0	0	20	20
101	m	74	squamous cell carcinoma	2	2	0	1b	60	60	0	10	270
102	m	77	squamous cell carcinoma	2	2	0	1b	0	30	0	30	85
103	m	67	squamous cell carcinoma	2	4	0	3b	50	0	0	25	225
104	m	64	squamous cell carcinoma	3	2	0	1b	0	15	0	300	180
105	m	60	squamous cell carcinoma	2	1	1	2a	x	0	20	0	180
106	m	72	squamous cell carcinoma	2	2	1	2b	0	0	0	170	270
107	m	67	squamous cell carcinoma	3	2	2	3a	160	0	0	300	25
108	m	75	squamous cell carcinoma	2	2	0	1b	10	10	0	5	240
109	m	66	squamous cell carcinoma	2	1	0	1a	30	30	105	50	270
110	f	57	squamous cell carcinoma	2	1	1	2a	30	255	0	110	300
111	f	53	squamous cell carcinoma	3	1	0	1a	0	10	0	30	40
112	m	66	squamous cell carcinoma	2	1	1	2a	15	0	0	140	300
113	m	69	squamous cell carcinoma	3	2	2	3a	35	0	0	0	300
114	m	62	squamous cell carcinoma	2	2	1	2b	120	240	0	100	100
115	m	66	squamous cell carcinoma	2	3	0	2b	85	210	0	10	270
116	m	73	squamous cell carcinoma	2	1	0	1a	160	35	20	35	240
117	m	57	squamous cell carcinoma	2	1	0	1a	50	40	0	5	240
118	m	74	squamous cell carcinoma	2	2	0	1b	50	0	0	95	240
119	m	77	squamous cell carcinoma	2	1	0	1a	65	0	0	0	240
120	m	74	squamous cell carcinoma	2	1	1	2a	0	0	20	5	0
121	m	50	squamous cell carcinoma	3	2	0	1b	130	0	0	0	135
122	m	59	squamous cell carcinoma	2	1	2	3a	100	10	0	175	270
123	f	65	squamous cell carcinoma	2	3	0	2b	0	0	0	0	270
124	m	67	squamous cell carcinoma	2	2	0	1b	0	180	0	95	270
125	m	62	squamous cell carcinoma	2	2	0	1b	0	0	0	20	150
126	m	64	squamous cell carcinoma	3	2	2	3a	165	0	0	90	25
127	m	54	squamous cell carcinoma	3	3	1	3a	x	0	0	0	240
128	m	60	squamous cell carcinoma	2	2	2	3a	0	0	0	10	x
129	m	75	squamous cell carcinoma	2	1	0	1a	0	0	140	195	300
130	f	64	squamous cell carcinoma	2	1	1	2a	10	30	115	25	210
131	m	76	squamous cell carcinoma	2	3	0	2b	15	20	50	80	270
132	m	67	squamous cell carcinoma	3	3	0	2b	270	0	0	60	270
133	m	73	squamous cell carcinoma	2	3	0	2b	65	0	0	300	180
134	m	67	squamous cell carcinoma	2	2	0	1b	240	130	170	210	270
135	m	59	squamous cell carcinoma	2	2	0	1b	65	80	10	210	270
136	m	66	squamous cell carcinoma	2	2	0	1b	110	270	180	185	80
137	m	51	squamous cell carcinoma	3	3	0	2b	0	0	0	x	270
138	m	63	squamous cell carcinoma	3	2	0	1b	90	0	0	0	10
139	m	75	squamous cell carcinoma	2	2	0	1b	0	0	0	0	140
140	m	65	squamous cell carcinoma	3	2	1	3a	0	0	0	55	300
141	m	67	squamous cell carcinoma	2	3	0	2b	90	0	0	x	270
142	m	75	squamous cell carcinoma	2	2	1	2b	45	0	20	180	270
143	m	71	squamous cell carcinoma	2	1	0	1a	135	270	0	5	300
144	m	64	squamous cell carcinoma	2	2	0	1b	45	0	25	110	270
145	m	59	squamous cell carcinoma	2	3	2	3a	145	0	0	225	270
146	m	59	squamous cell carcinoma	2	3	0	2b	0	0	0	0	120
147	m	75	squamous cell carcinoma	2	2	2	3a	0	50	0	195	270
148	m	61	squamous cell carcinoma	2	2	2	3a	240	40	0	140	270
149	m	69	squamous cell carcinoma	2	2	1	2b	90	60	0	130	270
150	m	70	squamous cell carcinoma	2	4	1	4	60	0	20	0	0
151	m	70	squamous cell carcinoma	2	4	0	2b	140	0	0	0	0
152	m	61	squamous cell carcinoma	2	3	1	3a	70	0	0	60	125
153	m	66	squamous cell carcinoma	2	2	0	1b	0	0	0	50	300
154	m	77	squamous cell carcinoma	2	2	0	1b	270	40	0	225	270
155	m	73	squamous cell carcinoma	3	2	0	1b	120	0	0	15	0
156	m	55	squamous cell carcinoma	3	2	1	2b	150	0	0	140	300
157	m	73	squamous cell carcinoma	2	2	1	2b	0	160	0	20	270
158	m	64	squamous cell carcinoma	2	2	1	2b	20	x	30	120	240
159	f	55	squamous cell carcinoma	3	3	2	3a	85	0	0	0	90
160	m	42	squamous cell carcinoma	3	2	0	1b	x	0	0	0	0
161	m	55	squamous cell carcinoma	2	2	0	1b	0	270	50	150	210
162	m	63	squamous cell carcinoma	3	4	2	3a	85	0	0	0	195
163	m	79	squamous cell carcinoma	2	2	0	1b	170	180	0	170	270
164	m	66	squamous cell carcinoma	2	3	2	3a	0	240	50	40	270
165	m	71	squamous cell carcinoma	2	2	0	1b	60	180	0	0	255
166	f	65	squamous cell carcinoma	2	1	0	1a	70	0	40	10	240
167	f	43	squamous cell carcinoma	3	2	2	3a	40	0	0	18	80
168	m	64	squamous cell carcinoma	3	2	2	3a	105	0	0	180	195
169	m	60	squamous cell carcinoma	2	2	1	2b	0	10	150	80	270
170	m	64	squamous cell carcinoma	2	2	0	1b	70	0	0	0	95
171	f	46	squamous cell carcinoma	2	1	0	1a	0	0	0	230	270
172	m	71	squamous cell carcinoma	2	2	1	2b	10	90	0	40	270
173	m	80	squamous cell carcinoma	3	2	0	1b	15	0	0	50	270
174	m	66	squamous cell carcinoma	2	2	1	2b	0	10	0	180	210
175	m	66	squamous cell carcinoma	2	2	0	1b	10	0	0	0	300
176	m	71	squamous cell carcinoma	3	1	0	1a	85	0	0	0	150
177	m	53	squamous cell carcinoma	2	1	1	2a	40	130	15	0	185
178	m	63	squamous cell carcinoma	3	2	0	1b	270	0	0	0	210
179	f	45	squamous cell carcinoma	2	2	1	2b	25	0	50	15	240
180	m	71	squamous cell carcinoma	2	2	0	1b	45	0	0	130	150
181	m	57	squamous cell carcinoma	2	2	2	3a	50	10	0	30	0
182	f	57	squamous cell carcinoma	2	2	2	3a	40	20	40	70	240
183	m	73	squamous cell carcinoma	2	4	0	3b	40	0	10	65	240
184	f	71	squamous cell carcinoma	2	2	2	3a	x	0	x	x	270
185	m	64	squamous cell carcinoma	3	2	0	2b	180	0	0	0	180
186	m	58	squamous cell carcinoma	3	1	0	1a	150	0	0	75	120
187	m	70	squamous cell carcinoma	3	2	0	1b	15	0	0	30	90
188	m	69	squamous cell carcinoma	2	2	0	1b	35	270	70	70	225
189	f	61	squamous cell carcinoma	2	3	1	3a	210	0	0	45	115
190	m	65	squamous cell carcinoma	3	2	0	1b	95	0	0	210	30
191	m	65	squamous cell carcinoma	2	4	1	3b	0	90	90	135	195
192	m	65	squamous cell carcinoma	2	1	0	1a	30	0	170	0	210
193	m	80	squamous cell carcinoma	2	1	0	1a	185	0	0	110	225
194	m	60	squamous cell carcinoma	2	2	0	3a	25	45	50	20	270
195	m	51	squamous cell carcinoma	2	2	0	1b	270	0	0	10	110
196	m	64	squamous cell carcinoma	2	2	0	1b	30	0	80	65	270
197	m	66	squamous cell carcinoma	2	2	2	3a	15	40	0	10	240
198	m	64	squamous cell carcinoma	3	4	0	3b	50	0	0	35	45
199	m	70	squamous cell carcinoma	2	2	0	1b	95	0	45	270	240
200	m	75	squamous cell carcinoma	2	2	0	1b	0	0	x	0	120
201	m	65	squamous cell carcinoma	2	2	0	1b	0	0	x	110	270
202	m	52	squamous cell carcinoma	2	2	0	1b	x	x	0	x	x
203	m	65	squamous cell carcinoma	3	1	0	1a	0	0	0	120	60
204	m	75	squamous cell carcinoma	3	1	0	1a	10	0	x	50	x
205	m	77	squamous cell carcinoma	2	1	0	1a	0	0	45	60	270
206	m	66	squamous cell carcinoma	2	1	0	1a	100	10	0	180	240
207	m	75	squamous cell carcinoma	2	1	0	1a	0	20	x	0	25
208	m	81	squamous cell carcinoma	2	3	1	3a	x	x	0	x	x
209	m	68	squamous cell carcinoma	2	1	0	1a	105	0	120	240	60
210	m	71	squamous cell carcinoma	2	1	0	1a	60	180	0	0	300
211	m	74	squamous cell carcinoma	2	1	0	1a	270	165	65	0	145
212	m	76	squamous cell carcinoma	3	4	0	3a	180	0	0	90	0

## Sheet: B - HNSCC
#	sex	age	histology	localization	G	T	N	UICC	IHC-FTL	IHC-Gal7	IHC-FAM83H	IHC-HMGCS-1	IHC-CK19
1	m	58	squamous cell carcinoma	Oral cavity	2	unknown	unknown	unknown	X	x	x	x	0
2	m	44	squamous cell carcinoma	Oral cavity	2	unknown	unknown	unknown	0	30	0	0	0
3	m	52	squamous cell carcinoma	Pharynx	2	unknown	unknown	unknown	0	20	45	0	0
4	m	57	squamous cell carcinoma	Larynx	2	unknown	unknown	unknown	0	30	0	0	0
5	m	48	squamous cell carcinoma	Oral cavity	2	unknown	unknown	unknown	10	15	0	15	20
6	m	52	squamous cell carcinoma	Pharynx	3	1	1	3	150	0	85	0	255
7	m	61	squamous cell carcinoma	Pharynx	2	3	0	3	60	0	0	0	0
8	f	64	squamous cell carcinoma	Pharynx	2	unknown	unknown	unknown	50	0	0	0	225
9	f	70	squamous cell carcinoma	Oral cavity	2	unknown	unknown	unknown	70	0	0	0	20
10	m	69	squamous cell carcinoma	Oral cavity	3	3	0	3	0	55	0	0	0
11	f	66	squamous cell carcinoma	Larynx	2	unknown	unknown	unknown	10	0	0	20	10
12	m	62	squamous cell carcinoma	Oral cavity	2	4	2	4a	10	75	0	0	25
13	m	40	squamous cell carcinoma	Pharynx	2	4	2	4a	0	95	0	20	35
14	m	61	squamous cell carcinoma	Larynx	2	4	3	4b	50	160	0	0	60
15	m	56	squamous cell carcinoma	Pharynx	2	4	0	4a	15	60	0	0	25
16	f	20	squamous cell carcinoma	Pharynx	2	1	2	4a	0	0	x	x	0
17	m	67	squamous cell carcinoma	Oral cavity	3	4	3	4b	10	140	0	0	40
18	m	56	squamous cell carcinoma	Pharynx	2	4	2	4a	10	100	0	0	10
19	f	55	squamous cell carcinoma	Pharynx	2	4	0	4a	0	170	0	0	60
20	m	52	squamous cell carcinoma	Pharynx	2	4	1	4a	0	0	0	0	240
21	m	61	squamous cell carcinoma	Pharynx	2	4	3	4b	20	0	0	0	0
22	m	65	squamous cell carcinoma	Oral cavity	2	4	2	4a	15	0	0	0	0
23	m	51	squamous cell carcinoma	Pharynx	2	4	2	4a	40	0	0	0	0
24	f	49	squamous cell carcinoma	Pharynx	3	4	2	4a	30	0	0	0	70
25	m	54	squamous cell carcinoma	Pharynx	3	4	2	4a	0	0	0	0	0
26	m	53	squamous cell carcinoma	Pharynx	2	2	2	4a	40	60	0	0	240
27	m	70	squamous cell carcinoma	Oral cavity	1	2	0	2	0	100	0	0	0
28	m	51	squamous cell carcinoma	Pharynx	2	4	2	4a	0	95	0	0	115
29	m	45	squamous cell carcinoma	Pharynx	2	4	2	4a	0	0	0	0	10
30	m	49	squamous cell carcinoma	Oral cavity	2	4	3	4b	0	x	x	x	x
31	m	55	squamous cell carcinoma	Pharynx	2	4	2	4a	0	0	0	0	30
32	m	45	squamous cell carcinoma	Pharynx	2	4	1	4a	0	35	30	95	0
33	f	55	squamous cell carcinoma	Oral cavity	2	3	2	4a	15	270	100	80	0
34	m	63	squamous cell carcinoma	Larynx	2	3	2	4a	130	215	105	60	65
35	m	50	squamous cell carcinoma	Larynx	2	4	2	4a	X	0	x	x	270
36	m	64	squamous cell carcinoma	Pharynx	2	4	3	4b	X	x	x	x	0
37	m	44	squamous cell carcinoma	Pharynx	2	4	2	4a	0	100	140	90	0
38	m	48	squamous cell carcinoma	Larynx	2	4	3	4b	0	x	0	x	105
39	f	82	squamous cell carcinoma	Oral cavity	2	3	2	4a	10	170	80	135	0
40	f	88	squamous cell carcinoma	Oral cavity	2	4	2	4a	70	0	150	100	0
41	m	45	squamous cell carcinoma	Oral cavity	3	4	2	4a	0	180	240	20	0
42	m	63	squamous cell carcinoma	Oral cavity	1	3	1	3	0	270	270	105	0
43	m	45	squamous cell carcinoma	Oral cavity	2	4	1	4a	0	50	0	0	45
44	m	69	squamous cell carcinoma	Pharynx	2	2	0	2	X	x	x	x	0
45	m	56	squamous cell carcinoma	Pharynx	2	4	2	4a	0	0	75	150	270
46	f	49	squamous cell carcinoma	Pharynx	2	unknown	unknown	unknown	0	0	0	10	75
47	m	60	squamous cell carcinoma	Pharynx	3	1	2	4a	0	0	0	0	0
48	m	68	squamous cell carcinoma	Oral cavity	3	2	0	2	60	90	150	30	0
49	m	48	squamous cell carcinoma	Oral cavity	2	4	0	4a	0	150	x	0	80
50	m	65	squamous cell carcinoma	Pharynx	2	4	0	4a	90	100	120	80	0
51	m	58	squamous cell carcinoma	Pharynx	2	4	2	4a	0	0	0	x	0
52	f	43	squamous cell carcinoma	Oral cavity	2	4	0	4a	X	x	x	x	20
53	m	84	squamous cell carcinoma	Pharynx	3	4	2	4a	0	0	0	0	0
54	f	41	squamous cell carcinoma	Oral cavity	2	4	2	4a	0	80	0	0	15
55	m	49	squamous cell carcinoma	Larynx	2	unknown	unknown	unknown	0	55	45	0	60
56	m	53	squamous cell carcinoma	Pharynx	2	4	2	4a	0	50	0	40	0
57	m	56	squamous cell carcinoma	Pharynx	2	2	0	2	0	20	0	0	150
58	m	56	squamous cell carcinoma	Larynx	3	4	3	4b	0	30	0	255	125
59	m	70	squamous cell carcinoma	Oral cavity	2	3	0	3	10	100	0	60	10
60	m	49	squamous cell carcinoma	Pharynx	2	4	2	4a	60	0	0	10	15
61	m	57	squamous cell carcinoma	Pharynx	2	4	2	4a	0	90	105	100	270
62	m	67	squamous cell carcinoma	Pharynx	2	2	0	2	40	x	0	0	0
63	m	53	squamous cell carcinoma	Pharynx	3	3	2	4a	0	100	50	85	200
64	m	50	squamous cell carcinoma	Pharynx	2	4	2	4a	75	270	40	0	180
65	m	48	squamous cell carcinoma	Pharynx	2	4	1	4a	30	0	30	0	195
66	m	53	squamous cell carcinoma	Oral cavity	2	4	2	4a	0	240	100	120	0
67	f	54	squamous cell carcinoma	Pharynx	2	4	2	4a	0	x	0	x	60
68	f	54	squamous cell carcinoma	Oral cavity	2	3	0	3	0	240	0	105	0
69	m	59	squamous cell carcinoma	Pharynx	2	3	2	4a	0	120	100	145	270
70	m	65	squamous cell carcinoma	Oral cavity	2	2	0	2	10	160	30	100	0
71	m	57	squamous cell carcinoma	Pharynx	3	4	2	4a	100	0	0	30	195
72	m	65	squamous cell carcinoma	Pharynx	2	1	3	4b	75	60	80	90	270
73	m	68	squamous cell carcinoma	Pharynx	3	4	2	4a	25	50	120	0	270
74	m	64	squamous cell carcinoma	Pharynx	2	4	2	4a	0	10	0	10	210
75	f	60	squamous cell carcinoma	Pharynx	2	2	2	4a	45	10	60	30	165
76	m	46	squamous cell carcinoma	Oral cavity	3	4	2	4a	0	20	0	0	0
77	m	50	squamous cell carcinoma	Oral cavity	3	4	2	4a	10	140	130	100	0
78	f	70	squamous cell carcinoma	Pharynx	2	4	2	4a	70	165	110	195	20
79	m	52	squamous cell carcinoma	Pharynx	3	4	2	4a	30	270	195	10	10
80	m	82	squamous cell carcinoma	Oral cavity	2	4	2	4a	80	30	100	210	270
81	m	49	squamous cell carcinoma	Oral cavity	2	unknown	unknown	unknown	130	0	0	90	45
82	m	53	squamous cell carcinoma	Pharynx	2	4	2	4a	0	215	30	120	180
83	m	47	squamous cell carcinoma	Pharynx	2	4	3	4b	0	x	x	0	0
84	m	55	squamous cell carcinoma	Larynx	2	4	2	4a	180	270	0	0	0
85	m	49	squamous cell carcinoma	Pharynx	2	unknown	unknown	unknown	30	90	30	120	15
86	m	60	squamous cell carcinoma	Pharynx	2	4	2	4a	15	270	255	210	50
87	m	66	squamous cell carcinoma	Pharynx	3	3	2	4a	0	0	0	0	50
88	m	58	squamous cell carcinoma	Pharynx	2	4	0	4a	0	240	180	40	0
89	m	49	squamous cell carcinoma	Larynx	2	unknown	unknown	unknown	80	0	0	0	130
90	m	58	squamous cell carcinoma	Pharynx	2	4	3	4b	0	180	270	240	0
91	m	63	squamous cell carcinoma	Larynx	3	4	2	4a	0	0	0	90	20
92	m	55	squamous cell carcinoma	Pharynx	2	4	2	4a	25	195	270	105	120
93	m	62	squamous cell carcinoma	Oral cavity	2	2	0	2	10	270	50	135	60
94	m	49	squamous cell carcinoma	Pharynx	2	4	2	4a	20	165	60	40	200
95	m	49	squamous cell carcinoma	Oral cavity	2	unknown	unknown	unknown	0	270	0	0	0
96	m	50	squamous cell carcinoma	Oral cavity	2	unknown	unknown	unknown	0	30	100	0	240
97	m	78	squamous cell carcinoma	Pharynx	2	4	2	4a	20	160	0	0	0
98	m	59	squamous cell carcinoma	Pharynx	2	4	2	4a	0	165	40	160	180
99	f	81	squamous cell carcinoma	Oral cavity	2	4	2	4a	0	240	240	0	0
100	m	50	squamous cell carcinoma	Pharynx	2	unknown	unknown	unknown	0	0	135	100	270
101	m	54	squamous cell carcinoma	Oral cavity	1	4	2	4a	0	270	175	55	0
102	m	77	squamous cell carcinoma	Larynx	2	4	2	4a	0	x	x	x	0
103	m	50	squamous cell carcinoma	Larynx	2	unknown	unknown	unknown	0	240	210	20	0
104	m	63	squamous cell carcinoma	Pharynx	2	4	2	4a	0	160	0	0	0
105	m	68	squamous cell carcinoma	Oral cavity	2	4	2	4a	0	80	0	100	0
106	m	50	squamous cell carcinoma	Oral cavity	2	unknown	unknown	unknown	0	225	40	20	180
107	m	23	squamous cell carcinoma	Pharynx	2	3	1	3	210	270	120	0	10
108	m	66	squamous cell carcinoma	Larynx	3	2	2	4a	105	0	0	25	30
109	m	71	squamous cell carcinoma	Pharynx	2	4	2	4a	165	25	0	105	270
110	m	69	squamous cell carcinoma	Pharynx	2	4	2	4a	50	130	140	150	270
111	m	69	squamous cell carcinoma	Pharynx	2	4	2	4a	105	0	0	80	270
112	f	57	squamous cell carcinoma	Larynx	2	3	2	4a	150	0	85	40	270
113	m	58	squamous cell carcinoma	Pharynx	2	3	2	4a	0	270	270	255	20
114	m	69	squamous cell carcinoma	Pharynx	2	4	2	4a	30	0	0	0	225
115	m	69	squamous cell carcinoma	Pharynx	2	4	2	4a	115	0	0	0	150
116	f	46	squamous cell carcinoma	Oral cavity	2	4	1	4a	60	140	10	15	150
117	m	71	squamous cell carcinoma	Pharynx	2	4	2	4a	155	125	60	125	240
118	m	59	squamous cell carcinoma	Larynx	2	3	0	3	0	40	15	20	270
119	f	57	squamous cell carcinoma	Larynx	2	3	2	4a	10	0	0	0	270
120	m	23	squamous cell carcinoma	Pharynx	2	3	1	3	80	210	50	120	270
121	f	46	squamous cell carcinoma	Oral cavity	2	4	1	4a	50	10	50	45	140
122	f	50	squamous cell carcinoma	Oral cavity	2	unknown	unknown	unknown	90	0	15	0	140
123	m	66	squamous cell carcinoma	Pharynx	2	4	2	4a	0	0	180	85	300
124	m	72	squamous cell carcinoma	Oral cavity	2	2	2	4a	0	0	70	40	225
125	m	58	squamous cell carcinoma	Oral cavity	3	2	1	3	0	0	0	0	160
126	m	50	squamous cell carcinoma	Pharynx	2	unknown	unknown	unknown	45	10	60	0	270
127	m	56	squamous cell carcinoma	Oral cavity	2	3	2	4a	0	270	0	0	0
128	f	63	squamous cell carcinoma	Pharynx	2	4	2	4a	0	155	50	0	225
129	m	51	squamous cell carcinoma	Oral cavity	1	2	0	2	10	270	225	105	30
130	m	61	squamous cell carcinoma	Oral cavity	2	1	2	4a	40	160	0	180	270
131	m	66	squamous cell carcinoma	Larynx	2	4	0	4a	0	255	215	30	45
132	m	46	squamous cell carcinoma	Oral cavity	2	2	2	4a	0	270	50	20	0
133	m	75	squamous cell carcinoma	Larynx	2	3	0	3	0	150	60	0	0
134	m	58	squamous cell carcinoma	Pharynx	2	3	2	4a	90	180	35	165	125
135	m	71	squamous cell carcinoma	Pharynx	2	4	2	4a	145	0	0	x	200
136	m	23	squamous cell carcinoma	Pharynx	2	3	1	3	0	270	20	10	195
137	m	59	squamous cell carcinoma	Larynx	2	3	0	3	0	60	35	65	240
138	m	44	squamous cell carcinoma	Larynx	2	4	2	4a	0	270	0	35	270
139	m	50	squamous cell carcinoma	Larynx	2	unknown	unknown	unknown	10	215	35	60	60
140	m	70	squamous cell carcinoma	Pharynx	3	3	2	4a	0	270	15	0	270
141	m	72	squamous cell carcinoma	Pharynx	2	4	3	4b	0	240	30	10	225
142	f	57	squamous cell carcinoma	Larynx	2	3	2	4a	0	270	15	40	165
143	m	72	squamous cell carcinoma	Pharynx	2	2	1	3	0	70	0	30	135
144	m	48	squamous cell carcinoma	Pharynx	3	2	1	3	0	105	50	0	60
145	m	66	squamous cell carcinoma	Larynx	3	2	2	4a	0	0	0	0	25
146	m	23	squamous cell carcinoma	Pharynx	2	3	1	3	0	270	0	0	10
147	f	46	squamous cell carcinoma	Oral cavity	2	4	1	4a	75	90	0	15	225
148	m	23	squamous cell carcinoma	Pharynx	2	3	1	3	X	0	x	x	0
149	m	51	squamous cell carcinoma	Oral cavity	2	unknown	unknown	unknown	0	170	255	25	135
150	m	51	squamous cell carcinoma	Pharynx	2	unknown	unknown	unknown	0	120	120	0	60
151	f	82	squamous cell carcinoma	Pharynx	2	4	2	4a	0	270	210	120	10
152	m	51	squamous cell carcinoma	Larynx	2	unknown	unknown	unknown	0	15	0	165	140
153	m	51	squamous cell carcinoma	Oral cavity	2	unknown	unknown	unknown	0	95	0	15	0
154	m	51	squamous cell carcinoma	Oral cavity	2	unknown	unknown	unknown	0	20	0	0	0
155	m	51	squamous cell carcinoma	Pharynx	2	unknown	unknown	unknown	0	25	10	0	270
156	m	51	squamous cell carcinoma	Pharynx	2	unknown	unknown	unknown	0	0	0	0	0
157	m	51	squamous cell carcinoma	Larynx	2	unknown	unknown	unknown	0	270	80	75	0
158	m	52	squamous cell carcinoma	Oral cavity	2	unknown	unknown	unknown	0	80	40	30	100
159	m	52	squamous cell carcinoma	Pharynx	2	unknown	unknown	unknown	20	45	50	130	75
160	m	52	squamous cell carcinoma	Larynx	2	unknown	unknown	unknown	0	240	90	110	45
161	m	52	squamous cell carcinoma	Oral cavity	2	unknown	unknown	unknown	0	80	65	270	150
162	m	52	squamous cell carcinoma	Pharynx	2	unknown	unknown	unknown	0	180	210	50	20
163	m	52	squamous cell carcinoma	Larynx	2	unknown	unknown	unknown	0	x	x	0	10
164	f	53	squamous cell carcinoma	Oral cavity	2	unknown	unknown	unknown	0	85	200	210	0
165	m	53	squamous cell carcinoma	Larynx	2	unknown	unknown	unknown	0	120	55	120	0
166	f	53	squamous cell carcinoma	Larynx	2	unknown	unknown	unknown	0	170	0	10	0
167	m	53	squamous cell carcinoma	Oral cavity	2	unknown	unknown	unknown	0	270	240	160	0
168	f	53	squamous cell carcinoma	Pharynx	3	unknown	unknown	unknown	0	25	40	210	255
169	m	53	squamous cell carcinoma	Larynx	3	unknown	unknown	unknown	0	100	0	50	15
170	m	53	squamous cell carcinoma	Oral cavity	3	unknown	unknown	unknown	0	30	10	100	70
171	m	64	squamous cell carcinoma	Pharynx	2	4	0	4a	0	35	25	140	0
172	m	56	squamous cell carcinoma	Larynx	2	4	0	4a	0	100	50	70	5
173	m	59	squamous cell carcinoma	Larynx	2	4	0	4a	0	80	90	165	40
174	m	43	squamous cell carcinoma	Pharynx	3	4	0	4a	0	0	0	60	0
175	m	44	squamous cell carcinoma	Larynx	3	4	0	4a	0	0	0	0	0
176	m	54	squamous cell carcinoma	Larynx	2	4	0	4a	0	20	110	130	135
177	m	46	squamous cell carcinoma	Larynx	2	4	0	4a	0	140	40	90	0
178	m	57	squamous cell carcinoma	Larynx	2	4	0	4a	10	130	80	10	0
179	m	44	squamous cell carcinoma	Oral cavity	2	4	0	4a	0	15	0	30	0
180	m	66	squamous cell carcinoma	Pharynx	1	4	0	4a	0	50	80	20	10
181	f	59	squamous cell carcinoma	Larynx	2	4	0	4a	55	240	65	0	210
182	m	61	squamous cell carcinoma	Pharynx	2	4	0	4a	0	0	70	30	0
183	m	45	squamous cell carcinoma	Larynx	2	4	0	4a	150	40	0	35	0
184	m	68	squamous cell carcinoma	Larynx	3	4	0	4a	0	240	180	40	15
185	m	72	squamous cell carcinoma	Larynx	2	4	0	4a	0	0	0	150	110
186	m	74	squamous cell carcinoma	Oral cavity	2	4	0	4a	225	15	90	105	0
187	m	71	squamous cell carcinoma	Larynx	2	4	0	4a	0	155	40	195	0
188	m	59	squamous cell carcinoma	Pharynx	2	4	0	4a	0	70	0	90	0
189	m	69	squamous cell carcinoma	Pharynx	2	4	0	4a	0	90	70	75	0
190	m	63	squamous cell carcinoma	Pharynx	2	4	0	4a	20	0	155	0	140
191	m	55	squamous cell carcinoma	Pharynx	2	4	0	4a	0	90	50	20	0
192	m	55	squamous cell carcinoma	Larynx	2	4	0	4a	0	0	30	80	225
193	m	75	squamous cell carcinoma	Oral cavity	2	4	0	4a	0	0	20	0	215
194	m	71	squamous cell carcinoma	Pharynx	2	4	0	4a	0	240	210	20	0
195	m	47	squamous cell carcinoma	Larynx	2	4	2	4b	0	200	90	150	150
196	m	56	squamous cell carcinoma	Pharynx	3	1	2	4a	10	160	80	100	0
197	f	54	squamous cell carcinoma	Oral cavity	2	1	2	4a	0	135	85	95	0
198	m	53	squamous cell carcinoma	Pharynx	3	1	2	4a	40	50	0	100	0
199	m	56	squamous cell carcinoma	Pharynx	2	1	2	4a	0	135	0	0	35
200	m	56	squamous cell carcinoma	Pharynx	3	1	2	4a	0	20	0	20	30
201	f	65	squamous cell carcinoma	Pharynx	3	1	3	4b	60	20	0	0	0
202	m	60	squamous cell carcinoma	Pharynx	3	unknown	unknown	unknown	0	70	0	0	0
203	m	57	squamous cell carcinoma	Pharynx	2	1	2	4a	0	105	25	0	15
204	m	50	squamous cell carcinoma	Pharynx	2	1	2	4a	0	145	0	0	0
205	f	55	squamous cell carcinoma	Pharynx	2	1	2	4a	0	110	0	0	130
206	m	47	squamous cell carcinoma	Pharynx	2	1	2	4a	0	90	0	0	30
207	m	48	squamous cell carcinoma	Pharynx	2	1	3	4b	0	10	120	60	210
208	m	69	squamous cell carcinoma	Oral cavity	2	1	2	4a	20	10	0	10	10
209	m	51	squamous cell carcinoma	Pharynx	2	1	3	4b	60	20	180	15	225
210	f	52	squamous cell carcinoma	Pharynx	3	1	2	4a	15	100	140	15	70
211	m	61	squamous cell carcinoma	Oral cavity	2	1	2	4a	15	170	85	45	270
212	f	44	squamous cell carcinoma	Pharynx	2	1	2	4a	30	30	0	60	135
213	m	63	squamous cell carcinoma	Pharynx	2	3	2	4a	70	80	0	35	270
214	m	59	squamous cell carcinoma	Pharynx	2	2	0	2	0	120	120	210	100
215	m	64	squamous cell carcinoma	Pharynx	2	3	2	4a	20	255	270	160	0
216	m	49	squamous cell carcinoma	Oral cavity	2	2	0	2	25	115	255	50	0
217	f	58	squamous cell carcinoma	Larynx	3	3	0	3	0	45	0	270	30
218	f	68	squamous cell carcinoma	Pharynx	2	2	0	2	90	0	50	45	270
219	m	72	squamous cell carcinoma	Oral cavity	2	2	0	2	30	130	20	135	45
220	m	68	squamous cell carcinoma	Pharynx	2	3	1	4a	10	10	0	140	40
221	m	49	squamous cell carcinoma	Pharynx	2	4	2	4a	30	270	75	75	255
222	f	23	squamous cell carcinoma	Oral cavity	2	2	2	4a	0	180	165	20	0
223	m	47	squamous cell carcinoma	Larynx	2	4	2	4b	120	180	0	120	195
224	m	53	squamous cell carcinoma	Larynx	2	4	2	4a	160	50	0	0	100
225	m	53	squamous cell carcinoma	Pharynx	3	unknown	unknown	unknown	0	10	0	0	0
226	m	61	squamous cell carcinoma	Pharynx	3	3	2	4a	30	130	100	0	0
227	m	66	squamous cell carcinoma	Larynx	2	3	0	3	0	40	x	x	x
228	m	47	squamous cell carcinoma	Larynx	2	2	0	2	65	20	0	0	0
229	m	52	squamous cell carcinoma	Pharynx	3	2	2	4a	80	0	0	80	270
230	m	63	squamous cell carcinoma	Larynx	2	3	2	4a	90	160	0	110	90
231	m	59	squamous cell carcinoma	Larynx	2	4	2	4a	X	x	x	80	x
232	m	53	squamous cell carcinoma	Larynx	2	2	2	4a	195	20	70	0	255
233	m	64	squamous cell carcinoma	Pharynx	2	2	2	4a	110	10	0	0	0
234	f	76	squamous cell carcinoma	Oral cavity	2	4	2	4a	70	100	70	25	180
235	m	53	squamous cell carcinoma	Larynx	2	4	2	4a	15	160	75	100	0
236	m	78	squamous cell carcinoma	Pharynx	3	2	0	2	0	0	0	0	140
237	m	61	squamous cell carcinoma	Pharynx	2	2	0	2	10	160	15	180	180
238	m	53	squamous cell carcinoma	Oral cavity	3	unknown	unknown	unknown	25	205	0	0	0
239	f	72	squamous cell carcinoma	Oral cavity	2	4	1	4a	0	170	100	5	0
240	f	65	squamous cell carcinoma	Pharynx	2	1	1	3	0	270	0	185	95
241	m	78	squamous cell carcinoma	Larynx	2	2	0	2	70	20	40	240	0
242	m	56	squamous cell carcinoma	Oral cavity	2	3	2	4a	0	255	170	90	0
243	f	51	squamous cell carcinoma	Oral cavity	2	2	0	2	0	145	50	0	0
244	m	53	squamous cell carcinoma	Pharynx	2	1	0	1	240	10	0	0	40
245	m	64	squamous cell carcinoma	Larynx	2	2	0	2	0	240	115	40	0
246	m	56	squamous cell carcinoma	Larynx	2	4	0	4a	150	20	50	165	270
247	m	59	squamous cell carcinoma	Larynx	2	3	0	3	0	0	75	20	135
248	m	69	squamous cell carcinoma	Oral cavity	2	1	0	1	0	170	210	10	0
249	f	63	squamous cell carcinoma	Larynx	2	1	1	3	0	0	0	0	0
250	m	57	squamous cell carcinoma	Larynx	2	2	0	2	0	0	0	5	270
251	m	57	squamous cell carcinoma	Larynx	2	3	0	3	0	0	0	100	270
252	f	75	squamous cell carcinoma	Larynx	2	4	2	4a	50	255	145	165	30
253	m	60	squamous cell carcinoma	Pharynx	2	3	1	3	100	0	0	55	270
254	f	81	squamous cell carcinoma	Oral cavity	2	2	0	2	0	185	150	95	10
255	m	59	squamous cell carcinoma	Pharynx	2	2	2	4a	0	180	125	90	270
256	m	62	squamous cell carcinoma	Pharynx	3	2	1	3	140	240	0	85	0
257	m	58	squamous cell carcinoma	Pharynx	2	1	0	1	X	0	x	x	x
258	f	60	squamous cell carcinoma	Oral cavity	2	3	2	4a	130	210	270	18	0
259	m	60	squamous cell carcinoma	Oral cavity	2	3	2	4a	0	150	120	45	0
260	f	69	squamous cell carcinoma	Oral cavity	2	1	0	1	0	120	130	60	270
261	m	57	squamous cell carcinoma	Oral cavity	2	3	1	3	0	225	120	255	75
262	m	63	squamous cell carcinoma	Pharynx	1	4	2	4a	110	0	0	0	0
263	m	43	squamous cell carcinoma	Oral cavity	2	2	2	4a	0	60	25	35	130
264	m	50	squamous cell carcinoma	Pharynx	2	3	0	3	120	150	0	45	270
265	f	34	squamous cell carcinoma	Oral cavity	2	1	0	1	0	215	95	0	40
266	m	50	squamous cell carcinoma	Pharynx	2	2	1	3	15	20	80	75	100
267	m	82	squamous cell carcinoma	Oral cavity	2	2	1	3	20	150	240	90	0
268	f	59	squamous cell carcinoma	Oral cavity	2	1	0	1	0	120	80	75	90
269	m	51	squamous cell carcinoma	Larynx	2	2	2	4a	0	215	0	0	0
270	f	86	squamous cell carcinoma	Oral cavity	3	3	0	3	X	x	0	x	0
271	m	58	squamous cell carcinoma	Oral cavity	2	2	0	2	75	60	30	80	0
272	m	67	squamous cell carcinoma	Oral cavity	2	3	0	3	60	270	270	70	0
273	m	58	squamous cell carcinoma	Oral cavity	2	2	0	2	0	180	0	0	0
274	m	68	squamous cell carcinoma	Oral cavity	2	3	1	3	0	80	120	x	0
275	f	44	squamous cell carcinoma	Pharynx	2	1	2	4a	0	0	80	75	195
276	m	84	squamous cell carcinoma	Pharynx	2	2	1	3	0	60	0	0	210
277	f	61	squamous cell carcinoma	Oral cavity	2	1	1	3	0	240	120	120	0
278	m	80	squamous cell carcinoma	Pharynx	2	3	2	4a	50	0	0	0	0
279	m	53	squamous cell carcinoma	Oral cavity	2	3	2	4a	20	75	10	65	270
280	f	65	squamous cell carcinoma	Oral cavity	2	4	1	4a	15	150	240	80	0
281	m	70	squamous cell carcinoma	Pharynx	3	3	2	4a	55	240	35	100	150
282	m	77	squamous cell carcinoma	Oral cavity	2	1	0	1	0	180	180	80	0
283	m	76	squamous cell carcinoma	Larynx	3	4	0	4a	45	0	0	40	0
284	m	58	squamous cell carcinoma	Pharynx	2	1	2	4a	225	270	40	190	60
285	f	53	squamous cell carcinoma	Pharynx	2	2	0	2	50	270	25	0	30
286	m	49	squamous cell carcinoma	Pharynx	3	2	2	4a	0	180	110	165	270
287	m	50	squamous cell carcinoma	Oral cavity	2	2	0	2	150	15	140	10	100
288	m	23	squamous cell carcinoma	Pharynx	2	3	1	3	0	160	0	0	120
289	m	48	squamous cell carcinoma	Pharynx	3	2	1	3	40	0	50	80	165
290	m	61	squamous cell carcinoma	Larynx	3	4	0	4a	0	x	0	10	270
291	m	72	squamous cell carcinoma	Pharynx	2	2	1	3	75	190	35	20	85
292	m	44	squamous cell carcinoma	Larynx	2	4	2	4a	15	270	60	0	0
293	f	73	squamous cell carcinoma	Oral cavity	2	1	0	1	30	0	25	80	225
294	m	66	squamous cell carcinoma	Larynx	3	2	2	4a	50	0	0	0	80
295	m	63	squamous cell carcinoma	Pharynx	2	2	2	4a	0	30	200	75	0
296	m	77	squamous cell carcinoma	Pharynx	2	2	1	3	45	170	170	35	300
297	m	55	squamous cell carcinoma	Oral cavity	2	2	1	3	0	225	150	0	50
298	m	61	squamous cell carcinoma	Oral cavity	2	1	0	1	0	60	175	10	180
299	m	48	squamous cell carcinoma	Larynx	2	1	2	4a	55	90	0	0	135
300	m	48	squamous cell carcinoma	Oral cavity	2	2	2	4a	0	10	25	15	0
301	m	63	squamous cell carcinoma	Pharynx	2	2	0	2	15	15	10	25	165
302	m	59	squamous cell carcinoma	Larynx	2	4	2	4a	X	x	x	0	x
303	m	62	squamous cell carcinoma	Pharynx	2	2	2	4a	0	270	225	10	0
304	m	51	squamous cell carcinoma	Pharynx	2	2	1	3	15	100	90	160	300
305	m	58	squamous cell carcinoma	Larynx	2	2	0	2	0	x	20	x	0
306	f	71	squamous cell carcinoma	Oral cavity	2	1	0	1	0	270	180	160	0
307	m	49	squamous cell carcinoma	Pharynx	2	3	2	4a	0	180	40	0	90
308	f	53	squamous cell carcinoma	Oral cavity	3	unknown	unknown	unknown	0	120	80	0	45
309	m	54	squamous cell carcinoma	Pharynx	2	2	1	3	120	0	170	270	270
310	f	83	squamous cell carcinoma	Oral cavity	2	2	0	2	0	240	130	30	0
311	f	62	squamous cell carcinoma	Oral cavity	2	2	1	3	X	270	0	0	270
312	m	58	squamous cell carcinoma	Oral cavity	2	3	1	3	0	180	80	100	170
313	m	75	squamous cell carcinoma	Larynx	2	3	0	3	0	140	140	80	0
314	f	65	squamous cell carcinoma	Larynx	2	3	2	4a	X	x	x	x	270
315	m	61	squamous cell carcinoma	Larynx	2	4	1	4a	120	240	80	0	0
316	m	76	squamous cell carcinoma	Larynx	2	2	0	2	X	x	x	x	0
317	m	51	squamous cell carcinoma	Oral cavity	2	2	0	2	0	255	140	20	0
318	m	56	squamous cell carcinoma	Oral cavity	2	3	2	4a	0	270	180	20	165
319	f	77	squamous cell carcinoma	Oral cavity	2	2	1	3	0	270	140	50	0
320	m	54	squamous cell carcinoma	Pharynx	2	2	2	4a	0	80	120	50	x
321	m	59	squamous cell carcinoma	Oral cavity	2	1	0	1	0	0	0	25	105
322	f	53	squamous cell carcinoma	Oral cavity	3	unknown	unknown	unknown	10	160	0	270	240
323	m	66	squamous cell carcinoma	Pharynx	3	4	0	4a	0	0	0	110	300
324	m	71	squamous cell carcinoma	Pharynx	2	3	1	3	0	0	0	240	x
325	m	67	squamous cell carcinoma	Oral cavity	2	4	1	4a	125	270	120	60	100
326	m	48	squamous cell carcinoma	Oral cavity	2	1	0	1	10	270	50	0	0
327	m	61	squamous cell carcinoma	Pharynx	2	1	2	4a	X	240	0	0	90
328	m	56	squamous cell carcinoma	Pharynx	2	1	1	3	40	240	160	125	30
329	m	64	squamous cell carcinoma	Oral cavity	2	2	0	2	0	x	0	0	40
330	f	49	squamous cell carcinoma	Larynx	2	1	0	1	0	270	155	0	0
331	m	57	squamous cell carcinoma	Pharynx	3	4	2	4b	0	40	100	275	270
332	m	72	squamous cell carcinoma	Larynx	2	2	0	2	0	270	240	120	0
333	m	61	squamous cell carcinoma	Larynx	2	1	0	1	0	140	15	165	15
334	m	64	squamous cell carcinoma	Oral cavity	2	2	0	2	0	10	225	30	0
335	m	53	squamous cell carcinoma	Larynx	3	unknown	unknown	unknown	20	80	0	35	0
336	m	54	squamous cell carcinoma	Pharynx	3	unknown	unknown	unknown	0	270	270	25	25
337	m	54	squamous cell carcinoma	Oral cavity	3	unknown	unknown	unknown	60	0	80	110	270
338	f	60	squamous cell carcinoma	Pharynx	3	2	2	4a	0	x	0	0	0
339	m	58	squamous cell carcinoma	Oral cavity	2	2	2	4a	0	110	0	0	0
340	m	67	squamous cell carcinoma	Larynx	2	2	0	2	20	225	120	90	300
341	m	70	squamous cell carcinoma	Larynx	3	3	1	3	70	30	100	205	210
342	f	63	squamous cell carcinoma	Pharynx	3	1	1	3	50	95	255	10	0
343	f	54	squamous cell carcinoma	Larynx	3	unknown	unknown	unknown	0	105	45	145	0

## Sheet: Legend
Legend Dataset EV4
A - Results of immunohistochemical validation and clinical characteristics of SQCLC patients.
B - Results of immunohistochemical validation and clinical characteristics of HNSCC patients.
