# Supplementary material for: Comparative proteomics reveals a diagnostic signature for pulmonary head‐and‐neck cancer metastasis
Source: EMBO Mol Med. 2018 Aug 10;10(9):e8428. doi: 10.15252/emmm.201708428 (PMC6127892; doi:10.15252/emmm.201708428)
Supplement: Supplementary file 6 — Dataset EV5 [file EMMM-10-e8428-s006.xlsx]

## Sheet: A - SQCLC
#	sex	age	smoking (current or former)	Histology	IHC-CK 5/6	IHC-CK7	IHC-p63	IHC-TTF-1	G	T	N	UICC	Adjuvant Therapy	Neoadjuvant therapy	overall survival time	overall survival status
1	m	58	yes	squamous cell carcinoma	positive	negative	positive	negative	2	1	0	1a	no	no	30	alive
2	w	70	yes	squamous cell carcinoma	positive	negative	positive	negative	2	1	0	1a	no	no	26	alive
3	m	62	yes	squamous cell carcinoma	positive	negative	positive	negative	2	2	1	2b	no	no	154	dead
4	m	61	yes	squamous cell carcinoma	positive	negative	positive	negative	2	2	2	3a	Radiotherapy	no	32	dead
5	m	69	yes	squamous cell carcinoma	positive	negative	positive	negative	3	2	2	3a	no	no	97	dead
6	m	71	yes	squamous cell carcinoma	positive	negative	positive	negative	2	2	0	1b	Chemotherapy	no	119	alive
7	w	43	yes	squamous cell carcinoma	positive	negative	positive	negative	3	2	2	3a	Radiotherapy	no	10	dead
8	m	70	yes	squamous cell carcinoma	positive	negative	positive	negative	2	2	0	1b	Chemotherapy	no	130	alive
9	m	59	yes	squamous cell carcinoma	positive	negative	positive	negative	2	1	2	3a	Radiotherapy	no	121	dead
10	m	80	yes	squamous cell carcinoma	positive	negative	positive	negative	2	1	0	1a	no	no	48	dead
11	m	77	yes	squamous cell carcinoma	positive	negative	positive	negative	2	1	0	1a	no	no	194	alive
12	m	64	yes	squamous cell carcinoma	positive	negative	positive	negative	2	2	1	2b	Chemotherapy	no	8	dead
13	m	64	yes	squamous cell carcinoma	positive	negative	positive	negative	3	2	0	1b	no	no	29	dead
14	m	65	yes	squamous cell carcinoma	positive	negative	positive	negative	2	1	0	1a	no	no	127	alive
15	m	60	yes	squamous cell carcinoma	positive	negative	positive	negative	2	2	1	2b	Chemotherapy	no	138	alive
16	w	61	yes	squamous cell carcinoma	positive	negative	positive	negative	2	3	1	3a	Chemotherapy	no	90	dead
17	m	71	yes	squamous cell carcinoma	positive	negative	positive	negative	2	1	0	1a	no	no	17	dead
18	m	70	yes	squamous cell carcinoma	positive	negative	positive	negative	3	2	0	1b	no	no	11	dead
19	m	59	yes	squamous cell carcinoma	positive	negative	positive	negative	2	3	2	3a	Radiotherapy	no	43	dead

## Sheet: B - HNSCC
#	sex	age	smoking (current or former)	Localization HNSCC	histology	IHC-CK5/6	IHC-CK7	IHC-p63	IHC-TTF-1	HPV	G	T	N	UICC	Neoadjuvant therapy	Adjuvant Therapy	overall survival time	overall survival status
1	M	59	no	Larynx	squamous cell carcinoma	positive	negative	positve	negative	negative	2	3	0	3	no	Radiochemotherapy	45	alive
2	M	57	yes	Pharynx	squamous cell carcinoma	positive	negative	positve	negative	negative	3	4a	2	4b	no	Radiochemotherapy	20	alive
3	M	71	yes	Pharynx	squamous cell carcinoma	positive	negative	positve	negative	negative	2	3	1	3	no	Radiochemotherapy	27	alive
4	M	56	no	oral cavity	squamous cell carcinoma	positive	negative	positve	negative	negative	2	3	2	4a	no	Radiochemotherapy	9	dead
5	M	49	yes	Pharynx	squamous cell carcinoma	positive	negative	positve	negative	negative	3	2	2	4a	no	Radiochemotherapy	11	alive
6	M	44	yes	Larynx	squamous cell carcinoma	positive	negative	positve	negative	negative	2	4a	2	4a	no	Radiochemotherapy	29	alive
7	M	66	yes	Larynx	squamous cell carcinoma	positive	negative	positve	negative	negative	3	2	2	4a	no	Radiochemotherapy	23	alive
8	M	58	yes	oral cavity	squamous cell carcinoma	positive	negative	positve	negative	negative	2	3	1	3	no	Radiochemotherapy	16	alive
9	M	56	yes	oral cavity	squamous cell carcinoma	positive	negative	positve	negative	negative	2	3	2	4a	no	Radiochemotherapy	25	alive
10	M	49	yes	Pharynx	squamous cell carcinoma	positive	negative	positve	negative	negative	2	3	2	4a	no	Radiochemotherapy	23	alive
11	M	50	no	Pharynx	squamous cell carcinoma	positive	negative	positve	negative	HPV 16	2	3	0	3	no	Radiochemotherapy	39	alive
12	M	50	yes	Pharynx	squamous cell carcinoma	positive	negative	positve	negative	negative	2	2	1	3	no	Radiochemotherapy	36	alive
13	M	48	yes	Larynx	squamous cell carcinoma	positive	negative	positve	negative	negative	2	1	2	4a	no	Radiochemotherapy	29	dead
14	W	75	yes	Larynx	squamous cell carcinoma	positive	negative	positve	negative	negative	2	4a	2	4a	no	Radiochemotherapy	8	alive
15	M	62	yes	Pharynx	squamous cell carcinoma	positive	negative	positve	negative	negative	3	2	1	3	no	Radiotherapy	22	alive
16	M	78	yes	Larynx	squamous cell carcinoma	positive	negative	positve	negative	negative	2	2	0	2	no	Radiotherapy	23	alive
17	M	72	yes	Pharynx	squamous cell carcinoma	positive	negative	positve	negative	HPV 16	2	2	1	3	no	Radiotherapy	23	alive
18	M	64	yes	oral cavity	squamous cell carcinoma	positive	negative	positve	negative	negative	2	2	0	2	no	Radiotherapy	11	dead
19	M	58	no	Pharynx	squamous cell carcinoma	positive	negative	positve	negative	negative	2	1	2	4a	no	Radiochemotherapy	31	alive

## Sheet: C - undetermined lung tumours
#	no of previous HNSCC	sex	age	smoking (current or former)	Localization previous HNSCC	histology	IHC-CK 5/6	IHC-CK7	IHC-p63	IHC-TTF-1	HPV	G	T	N	UICC	Neoadjuvant therapy of HNSCC	Adjuvant Therapy of HNSCC	Neoadjuvant therapy of lung nodule	Adjuvant Therapy of lung nodule	local relapse of HNSCC	Time HNSCC until lung nodule	No. Of lung nodules	overall survival time from lung nodule diagnosis	overall survival status	clinical classification	proteomic classification	Seq ARAF	Seq BRAF	Seq CTNNB1	Seq DDR2	Seq EGFR	Seq ERBB2	Seq FGFR2	Seq FGFR3	Seq KEAP1	Seq KRAS	Seq MAP2K1	Seq MET	Seq NFE2L2	Seq NRAS	Seq PIK3CA	Seq PTEN	Seq TP53
1	1	m	63	yes	Pharynx	squamous cell carcinoma	positive	negative	positive	negative	negative	2	2a	0	1b	no	Radiotherapy	no	no	yes	5	1	1	dead	metHNSCC	SQCLC	wildtype	wildtype	wildtype	wildtype	mutated EX20: c.2369C>T p.T790M	wildtype	wildtype	wildtype	wildtype	wildtype	wildtype	wildtype	wildtype	wildtype	wildtype	wildtype	mutated EX8: c.880G>T p.E294*
2	2	m	59	yes	Pharynx	squamous cell carcinoma	positive	negative	positive	negative	negative	2	4	2	3b	no	no	no	Chemotherapy	no	9	1	53	alive	metHNSCC	SQCLC	wildtype	wildtype	wildtype	wildtype	wildtype	wildtype	wildtype	wildtype	wildtype	wildtype	wildtype	wildtype	wildtype	wildtype	wildtype	wildtype	wildtype
3	3	m	49	yes	Oral cavity	squamous cell carcinoma	positive	negative	positive	negative	negative	2	4	1	3a	no	no	no	Chemotherapy	no	44	1	32	alive	SQCLC	SQCLC	wildtype	wildtype	wildtype	wildtype	wildtype	wildtype	wildtype	wildtype	wildtype	wildtype	wildtype	wildtype	wildtype	wildtype	wildtype	wildtype	mutated EX6: c.569_570insC p.P191fs*18
4	4	m	62	yes	Oral cavity	squamous cell carcinoma	positive	negative	positive	negative	negative	2	1b	0	1a	no	no	no	no	no	86	1	36	dead	SQCLC	metHNSCC	wildtype	wildtype	wildtype	wildtype	wildtype	wildtype	wildtype	wildtype	wildtype	wildtype	wildtype	wildtype	wildtype	wildtype	wildtype	wildtype	mutated EX6: c.649delG p.V217Wfs*30
5	5	w	68	yes	Pharynx	squamous cell carcinoma	positive	negative	positive	negative	negative	3	1b	1	2a	no	no	no	Chemotherapy	no	54	1	55	dead	SQCLC	SQCLC	wildtype	wildtype	wildtype	wildtype	wildtype	wildtype	wildtype	wildtype	wildtype	wildtype	wildtype	wildtype	wildtype	wildtype	wildtype	wildtype	mutated EX5: c.469G>T p.V157F
6	6	m	72	yes	Larynx	squamous cell carcinoma	positive	negative	positive	negative	negative	2	4	0	3a	no	no	no	no	no	19	2	38	alive	metHNSCC	SQCLC	wildtype	wildtype	wildtype	wildtype	wildtype	wildtype	wildtype	wildtype	wildtype	wildtype	wildtype	wildtype	wildtype	wildtype	wildtype	wildtype	wildtype
7	7	m	68	yes	Larynx	squamous cell carcinoma	positive	negative	positive	negative	negative	2	1a	0	1a	no	no	no	no	yes	1	1	3	dead	metHNSCC	SQCLC	wildtype	wildtype	wildtype	wildtype	wildtype	wildtype	wildtype	mutated EX7: c.746C>G p.S249C	wildtype	wildtype	wildtype	wildtype	wildtype	wildtype	wildtype	wildtype	mutated EX5: c.524delG p.R175Pfs*72
8	8	m	49	no	Larynx	squamous cell carcinoma	positive	negative	positive	negative	negative	2	1a	0	1a	no	Radiotherapy	no	Chemotherapy	no	111	1	50	alive	SQCLC	SQCLC	wildtype	wildtype	wildtype	wildtype	wildtype	wildtype	wildtype	wildtype	wildtype	wildtype	wildtype	wildtype	wildtype	wildtype	mutated EX9: c.1633G>C p.E545Q	wildtype	wildtype
9	9	w	31	yes	Pharynx	squamous cell carcinoma	positive	negative	positive	negative	negative	3	1a	0	1a	no	no	no	Radiochemotherapy	no	0	1	9	dead	SQCLC	metHNSCC	wildtype	wildtype	wildtype	wildtype	wildtype	wildtype	wildtype	wildtype	wildtype	wildtype	wildtype	mutated EX14: c.3029C>T p.T1010I	wildtype	wildtype	wildtype	wildtype	mutated EX5: c.524G>A p.R175H
10	10	m	47	yes	Larynx	squamous cell carcinoma	positive	negative	positive	negative	negative	2	1a	0	1a	no	Radiotherapy	no	unknown	no	106	2	31	dead	metHNSCC	SQCLC	wildtype	wildtype	wildtype	wildtype	wildtype	wildtype	wildtype	wildtype	wildtype	wildtype	wildtype	wildtype	wildtype	wildtype	mutated EX9: c.1633G>A p.E545K	wildtype	wildtype
11	11	m	53	yes	Pharynx	squamous cell carcinoma	positive	negative	positive	negative	negative	2	1a	0	1a	no	Radiotherapy	no	unknown	no	9	1	8	dead	metHNSCC	metHNSCC	unknown	unknown	unknown	unknown	unknown	unknown	unknown	unknown	unknown	unknown	unknown	unknown	unknown	unknown	c.1634A>C p.E545A	unknown	mutated EX8: c.833C>T p.P278L
12	12	m	66	yes	Pharynx	squamous cell carcinoma	positive	negative	positive	negative	negative	2	1b	0	1a	no	no	no	Radiotherapy	no	121	1	22	dead	SQCLC	SQCLC	wildtype	wildtype	wildtype	wildtype	wildtype	wildtype	wildtype	wildtype	wildtype	wildtype	wildtype	wildtype	mutated EX2: c.101G>A p.R34Q	wildtype	wildtype	wildtype	mutated EX7: c.742C>T p.R248W
13	13	m	61	yes	Pharynx	squamous cell carcinoma	positive	negative	positive	negative	negative	2	1b	0	1a	no	Radiotherapy	no	Chemotherapy	yes	17	1	31	dead	metHNSCC	SQCLC	unknown	unknown	unknown	unknown	unknown	unknown	unknown	unknown	unknown	unknown	unknown	unknown	unknown	unknown	unknown	unknown	unknown
14	14	m	38	yes	Larynx	squamous cell carcinoma	positive	negative	positive	negative	negative	2	1a	0	1a	no	Radiochemotherapy	no	no	no	1	1	73	alive	metHNSCC	SQCLC	wildtype	wildtype	wildtype	wildtype	wildtype	wildtype	wildtype	wildtype	wildtype	wildtype	wildtype	wildtype	wildtype	wildtype	wildtype	wildtype	mutated EX7: c.743G>A p.R248Q
15	15	m	47	yes	Larynx	squamous cell carcinoma	positive	negative	positive	negative	negative	2	1a	0	1a	no	no	no	no	no	7	1	119	alive	metHNSCC	SQCLC	wildtype	wildtype	wildtype	wildtype	wildtype	wildtype	wildtype	wildtype	wildtype	mutated EX2: c.38G>A p.G13D	wildtype	wildtype	wildtype	wildtype	mutated EX9: c.1633G>A p.E545K	wildtype	wildtype
16	16	m	63	yes	Larynx	squamous cell carcinoma	positive	negative	positive	negative	negative	2	3	0	2b	no	Radiotherapy	no	Chemotherapy	no	18	1	4	dead	metHNSCC	SQCLC	unknown	unknown	unknown	unknown	unknown	unknown	unknown	unknown	unknown	unknown	unknown	unknown	unknown	unknown	unknown	unknown	unknown
17	17	m	48	yes	Pharynx	squamous cell carcinoma	positive	negative	positive	negative	negative	2	1a	2	3a	no	Radiochemotherapy	no	Chemotherapy	no	27	20	11	dead	metHNSCC	SQCLC	wildtype	wildtype	wildtype	wildtype	wildtype	wildtype	wildtype	wildtype	wildtype	wildtype	wildtype	wildtype	wildtype	wildtype	wildtype	wildtype	mutated EX5: c.517G>T p.V173L
18	18	m	53	yes	Larynx	squamous cell carcinoma	positive	negative	positive	negative	negative	2	3	0	2b	no	Radiotherapy	no	no	no	24	1	86	alive	SQCLC	SQCLC	wildtype	wildtype	wildtype	wildtype	wildtype	wildtype	wildtype	wildtype	wildtype	wildtype	wildtype	wildtype	wildtype	wildtype	wildtype	wildtype	mutated EX5: c.542G>C p.R181P
19	19	m	64	yes	Oral cavity	squamous cell carcinoma	positive	negative	positive	negative	negative	2	1a	0	1a	no	Radiochemotherapy	no	Chemotherapy	yes	50	1	8	dead	metHNSCC	metHNSCC	wildtype	wildtype	wildtype	wildtype	wildtype	wildtype	wildtype	wildtype	wildtype	wildtype	wildtype	wildtype	wildtype	wildtype	mutated EX9: c.1633G>A p.E545K	wildtype	wildtype
20	20	m	54	yes	Pharynx	squamous cell carcinoma	positive	negative	positive	negative	negative	2	1a	0	1a	no	no	no	no	no	11	1	39	alive	metHNSCC	SQCLC	wildtype	wildtype	wildtype	wildtype	wildtype	wildtype	wildtype	wildtype	wildtype	wildtype	wildtype	wildtype	mutated EX2: c.95T>G p.V32G	wildtype	wildtype	wildtype	mutated EX5: c.451C>A p.P151T
21	21	w	76	yes	Larynx	squamous cell carcinoma	positive	negative	positive	negative	negative	2	1a	0	1a	no	Radiotherapy	no	no	no	18	8	7	dead	metHNSCC	SQCLC	wildtype	wildtype	wildtype	wildtype	wildtype	wildtype	wildtype	wildtype	wildtype	wildtype	wildtype	wildtype	wildtype	wildtype	mutated EX9: c.1624G>A p.E542K	wildtype	wildtype
22	22	w	58	yes	Pharynx	squamous cell carcinoma	positive	negative	positive	negative	negative	3	4	0	3a	no	no	no	unknown	no	20	3	31	alive	metHNSCC	metHNSCC	wildtype	wildtype	wildtype	wildtype	wildtype	wildtype	wildtype	wildtype	wildtype	wildtype	wildtype	wildtype	wildtype	wildtype	mutated EX9: c.1633G>A p.E545K	wildtype	wildtype
23	22	w	58	yes	Pharynx	squamous cell carcinoma	positive	negative	positive	negative	negative	3	4	0	3a	no	no	no	unknown	no	20	3	31	alive	metHNSCC	SQCLC	wildtype	wildtype	wildtype	wildtype	wildtype	wildtype	wildtype	wildtype	wildtype	wildtype	wildtype	wildtype	wildtype	wildtype	mutated EX9: c.1633G>A p.E545K	wildtype	wildtype
24	not analyzed	m	60	no	Larynx	squamous cell carcinoma	positive	negative	positive	negative	negative	2	4	0	3a	no	Radiochemotherapy	no	no	no	7	2	45	alive	metHNSCC	SQCLC	wildtype	wildtype	wildtype	wildtype	wildtype	wildtype	wildtype	wildtype	wildtype	wildtype	wildtype	wildtype	wildtype	wildtype	wildtype	mutated EX3: c.181C>G p.H61D	mutated EX8: c.790_793delCTAC p.L264Wfs*86
25	not analyzed	m	78	yes	Pharynx	squamous cell carcinoma	positive	negative	positive	negative	negative	3	1b	0	1a	no	no	no	Radiotherapy	no	5	3	25	alive	metHNSCC	SQCLC	wildtype	wildtype	wildtype	wildtype	wildtype	wildtype	wildtype	wildtype	wildtype	wildtype	wildtype	wildtype	wildtype	wildtype	wildtype	wildtype	wildtype
26	not analyzed	m	48	yes	Oral cavity	squamous cell carcinoma	positive	negative	positive	negative	negative	3	4	2	3b	no	Radiotherapy	no	no	no	4	>10	1	alive	metHNSCC	SQCLC	wildtype	wildtype	wildtype	wildtype	wildtype	wildtype	wildtype	wildtype	wildtype	wildtype	wildtype	wildtype	wildtype	wildtype	wildtype	wildtype	mutated EX5: c.559+1G>T
27	not analyzed	m	77	yes	Pharynx	squamous cell carcinoma	positive	negative	positive	negative	negative	2	1b	0	1a	no	Radiotherapy	no	no	no	12	1	19	dead	metHNSCC	SQCLC	wildtype	wildtype	wildtype	wildtype	wildtype	wildtype	wildtype	wildtype	wildtype	wildtype	wildtype	wildtype	wildtype	wildtype	wildtype	wildtype	mutated EX8: c.832C>G p.P278A
28	not analyzed	m	72	yes	Pharynx	squamous cell carcinoma	positive	negative	positive	negative	negative	3	2a	2	3a	no	Radiochemotherapy	no	Chemotherapy	no	33	1	5	dead	SQCLC	metHNSCC	wildtype	mutated EX11: c.1394C>T p.S465F	wildtype	wildtype	wildtype	wildtype	wildtype	wildtype	wildtype	wildtype	wildtype	wildtype	wildtype	wildtype	wildtype	wildtype	mutated EX6: c.583A>T p.I195F
29	not analyzed	w	73	yes	Oral cavity	squamous cell carcinoma	positive	negative	positive	negative	negative	2	1a	0	1a	no	Radiochemotherapy	no	no	yes	26	2	16	dead	metHNSCC	SQCLC	wildtype	mutated EX11: c.1397G>C p.G466A	wildtype	wildtype	wildtype	wildtype	wildtype	wildtype	wildtype	wildtype	wildtype	wildtype	wildtype	wildtype	mutated EX9: c.1633G>A p.E545K	wildtype	mutated EX8: c.820G>T p.V274F
30	not analyzed	m	71	yes	Pharynx	squamous cell carcinoma	positive	negative	positive	negative	negative	2	4	2	4A	no	no	no	no	yes	0	1	13	dead	metHNSCC	SQCLC
31	not analyzed	m	51	no	Pharynx	squamous cell carcinoma	positive	negative	positive	negative	negative	3	3	1	3a	no	no	no	Chemotherapy	no	3	4	21	alive	metHNSCC	SQCLC
32	not analyzed	m	63	yes	Oral cavity	squamous cell carcinoma	positive	negative	positive	negative	negative	2	4	0	4A	no	yes	no	no	no	99	1	3	alive	SQCLC	metHNSCC
33	not analyzed	m	63	unknown	Pharynx	squamous cell carcinoma	positive	negative	positive	negative	negative	1	2	3	4B	no	no	no	no	yes	10	2	2	dead	metHNSCC	SQCLC
34	not analyzed	m	66	yes	Larynx	squamous cell carcinoma	positive	negative	positive	negative	negative	3	4	2	4A	no	no	no	no	no	0	2	4	alive	metHNSCC	SQCLC
35	not analyzed	m	64	yes	Pharynx	squamous cell carcinoma	positive	negative	positive	negative	negative	3	4	1	4A	no	Radiochemotherapy	no	Chemotherapy	no	1	3	25	alive	metHNSCC	SQCLC
36	not analyzed	m	65	unknown	Oral cavity	squamous cell carcinoma	positive	negative	positive	negative	negative	2	3	1	3a	no	no	no	Radiochemotherapy without operation	no	53	2	20	alive	metHNSCC	SQCLC
37	not analyzed	m	76	yes	Larynx	squamous cell carcinoma	positive	negative	positive	negative	HPV 16	3	4	unknown	unknown	no	Radiochemotherapy	no	Chemotherapy	no	15	>10	1	dead	metHNSCC	metHNSCC
38	not analyzed	m	61	yes	Oral cavity	squamous cell carcinoma	positive	negative	positive	negative	negative	2	2a	0	1b	no	Radiochemotherapy	no	no	yes	18	1	19	alive	metHNSCC	SQCLC
39	not analyzed	m	67	unknown	Pharynx	squamous cell carcinoma	positive	negative	positive	negative	negative	2	1a	unknown	unknown	no	unknown	no	Chemotherapy	no	42	2	34	alive	metHNSCC	SQCLC
40	not analyzed	m	76	unknown	Larynx	squamous cell carcinoma	positive	negative	positive	negative	negative	3	2	unknown	unknown	no	Radiochemotherapy	no	no	no	12	1	4	dead	metHNSCC	SQCLC
41	not analyzed	m	42	unknown	Pharynx	squamous cell carcinoma	positive	negative	positive	negative	negative	2	1b	0	1a	no	Radiochemotherapy	no	no	no	30	1	24	alive	SQCLC	SQCLC
42	not analyzed	w	69	yes	Pharynx	squamous cell carcinoma	positive	negative	positive	negative	negative	2	1a	0	1a	no	Primary chemoradiation, no surgery	no	Chemotherapy	no	8	1	35	dead	metHNSCC	metHNSCC
43	not analyzed	m	63	yes	Pharynx	squamous cell carcinoma	positive	negative	positive	negative	negative	2	1a	0	1a	no	Primary chemoradiation, no surgery	no	no	no	7	1	10	dead	metHNSCC	SQCLC
44	not analyzed	m	48	unknown	Oral cavity	squamous cell carcinoma	positive	negative	positive	negative	negative	unknown	3	unknown	unknown	no	Radiochemotherapy	no	Chemotherapy	no	12	2	110	alive	metHNSCC	SQCLC
45	not analyzed	m	63	yes	Pharynx	squamous cell carcinoma	positive	negative	positive	negative	negative	3	2b	0	2a	no	Radiotherapy	no	no	no	16	1	7	alive	metHNSCC	SQCLC
46	not analyzed	m	65	unknown	Pharynx	squamous cell carcinoma	positive	negative	positive	negative	negative	3	4	2	unknown	no	Radiochemotherapy	no	Chemotherapy	no	22	8	14	dead	metHNSCC	SQCLC
47	not analyzed	m	63	yes	Pharynx	squamous cell carcinoma	positive	negative	positive	negative	negative	3	unknown	unknown	unknown	no	Radiochemotherapy	no	Chemotherapy (2009, 2013 & 2014)	no	139	1	84	dead	SQCLC	SQCLC
48	not analyzed	m	63	yes	Oral cavity	squamous cell carcinoma	positive	negative	positive	negative	negative	3	1b	0	1a	no	Radiotherapy	no	no	no	23	2	15	dead	metHNSCC	SQCLC
49	not analyzed	m	66	yes	Pharynx	squamous cell carcinoma	positive	negative	positive	negative	negative	2	3	unknown	unknown	no	No	no	Radiochemotherapy	no	7	2	9	dead	metHNSCC	SQCLC
50	not analyzed	m	59	yes	Pharynx	squamous cell carcinoma	positive	negative	positive	negative	negative	2	3	unknown	unknown	no	Primary chemoradiation, no surgery	no	Chemotherapy	no	14	3	13	alive	metHNSCC	SQCLC
51	not analyzed	w	45	yes	Pharynx	squamous cell carcinoma	positive	negative	positive	negative	negative	2	3	0	2b	no	Radiochemotherapy	no	Chemotherapy	no	22	4	40	alive	metHNSCC	SQCLC

## Sheet: Legend
Legend Dataset EV5
A - Clinical characteristics of SQCLC patients (validation cohort).
B - Clinical characteristics of HNSCC patients (validation cohort).
C - Clinical characteristics of patients with lung tumours of unknown origin with squamous cell carcinoma histology (validation cohort).
