# Supplementary material for: Comparative proteomics reveals a diagnostic signature for pulmonary head‐and‐neck cancer metastasis
Source: EMBO Mol Med. 2018 Aug 10;10(9):e8428. doi: 10.15252/emmm.201708428 (PMC6127892; doi:10.15252/emmm.201708428)
Supplement: Supplementary file 7 — Dataset EV6 [file EMMM-10-e8428-s007.xlsx]

## Sheet: A ProteomValidation HNSCC+SQCLC
Protein IDs	Gene names	Protein names	Intensity	HNSCC_val1	HNSCC_val2	HNSCC_val3	HNSCC_val4	HNSCC_val5	HNSCC_val6	HNSCC_val7	HNSCC_val8	HNSCC_val9	HNSCC_val10	HNSCC_val11	HNSCC_val12	HNSCC_val13	HNSCC_val14	HNSCC_val15	HNSCC_val16	HNSCC_val17	HNSCC_val18	HNSCC_val19	SQCLC_val 1	SQCLC_val 2	SQCLC_val 3	SQCLC_val 4	SQCLC_val 5	SQCLC_val 6	SQCLC_val 7	SQCLC_val 8	SQCLC_val 9	SQCLC_val 10	SQCLC_val 11	SQCLC_val 12	SQCLC_val 13	SQCLC_val 14	SQCLC_val 15	SQCLC_val 16	SQCLC_val 17	SQCLC_val 18	SQCLC_val 19
A0AV58;Q13033-2;Q13033	STRN3	Striatin-3	10.1459	0.316219	-0.423983	0.187437	0.132057	0.244053	-0.0481014	-0.696617	1.38	0.453753	NaN	-0.104202	0.0961524	NaN	NaN	NaN	NaN	NaN	-0.174395	NaN	-0.0569465	-0.478085	0.307014	-0.68952	0.257546	-0.447111	-0.505667	0.527924	0.351735	0.1279	0.00809772	0.326137	NaN	0.140185	-0.016819	0.0844068	-0.27972	-0.301236	-0.64861
A0AVT1;B3KSS1;A0AVT1-2	UBA6	Ubiquitin-like modifier-activating enzyme 6	10.7955	0.0320817	-0.214875	-0.362199	0.105592	0.024603	-0.276038	-0.392338	0.227231	-0.0995357	0.811101	-0.804481	0.955538	0.308359	-0.0230613	-0.0250003	-0.357988	-0.256998	0.123233	0.634009	-0.582784	0.0404344	-0.274917	0.0839345	-0.00634586	-0.67553	-0.500378	-0.00904141	0.115047	-0.376403	-0.655477	-0.71951	-0.494715	0.190272	-0.81567	-0.349309	0.034555	0.0901788	-1.04645
A0JLQ2;E7ERX9;D3DSU3;Q9NQT8;E9PDX3;Q9H1H9-3;Q9H1H9-4;Q9H1H9-2;Q9H1H9	KIF13B;KIF13A	Kinesin-like protein;Kinesin-like protein KIF13B;Kinesin-like protein KIF13A	8.80706	NaN	NaN	NaN	NaN	NaN	NaN	NaN	NaN	NaN	NaN	NaN	NaN	NaN	NaN	NaN	NaN	NaN	NaN	NaN	NaN	NaN	NaN	NaN	NaN	NaN	NaN	NaN	1.38443	NaN	NaN	NaN	NaN	NaN	NaN	NaN	NaN	NaN	NaN
A0JP11;Q99570;B2RAJ6	PIK3R4	Phosphoinositide 3-kinase regulatory subunit 4	9.96735	NaN	NaN	0.0953316	NaN	NaN	NaN	NaN	NaN	NaN	0.197832	NaN	NaN	NaN	NaN	NaN	0.595184	0.642347	NaN	0.447072	NaN	NaN	0.417483	0.349769	0.91866	0.699794	0.423101	NaN	0.316636	NaN	NaN	NaN	0.267184	0.75694	NaN	NaN	0.226122	0.567549	NaN
A0M8W4;Q15819;G3V113;H0YBP9	UBE2V2	Ubiquitin-conjugating enzyme E2 variant 2	11.031	-0.028855	-0.128641	-0.0512412	0.402491	-0.0297471	0.122885	0.0739637	0.0251892	0.591338	0.0800282	-0.0703853	0.219689	-0.0948979	0.310901	0.0330017	0.117099	-0.0340574	0.145292	0.248091	0.197798	0.332212	0.186022	0.450782	0.461045	0.345334	-0.133696	0.485254	0.31193	0.297208	0.10768	0.326426	0.709683	0.401382	-0.0900013	-0.0533196	0.539184	0.48668	0.663605
A0MNN4;Q2TAY7;B4E3L0	SMU1	WD40 repeat-containing protein SMU1;WD40 repeat-containing protein SMU1, N-terminally processed	10.6458	0.215015	-0.35009	-0.467965	-0.281025	-0.246641	-0.083517	-0.535584	-0.26879	-0.854267	-0.59104	-0.167173	-0.100994	-0.339251	-0.51437	-0.942059	-0.770615	-0.440577	-0.124479	-0.676437	-0.0672095	-0.153097	-0.315157	-0.328193	-0.457145	0.120317	-0.338856	-0.0308446	-0.289928	-0.413825	0.0531775	-0.36166	-0.404428	0.112049	0.00607934	-0.354718	-0.578285	-0.278926	-0.417067
A0MNP2;Q96DI7;B2R9I9;B4DQJ1	WDR57;SNRNP40	U5 small nuclear ribonucleoprotein 40 kDa protein	10.4587	-0.00832518	-0.207525	-0.478848	-0.35403	0.00818222	-0.19853	-0.0726911	0.220941	-0.763874	-0.129183	0.0145443	-0.0224441	0.245228	-0.33948	-0.741408	-1.06219	0.121591	-0.512941	-0.285092	-0.290817	-0.340122	-0.100037	-0.358509	-0.449102	-0.63579	-0.152908	-0.345384	-0.100483	-0.427125	-0.145066	-0.243642	-0.42181	0.0738301	-0.0353252	-0.149863	-0.632316	-0.661552	-0.0815766
A0MZ66-4;A0MZ66;A0MZ66-3;A0MZ66-8;A0MZ66-5;A0MZ66-6;A0MZ66-2	KIAA1598	Shootin-1	10.2146	-0.483376	-0.473187	-1.03749	-0.695271	0.0108931	-0.456429	-0.78031	-0.983043	-0.920369	-1.06553	-0.495974	-1.72455	-0.55858	-0.881317	-0.589219	-0.166452	0.0440776	-1.33886	-0.848318	-0.415443	-1.09646	-0.327572	NaN	-1.40201	0.231278	-0.0730637	-1.23891	NaN	-1.07471	0.584501	-0.342112	-0.802177	-1.5395	-0.283193	-0.487762	0.325665	-1.12326	0.283079
A0N071;P02042;D1MGQ0;E9PFT6;E9PEW8;B2M1S8;Q4F786	HBD	Hemoglobin subunit delta	10.9139	5.59038	NaN	NaN	NaN	NaN	5.15504	NaN	3.51129	3.39365	NaN	NaN	4.269	3.16975	NaN	3.76736	NaN	4.42533	NaN	NaN	NaN	4.8639	2.24825	2.05432	4.24859	NaN	NaN	NaN	3.57399	2.7503	5.46157	2.57155	NaN	1.75035	NaN	4.63232	3.28216	3.70874	3.15608
A0N5G1;P01598	V<kappa>1	Ig kappa chain V-I region EU	9.87401	NaN	NaN	1.73495	NaN	NaN	NaN	NaN	NaN	NaN	NaN	NaN	NaN	NaN	NaN	NaN	NaN	NaN	NaN	NaN	NaN	NaN	NaN	NaN	3.64069	NaN	NaN	NaN	NaN	NaN	NaN	1.57479	2.77152	NaN	NaN	NaN	4.22008	NaN	NaN
A0PJ79;Q9BYD6;H0Y8N7	MRPL1	39S ribosomal protein L1, mitochondrial	9.97861	-0.273814	-0.290642	-0.733945	-1.47949	0.190108	0.0240501	-0.23944	-0.153904	-0.255361	NaN	-0.255858	-0.0566265	NaN	NaN	-0.237441	NaN	NaN	0.127415	NaN	0.0147228	0.110573	0.249068	NaN	-0.861731	-0.285957	-0.0404085	-0.121957	0.250833	-0.0561673	0.024414	-0.691445	-0.40294	-0.536252	-0.547857	-0.456656	0.707878	0.250217	NaN
A0PJF8;B4DPV1;E9PJN1;O75676-2;O75676;Q86VU2;G3XAA9	RPS6KA4	Ribosomal protein S6 kinase;Ribosomal protein S6 kinase alpha-4	8.47593	NaN	NaN	NaN	NaN	NaN	NaN	NaN	NaN	NaN	NaN	NaN	NaN	NaN	NaN	NaN	NaN	1.03195	NaN	NaN	NaN	NaN	NaN	NaN	NaN	NaN	NaN	NaN	NaN	NaN	NaN	NaN	NaN	NaN	NaN	NaN	NaN	NaN	NaN
A1A5C4	RRBP1		8.75418	NaN	NaN	NaN	NaN	0.887046	NaN	NaN	NaN	NaN	NaN	NaN	NaN	NaN	NaN	NaN	NaN	NaN	NaN	NaN	NaN	NaN	NaN	NaN	NaN	NaN	NaN	NaN	NaN	NaN	NaN	NaN	NaN	NaN	NaN	NaN	NaN	NaN	NaN
A1A5C5	RRBP1		8.58995	NaN	NaN	NaN	NaN	NaN	NaN	NaN	NaN	NaN	NaN	NaN	NaN	NaN	NaN	NaN	NaN	NaN	1.94608	NaN	NaN	NaN	NaN	NaN	NaN	NaN	NaN	NaN	NaN	NaN	NaN	NaN	NaN	NaN	NaN	NaN	NaN	NaN	NaN
A1A693;Q96T37-2;Q86VW9;Q96T37-3;Q3ZB86;Q96T37	RBM15	Putative RNA-binding protein 15	9.85278	NaN	NaN	NaN	NaN	-0.647176	0.733795	-0.0962619	0.304657	-0.350158	0.208044	0.0496916	-0.314752	-0.0254541	NaN	0.682025	NaN	NaN	NaN	-0.132379	-0.149248	-0.300832	0.733699	-0.374078	0.0388561	-0.686792	-0.016394	-0.189765	-0.0413948	-0.0484421	0.127542	NaN	-0.105638	0.596754	NaN	0.0309435	-0.141956	0.00309065	-0.616535
A1L0T0;M0R026;Q59GP4;E9PJS0	ILVBL	Acetolactate synthase-like protein	10.0056	1.20222	0.247703	NaN	-0.106774	0.251608	0.250325	0.00715321	0.521991	-0.042502	0.395357	-0.351315	-0.323549	-0.378093	NaN	NaN	NaN	0.119636	-1.00451	0.360441	0.475734	-0.0834451	0.313956	0.0644035	0.607111	-0.257564	-0.0590644	-0.573319	0.214379	-0.0206419	-0.145821	0.934561	0.178068	0.735887	0.633368	0.293839	0.372768	-0.0568694	0.156324
A1L3A7;Q7Z417	NUFIP2	Nuclear fragile X mental retardation-interacting protein 2	9.14792	NaN	NaN	NaN	NaN	NaN	2.00636	NaN	NaN	NaN	NaN	NaN	NaN	NaN	NaN	NaN	NaN	NaN	NaN	NaN	NaN	NaN	NaN	NaN	NaN	NaN	NaN	NaN	NaN	NaN	1.01456	NaN	NaN	NaN	NaN	NaN	NaN	NaN	NaN
A1L3A9;B9A6K8;Q66K14-2;Q66K14	TBC1D9B	TBC1 domain family member 9B	9.22191	NaN	0.713616	NaN	NaN	0.336573	NaN	NaN	NaN	-0.02139	NaN	NaN	NaN	NaN	0.454387	NaN	NaN	NaN	NaN	NaN	NaN	NaN	NaN	NaN	0.418283	NaN	1.19618	NaN	0.156852	0.48839	NaN	NaN	NaN	NaN	NaN	NaN	NaN	NaN	NaN
A1L3Z9;Q2TAL8;Q9NXG9;Q9H9Z1	QRICH1	Glutamine-rich protein 1	9.10127	NaN	NaN	NaN	NaN	NaN	NaN	NaN	NaN	-0.455965	NaN	NaN	NaN	NaN	NaN	NaN	NaN	NaN	NaN	NaN	-0.027758	-0.206398	0.311757	-0.274294	0.0173861	0.00543107	-0.155079	NaN	0.292652	0.269575	NaN	NaN	NaN	NaN	NaN	NaN	0.145366	-0.511974	-0.60521
A1Z1D7;I0J2M4;G5CJS3;B7VCC4;U5IQK9;S5CRT1;S4TZI2;S4TZE1;R9R080;R4I501;R4I3H2;Q9MYA8;Q9GJM2;Q95IY8;Q8HWS5;Q6UJZ9;Q5XLD1;Q5JZM7;Q5FYV2;Q1M2R8;O78081;M9PNR0;M9PAA7;M9PAA4;M9P8Z4;M9P8Q7;M4N7U4;M4N6L9;M4N6H6;M1SQT4;M1FYE6;M1FYE3;M1FWW6;M1FUQ9;M1F5P2;M1F4C0;L7PHV2;L7PHU7;L7PH13;L7PEW5;L0BVP5;K9LDJ0;K9LCM8;K9LC07;K9LC01;K9L7Y8;K7WPD7;K7P600;K7P5W6;K7P5V7;K7P5U2;K7P5E0;K7P5B6;K7P562;K7P558;J9UP83;J9TNR8;…	HLA-A;HLA		9.33836	NaN	NaN	NaN	NaN	NaN	NaN	NaN	NaN	NaN	NaN	1.16049	NaN	NaN	NaN	NaN	NaN	NaN	NaN	2.11747	NaN	NaN	NaN	NaN	NaN	NaN	2.09284	NaN	NaN	1.5168	NaN	NaN	NaN	NaN	NaN	NaN	NaN	NaN	NaN
A2A274;Q99798;B4DZ08;B2RBW5;B4DLY4;B4DJW1;Q71UF1;B4DEC3;B4DW08	ACO2	Aconitate hydratase, mitochondrial	11.054	1.14337	0.671952	-0.121901	1.20134	0.888481	0.776411	0.864072	0.0326903	0.00879879	1.16576	1.13141	0.999886	0.849443	1.02979	0.920331	0.120304	0.60752	1.54455	0.438005	1.72645	0.996449	0.802796	1.34047	1.04228	0.928223	0.388636	1.32259	1.10614	0.903271	1.72366	1.0616	0.287477	1.57878	0.780454	1.09828	0.632609	0.61108	1.05842
A2A2F0;Q86X10-2;Q86X10-3;A2A2E9;Q86X10;B3KWL5	RALGAPB	Ral GTPase-activating protein subunit beta	9.18096	NaN	NaN	NaN	NaN	NaN	NaN	NaN	NaN	NaN	NaN	NaN	NaN	NaN	NaN	NaN	NaN	NaN	NaN	NaN	NaN	NaN	NaN	NaN	NaN	NaN	NaN	NaN	0.842723	1.12753	NaN	NaN	NaN	NaN	NaN	NaN	NaN	0.599025	NaN
A2A2G4;Q9Y672;S4R350	ALG6	Dolichyl pyrophosphate Man9GlcNAc2 alpha-1,3-glucosyltransferase	9.3413	NaN	NaN	NaN	NaN	NaN	NaN	NaN	NaN	NaN	NaN	NaN	NaN	NaN	NaN	NaN	NaN	NaN	NaN	NaN	NaN	NaN	NaN	1.77418	NaN	NaN	NaN	1.76592	0.796686	1.19202	NaN	NaN	NaN	NaN	NaN	NaN	NaN	NaN	NaN
A2A2Q9;Q9Y312	AAR2	Protein AAR2 homolog	8.8012	NaN	NaN	NaN	NaN	NaN	NaN	NaN	NaN	0.545698	NaN	NaN	NaN	NaN	NaN	NaN	NaN	NaN	NaN	NaN	NaN	NaN	NaN	NaN	NaN	NaN	NaN	NaN	NaN	NaN	NaN	NaN	NaN	NaN	NaN	NaN	NaN	NaN	NaN
A2ACR1;P28065-2;P28065;A2ACR0	PSMB9	Proteasome subunit beta type;Proteasome subunit beta type-9	10.4427	0.836507	0.771524	1.66549	1.59466	1.82037	1.30037	0.932699	1.88423	1.14451	1.35608	2.29545	0.576971	-0.218589	0.624369	2.1009	1.50197	1.22535	1.21243	1.48439	0.464478	0.548131	0.529496	1.21051	1.10566	-0.0750944	2.39435	2.42232	0.852401	1.63663	-0.0450047	0.413806	0.206723	-0.0333957	1.17023	1.63828	1.7976	0.484055	-0.662554
A2IDA3;Q1W6H1;P29372-5;P29372-4;P29372-2;P29372	MPG	DNA-3-methyladenine glycosylase	9.97974	NaN	NaN	NaN	NaN	1.45787	2.78667	NaN	NaN	NaN	-0.179758	NaN	NaN	NaN	NaN	2.21873	NaN	NaN	1.18455	1.83675	1.9095	2.78888	3.61436	2.32561	0.0767862	NaN	2.54852	0.334316	-0.210638	NaN	-0.0563061	0.798861	NaN	NaN	NaN	1.96398	0.794307	NaN	2.88886
A2JA19			9.15036	NaN	NaN	NaN	NaN	NaN	NaN	NaN	NaN	NaN	NaN	NaN	NaN	3.64316	NaN	NaN	NaN	NaN	NaN	NaN	NaN	NaN	NaN	NaN	NaN	NaN	NaN	NaN	NaN	NaN	NaN	NaN	NaN	NaN	NaN	NaN	NaN	NaN	NaN
A2MYD4;A2N2G6	V2-7;VL87-2		9.55479	NaN	NaN	NaN	NaN	NaN	NaN	NaN	NaN	NaN	NaN	NaN	NaN	NaN	NaN	NaN	NaN	NaN	NaN	NaN	NaN	NaN	4.78154	NaN	NaN	NaN	NaN	NaN	NaN	NaN	NaN	NaN	NaN	NaN	NaN	NaN	NaN	NaN	NaN
A2RRH1;Q96RQ9;Q96RQ9-2	IL4I1	L-amino-acid oxidase	9.68689	NaN	NaN	NaN	NaN	NaN	NaN	3.18495	NaN	NaN	NaN	2.0005	NaN	NaN	NaN	NaN	NaN	NaN	NaN	2.59214	NaN	NaN	4.52301	1.95467	4.29149	NaN	3.58421	NaN	NaN	NaN	NaN	2.96657	NaN	NaN	NaN	1.90628	NaN	4.62042	NaN
A2RRP1-2;A2RRP1;H0Y5G7;G1UI26	NBAS	Neuroblastoma-amplified sequence	9.38807	0.520066	0.195286	NaN	NaN	-0.495183	1.22317	0.08944	NaN	NaN	NaN	NaN	NaN	NaN	NaN	NaN	NaN	NaN	NaN	NaN	NaN	NaN	-0.481919	NaN	NaN	NaN	0.0499008	-0.0359054	NaN	NaN	NaN	NaN	0.378114	NaN	NaN	NaN	NaN	NaN	NaN
A2RTX5-2;A2RTX5;B7ZLP8	TARSL2	Probable threonine--tRNA ligase 2, cytoplasmic	9.33389	NaN	NaN	NaN	NaN	NaN	NaN	0.232176	NaN	NaN	NaN	NaN	NaN	NaN	NaN	NaN	NaN	NaN	NaN	NaN	NaN	NaN	NaN	NaN	NaN	NaN	NaN	NaN	NaN	NaN	NaN	NaN	NaN	NaN	NaN	NaN	NaN	NaN	NaN
A2RU94;P51159;H3BN55;Q6IAS8;P51159-2;H3BS49;H3BVH7;H3BUD9	RAB27A	Ras-related protein Rab-27A	10.135	0.62562	0.421159	0.929795	NaN	NaN	0.168308	-1.12843	-0.556241	-0.603779	0.210681	0.433762	-0.200002	NaN	0.201493	0.555141	0.313126	0.445733	-0.57947	-0.716938	-0.461316	1.32701	0.423377	0.149843	-0.0322507	-0.341833	0.0282885	0.341599	-0.179642	0.172555	0.090175	0.171865	-0.970867	-0.120175	-0.501923	1.13583	-0.611928	-0.00360232	-0.250178
A2RUU9;E7EV56;E7ETA6;B9EIS5;D3DSQ0;Q15154-2;Q15154;E9PGW9;E7EV93;Q15154-3	PCM1	Pericentriolar material 1 protein	8.82075	NaN	NaN	NaN	NaN	NaN	NaN	NaN	NaN	NaN	NaN	NaN	NaN	NaN	NaN	NaN	NaN	NaN	NaN	NaN	0.107632	NaN	NaN	NaN	NaN	NaN	NaN	NaN	NaN	NaN	NaN	NaN	NaN	NaN	NaN	NaN	NaN	NaN	NaN
A2TDT2;O95999	BCL10	B-cell lymphoma/leukemia 10	8.77104	NaN	NaN	NaN	NaN	NaN	NaN	NaN	NaN	NaN	NaN	NaN	NaN	NaN	NaN	NaN	NaN	NaN	NaN	NaN	NaN	NaN	NaN	0.558538	0.866989	NaN	NaN	NaN	NaN	NaN	NaN	NaN	NaN	NaN	NaN	NaN	NaN	NaN	NaN
A2VCK8;P62328;Q0P5T0;Q0P5U7;Q0P5Q0;Q0P5P4;Q0P5N8;Q5T4B6	TMSB4X	Thymosin beta-4;Hematopoietic system regulatory peptide	11.117	-0.350409	1.67723	2.47634	1.4847	0.246968	-0.093602	0.639664	1.45165	0.63055	0.598591	0.952871	1.75592	0.625183	0.0664354	2.38734	1.2927	-0.332599	1.06104	0.25123	0.165216	1.10652	-0.827468	2.4403	1.16587	0.746542	2.65385	0.0924377	0.0184726	1.30318	-1.15428	2.74434	0.932797	2.43051	NaN	2.4715	2.46609	2.75419	1.8459
A2VCL3;Q6PIW8;J3KNI1;Q9H9E3-2;Q9H9E3;H3BMV9;Q8N8L9;Q9H9E3-3;H3BSD2	COG4	Conserved oligomeric Golgi complex subunit 4	9.36369	0.592832	NaN	NaN	NaN	0.705029	0.476827	NaN	NaN	NaN	0.0689221	0.298833	0.0766728	0.00440699	NaN	0.52504	NaN	0.0176945	NaN	NaN	NaN	NaN	NaN	0.367881	NaN	-0.0706641	0.680322	0.521969	NaN	NaN	NaN	NaN	0.888354	NaN	NaN	0.284581	0.206987	0.259824	NaN
A3KMG0;P21941;B3KQU9	MATN1	Cartilage matrix protein	10.0435	NaN	NaN	NaN	NaN	NaN	NaN	NaN	NaN	NaN	NaN	NaN	NaN	NaN	NaN	NaN	NaN	NaN	NaN	NaN	NaN	NaN	NaN	NaN	NaN	NaN	NaN	NaN	3.97954	NaN	NaN	NaN	NaN	NaN	NaN	NaN	NaN	NaN	NaN
A3KN83-3;A3KN83-2;A3KN83;A3KN83-4	SBNO1	Protein strawberry notch homolog 1	9.07886	NaN	1.20264	NaN	NaN	NaN	NaN	1.21652	NaN	NaN	NaN	NaN	0.352953	NaN	NaN	NaN	NaN	NaN	NaN	NaN	NaN	NaN	NaN	0.909987	NaN	1.57004	NaN	NaN	NaN	NaN	1.16751	NaN	NaN	NaN	NaN	NaN	NaN	NaN	1.0223
A3RJH1;Q92499;F1T0B3;B4DPN6;B4DME8;B4DP70	DDX1	ATP-dependent RNA helicase DDX1	11.0243	-0.112642	-0.488632	-0.311135	-0.250526	-0.0724204	0.179023	0.0648568	-0.226002	-0.355907	-0.359199	0.199458	-0.176341	0.269324	-0.0737796	-0.330192	0.0424259	-0.0662395	-0.47603	-0.398121	0.0403451	0.138893	-0.0293797	-0.237546	-0.259744	0.0455815	-0.614252	-0.316484	0.233351	-0.213105	-0.365292	-0.141666	-0.371843	0.45107	-0.0724944	-0.182736	-0.441442	-0.198963	0.305463
A4D0W0;O95777;F2Z2Y6;C9JIZ0;C9JNV3	LSM8	U6 snRNA-associated Sm-like protein LSm8	10.4723	-0.077394	0.0056184	-0.193162	0.273542	-0.11797	0.213128	0.194819	-0.301418	-1.29991	0.0181923	0.574545	-0.0499784	0.628222	0.156271	0.457349	1.17482	-0.566033	0.284806	0.838259	0.429309	0.443785	0.23988	0.164209	0.976728	-0.125106	0.53306	0.515329	0.673245	0.190371	-0.120273	-0.359788	-0.0406072	0.00996262	0.170937	0.395951	0.105266	0.602829	-0.713851
A4D0Z3;P84085;C9J1Z8;B4DLJ3	ARF5	ADP-ribosylation factor 5	10.5885	1.20864	0.621468	NaN	1.16893	0.53896	0.796336	1.42791	-0.22885	0.115743	1.09656	1.54095	0.233029	0.595386	0.708396	1.00384	1.38809	1.10105	0.957	0.0894669	2.346	1.08772	1.47349	1.41708	0.314198	1.6239	0.761458	1.24403	0.959227	1.233	1.48998	1.71636	1.2671	0.953777	1.39296	1.41744	1.46518	1.21563	0.993698
A4D105;P35244;B5MC59	RPA3	Replication protein A 14 kDa subunit	9.70065	-0.324911	NaN	NaN	NaN	NaN	NaN	NaN	NaN	NaN	-0.405775	0.208294	NaN	NaN	-0.525809	NaN	NaN	0.278146	NaN	NaN	NaN	NaN	NaN	NaN	NaN	NaN	NaN	NaN	NaN	NaN	NaN	NaN	NaN	NaN	NaN	NaN	-0.258459	NaN	NaN
A4D110	LOC401309		9.9115	NaN	NaN	0.940589	NaN	NaN	NaN	NaN	NaN	NaN	NaN	NaN	NaN	NaN	NaN	NaN	NaN	NaN	NaN	NaN	NaN	NaN	NaN	NaN	NaN	0.512287	-0.945533	NaN	NaN	0.885073	NaN	NaN	-0.0798389	NaN	NaN	NaN	NaN	NaN	NaN
A4D177;Q13185	CBX3	Chromobox protein homolog 3	11.0594	0.349405	0.0226669	-0.44885	0.240008	-0.109031	-0.835405	-0.100099	0.0487687	-0.42784	-0.0268897	-0.138971	-0.421804	0.0799841	-0.445476	-1.29602	-0.0107573	-0.535874	0.492164	-0.519632	0.520332	-1.00896	-0.126947	0.228964	-0.167907	0.698988	0.312227	0.417098	0.348309	0.32739	-0.855972	0.639933	-0.137718	0.033769	-0.231482	-0.260132	-0.410806	0.209677	0.184473
A4D1K0;Q16864;Q16864-2	ATP6V1F	V-type proton ATPase subunit F	10.0445	0.630322	0.649367	0.598828	0.467214	0.582495	0.136168	-0.0172474	0.806645	0.819864	NaN	1.17468	0.595467	0.433857	NaN	0.614973	NaN	0.456425	0.57753	0.279196	0.288355	0.755795	0.244456	0.959009	NaN	0.551945	0.265085	1.21788	0.620342	NaN	0.243096	0.998738	0.357677	NaN	0.692222	0.798968	0.534203	NaN	NaN
A4D1N4;C9JRZ6;Q9NX63;F8WAR4;G3V1K1;B7Z1X9	CHCHD3	MICOS complex subunit MIC19	10.8259	0.118309	-0.826889	-0.648329	-0.449054	-0.211882	-0.305409	-0.943397	-0.691975	-1.07892	-0.252791	-0.298874	-0.587646	-0.303102	-1.05949	-0.561094	-0.477307	-0.26086	-0.709984	-0.951429	-0.142661	-0.87468	-0.896057	-0.216503	-0.03606	0.356654	-0.272617	-0.736492	-0.367463	-0.0441881	0.0761387	-0.29166	-0.418833	-0.254211	-0.792348	0.0492132	-0.148308	0.172906	-0.465139
A4D1P0;C9JRZ8-2;C9JRZ8	LOC402299;AKR1B15	Aldo-keto reductase family 1 member B15	9.25701	NaN	NaN	NaN	NaN	NaN	NaN	NaN	NaN	NaN	NaN	NaN	NaN	NaN	NaN	NaN	NaN	4.51804	NaN	NaN	NaN	NaN	NaN	NaN	NaN	NaN	NaN	NaN	NaN	NaN	NaN	NaN	NaN	NaN	NaN	NaN	NaN	NaN	NaN
A4D1X5;Q92556;B4DJV6;Q92556-3	ELMO1	Engulfment and cell motility protein 1	8.80331	NaN	NaN	NaN	1.82097	NaN	NaN	NaN	NaN	NaN	NaN	NaN	NaN	NaN	NaN	NaN	NaN	NaN	NaN	NaN	NaN	1.24852	NaN	NaN	NaN	NaN	1.78422	NaN	NaN	NaN	NaN	NaN	NaN	NaN	NaN	NaN	NaN	NaN	NaN
A4D212;A4D213;Q8N201	DKFZP586J0619;INTS1	Integrator complex subunit 1	8.93965	NaN	NaN	NaN	NaN	NaN	NaN	NaN	NaN	NaN	NaN	NaN	NaN	NaN	NaN	NaN	NaN	NaN	NaN	NaN	NaN	NaN	NaN	NaN	NaN	0.850741	NaN	NaN	NaN	-0.0304067	NaN	NaN	NaN	NaN	NaN	NaN	NaN	NaN	-0.334683
A4D275;O15143	ARPC1B	Actin-related protein 2/3 complex subunit 1B	10.9883	0.757164	0.790111	0.891572	1.18021	0.224322	0.540616	0.0604158	0.509923	0.666601	0.735758	0.717173	0.460772	0.0667833	0.202016	1.04519	1.0074	-0.114952	0.747266	0.413953	-0.0365275	0.688774	0.616911	0.703912	0.800097	0.552172	1.0545	0.489972	0.179176	0.607835	0.563765	0.46194	0.0894768	-0.197594	0.413022	1.0695	0.838446	0.136798	-1.0735
A4D2P1;A4D2P0;P63000;P63000-2;A4D2P2;P60763	RAC1;RAC3	Ras-related C3 botulinum toxin substrate 1;Ras-related C3 botulinum toxin substrate 3	11.0244	0.341205	0.238751	0.286228	0.741657	0.464556	0.259115	-0.0139079	0.434706	0.490293	0.422055	0.294334	0.352244	0.421171	-0.0585659	0.649419	0.641272	0.167004	0.556496	0.447199	0.221681	0.677368	0.415239	1.00056	0.18635	0.219779	0.514754	-0.163512	0.361392	0.0359922	-0.282951	0.297735	-0.0962331	0.126841	0.0807562	0.221177	0.862973	0.0153105	0.0475937
A4FVC0;Q9UKV8-2;Q9UKV8	EIF2C2;AGO2	Protein argonaute;Protein argonaute-2	9.49016	0.396043	NaN	NaN	NaN	NaN	NaN	1.56401	NaN	NaN	NaN	NaN	NaN	NaN	NaN	NaN	NaN	NaN	NaN	NaN	NaN	0.442673	1.50914	NaN	NaN	0.445441	NaN	NaN	NaN	NaN	NaN	NaN	NaN	NaN	NaN	NaN	NaN	NaN	NaN
A4LAA3;P46100-2;P46100-5;P46100-3;P46100-4;P46100;B4DLE1;B4DHH8	ATRX	Transcriptional regulator ATRX	8.79507	NaN	NaN	NaN	NaN	NaN	NaN	NaN	NaN	NaN	NaN	NaN	NaN	NaN	NaN	NaN	NaN	NaN	NaN	NaN	NaN	NaN	NaN	NaN	-0.53963	-0.0920721	NaN	NaN	-0.0246654	NaN	NaN	NaN	NaN	NaN	NaN	NaN	NaN	NaN	NaN
A4VCI9	PML		8.79595	NaN	NaN	NaN	NaN	NaN	NaN	NaN	NaN	NaN	3.31267	NaN	NaN	NaN	NaN	NaN	NaN	NaN	NaN	NaN	NaN	NaN	NaN	NaN	NaN	NaN	NaN	NaN	NaN	NaN	NaN	NaN	NaN	NaN	NaN	NaN	NaN	NaN	NaN
A5YKK6-2;A5YKK6;A5YKK6-3;B5MDN3;B4DYL7;A5YKK6-4	CNOT1	CCR4-NOT transcription complex subunit 1	10.3781	0.373848	0.191239	0.447234	0.17383	0.175633	0.167515	0.294036	0.0618309	-0.155695	0.290358	0.359085	0.35477	0.175134	0.231607	-0.0575542	0.232262	0.414769	0.456698	0.0117835	0.80969	-0.000379324	0.26863	0.457683	0.602729	0.273319	0.220585	0.337366	0.560695	1.11957	0.278909	0.796229	0.413265	-0.281456	-0.306753	0.167567	0.5246	0.549673	0.426841
A5YM53;L7RXH0;P06756-3;B7ZLX0;P06756;P06756-2;B4DYQ7	ITGAV	Integrin alpha-V;Integrin alpha-V heavy chain;Integrin alpha-V light chain	10.2394	0.0898615	1.21674	0.446325	0.56182	0.510602	0.364056	0.666956	0.338935	0.908903	0.602075	-0.101065	1.06228	-0.730401	0.863782	0.598962	NaN	1.26168	0.462125	-0.037312	0.0110362	0.703781	0.412904	0.418604	-0.00762616	0.349041	0.999277	-0.0606944	0.266698	0.67888	-0.198703	-0.100769	0.550988	-0.242624	0.28368	-0.0155166	0.585812	-0.14496	-0.251085
A5YRU8;B6ECA3;A6ZID5;A5YRU5;B1AVQ5;B4DWK6;P15941-7;P15941-17;P15941-11;P15941-8;P15941-4;P15941-3;P15941;P15941-2;A5YRV2;B1AVQ7;A5YRV0;A6ZIE2;Q7Z546;A6ZID6;P15941-15;P15941-6;A6ZIE0;A6ZIF0;A6ZIE5;Q7Z549;A6ZIE7;A6ZIE6;B6ECB2;A6ZIE4;B6ECB3;A6ZIE3;A5YRU7;A6ZID7;P15941-12;P15941-16;P15941-9;P15941-13;P15941-10	MUC1	Mucin-1;Mucin-1 subunit alpha;Mucin-1 subunit beta	9.28688	NaN	NaN	NaN	NaN	NaN	NaN	NaN	NaN	NaN	NaN	NaN	NaN	NaN	NaN	NaN	NaN	NaN	NaN	NaN	NaN	NaN	NaN	1.70491	NaN	NaN	2.16456	NaN	NaN	NaN	NaN	NaN	NaN	NaN	NaN	NaN	1.56501	NaN	NaN
A6H8W6;J3KP19;O43166-2;O43166;F5GYF8;B4DYX7	SIPA1L1	Signal-induced proliferation-associated 1-like protein 1	9.23952	NaN	NaN	NaN	NaN	NaN	NaN	NaN	NaN	NaN	NaN	NaN	NaN	NaN	NaN	NaN	NaN	NaN	NaN	NaN	NaN	NaN	NaN	NaN	NaN	NaN	NaN	-0.125254	-0.257373	NaN	0.0186296	NaN	NaN	NaN	NaN	NaN	NaN	0.27221	NaN
A6H8X9;B2RTS4;Q5SW79-2;Q5SW79-3;Q5SW79;H0Y2V6;B3KME6	CEP170	Centrosomal protein of 170 kDa	9.49908	NaN	NaN	NaN	NaN	NaN	NaN	-0.0404014	NaN	-0.203704	NaN	0.534642	0.73274	NaN	NaN	NaN	NaN	-0.0201935	NaN	NaN	NaN	NaN	1.15226	-0.174279	0.13473	-0.0935602	NaN	NaN	0.232566	-0.487898	NaN	NaN	NaN	NaN	NaN	NaN	-0.0418037	NaN	NaN
A6MUU8	MIF		9.43556	NaN	NaN	NaN	NaN	NaN	NaN	1.22996	NaN	0.42082	0.0250742	NaN	NaN	NaN	NaN	0.137632	NaN	NaN	NaN	NaN	NaN	NaN	NaN	NaN	NaN	NaN	NaN	NaN	NaN	1.68622	NaN	NaN	NaN	2.32764	NaN	NaN	NaN	NaN	NaN
A6NCC9;E9PME3;C9JHT9;C9JJV1;Q9Y5U2-2;Q9Y5U2;E9PL88;C9JDU0	TSSC4	Protein TSSC4	8.95433	NaN	NaN	NaN	NaN	NaN	NaN	NaN	NaN	NaN	NaN	NaN	NaN	NaN	NaN	NaN	NaN	NaN	NaN	NaN	NaN	NaN	NaN	NaN	NaN	NaN	NaN	NaN	NaN	NaN	NaN	NaN	NaN	NaN	NaN	NaN	NaN	NaN	-0.107286
A6NCN2	KRT87P	Putative keratin-87 protein	8.47095	NaN	NaN	NaN	NaN	NaN	NaN	NaN	NaN	NaN	NaN	NaN	NaN	NaN	NaN	NaN	NaN	NaN	NaN	NaN	NaN	2.77211	NaN	NaN	NaN	NaN	NaN	NaN	NaN	NaN	NaN	NaN	NaN	NaN	NaN	NaN	NaN	NaN	NaN
A6NDG6	PGP	Phosphoglycolate phosphatase	10.1244	-3.07085	-1.96325	-0.996139	-0.283715	-0.0560286	NaN	-0.277032	-0.0598913	NaN	1.1046	-0.19852	NaN	NaN	0.302618	1.05436	NaN	0.746132	0.0418626	NaN	-0.928717	-1.12044	-1.61505	-0.692874	-0.0102069	0.583266	0.185974	-0.453638	-0.0248483	-0.27357	-0.461005	-1.16742	-0.132125	0.123425	-0.228884	0.899368	-0.751747	-0.773321	0.704591
A6NDU8	C5orf51	UPF0600 protein C5orf51	9.62281	NaN	-0.533264	NaN	-1.14809	NaN	-0.529571	NaN	NaN	NaN	NaN	0.362158	NaN	NaN	NaN	NaN	NaN	NaN	NaN	NaN	NaN	0.33661	NaN	-0.232192	-0.176323	-0.922578	NaN	-0.816231	NaN	NaN	-0.153159	NaN	NaN	NaN	0.420318	-0.217727	NaN	NaN	NaN
A6NEM5;Q92643	PIGK	GPI-anchor transamidase	9.76194	0.502447	0.156862	0.346536	NaN	-0.0475383	0.317319	NaN	-0.307428	0.219773	0.0350908	NaN	-0.266138	0.696798	NaN	NaN	NaN	NaN	0.564649	NaN	NaN	0.606416	NaN	0.430596	0.174801	0.0400896	-0.0870554	0.173297	NaN	-0.0436244	0.158172	0.218968	-0.170951	0.687892	-0.223052	NaN	0.157317	0.168197	-0.00410089
A6NFX8;Q9UKK9;A6NJU6;A6NCQ0	NUDT5	ADP-sugar pyrophosphatase	10.957	-0.72055	-0.992017	-0.72771	-0.328918	-0.71716	-0.937333	-0.347678	-0.683423	-0.522489	-0.419401	-0.856413	-0.514306	-0.665454	-0.475162	-0.948068	-1.00673	-1.17366	-0.36649	-0.988065	-0.854488	-0.734581	-0.763681	-0.70923	-0.277696	-0.330206	-0.745752	-0.601043	-0.118729	-0.632691	-0.705502	-0.750553	-0.825383	-0.994542	-0.493686	-0.105389	0.481277	-0.062936	-0.538043
A6NGW1;A8K509;O95070;E9PIZ0;C9JST7	YIF1A	Protein YIF1A	9.52263	0.765915	NaN	-0.421802	NaN	NaN	-0.461005	NaN	NaN	NaN	-1.17875	NaN	-0.574731	NaN	NaN	NaN	NaN	NaN	NaN	NaN	NaN	NaN	NaN	NaN	NaN	NaN	NaN	NaN	NaN	NaN	0.173319	NaN	NaN	NaN	NaN	NaN	NaN	-1.65631	NaN
A6NHL2-2;A6NHL2	TUBAL3	Tubulin alpha chain-like 3	10.1176	NaN	0.216183	0.150849	NaN	0.125353	NaN	NaN	NaN	0.801456	0.302312	-0.13014	0.0946664	0.624133	NaN	-0.0487942	0.129343	0.41756	0.676008	NaN	NaN	NaN	NaN	NaN	NaN	-0.0932897	0.0634544	NaN	0.736966	NaN	NaN	0.210029	0.590984	0.037414	0.119302	NaN	NaN	NaN	NaN
A6NHQ2;R4GMW7	FBLL1	rRNA/tRNA 2-O-methyltransferase fibrillarin-like protein 1	10.5152	NaN	0.202452	-0.527405	0.363226	NaN	-0.39961	-0.0338325	NaN	NaN	-0.776778	NaN	NaN	NaN	-0.023068	NaN	NaN	NaN	NaN	NaN	NaN	-0.673086	-0.723362	NaN	NaN	NaN	NaN	NaN	NaN	NaN	NaN	NaN	NaN	NaN	0.337412	NaN	-0.538737	-0.072586	NaN
A6NHR9;A6NHR9-2;J3KTL8	SMCHD1	Structural maintenance of chromosomes flexible hinge domain-containing protein 1	10.3578	0.435948	-0.637691	-0.581157	-0.383669	-0.421802	-0.396233	-0.310743	-0.651416	-0.437758	-0.695348	-0.500301	-0.504047	0.473315	-0.435522	0.104651	-0.453178	-0.777316	-0.390248	-0.924881	-0.553483	0.424964	-0.0735254	-0.275278	-0.393849	0.139539	-0.442602	-0.31926	-0.25032	-0.596391	-0.32562	-0.404249	-0.708559	-0.430907	-0.297079	0.142578	-0.407354	-0.452741	-0.51766
A6NIT2;A6NMN0;P46020-3;P46020-2;P46020	PHKA1	Phosphorylase b kinase regulatory subunit alpha, skeletal muscle isoform	8.9411	NaN	NaN	NaN	NaN	NaN	NaN	NaN	NaN	NaN	NaN	NaN	NaN	NaN	NaN	NaN	NaN	NaN	NaN	NaN	NaN	NaN	NaN	NaN	NaN	-1.15594	NaN	NaN	NaN	NaN	NaN	NaN	NaN	NaN	NaN	NaN	NaN	NaN	NaN
A6NKD9	CCDC85C	Coiled-coil domain-containing protein 85C	8.70386	NaN	NaN	NaN	NaN	NaN	NaN	NaN	NaN	NaN	NaN	NaN	NaN	NaN	NaN	NaN	NaN	NaN	NaN	NaN	NaN	1.62928	NaN	NaN	NaN	NaN	NaN	NaN	NaN	NaN	NaN	NaN	NaN	NaN	NaN	NaN	NaN	NaN	NaN
A6NLG9;B4DDQ2;Q53FI4;A8K7E0;P21810;B3KS75;Q53HU6;Q8NAB7;B4DNL4;B4DQD6;B4DDN7	BGN	Biglycan	10.4767	NaN	3.72909	3.06447	3.94866	5.61798	NaN	2.62097	NaN	0.641131	NaN	NaN	NaN	2.50381	3.92442	1.94358	2.82281	NaN	1.30653	1.84783	NaN	NaN	NaN	NaN	NaN	NaN	0.905656	NaN	2.82811	2.149	NaN	4.46307	NaN	NaN	NaN	NaN	NaN	NaN	NaN
A6NLH6;Q53HE6;Q9P003	CNIH4	Protein cornichon homolog 4	10.191	-0.143524	NaN	0.100639	NaN	NaN	NaN	NaN	NaN	NaN	NaN	-0.678162	NaN	NaN	NaN	NaN	NaN	NaN	NaN	NaN	NaN	NaN	NaN	NaN	NaN	NaN	NaN	NaN	NaN	NaN	NaN	0.147697	NaN	NaN	NaN	NaN	NaN	NaN	NaN
A6NMQ3;C9JUF4;Q5T5H1;O43768-2;O43768;O43768-9;O43768-3;O43768-4;O43768-8;O43768-6;O43768-5;O43768-7	ENSA	Alpha-endosulfine	10.0716	NaN	0.600928	NaN	NaN	0.298886	-0.753947	0.19253	NaN	-0.438945	-0.680499	0.40067	NaN	NaN	NaN	-0.680774	NaN	NaN	-0.369271	-0.528171	-0.177375	-0.792356	NaN	0.405672	-0.529104	-0.428308	-0.337511	-0.680864	-0.00499348	0.159541	-0.368713	NaN	0.0971778	0.299951	0.420975	-0.364641	-0.122871	NaN	-0.62301
A6NN80;A8K3Q7;E5RK69	ANXA6	Annexin	11.5248	0.677967	1.27473	1.20741	2.1948	0.820495	1.40944	1.14877	0.386857	1.07402	1.29093	1.56844	0.701615	0.784204	0.657641	2.00958	2.0276	0.184178	1.53287	0.210674	0.144487	1.61005	0.864304	0.585077	0.73709	0.499552	2.00679	0.880974	-0.0517793	1.10278	0.484339	1.09149	1.30643	0.431035	1.28347	1.67288	1.03486	0.974486	-0.992282
A6NNK5;Q12888;F8VY86;Q12888-2;B7Z3E7;A8KA50	TP53BP1	Tumor suppressor p53-binding protein 1	10.1872	0.433675	0.154533	-0.169476	0.188882	0.462833	0.566688	0.580501	0.643421	0.0395514	0.398872	0.303753	0.166273	0.0334111	0.602331	1.07206	0.435729	0.813604	0.213129	-0.0399806	0.48691	0.146124	0.594039	-0.179923	0.399167	0.417414	0.0884919	-0.225237	0.0310292	0.117602	0.0856281	-0.0161214	-0.0151667	-0.174799	0.146033	0.0824104	0.313034	0.599204	-0.237842
A6PVJ3;H0Y621;A2TJK5;H7BXI5;Q5JWS0;H0Y5K5;E9PFA8;Q9Y282;Q9Y282-3;O95330;B4DV36;Q9Y282-2	ERGIC3	Endoplasmic reticulum-Golgi intermediate compartment protein 3	9.80093	-0.171497	0.0630944	0.398741	NaN	0.1525	-0.436788	-0.587749	-0.548338	-0.331897	-0.271187	-1.02236	-0.542109	-0.274558	0.317353	-0.27739	-0.281431	-0.225004	-0.0631216	-0.482222	-0.841732	-0.642079	-0.488862	-0.433494	NaN	-0.0309491	0.304772	0.146308	-0.237482	-0.302758	NaN	0.915038	0.745188	0.58409	NaN	-0.155932	-0.484876	-0.312317	-0.462052
A6QKW0;P57088;D6RAA6	SHINC3;TMEM33	Transmembrane protein 33	10.6928	-0.57215	-0.957894	-1.13076	-0.828844	-0.633488	-0.179479	-0.596191	-0.898028	-0.427136	-0.233716	-0.710868	-0.497015	0.178973	-0.250018	-0.799267	-0.709785	-0.0210961	-0.527102	-0.868481	-1.30241	-0.745316	-1.45526	-0.72918	-0.596728	-0.808424	0.324277	-1.09174	-0.756006	-0.786792	-0.835222	-1.13009	-0.305219	-0.903672	-1.00849	-0.532149	-0.686921	-0.425179	-1.58668
A7BI36;Q9P2E9-2;Q9P2E9;Q9P2E9-3	RRBP1	Ribosome-binding protein 1	11.3508	0.347894	0.919432	0.66447	0.795135	1.13226	1.17289	0.243316	0.621347	1.25631	0.849639	-0.0529732	0.572524	0.903307	1.20533	1.44386	1.20867	0.605233	1.18924	0.434662	0.270373	0.636373	0.750445	0.922985	0.944289	0.600319	0.999689	1.22737	0.603245	0.94532	0.64675	0.558436	0.705381	0.655996	0.474684	0.904817	0.934165	0.129742	0.331095
A7E261;O14841	OPLAH	5-oxoprolinase	9.23927	NaN	NaN	NaN	NaN	NaN	NaN	NaN	2.01888	NaN	NaN	1.56201	NaN	NaN	NaN	NaN	NaN	NaN	NaN	NaN	NaN	NaN	2.3513	2.2776	NaN	NaN	0.826259	NaN	NaN	1.86617	NaN	NaN	1.30365	NaN	NaN	1.16809	1.97217	NaN	NaN
A7E2E1;Q9HBD4;B9EGQ8;P51532-5;P51532-2;P51532-3;P51532-4;P51532;Q59FZ6;B4E0F1;B4DSI8	SMARCA4	Transcription activator BRG1	10.0223	1.07166	0.945895	0.879404	0.311629	0.343877	0.651907	1.60216	0.770449	0.137018	-0.306626	0.662465	0.418296	0.922939	0.779307	-0.355589	0.444734	0.59648	0.658039	-0.00316477	-0.603552	0.26733	-0.29678	0.592855	0.301219	-0.399089	0.0241787	1.2354	0.246152	-0.0318593	0.0783504	0.68696	0.892511	1.35641	0.710972	-0.417341	-1.31933	1.38836	0.923547
A7E2Y5;O75165	DNAJC13	DnaJ homolog subfamily C member 13	9.93813	0.682904	NaN	0.764616	NaN	0.392914	0.727068	-0.662496	NaN	NaN	2.17059	0.943681	NaN	NaN	NaN	NaN	1.37737	1.39585	NaN	NaN	0.628585	1.17813	0.0835692	0.772212	1.04079	0.406207	0.0321969	0.224637	0.423268	0.140924	-0.394514	NaN	0.421618	NaN	-0.356369	0.293358	0.474528	0.552083	-0.247588
A7MD03;Q96JG6;B4DS55;Q96JG6-3;D6W5Q7;Q5JPD9	CCDC132;FLJ20097;DKFZp313I2429	Coiled-coil domain-containing protein 132	8.90983	NaN	NaN	NaN	NaN	NaN	NaN	NaN	NaN	NaN	NaN	NaN	NaN	NaN	NaN	NaN	NaN	NaN	NaN	NaN	NaN	NaN	NaN	NaN	NaN	NaN	NaN	NaN	0.179923	NaN	NaN	NaN	NaN	NaN	NaN	NaN	NaN	NaN	NaN
A7WPJ2	HLA-C		9.60786	NaN	NaN	NaN	NaN	2.45427	NaN	NaN	1.44729	NaN	NaN	NaN	NaN	NaN	NaN	NaN	NaN	NaN	3.0082	NaN	NaN	NaN	NaN	2.08913	1.63144	NaN	NaN	NaN	2.32167	NaN	1.6905	NaN	NaN	NaN	NaN	NaN	NaN	NaN	NaN
A8ASI8;B3KT21;P55957;P55957-2;B1PL87;B2ZP79;P55957-4	BID	BH3-interacting domain death agonist;BH3-interacting domain death agonist p15;BH3-interacting domain death agonist p13;BH3-interacting domain death agonist p11	10.4607	-0.396509	NaN	0.557242	0.204599	-0.937796	-0.655019	-0.245516	-0.0750461	-0.418684	-0.714476	-0.841955	-0.655761	-0.847748	-0.56092	-0.985133	-0.529383	-0.48351	-0.23317	-1.36713	-0.121342	0.301112	-0.254155	-0.416258	-0.397869	0.432895	-1.27366	-0.0930209	-0.280966	0.211423	-0.18154	-0.203528	0.27451	-0.107196	-0.421814	0.105913	-0.562679	-0.253225	-0.100801
A8CDT9;F8WE88;G3V394;Q9Y4I1-2;Q9Y4I1;Q9Y4I1-3;F8W6H6;Q59FF5;B4E147	MYO5A	Unconventional myosin-Va	9.48362	NaN	0.414864	0.740941	NaN	NaN	NaN	NaN	NaN	1.01064	NaN	0.593463	0.599057	NaN	NaN	NaN	NaN	-0.247806	NaN	0.339237	NaN	0.781777	NaN	-0.462301	-0.458143	NaN	-0.675726	-0.515309	0.0886433	-0.355502	NaN	NaN	NaN	NaN	NaN	NaN	NaN	NaN	NaN
A8K059;Q9HBI6;Q8N3P5;F8W978	CYP4F11;DKFZp761K058	Phylloquinone omega-hydroxylase CYP4F11	9.96872	NaN	-0.866478	-0.857583	-0.467697	NaN	1.12841	-0.410634	-1.01992	-0.823749	-1.49048	-0.972255	-0.983678	NaN	NaN	NaN	NaN	1.27241	NaN	NaN	0.719829	-0.116988	0.137836	-0.779215	NaN	1.68918	-1.50857	-1.07156	1.27358	0.0462611	0.781388	0.699329	1.01718	0.14151	0.433378	1.68352	-1.1141	-0.577441	NaN
A8K097;Q5JVF3-3;Q5JVF3;Q5JVF3-2	PCID2	PCI domain-containing protein 2	9.90078	-0.436097	NaN	NaN	NaN	-1.15199	-0.530854	-0.154485	-0.633757	-0.815579	-0.0816123	-0.104609	-0.390075	NaN	NaN	0.218447	NaN	NaN	-0.474176	NaN	-0.765884	-0.31034	-1.38471	-0.868055	0.326462	-0.575161	NaN	-0.851008	-0.288435	-0.622836	NaN	NaN	-0.159593	NaN	-0.694033	-0.83016	-1.02879	-0.664686	-0.382365
A8K0D2;Q9UBM7;E9PM00;B4E1K5	DHCR7	7-dehydrocholesterol reductase	10.4466	NaN	0.629506	NaN	NaN	3.22278	1.6723	-0.467802	-0.608521	-0.958456	-0.558847	-0.700518	-0.670429	1.89813	1.46603	-1.8656	1.0148	0.255839	-1.9097	-0.614412	-0.813852	-0.172527	0.00987292	-0.389431	-0.615747	-0.542224	-1.00038	1.3342	1.45079	-0.60916	-0.290412	2.66406	0.74819	-0.52794	-0.777439	0.914334	-0.0496511	-0.385168	0.223885
A8K0F7;Q8N0U8;E7ETM5;B4E222	VKORC1L1	Vitamin K epoxide reductase complex subunit 1-like protein 1	8.91476	NaN	NaN	NaN	NaN	NaN	NaN	-0.196985	NaN	NaN	NaN	NaN	NaN	NaN	NaN	NaN	NaN	NaN	NaN	NaN	NaN	NaN	NaN	NaN	NaN	NaN	NaN	NaN	NaN	NaN	NaN	NaN	NaN	NaN	NaN	NaN	NaN	NaN	0.0224343
A8K0P8;Q68CQ4	DIEXF	Digestive organ expansion factor homolog	9.30658	NaN	NaN	NaN	NaN	NaN	NaN	NaN	NaN	NaN	NaN	NaN	NaN	0.801405	NaN	NaN	NaN	NaN	NaN	-0.641638	NaN	NaN	NaN	-0.168899	NaN	NaN	-0.11703	0.0455803	0.10067	NaN	0.156772	-0.642748	NaN	NaN	0.0969155	-0.268794	NaN	NaN	0.0882088
A8K132;O94925;Q53TX0	GLS	Glutaminase kidney isoform, mitochondrial	8.78122	NaN	NaN	NaN	NaN	NaN	NaN	NaN	NaN	NaN	NaN	NaN	NaN	0.186853	NaN	NaN	NaN	NaN	NaN	NaN	NaN	NaN	NaN	NaN	NaN	NaN	NaN	NaN	NaN	NaN	NaN	NaN	NaN	NaN	NaN	NaN	NaN	NaN	NaN
A8K1C7;Q8IWT6;Q96SW8	LRRC8A	Volume-regulated anion channel subunit LRRC8A	9.03346	NaN	NaN	NaN	NaN	1.0727	NaN	NaN	NaN	NaN	0.237044	NaN	1.47273	NaN	NaN	NaN	NaN	NaN	NaN	0.763807	NaN	NaN	NaN	NaN	NaN	NaN	NaN	NaN	NaN	NaN	NaN	NaN	NaN	NaN	NaN	NaN	NaN	NaN	NaN
A8K1D3;A6H8Y5;O60934	NBN	Nibrin	9.62925	0.189697	NaN	NaN	NaN	0.930353	NaN	NaN	NaN	NaN	NaN	0.304299	NaN	NaN	NaN	-0.576087	NaN	NaN	NaN	NaN	NaN	NaN	NaN	NaN	NaN	NaN	NaN	-0.245374	NaN	NaN	-0.141484	NaN	NaN	0.293111	-0.128689	NaN	NaN	NaN	NaN
A8K1E1;A1L480;P20585	MSH3	DNA mismatch repair protein Msh3	9.18814	NaN	NaN	NaN	NaN	0.182884	NaN	NaN	NaN	NaN	NaN	NaN	NaN	NaN	NaN	NaN	NaN	NaN	NaN	NaN	0.472409	NaN	NaN	NaN	NaN	NaN	NaN	NaN	NaN	NaN	0.619359	NaN	NaN	NaN	NaN	NaN	NaN	NaN	NaN
A8K201;Q9Y3B9	RRP15	RRP15-like protein	9.68366	0.194575	-0.00848693	NaN	-0.865681	-0.140909	NaN	NaN	NaN	NaN	-1.99874	NaN	NaN	NaN	-0.144308	NaN	NaN	-0.679424	NaN	NaN	-1.30138	-2.15698	-1.52772	0.776899	-1.96801	-0.829856	-0.518434	-0.577599	-0.945128	0.66052	0.486384	-0.0957703	0.686731	NaN	NaN	-0.148218	-2.54295	-0.504264	-0.864674
A8K245;Q99986;H0YJ50	VRK1	Serine/threonine-protein kinase VRK1	9.83915	NaN	NaN	NaN	NaN	0.62765	0.125382	0.340353	-0.110363	-0.209057	NaN	0.26807	-0.631244	NaN	NaN	NaN	NaN	NaN	NaN	NaN	NaN	0.125274	0.44314	0.0356531	0.280931	-0.015791	-0.0746424	0.000810977	0.362235	0.140189	NaN	0.212584	-0.966947	0.107088	NaN	-0.205746	0.554443	0.430081	1.17351
A8K257;B2R8U9;A8K249;P29466-2;P29466;P29466-4;P29466-3;B4DVD8	CASP1	Caspase;Caspase-1;Caspase-1 subunit p20;Caspase-1 subunit p10	8.89865	NaN	NaN	NaN	NaN	NaN	NaN	NaN	NaN	NaN	NaN	2.80068	NaN	NaN	NaN	NaN	NaN	NaN	NaN	NaN	NaN	NaN	NaN	NaN	NaN	NaN	2.44387	2.716	NaN	NaN	NaN	NaN	NaN	NaN	NaN	NaN	NaN	NaN	NaN
A8K287;O00161;O00161-2;H3BM38;H3BNE1;H3BR18;H3BPJ0	SNAP23	Synaptosomal-associated protein;Synaptosomal-associated protein 23	9.99906	NaN	0.100153	0.52541	0.152506	-0.0260775	0.390381	-0.222683	0.132328	0.161911	-0.103651	0.126313	-0.262488	NaN	NaN	0.122193	NaN	-0.204266	NaN	0.0431107	NaN	-0.171738	0.286973	0.66549	-0.287118	0.097857	-0.566423	-0.369637	-0.0111074	-0.131194	0.0210835	0.0894669	0.310025	0.0180451	0.22161	-0.156914	0.228807	-0.498887	0.256358
A8K2I7;O14908;K7EM11;O14908-2	GIPC1	PDZ domain-containing protein GIPC1	10.258	1.54518	1.00206	0.0605992	0.247824	1.38436	0.452179	0.490409	0.979003	1.05185	1.20681	-0.274564	1.20982	-0.506258	0.695988	0.943067	0.438563	0.452157	0.0788979	0.407709	1.32379	0.448489	-0.155988	0.0800797	0.576289	0.782297	0.119484	-0.0843293	0.93528	0.330983	0.453027	1.00659	0.194785	0.424025	0.747613	0.0521893	0.434418	0.730631	0.915478
A8K2M0;P43686;P43686-2	PSMC4	26S protease regulatory subunit 6B	11.074	-0.565652	-0.666071	-0.238343	-0.380006	-0.415958	-0.205146	-0.05618	0.0631618	-0.363663	-0.201605	-0.342495	0.122399	-0.0850952	0.39145	-0.442954	-0.447244	-0.0823917	-0.0810102	-0.137494	-0.267638	-0.702517	-0.383009	-0.314997	-0.388656	-0.141567	-0.184051	0.166852	-0.00342086	-0.0896481	-0.312236	-0.260926	-0.409515	-0.281513	-0.181637	-0.0348366	-0.063238	0.0250921	-0.0873418
A8K2Q6;P45877;B4E200	PPIC	Peptidyl-prolyl cis-trans isomerase;Peptidyl-prolyl cis-trans isomerase C	9.68406	NaN	0.240537	NaN	0.598217	NaN	-0.525969	0.420212	NaN	NaN	0.168009	NaN	NaN	NaN	NaN	NaN	-1.37173	NaN	-0.274888	NaN	0.630975	0.0468168	NaN	0.0838548	NaN	NaN	1.53081	NaN	0.196313	0.0848289	NaN	NaN	NaN	NaN	-0.00403388	-0.877208	1.6381	0.119889	NaN
A8K2R3;F6S0T5;O60341;O60341-2	KDM1A	Lysine-specific histone demethylase 1A	10.3808	-0.117371	-0.00265859	-0.814127	-0.616923	0.00605451	0.0607546	0.552112	0.289074	-0.434363	-0.223113	-0.171891	-0.409869	0.0515965	NaN	-0.311991	NaN	0.142124	-0.440613	-0.50066	0.615312	-0.42671	0.738573	0.19166	0.0908971	0.257683	0.167637	0.582525	0.233158	0.156347	-0.194646	-0.115807	0.248638	-0.174678	-0.141443	-0.394928	-0.305808	0.591311	0.222071
A8K2S1;P47712;E7EU42;B4DZI4	PLA2G4A	Cytosolic phospholipase A2;Phospholipase A2;Lysophospholipase	9.43894	NaN	NaN	NaN	NaN	NaN	NaN	NaN	1.30355	NaN	-0.816911	NaN	1.0489	NaN	NaN	NaN	NaN	NaN	NaN	NaN	NaN	0.625689	NaN	0.142146	0.333971	NaN	0.524936	NaN	-0.0301242	NaN	NaN	NaN	NaN	NaN	NaN	1.02453	NaN	NaN	NaN
A8K2S7;Q8NBM4;B7Z6T7;Q8NBM4-4;Q8NBM4-3;Q8NBM4-2;B3KW74	UBAC2;PHGDHL1	Ubiquitin-associated domain-containing protein 2	9.51605	NaN	NaN	NaN	NaN	0.539897	0.100639	0.226291	NaN	-0.771886	-0.646012	-0.631058	NaN	NaN	NaN	NaN	NaN	NaN	NaN	NaN	NaN	NaN	NaN	NaN	0.17221	0.0308109	NaN	NaN	0.558729	0.338998	NaN	NaN	NaN	NaN	NaN	NaN	NaN	NaN	NaN
A8K2U2;P52789;E9PB90;Q68E10;Q53QX9	HK2;DKFZp686M1669	Hexokinase;Hexokinase-2	10.4489	1.37055	0.913745	0.31522	0.153932	1.00816	-0.344138	0.448239	0.658786	0.327516	0.313834	0.183552	0.450848	NaN	0.633121	-0.0313031	0.619641	1.53118	-0.0683846	1.57563	0.055999	0.431412	1.78172	1.00592	0.697325	0.664253	0.567498	0.810041	1.42401	0.831186	0.55297	0.704516	-0.0551623	1.40644	0.00887091	0.399289	0.241526	0.437905	1.03777
A8K2W3;O95810	SDPR	Serum deprivation-response protein	10.0363	NaN	NaN	NaN	NaN	-0.468531	0.335427	NaN	NaN	0.11591	NaN	-0.948526	-0.689592	0.765838	NaN	NaN	NaN	NaN	NaN	0.0735451	-0.554556	NaN	-0.558946	0.841456	-0.802709	-0.029435	0.138965	0.398246	0.283375	1.13839	NaN	0.524541	NaN	NaN	-0.640343	0.496936	-0.271157	-1.34545	-1.48472
A8K321;B4DZ55;Q6ZXV5-2;Q6ZXV5	TMTC3	Transmembrane and TPR repeat-containing protein 3	9.49087	NaN	1.90579	NaN	NaN	NaN	NaN	NaN	0.411387	0.6092	0.603775	NaN	1.18007	NaN	NaN	NaN	NaN	NaN	NaN	0.233532	NaN	NaN	NaN	0.716292	0.220029	0.595679	0.136006	0.49385	0.754334	0.568674	NaN	NaN	NaN	0.224486	NaN	NaN	0.496957	0.454246	0.0822551
A8K330;Q8IWA0	WDR75	WD repeat-containing protein 75	9.77357	NaN	0.193552	0.353487	-0.0183493	NaN	-0.108714	-0.806613	-0.503472	NaN	NaN	-1.57478	-0.736222	NaN	NaN	NaN	NaN	-0.67735	NaN	-0.32987	0.65074	-0.154842	0.745433	1.08216	0.843163	0.524085	-0.178118	-0.468508	-0.240179	0.750615	-0.345059	NaN	0.497913	-0.505281	-0.641751	NaN	-0.379907	0.101598	0.165386
A8K335;Q92820;B4DVI2	GGH	Gamma-glutamyl hydrolase	10.5683	-0.448812	-0.62557	-0.480592	-0.728141	-0.235293	-0.189419	0.125034	-0.181085	-0.72812	0.334859	0.00952483	0.157544	1.50812	-0.237744	-0.00855601	-0.212507	0.0181223	0.305659	-0.442526	0.359758	-0.0582186	0.191217	-0.612128	-0.1145	0.236562	-0.702621	-0.377973	-0.280524	0.389722	-0.657015	0.0140611	0.142592	-0.251712	-0.806337	0.489324	-0.268107	-0.25702	1.06937
A8K369;B4DN92;A8K285;A8K0M6;Q8NBN3-3;Q8NBN3	TMEM87A	Transmembrane protein 87A	9.37552	NaN	NaN	NaN	NaN	NaN	NaN	NaN	NaN	NaN	NaN	NaN	NaN	NaN	0.861736	NaN	NaN	NaN	NaN	NaN	NaN	NaN	NaN	0.253584	NaN	NaN	NaN	NaN	NaN	NaN	NaN	NaN	NaN	NaN	NaN	NaN	NaN	NaN	NaN
A8K3H9;Q01201;D6R992	RELB	Transcription factor RelB	8.50486	NaN	NaN	NaN	NaN	NaN	NaN	NaN	NaN	NaN	NaN	NaN	NaN	NaN	NaN	NaN	NaN	NaN	1.85314	NaN	NaN	NaN	NaN	NaN	NaN	NaN	NaN	NaN	NaN	NaN	NaN	NaN	NaN	NaN	NaN	NaN	NaN	NaN	NaN
A8K3M3;P18031;B4DSN5	PTPN1	Tyrosine-protein phosphatase non-receptor type;Tyrosine-protein phosphatase non-receptor type 1	10.5622	0.299076	0.00816792	-0.117739	-0.213456	0.331935	-0.184199	-0.0587054	0.139566	0.419133	0.0270445	-0.278882	-0.588635	-0.797066	-0.0868709	0.146665	0.620321	-0.0155045	-0.0596486	0.108414	-0.372792	0.0269237	0.174328	0.328606	0.317616	-0.0443311	0.47738	0.61228	-0.142342	0.313948	-0.278622	-0.327209	0.0320973	0.0661755	-0.798618	0.364745	-0.00515517	-0.431912	0.342828
A8K3N4;P17706-3;P17706-2;P17706;K7ENG3;K7ER87;K7EQG9;Q59F91	PTPN2	Tyrosine-protein phosphatase non-receptor type;Tyrosine-protein phosphatase non-receptor type 2	9.30668	NaN	NaN	NaN	NaN	NaN	NaN	NaN	NaN	NaN	NaN	NaN	NaN	NaN	NaN	NaN	NaN	2.00567	NaN	NaN	NaN	0.973299	NaN	NaN	0.811903	NaN	NaN	NaN	NaN	NaN	NaN	NaN	NaN	NaN	NaN	NaN	NaN	NaN	NaN
A8K3Q3;Q8NBZ7;Q8NBZ7-2;C9JE50;B4E3U7;B3KV61	UXS1	UDP-glucuronic acid decarboxylase 1	9.14551	NaN	NaN	-0.184979	NaN	NaN	NaN	NaN	NaN	NaN	NaN	NaN	NaN	NaN	NaN	NaN	NaN	NaN	NaN	NaN	NaN	NaN	1.38056	NaN	NaN	NaN	NaN	NaN	NaN	NaN	NaN	NaN	NaN	NaN	NaN	NaN	NaN	NaN	0.501586
A8K3Q9			9.4867	NaN	NaN	NaN	NaN	NaN	NaN	NaN	-1.93282	NaN	NaN	NaN	-1.62349	NaN	NaN	NaN	NaN	NaN	NaN	NaN	NaN	-1.84209	-1.62957	NaN	NaN	NaN	NaN	NaN	NaN	NaN	NaN	NaN	NaN	NaN	NaN	NaN	NaN	NaN	-2.31565
A8K3R2;Q14137;B2RDN4;B4DEN9;Q96Q25;Q4G0D9;Q6DKJ9	BOP1	Ribosome biogenesis protein BOP1	10.0842	0.171875	-0.330997	-0.463086	-0.549301	0.202313	-0.549089	-0.0641696	0.182845	-0.915556	-0.632175	-0.894491	-0.0845283	0.108192	-0.754802	NaN	NaN	-0.0954814	-0.786513	-0.303776	-0.791439	-0.614301	NaN	0.528531	2.02626	-0.0811902	-0.331132	-0.33754	-0.287236	-0.187008	NaN	0.043995	0.230998	0.462145	-0.456815	-0.869437	-0.785258	-0.332933	0.674037
A8K3R3;E9PFK9;E7ERJ8;Q9UJ41-2;B4DZM7;Q9UJ41-3;Q9UJ41;B3KMF1;Q3HKR1	RABGEF1	Rab5 GDP/GTP exchange factor	8.23467	NaN	NaN	NaN	NaN	NaN	NaN	NaN	NaN	NaN	NaN	NaN	NaN	NaN	NaN	NaN	NaN	NaN	NaN	NaN	NaN	NaN	NaN	NaN	NaN	NaN	0.162331	NaN	NaN	NaN	NaN	NaN	NaN	NaN	NaN	NaN	NaN	NaN	NaN
A8K3W7;Q9Y2G5-2;Q9Y2G5-1;Q9Y2G5;S6FW71;B4DNV6;B4DH78;H7C2T5	POFUT2	GDP-fucose protein O-fucosyltransferase 2	9.21213	NaN	NaN	NaN	0.76756	NaN	NaN	NaN	-0.0455827	NaN	NaN	NaN	NaN	NaN	NaN	NaN	NaN	NaN	NaN	NaN	NaN	NaN	NaN	NaN	NaN	NaN	0.201609	-0.0863761	NaN	NaN	NaN	NaN	NaN	NaN	NaN	NaN	NaN	0.412021	NaN
A8K3Y6;Q15714-2;Q15714-3;Q15714;B4DN36;H0Y865;B4DMB2	TSC22D1;TSC22D2	TSC22 domain family protein 1	10.0116	NaN	0.161556	NaN	-0.135798	1.55131	0.187576	-0.607295	NaN	NaN	NaN	NaN	NaN	-0.817744	NaN	NaN	NaN	-0.115476	-0.344601	-0.624335	-0.53824	0.237205	-0.306782	-0.294077	0.132357	-0.643671	NaN	NaN	-0.209516	-0.399007	-0.851439	NaN	2.31366	1.06736	0.287589	0.104511	-0.458172	NaN	-0.56803
A8K3Z5;B4DYB4;Q8NFH5;C9IYQ7;F8WCF5;F8WEL4;A8K0N6	NUP35	Nucleoporin NUP53	9.97662	0.110779	0.010513	-0.11993	0.126503	NaN	0.291202	-0.0310992	0.228663	-0.153805	-0.12452	0.159282	0.0608632	NaN	-0.0892269	-1.17076	NaN	0.0479702	0.095882	NaN	0.329214	0.510437	0.0726558	-0.0507302	0.174764	0.00613124	-0.221851	0.0668186	0.0429912	0.0755573	-0.0929798	0.0171547	0.193854	0.214396	0.164779	0.0206524	-0.306051	-0.0449692	-0.0841983
A8K401;P35232;Q6PUJ7;Q6FHP5;Q53FV0;C9JW96;C9JZ20;E7ESE2;E9PCW0;B4DY47	PHB;HEL-S-54e	Prohibitin	11.5762	0.29396	-0.150299	-0.267665	-0.285604	0.320454	0.283865	-0.00142191	0.132427	-0.533116	-0.0821072	0.114268	-0.2922	0.153663	-0.341607	-0.424998	-0.404129	0.118605	-0.198701	-0.444502	-0.098503	-0.216915	-0.0901415	0.319093	0.256229	0.648326	-0.132785	-0.120297	-0.0857932	0.225968	0.479981	0.123985	0.174878	0.0571464	-0.113054	0.0212593	-0.214734	0.716721	0.531413
A8K454;O14967;B4DRG2;D6RAZ4	CLGN	Calmegin	9.0092	NaN	NaN	NaN	NaN	NaN	NaN	NaN	NaN	NaN	NaN	NaN	NaN	NaN	NaN	NaN	NaN	NaN	NaN	NaN	NaN	NaN	NaN	NaN	NaN	NaN	NaN	NaN	NaN	NaN	0.436842	-0.550802	NaN	NaN	NaN	NaN	0.171515	NaN	NaN
A8K486;P62937;B2RE56;B4DM82;Q71V99;F8WE65;C9J5S7;Q567Q0	PPIA	Peptidyl-prolyl cis-trans isomerase;Peptidyl-prolyl cis-trans isomerase A;Peptidyl-prolyl cis-trans isomerase A, N-terminally processed	11.9894	-0.495944	0.0417177	-0.884614	-0.754736	-0.530963	-0.170866	-0.391181	0.0582171	-0.0473056	-0.604929	-0.307988	-0.717501	-0.435128	-1.20866	-0.606721	0.43914	-0.629159	-0.0143931	-1.1274	-0.611173	-0.183118	-0.577221	-0.453879	-0.872092	-0.0813037	-0.272232	-0.323564	-0.455222	-0.859391	-1.17798	-0.143929	-0.836398	0.11228	-0.464668	-0.373708	-0.671737	-0.555602	-0.392761
A8K491;B2CPU0;O15232	MATN3	Matrilin-3	8.81357	NaN	NaN	NaN	NaN	NaN	NaN	NaN	NaN	NaN	NaN	NaN	NaN	NaN	NaN	NaN	NaN	NaN	NaN	NaN	NaN	NaN	NaN	NaN	NaN	NaN	NaN	NaN	1.46013	NaN	NaN	NaN	NaN	NaN	NaN	NaN	NaN	NaN	NaN
A8K492;P56192;B4DF61;A6NC17;B3KVK7	MARS	Methionine--tRNA ligase, cytoplasmic	11.175	-0.571274	-0.874589	-0.8069	-0.568053	-0.535543	-0.567303	-0.534082	-0.666336	-0.712669	-0.910035	-0.622688	-0.956804	-0.689857	-0.5314	-1.02458	-0.419179	-0.747806	-0.865084	-1.07224	-0.730017	-0.807454	-0.802527	-0.518437	-0.503952	-0.968123	-0.62828	-0.760432	-0.376871	-0.48954	-0.624079	-0.88233	-0.256078	-0.444498	-0.315432	-0.593295	-0.264408	-0.694078	0.0612137
A8K4A8;Q6PI48;Q9H9J7;Q9NVT8	DARS2	Aspartate--tRNA ligase, mitochondrial	10.5281	0.261765	0.117007	0.0190764	-0.220241	0.0713924	0.166767	-0.032464	-0.192028	-0.82277	-0.687226	-0.47458	-0.332078	0.297341	NaN	-0.722077	-0.442758	-0.0980119	-0.694531	-0.810358	0.648679	-0.557733	-0.42094	-0.261568	0.494469	0.202496	0.0840213	-0.934978	0.0201468	-0.457902	0.514023	0.137042	-0.192819	-0.174487	-0.0641688	-0.486161	0.398698	-0.355607	-0.517185
A8K4C2;A8K477;O00391-2;O00391;Q13876	QSOX1;BPGF-1	Sulfhydryl oxidase;Sulfhydryl oxidase 1	8.12113	NaN	NaN	NaN	NaN	NaN	NaN	NaN	NaN	NaN	NaN	NaN	NaN	NaN	NaN	NaN	NaN	NaN	NaN	NaN	NaN	NaN	NaN	NaN	NaN	NaN	NaN	NaN	NaN	NaN	NaN	NaN	2.06691	NaN	NaN	NaN	NaN	NaN	NaN
A8K4G2;P43405-2;P43405;C3W980;C3W981	SYK	Tyrosine-protein kinase;Tyrosine-protein kinase SYK	9.20874	NaN	NaN	NaN	NaN	NaN	NaN	NaN	NaN	NaN	NaN	1.27273	NaN	1.61519	NaN	NaN	NaN	NaN	0.709287	NaN	NaN	NaN	1.6579	NaN	NaN	NaN	2.2651	1.71383	NaN	NaN	NaN	NaN	NaN	NaN	NaN	2.58182	NaN	NaN	NaN
A8K4G3;H0Y3C5;J3KPD6;P08631-3;P08631-2;P08631-4;P08631	HCK	Non-specific protein-tyrosine kinase;Tyrosine-protein kinase HCK	8.21016	NaN	NaN	NaN	NaN	NaN	NaN	NaN	NaN	NaN	NaN	NaN	NaN	NaN	NaN	NaN	NaN	NaN	NaN	NaN	NaN	NaN	NaN	NaN	NaN	NaN	NaN	NaN	NaN	1.88982	NaN	NaN	NaN	NaN	NaN	NaN	NaN	NaN	NaN
A8K4M4;Q96G23;Q5SZE1;Q5SZE3;H0YKH6;Q5SZE4;H0YNU7;Q5SZE2	CERS2	Ceramide synthase 2	10.6677	-0.739513	-0.548454	-1.01539	-1.04308	-1.01361	-0.650492	-0.692362	-1.63299	-0.782412	-0.873007	-1.20771	-0.745615	-0.504989	-0.864792	-1.03983	-0.692037	-0.793379	-1.16973	-1.20489	-0.516422	-0.549608	-0.468954	-0.747743	-0.594669	0.117603	-0.587502	-0.846951	-0.386183	-0.640195	-0.509743	-1.08505	-0.848427	-1.22976	-0.792749	-0.513421	-0.28664	-0.494179	-0.649692
A8K4R1;Q6P4E1-2;B4DPZ6;Q6P4E1;Q6P4E1-4;H0YM51	CASC4	Protein CASC4	9.21005	NaN	NaN	NaN	NaN	NaN	NaN	NaN	NaN	0.755697	NaN	NaN	NaN	NaN	NaN	NaN	NaN	NaN	NaN	NaN	NaN	-0.257614	NaN	NaN	NaN	NaN	NaN	0.113224	NaN	0.20219	NaN	NaN	0.158848	NaN	NaN	NaN	NaN	NaN	NaN
A8K4T6;Q16401;Q16401-2	PSMD5	26S proteasome non-ATPase regulatory subunit 5	11.0277	0.31282	-0.13558	-0.0420065	0.0689033	0.155084	-0.230806	0.401111	-0.600401	0.153842	0.393454	0.280189	-0.0491951	0.182513	-0.27171	0.112702	0.127113	0.00316004	0.264802	0.596817	0.818279	0.119323	0.562479	0.180991	-0.466193	-0.277711	0.225947	-0.235321	-0.112859	-0.0562748	0.205034	0.339436	-0.289065	0.105383	0.569366	0.144694	-0.236534	0.658257	-0.690719
A8K4W8;P68036;P68036-3;P68036-2	UBE2L3	Ubiquitin-conjugating enzyme E2 L3	10.769	-1.1839	-0.521281	0.295242	-0.753519	-0.323312	-1.00169	-1.14628	-1.14857	-1.23273	-1.2342	-1.06079	-0.560179	-1.33754	-0.504478	-0.707416	-1.09146	-1.04492	-0.684512	-0.726967	-0.688436	-0.278303	0.179211	-1.07818	-0.957829	0.142582	-0.948875	-0.109307	-0.0619416	-0.210181	0.104424	0.004885	-0.168562	-0.536755	0.0476688	-0.920614	-1.18856	-0.856656	-0.915382
A8K4Z4;P05388;Q6NSF2;F8VWS0;Q53HW2;Q53HK9;Q3B7A4;F8VU65;F8VW21;F8VPE8;G3V210;F8VZS0;B4E3D5;F8VQY6;F8VRK7;Q8NHW5;F8VS58;F8VWV4	RPLP0;RPLP0P6	60S acidic ribosomal protein P0;60S acidic ribosomal protein P0-like	11.7566	-0.128579	-0.0754853	-0.128765	-0.0492146	-0.0267742	0.00496941	-0.174022	-0.11867	-0.0890619	-0.168746	-0.378557	0.0710245	-0.0657461	-0.195446	-0.0522432	-0.202556	-0.338794	-0.407162	-0.00495762	-0.292176	-0.579924	-0.28074	-0.21518	-0.231439	-0.135521	-0.357136	-0.133309	0.095651	-0.0499099	-0.0183615	-0.0898105	0.111652	-0.0506694	-0.0166975	-0.150295	-0.488332	-0.207622	-0.134217
A8K517;P62266;D6RD47	RPS23	40S ribosomal protein S23	11.2901	0.319018	0.609351	0.32333	0.195752	0.433855	0.417829	0.229923	0.564573	0.366388	0.131766	0.172458	0.366075	0.395777	0.228591	0.276386	0.309094	0.212953	-0.049484	0.198663	0.453121	0.0568955	0.114391	0.270261	0.42099	0.389503	0.581054	0.503692	0.425662	0.5605	0.823966	0.479513	0.74922	0.363737	0.51772	0.4517	0.155044	0.161776	0.620941
A8K525;Q15233;Q15233-2;H7C367;C9JYS8	NONO	Non-POU domain-containing octamer-binding protein	11.5764	0.127233	0.164507	0.108504	-0.0793847	0.0526815	0.504911	0.752499	-0.0474547	-0.478506	0.0136745	0.292199	-0.0442277	0.238197	0.292386	-0.238218	-0.200482	0.202373	0.311377	-0.326306	0.569901	-0.106476	0.0134544	0.1499	0.162554	0.306488	0.0975713	0.338444	0.422886	0.360059	0.409388	0.181682	0.474891	0.757279	0.312862	0.147999	-0.194651	0.505243	0.519483
A8K548;Q8IZL8;I3L3A8;B4DR36;C9JFV4;Q8IZL8-2;F8WDZ1;O15451;E7EV54;B4DEX7	PELP1	Proline-, glutamic acid- and leucine-rich protein 1	10.5455	0.0216536	-0.24475	-0.280205	-0.319531	-0.431356	-0.163527	-0.0480332	-0.191087	-0.302424	-0.307733	-0.696626	-0.431863	0.306834	NaN	0.0608574	-0.291818	-0.432643	-0.625725	-0.46191	0.696098	0.75673	0.23521	-0.349092	0.0309036	0.169281	-0.295422	-0.127863	-0.0248791	-0.0540712	0.231256	-0.0435858	0.157443	0.0777361	-0.417315	-0.271737	-0.218739	-0.0852502	-0.238298
A8K556;Q8NFJ5	GPRC5A	Retinoic acid-induced protein 3	10.0454	NaN	NaN	NaN	NaN	NaN	NaN	NaN	NaN	NaN	-0.453755	-1.12413	NaN	NaN	NaN	NaN	NaN	NaN	NaN	-1.10387	NaN	NaN	NaN	NaN	NaN	NaN	NaN	NaN	NaN	-0.935912	NaN	NaN	NaN	NaN	NaN	NaN	NaN	NaN	NaN
A8K564;Q9NW82	WDR70	WD repeat-containing protein 70	8.94879	NaN	NaN	NaN	NaN	NaN	3.21344	NaN	NaN	NaN	NaN	NaN	0.310012	NaN	NaN	NaN	NaN	NaN	NaN	NaN	NaN	NaN	NaN	NaN	NaN	NaN	NaN	NaN	NaN	NaN	NaN	NaN	NaN	NaN	NaN	NaN	NaN	NaN	0.794557
A8K5A4;A5PL27;P00450;B7Z5Q2;Q1L857;E9PFZ2;B3KTA8;H7C5R1	CP	Ceruloplasmin	10.0903	NaN	1.73646	1.94048	1.84664	3.02057	3.02464	3.4084	3.80415	3.15918	2.08663	2.45868	3.18525	2.50941	NaN	NaN	2.01555	NaN	2.47612	4.04561	2.98736	3.78648	3.46728	3.0651	2.73514	3.099	2.46945	NaN	NaN	2.88383	NaN	2.45651	1.30265	0.597955	NaN	3.7575	2.98946	2.24086	NaN
A8K5B0;Q9UH62	ARMCX3	Armadillo repeat-containing X-linked protein 3	9.24578	NaN	NaN	NaN	0.252398	NaN	NaN	NaN	NaN	NaN	NaN	NaN	0.725327	NaN	NaN	NaN	NaN	NaN	NaN	1.03709	NaN	NaN	NaN	NaN	NaN	NaN	NaN	NaN	NaN	NaN	NaN	NaN	0.423347	NaN	NaN	NaN	NaN	NaN	NaN
A8K5D5;P49406;B4DIG4;S4R3W9	MRPL19	39S ribosomal protein L19, mitochondrial	9.82945	0.594683	0.114659	NaN	-0.00417777	NaN	NaN	-0.382059	NaN	-0.539928	-0.379416	NaN	NaN	-0.163167	NaN	NaN	NaN	-0.409472	NaN	NaN	NaN	NaN	NaN	NaN	-0.647453	0.514491	-0.068602	NaN	0.582706	NaN	NaN	NaN	-0.52915	0.411925	NaN	0.106343	NaN	NaN	NaN
A8K5D8;A8K4G7;O75351	VPS4B	Vacuolar protein sorting-associated protein 4B	9.79658	0.242872	1.0086	0.812283	1.01433	NaN	1.14459	0.361213	0.104589	NaN	1.25556	1.32894	0.772188	NaN	NaN	NaN	NaN	0.470429	0.939427	NaN	NaN	0.413346	NaN	2.18039	1.33111	0.649797	NaN	0.871416	1.04338	NaN	0.167491	1.58724	0.0726808	0.842074	1.87662	NaN	NaN	0.925084	0.275001
A8K5F7;Q17R91;B7ZLJ0;O60879-2;O60879-3;O60879;A6NML8;C9J6U3;K4DI95	DIAPH2	Protein diaphanous homolog 2	9.02784	NaN	NaN	NaN	NaN	NaN	NaN	0.0355349	NaN	NaN	NaN	NaN	NaN	NaN	NaN	NaN	NaN	NaN	NaN	NaN	NaN	0.302208	NaN	NaN	NaN	NaN	NaN	NaN	0.3102	NaN	NaN	NaN	NaN	NaN	NaN	NaN	NaN	-0.321004	NaN
A8K5G0;M0R2Z9;Q8IX01-4;Q8IX01;M0R3F6;Q8IX01-3;E7ETX7;B4DSQ4	SUGP2	SURP and G-patch domain-containing protein 2	9.03197	NaN	NaN	NaN	NaN	0.0217311	NaN	NaN	NaN	NaN	NaN	NaN	NaN	NaN	NaN	NaN	NaN	NaN	NaN	NaN	NaN	NaN	NaN	NaN	-0.113034	NaN	NaN	NaN	NaN	NaN	NaN	NaN	NaN	NaN	NaN	NaN	NaN	NaN	NaN
A8K5H7;Q96TA2-3;Q96TA2-2;Q96TA2;Q96I63;Q9Y2Q2;Q9NQ51	YME1L1;FTSH	ATP-dependent zinc metalloprotease YME1L1	9.41086	NaN	NaN	NaN	NaN	0.68059	NaN	-0.443713	-0.965914	1.06708	NaN	-0.685007	NaN	NaN	NaN	NaN	NaN	0.290021	NaN	NaN	NaN	NaN	NaN	NaN	1.0158	0.0575267	NaN	-0.615605	0.794958	0.163136	NaN	NaN	-0.251204	NaN	NaN	NaN	-0.274649	NaN	NaN
A8K5I0;P08107;Q59EJ3;B4DNT8;B4DWK5;P08107-2;B4DFN9;E7EP94;B4E1S9;B4E388;B4DVU9;B3KTT5;B4DNX1;B4E1T6	HEL-S-103;HSPA1A	Heat shock 70 kDa protein 1A	11.9441	0.667849	0.549237	1.57259	-0.244501	1.19821	0.980793	0.224331	0.128936	0.740391	0.276003	1.20759	0.00898746	0.273796	-0.125251	-0.194901	0.0214803	0.0684329	1.16751	-0.179029	1.69491	0.426709	0.936773	0.339765	0.611379	0.743023	-0.500595	0.993972	1.41368	1.34658	1.19334	1.1526	0.266263	1.43408	1.26352	0.148579	0.863902	0.776811	1.44236
A8K5J1;P11172;P11172-3;B5LY69;B5LY70;E9PFD2	UMPS	Uridine 5-monophosphate synthase;Orotate phosphoribosyltransferase;Orotidine 5-phosphate decarboxylase;Orotidine 5-phosphate decarboxylase	10.7218	-0.21925	0.513477	0.168462	-0.358076	0.722274	-0.34386	-0.903273	0.158832	-0.378585	0.497975	0.0558568	-0.276065	-0.693498	-0.277699	-0.249262	-0.30598	-0.162967	-0.39729	-0.360875	0.393647	0.172524	-0.213378	0.272712	-0.112183	0.665576	0.0466322	0.0741459	0.00776013	-0.411522	0.702755	0.460572	-0.129113	0.129144	-0.168562	-0.551831	-0.266953	0.686628	0.00799682
A8K5J7;Q9UL15;Q9UL15-2	BAG5	BAG family molecular chaperone regulator 5	9.74347	-0.320311	0.72123	-0.381394	0.406827	-0.0434844	0.0180165	NaN	-0.730057	-1.4654	0.308412	-0.703136	-0.471599	NaN	-0.406754	-0.276318	NaN	0.20835	NaN	NaN	-0.261182	-1.01581	0.0712014	0.61405	0.181444	0.0250348	-0.323428	-0.19774	0.807324	0.698881	-0.238433	0.232464	0.545487	-0.180778	-0.230449	-0.292497	NaN	NaN	0.107043
A8K5R6;G5E9T8;O95249;K7EJC8;E9PCW1;Q96QI9	GOSR1	Golgi SNAP receptor complex member 1	9.40374	0.288241	NaN	NaN	NaN	NaN	NaN	NaN	NaN	-2.1101	NaN	NaN	-1.42062	NaN	NaN	-0.248778	NaN	-0.809415	NaN	NaN	NaN	-0.499782	NaN	NaN	-0.648834	NaN	0.201394	-1.63171	NaN	NaN	0.526027	NaN	-0.430178	NaN	NaN	NaN	NaN	NaN	-0.40014
A8K5S3;P53990-2;P53990;P53990-4;P53990-5;H3BMU1;H3BUI0;P53990-3;J3KR23;B4DLP1;H3BQF7;B4DM80	IST1	IST1 homolog	9.83932	NaN	NaN	3.3391	NaN	0.0846703	0.327649	0.7264	-0.102613	0.686545	-0.120378	0.0725738	0.605486	NaN	NaN	NaN	NaN	-0.00327874	0.0195505	0.290198	0.828367	0.0164805	1.05384	0.90413	0.980056	-0.54587	0.355843	1.18744	0.226741	0.864789	1.12438	0.769426	0.535326	NaN	NaN	NaN	0.817676	0.571567	-0.170181
A8K5T7;Q9Y2Z0	SUGT1	Suppressor of G2 allele of SKP1 homolog	10.4062	-0.315625	-0.242792	-0.0394191	-0.016652	-0.188829	-0.168293	-0.553916	0.128574	-0.358741	-0.62666	-0.836476	-0.33754	-0.178776	-0.239555	-0.277985	NaN	0.345419	-0.272475	-0.259062	-1.09163	-0.392913	-0.586056	-1.06682	-0.127965	-0.203406	-0.544788	-0.459657	-1.42478	-1.73148	-0.842251	-1.37943	-0.461514	-0.683175	-0.546079	-0.914947	-0.191153	-1.0978	-0.609256
A8K5X9	RBM19	Probable RNA-binding protein 19	9.65735	0.846428	NaN	NaN	0.440244	NaN	0.222734	NaN	0.279249	0.273674	-0.206768	-0.134328	-0.0652966	NaN	NaN	NaN	NaN	NaN	NaN	NaN	NaN	NaN	NaN	0.398836	NaN	0.206961	NaN	-0.16543	0.183343	0.726377	NaN	-0.114367	1.06178	-0.287591	-0.105276	0.0603522	-0.0263043	-0.0340749	NaN
A8K5Y7;Q9HAV4;B3KPQ5;B3KNC6;Q9H8N6	XPO5	Exportin-5	10.6552	-0.196529	-0.454435	-0.539828	-0.605443	-0.471317	-0.353145	-0.85117	0.431616	-0.519917	-0.631613	-0.542637	-0.514547	-0.0574646	NaN	0.989565	-0.527971	-0.280708	-0.251551	-0.939436	-0.313365	-0.467826	0.262276	-0.753588	-0.30123	-0.289424	-0.40278	-0.262667	0.557434	0.308405	-0.451875	-0.289658	0.19224	-0.0268772	-0.213625	-0.874094	-0.0372487	-0.304137	-0.200464
A8K607;E9PEN8;Q9UIA9;E7ESC6;B4DSP8;D3DSQ7	XPO7	Exportin-7	10.587	-0.327228	0.621311	NaN	0.247029	0.317931	0.510148	0.625299	0.851082	0.359715	0.131787	0.938214	0.171432	0.890768	NaN	NaN	NaN	NaN	0.983093	NaN	1.02612	0.872013	0.646214	0.754039	1.12515	0.797742	0.494707	0.345549	0.558026	0.219582	0.285707	0.6004	0.32511	0.274646	0.572316	0.772573	0.51219	0.77939	0.314294
A8K646;Q92882	OSTF1	Osteoclast-stimulating factor 1	10.2957	0.837365	0.48094	0.457633	1.27979	0.634009	0.0877447	-0.150332	NaN	0.786234	1.50566	1.54231	0.833284	NaN	0.619903	NaN	NaN	0.707948	NaN	1.28301	0.919141	0.779462	1.31618	0.97235	0.766256	0.572728	0.630707	0.915963	1.2302	0.802764	0.492106	1.32281	-0.0422156	0.142258	0.353118	1.347	0.738176	0.562807	0.34737
A8K670;Q9Y314;M0R3B2	NOSIP	Nitric oxide synthase-interacting protein	9.53354	NaN	NaN	NaN	NaN	NaN	0.0599159	NaN	NaN	0.0521468	NaN	-0.29994	-0.443425	NaN	NaN	NaN	NaN	NaN	NaN	NaN	NaN	NaN	NaN	NaN	-0.100978	NaN	-0.296428	0.057066	NaN	NaN	NaN	NaN	NaN	NaN	NaN	NaN	NaN	NaN	0.171654
A8K690;P31948;G3XAD8;F5H0T1;B4DM70;Q3ZCU9	STIP1	Stress-induced-phosphoprotein 1	11.5268	-0.787709	-0.802972	0.228826	-0.772389	0.00946902	-0.727204	-0.849427	-0.479176	-0.355357	-0.732268	-0.784516	-0.952562	0.271832	-0.463296	-1.07188	-0.943537	-0.609291	-0.796657	-0.505906	-1.323	-1.16713	-0.787992	-0.468104	-0.720969	-0.614469	-0.837947	-0.876888	-1.19279	-1.29893	-0.800582	-0.681913	-0.120616	-0.538257	-0.977946	-0.965078	-0.288839	-0.179392	-0.450611
A8K6F0;O60306;B0AZM4	AQR	Intron-binding protein aquarius	10.08	NaN	-0.24852	NaN	0.475676	NaN	0.7038	0.451303	NaN	0.409363	0.0086267	0.306716	-0.353436	0.209102	2.5569	NaN	NaN	0.102362	2.50234	0.695442	-1.05829	NaN	0.0480981	-0.763667	-0.794049	0.322022	0.27364	-0.293338	0.0213658	-1.08529	0.532147	-0.619742	0.256874	NaN	-0.253384	-0.0887845	0.638307	-0.159321	-0.127074
A8K6H9;Q96QD8;Q96QD8-2	SLC38A2	Sodium-coupled neutral amino acid transporter 2	9.40049	NaN	NaN	NaN	NaN	NaN	0.830793	NaN	0.371217	NaN	NaN	0.21682	0.547152	NaN	NaN	NaN	NaN	NaN	NaN	NaN	NaN	NaN	NaN	NaN	NaN	NaN	NaN	NaN	NaN	NaN	NaN	NaN	NaN	NaN	NaN	0.648485	NaN	NaN	NaN
A8K6I6;Q9NZ52;J3KSS7;A8K6M0;Q9NZ52-4;Q9NZ52-2;B7Z7R9;B7Z1E9	GGA3	ADP-ribosylation factor-binding protein GGA3	8.7864	NaN	NaN	NaN	NaN	0.434032	0.243404	NaN	NaN	NaN	NaN	NaN	NaN	NaN	NaN	NaN	NaN	NaN	NaN	NaN	NaN	NaN	NaN	NaN	NaN	NaN	NaN	NaN	NaN	NaN	NaN	NaN	NaN	NaN	NaN	NaN	NaN	0.0407491	NaN
A8K6K1;O75150;H3BP71;O75150-3;O75150-4;F8W8Z4;B4DMM1	RNF40	E3 ubiquitin-protein ligase BRE1B	9.48187	-0.514703	0.601409	0.595012	0.403909	0.306966	NaN	NaN	NaN	NaN	NaN	1.07908	NaN	NaN	0.71743	NaN	NaN	NaN	NaN	NaN	NaN	NaN	NaN	0.0244872	0.729818	0.305539	0.340678	NaN	-0.0136409	0.632897	NaN	0.481807	NaN	NaN	0.329178	0.617919	NaN	1.06969	NaN
A8K6K2;P49902;B7Z382;B3KXN5	NT5C2	Cytosolic purine 5-nucleotidase	10.1088	0.400652	-0.282936	0.723035	0.343519	-0.395282	-0.220948	-0.476854	-0.195882	-0.532136	-0.291047	-0.329007	0.219899	-0.0965318	0.277097	0.471534	NaN	0.0742132	-0.451224	-0.441166	-0.165146	-0.0314877	NaN	0.17279	0.089743	-0.294744	-0.301772	-0.0034066	-0.409428	-0.273377	0.31345	0.593209	0.354039	-1.15559	0.364159	-0.278199	0.115998	-0.168304	0.397657
A8K6K3;Q59FT7;Q15750;Q15750-2;B7Z9N9;B7Z3S5	MAP3K7IP1;TAB1	TGF-beta-activated kinase 1 and MAP3K7-binding protein 1	9.37521	-0.0504668	0.490375	NaN	NaN	0.0744258	0.468	0.424746	NaN	0.500401	NaN	NaN	NaN	NaN	NaN	NaN	NaN	NaN	NaN	NaN	0.40834	0.563305	0.0704665	0.676342	0.411698	0.355848	NaN	0.0486509	NaN	NaN	NaN	NaN	NaN	0.574476	NaN	NaN	0.152997	0.622281	0.757795
A8K6M4;Q9UEU0;B2RE64;Q5TZX9;Q9UEU0-2	VTI1B	Vesicle transport through interaction with t-SNAREs homolog 1B	9.8755	0.172863	-0.183097	0.665287	0.551902	-0.466862	-0.244571	-0.90099	0.0621235	-0.0651813	-0.227291	-0.0822546	0.250039	0.545298	0.128629	0.328544	0.234862	0.166649	NaN	0.56737	0.0879043	-0.0401674	-0.337647	0.333589	NaN	-0.0715276	-0.238363	0.205397	-0.081067	0.0124203	-0.298982	0.252409	-0.0187907	0.286857	0.0663845	0.45686	0.613807	-0.637476	-0.26888
A8K6N3;O00534	VWA5A	von Willebrand factor A domain-containing protein 5A	8.75246	NaN	NaN	NaN	NaN	NaN	NaN	NaN	NaN	NaN	NaN	NaN	NaN	NaN	NaN	NaN	NaN	NaN	NaN	NaN	NaN	NaN	NaN	NaN	NaN	NaN	2.13239	NaN	NaN	NaN	NaN	NaN	NaN	NaN	NaN	NaN	NaN	NaN	NaN
A8K6Q8;F5H6B1;B7Z2I6			10.0135	NaN	NaN	NaN	NaN	NaN	NaN	NaN	-0.87633	0.478748	-0.706396	NaN	NaN	-0.592445	-0.574247	NaN	NaN	NaN	NaN	-0.531868	-1.7323	NaN	0.754831	NaN	NaN	2.28964	NaN	0.427783	0.0144495	-0.853517	NaN	NaN	NaN	NaN	NaN	1.31459	NaN	NaN	NaN
A8K6Q9;Q8N0X7;B4DXT5;B3KML8	SPG20	Spartin	9.8139	NaN	-0.216989	NaN	NaN	0.0184603	0.320224	0.124503	-0.306146	NaN	-0.0745054	-0.73014	-0.785751	NaN	NaN	NaN	NaN	NaN	NaN	NaN	0.206738	NaN	NaN	NaN	NaN	NaN	NaN	NaN	NaN	0.878587	NaN	NaN	-0.179384	NaN	-0.899485	0.282948	NaN	NaN	NaN
A8K6U7;Q9BUJ2-2;Q9BUJ2;A8K3W4;B7Z4B8;Q9BUJ2-4;A8K5K0;M0R3F1;Q9BUJ2-3;M0QYZ0	HNRNPUL1	Heterogeneous nuclear ribonucleoprotein U-like protein 1	11.1557	-0.188932	-0.503615	-0.69055	-0.64388	-0.156804	0.154126	0.353277	-0.589195	-0.339763	-0.210236	0.00613435	-0.485703	-0.314313	0.236866	-0.29387	-0.555937	-0.441787	0.363892	-0.490526	0.0641377	-0.159439	0.198932	-0.530568	-0.0280786	-0.0329778	-0.712839	0.111268	0.239861	0.151943	-0.000777075	-0.850343	-0.464065	-0.0403528	-0.272494	-0.248267	-0.508172	-0.228048	-0.288069
A8K6X3;Q7L014;D3DQA6	DDX46	Probable ATP-dependent RNA helicase DDX46	10.9558	-0.448715	-0.4027	-0.440208	-0.328993	-0.369967	-0.379761	0.142488	-0.369059	-0.413972	-0.03734	-0.363364	-0.441308	-0.344007	-0.603497	-0.294147	-0.725439	-0.243681	-0.270974	-0.452032	-0.445516	-0.830193	-0.36345	-0.466957	-0.490188	-0.0441493	-0.242962	-0.898588	-0.318496	-0.625642	-0.390678	-0.340219	-0.522271	-0.192243	-0.491877	-0.125017	-0.744125	-0.223127	-0.741466
A8K6X9;Q6PD62	CTR9	RNA polymerase-associated protein CTR9 homolog	9.50904	NaN	NaN	NaN	NaN	-0.412402	0.118594	NaN	NaN	-0.132107	NaN	NaN	NaN	NaN	NaN	NaN	NaN	NaN	1.31793	NaN	-0.501719	-0.528271	-1.22551	NaN	NaN	-0.625364	NaN	-0.549423	-0.383875	-0.283448	1.54941	-0.0753272	NaN	0.0852518	NaN	NaN	-0.20982	-0.456567	NaN
A8K718;Q9H0W9-2;Q9H0W9;E9PJU8;Q9H0W9-4;Q9H0W9-3;E9PQS1	C11orf54	Ester hydrolase C11orf54	9.7773	NaN	-0.623867	NaN	0.578866	NaN	-0.411643	-0.390117	-0.0500489	-0.216943	NaN	NaN	NaN	-0.834226	-0.532222	NaN	-0.873262	-0.702746	0.345674	-0.227987	0.340897	-0.376735	0.0109308	-0.136614	-0.525016	-0.325599	-0.70059	-0.135141	-0.308245	-0.193961	0.261928	NaN	-0.194974	-0.064469	NaN	NaN	1.11932	-0.165905	0.280873
A8K724;O96013-2;O96013-3;O96013-4;O96013;B4E3B5;B4DE88	PAK4	Non-specific serine/threonine protein kinase;Serine/threonine-protein kinase PAK 4	9.18794	NaN	NaN	1.00462	NaN	NaN	0.0202881	NaN	NaN	NaN	NaN	-0.279055	NaN	NaN	NaN	NaN	NaN	NaN	NaN	NaN	NaN	NaN	NaN	0.340057	NaN	NaN	NaN	NaN	NaN	NaN	NaN	NaN	NaN	NaN	NaN	NaN	NaN	NaN	1.5043
A8K761;O96000;H3BPJ9;Q96II6;H3BV16	NDUFB10	NADH dehydrogenase [ubiquinone] 1 beta subcomplex subunit 10	10.1733	0.0448827	-0.168533	0.0499282	-0.477118	-0.242938	0.0130239	-0.397556	0.0309582	-0.487632	0.585848	-0.0113525	-0.43328	-0.710349	NaN	-0.399445	0.280194	-0.0748422	-0.29574	-0.0960886	0.752013	0.034707	-0.872317	0.132214	0.186804	0.220698	-0.302602	0.293205	0.715936	-0.0472592	0.385915	0.0508233	-0.405096	-0.105851	-0.153729	0.154167	-0.391162	0.119573	-0.26238
A8K7A0;P49643;U3KQB9	PRIM2	DNA primase large subunit	9.44489	NaN	NaN	NaN	NaN	NaN	0.575078	NaN	NaN	NaN	0.00929199	NaN	NaN	0.685176	NaN	NaN	NaN	NaN	NaN	NaN	NaN	NaN	NaN	0.545466	0.539436	NaN	-0.449007	0.858876	1.08611	NaN	0.346651	0.547236	0.565353	NaN	NaN	NaN	NaN	-0.00906043	0.51676
A8K7B7;P30153;B4DDF7;B4DQY1;A8K3H8;F5H3X9;B4DE69;Q8NB89;B3KQV6;C9J9C1	PPP2R1A	Serine/threonine-protein phosphatase 2A 65 kDa regulatory subunit A alpha isoform	11.4456	-0.116117	-0.232348	0.0992572	0.0489936	-0.0471771	0.011154	-0.213709	-0.146879	0.0502693	-0.201571	0.173299	0.229938	-0.104873	0.23536	-0.121075	-0.074064	0.333019	0.237395	0.166524	0.288619	0.192819	0.291649	0.0131206	0.0699503	-0.0414738	-0.175971	0.114348	0.150982	0.028287	-0.19847	-0.0976731	-0.228403	-0.00761884	0.031993	0.0673529	-0.0325334	0.383013	-0.245421
A8K7D9;P52292;Q7Z726;Q6NVW7	KPNA2	Importin subunit alpha;Importin subunit alpha-1	10.5717	-0.549596	-0.771593	-0.357102	-0.833482	0.262302	-0.584501	-0.378512	0.316788	-0.752456	-0.805528	-0.869488	0.374424	-0.317882	0.313085	-0.0483329	-0.64253	-0.162904	-0.772859	-0.458887	-0.750187	-0.562694	0.208285	-0.256348	-0.142999	-0.490535	-0.568337	-0.659477	-0.285647	-0.343149	-0.77588	-0.295857	0.605717	-0.861702	-1.0437	-0.657676	-0.511354	-0.0861022	0.0384462
A8K7F6;P60842;A8K088;J3KT12;P60842-2;Q59F68;J3QS69;B4DNH2;J3QL43;J3KSZ0	EIF4A1	Eukaryotic initiation factor 4A-I	12.0168	-0.0840812	-0.0604141	0.397801	-0.16839	0.0260526	0.0185543	-0.38678	0.495445	0.290493	-0.037846	-0.510189	0.356747	-0.33747	0.538412	0.0320258	0.172232	0.241086	-0.464234	0.378746	-0.273966	-0.22288	0.000454291	-0.20501	-0.232787	-0.431789	0.0475155	-0.0772616	-0.124163	-0.0860352	-0.407294	-0.0296091	0.114754	-0.145631	-0.202242	-0.199163	-0.319294	-0.416608	-0.633959
A8K7N0;E7EPB3;A0PJ62;B7Z6S8	RPL14		10.7015	-1.69159	0.124623	NaN	-0.665166	-2.28862	-2.35607	-2.07204	-2.35141	-1.93908	-0.535853	0.153848	-1.81592	-2.06631	-1.95762	-0.423535	-2.10494	-1.35949	-1.57913	-2.52913	-2.30433	-2.40195	-1.8076	-1.91483	0.518855	-1.73799	-0.0364133	0.554179	-1.15934	0.0785433	0.990379	-2.03143	-1.60655	-0.737168	-1.37605	-2.9042	-1.2484	-1.73339	-1.57416
A8K7Z3;Q4V328-4;Q4V328;B1B0M1;Q4V328-2	GRIPAP1	GRIP1-associated protein 1	9.29137	NaN	NaN	NaN	NaN	NaN	NaN	NaN	NaN	NaN	NaN	NaN	NaN	0.722325	NaN	NaN	NaN	NaN	NaN	NaN	NaN	NaN	NaN	3.43568	0.876784	-0.352758	1.0405	NaN	NaN	2.41712	NaN	0.535666	NaN	NaN	0.647151	NaN	NaN	NaN	NaN
A8K818;O15446;O15446-2;Q05BI1;A0JLT1	CD3EAP	DNA-directed RNA polymerase I subunit RPA34	9.72769	0.385414	0.0219069	NaN	NaN	1.22492	-1.00628	-0.586782	NaN	NaN	NaN	NaN	NaN	NaN	NaN	NaN	NaN	NaN	NaN	NaN	-0.509341	NaN	-0.928174	NaN	NaN	NaN	NaN	NaN	NaN	NaN	NaN	-0.543001	-0.740971	0.0200043	NaN	0.15645	-0.983897	-1.18815	NaN
A8K878;P55145	MANF	Mesencephalic astrocyte-derived neurotrophic factor	10.6717	-0.373197	-0.632057	-0.495711	-0.310025	-0.809804	0.268192	-0.0836762	-0.20346	-0.0852232	0.358328	-1.25698	-0.557962	-0.599421	-0.31001	-0.833036	-0.465532	-0.143011	-0.710688	-0.80018	-0.903133	-0.264394	-0.489507	-0.961718	0.463441	-0.828372	-0.130999	0.614109	-0.156046	-0.592227	-0.605642	-0.243678	-0.641969	-0.77855	0.0705773	-1.00253	0.492009	-0.676701	-0.752115
A8K885;Q9UNH7;Q9UNH7-2;B4DJS7;Q5QTQ6	SNX6	Sorting nexin-6;Sorting nexin-6, N-terminally processed	10.5103	-0.173473	0.0113915	-0.0588404	0.146358	-0.0270029	-0.279069	-0.470964	-0.0592049	-0.443642	-0.0202166	-0.0914089	-0.681963	-0.262248	-0.363992	0.115259	0.529339	-0.581492	0.0782144	-0.0476736	0.1658	0.0846309	-0.244186	-0.395005	-0.546959	-0.255318	-0.122864	-0.472251	-0.750657	-0.0956289	-0.658177	-0.274504	-0.191824	-0.271197	-0.0330804	0.272034	-0.135206	-0.472598	-0.210648
A8K8B9;P17612-2;P17612;K7ERP6;Q15136	PRKACA;KIN27	cAMP-dependent protein kinase catalytic subunit alpha	9.75199	NaN	NaN	NaN	0.102186	NaN	0.285864	NaN	NaN	NaN	0.293528	NaN	NaN	0.080054	NaN	NaN	0.0893319	NaN	NaN	-0.542208	NaN	NaN	NaN	NaN	NaN	NaN	NaN	NaN	NaN	NaN	NaN	NaN	NaN	NaN	NaN	-0.751035	NaN	NaN	NaN
A8K8F9;Q59EE9;P51178;P51178-2;Q5HYD7;B3KXR5	PLCD1;DKFZp686K101	Phosphoinositide phospholipase C;1-phosphatidylinositol 4,5-bisphosphate phosphodiesterase delta-1	9.06793	NaN	NaN	NaN	NaN	NaN	NaN	NaN	NaN	NaN	NaN	NaN	NaN	NaN	NaN	NaN	NaN	NaN	NaN	NaN	NaN	NaN	NaN	NaN	NaN	1.40069	NaN	NaN	NaN	NaN	NaN	NaN	NaN	NaN	NaN	NaN	3.53574	NaN	NaN
A8K8K1;O00442;O00442-2	RTCA	RNA 3-terminal phosphate cyclase	10.2362	0.581468	-0.0475158	0.380123	0.271886	-0.245739	0.132632	-0.00051051	-0.107648	-0.120899	-0.201451	NaN	0.108161	0.344092	-0.0711712	-0.845709	0.205194	-0.630778	-0.042163	-0.000952147	-0.317802	0.000312701	-0.302992	0.38842	0.313925	-0.338304	0.00231188	0.0210252	0.33067	1.12039	-0.198024	-0.392875	0.0426476	0.401241	-0.121971	-0.0622551	0.455575	0.182681	0.281367
A8K8U1;Q86VP6;Q86VP6-2	CAND1	Cullin-associated NEDD8-dissociated protein 1	11.4901	-0.181871	0.447052	0.251057	0.240843	0.277827	0.571923	0.62899	-0.162418	-0.199456	0.577114	0.300279	0.0905866	0.227652	0.14718	-0.0739915	-0.027989	-0.0274039	0.28381	-0.0824102	0.52553	-0.13733	0.142478	0.478086	0.477071	0.229087	0.481735	0.265088	0.564375	3.948	0.228199	0.101448	0.372711	0.575957	0.293185	0.221308	0.415716	1.27301	0.0857393
A8K905;A6NJZ9;Q8WTT2;F5H677;B4DXL4	NOC3L	Nucleolar complex protein 3 homolog	9.9908	-1.1573	-0.878686	NaN	-0.402504	-1.19264	-0.520983	-0.205896	-0.109804	NaN	-0.527348	-0.325617	-0.537907	1.45922	1.00416	-0.686433	NaN	NaN	-0.0896338	NaN	-0.852496	-1.2476	NaN	-0.193835	0.0195798	-1.12804	-0.72201	1.87361	-1.58183	-0.727267	NaN	NaN	-0.164261	0.48457	-0.3545	-0.775564	NaN	-0.717814	0.528345
A8K923;Q8TF05-2;Q8TF05;B2RCG9;B4DEZ8	PPP4R1	Serine/threonine-protein phosphatase 4 regulatory subunit 1	9.15878	NaN	0.613895	NaN	NaN	NaN	NaN	1.18207	NaN	NaN	0.432766	NaN	1.5931	0.445873	NaN	NaN	NaN	NaN	NaN	NaN	NaN	NaN	NaN	NaN	NaN	0.569094	0.277814	NaN	NaN	NaN	NaN	NaN	NaN	NaN	NaN	NaN	NaN	NaN	NaN
A8K984;O95347;B7ZLZ7;B3KMB1;O95347-2;Q2KQ72;Q05BV1	SMC2	Structural maintenance of chromosomes protein;Structural maintenance of chromosomes protein 2	10.5789	-0.125005	-0.961765	-0.939723	-1.00088	0.234411	-0.10504	0.328858	-0.265666	-0.161757	0.0328058	0.0242093	-0.317382	-0.0945188	0.0484791	-0.497967	-0.289304	0.571299	-0.251156	-0.14647	-0.577891	-0.19702	-0.552063	-0.221218	-0.728732	0.153092	0.113346	-0.274121	0.211015	0.0859916	-0.775786	-0.245032	-0.132202	-0.145207	-0.691074	0.175506	-0.899969	0.497851	-0.165809
A8K9B2;Q9H9P8;C9JVN9;Q9H9P8-2	L2HGDH	L-2-hydroxyglutarate dehydrogenase, mitochondrial	10.0317	-0.186622	-0.458821	-0.742382	-0.822421	0.381179	-0.408921	-0.837758	0.260475	-0.32262	-1.45281	-0.278753	-0.620391	0.62455	NaN	NaN	-0.444835	0.160809	NaN	-0.558633	-0.180062	-0.112698	0.0824198	-0.570421	-0.122755	-0.367465	-0.693831	-0.137044	0.0607932	-0.453649	-0.381166	-0.725901	NaN	-0.212764	-0.0814005	-0.952045	-0.514097	-0.949656	0.346386
A8K9B9;Q9H223	EHD4	EH domain-containing protein 4	10.9737	0.281833	-0.341843	0.653455	0.787478	0.0228794	0.332226	-0.642951	0.9282	0.508972	0.368535	0.336049	0.667682	0.338728	0.53249	0.729629	0.541518	-0.158953	0.238124	0.89039	-0.0783394	0.20278	-0.0176607	-0.0977799	-0.0709154	-0.338039	-0.10556	-0.463419	-0.0892276	-0.000378408	-0.0361011	0.53802	-0.391006	-0.493168	0.0115644	0.465432	0.104466	-0.142597	-0.861295
A8K9D2;Q9H0U6	MRPL18	39S ribosomal protein L18, mitochondrial	9.35782	NaN	NaN	NaN	NaN	NaN	NaN	NaN	-0.23952	NaN	NaN	NaN	NaN	NaN	NaN	NaN	NaN	NaN	NaN	NaN	0.555079	1.67872	-0.826681	NaN	NaN	-0.0903115	NaN	-1.3878	NaN	0.823473	-0.473215	NaN	NaN	NaN	NaN	NaN	NaN	NaN	NaN
A8K9E4;P22894;B4E0I2	MMP8	Neutrophil collagenase	9.00796	NaN	NaN	NaN	NaN	NaN	NaN	NaN	NaN	NaN	NaN	NaN	NaN	NaN	NaN	NaN	NaN	NaN	NaN	NaN	NaN	3.05951	NaN	NaN	NaN	3.63338	NaN	NaN	NaN	NaN	NaN	NaN	NaN	NaN	NaN	NaN	NaN	NaN	NaN
A8K9J6;B4DK26;Q5ZPR3-3;Q5ZPR3-4;Q5ZPR3;A8K6Q6	CD276	CD276 antigen	9.19824	NaN	1.41823	1.3224	NaN	NaN	NaN	NaN	NaN	NaN	NaN	NaN	1.44229	NaN	NaN	NaN	NaN	NaN	NaN	NaN	NaN	NaN	NaN	NaN	NaN	NaN	NaN	NaN	NaN	NaN	NaN	NaN	0.676388	0.7729	NaN	NaN	NaN	NaN	NaN
A8K9K1;Q93084-4;Q93084-2;Q93084-3;Q93084-7;Q93084;Q93084-6;Q93084-5	ATP2A3	Calcium-transporting ATPase;Sarcoplasmic/endoplasmic reticulum calcium ATPase 3	9.44408	NaN	NaN	NaN	NaN	NaN	NaN	NaN	NaN	NaN	NaN	4.16991	NaN	NaN	NaN	NaN	NaN	NaN	NaN	NaN	NaN	NaN	NaN	NaN	NaN	NaN	NaN	2.7152	NaN	NaN	NaN	NaN	NaN	NaN	NaN	NaN	NaN	NaN	NaN
A8K9K8;Q9UNQ2;B4DRY2	DIMT1	Probable dimethyladenosine transferase	9.62719	0.0354757	0.301817	NaN	NaN	1.60705	0.755272	1.07606	NaN	0.635298	-1.15801	NaN	-0.405992	-0.658556	NaN	NaN	NaN	0.211414	-0.179893	-0.82855	0.148434	0.511403	-0.870029	0.269964	0.261542	-0.396131	0.305848	-0.748205	-0.922731	-0.504801	NaN	NaN	-0.200253	NaN	0.0310909	0.370545	-0.203694	-0.626739	-0.27011
A8K9T8;Q9BYT8;B3KU23;E9PCB6;Q9BQD0;Q96K48;H0YAK4	NLN	Neurolysin, mitochondrial	10.3997	-0.654433	-0.622518	-1.34138	-1.09923	-0.406875	-1.0797	-0.656715	-0.571611	-0.0637778	-1.13613	-1.0985	-0.972124	-0.787051	-1.25965	-1.40381	-1.25672	-0.660538	-1.41583	-0.731057	-0.61698	0.0875066	-0.141496	-0.511905	-0.948121	-0.66433	-0.0598752	-1.20817	-0.507707	-0.591055	-0.595925	-0.835765	-0.633176	-1.84237	-0.762465	-0.45967	-0.231338	-0.76529	-0.588969
A8K9T9;A8K8N7;O15067;F5GWT9;B4DJ26	PFAS	Phosphoribosylformylglycinamidine synthase	10.9192	-0.383967	-1.08527	-1.19517	-0.713763	-0.468899	-0.754112	-1.28421	-0.609086	-1.14317	-0.851688	-1.19349	-0.959066	-0.732325	0.0558945	-0.623282	-0.336949	-0.748179	-0.592228	-1.40885	-0.839584	-0.678139	-1.03919	-1.25767	-0.341861	-1.11546	-1.09897	-0.989406	-1.10412	-0.983657	-0.744112	-1.69936	-1.1138	-0.889388	-0.838631	-0.840214	-0.603845	-1.29952	-1.3899
A8K9U9;P36406-3;P36406-2;P36406	TRIM23	E3 ubiquitin-protein ligase TRIM23	9.68405	NaN	NaN	NaN	NaN	NaN	NaN	NaN	NaN	NaN	0.253051	NaN	1.37658	NaN	NaN	NaN	0.545085	0.688915	NaN	0.912412	1.3292	0.883885	0.717584	0.725598	0.973565	0.656535	NaN	0.588162	0.621977	NaN	NaN	0.853298	NaN	NaN	0.976645	NaN	NaN	NaN	NaN
A8K9X0;Q96EC8;B1AV70;Q96EC8-2	YIPF6	Protein YIPF;Protein YIPF6	9.2039	NaN	NaN	NaN	NaN	NaN	NaN	NaN	NaN	NaN	NaN	NaN	NaN	NaN	NaN	NaN	NaN	NaN	NaN	NaN	NaN	NaN	NaN	0.186886	NaN	NaN	0.116614	NaN	0.0190681	NaN	NaN	NaN	NaN	NaN	0.109546	NaN	NaN	NaN	NaN
A8K9X5;Q9UNN5;B1ANM7;Q9UNN5-2;B4DEJ6;B3KT28	FAF1	FAS-associated factor 1	9.79602	0.63161	-0.0588922	-0.198315	0.33268	NaN	-0.637774	-0.288302	1.46705	0.0113408	-0.331375	0.288815	-0.919683	-0.273456	NaN	NaN	NaN	1.07361	NaN	-0.367106	0.179601	1.08262	1.45637	-0.251754	-0.517024	-0.380619	-0.235619	-0.328037	-0.275484	0.343604	0.234055	0.847621	0.494678	0.634297	0.149471	-0.68192	-0.144239	0.271705	-1.32499
A8KA74;P78316;E9PFK5;P78316-2;Q96GC8	NOP14	Nucleolar protein 14	9.9125	0.153575	0.0587585	-0.515227	-0.677029	0.236894	-0.764532	-0.776705	0.342563	0.511218	NaN	NaN	0.170426	-0.535875	-0.0603242	NaN	NaN	-0.323428	NaN	NaN	NaN	0.705171	0.591397	0.151294	-0.683519	-0.285067	-0.22006	-0.234992	-0.310179	-0.0395347	-0.170566	-0.255682	1.10226	1.13384	-0.901417	0.0148859	-0.5233	-0.888413	0.0686022
A8KA82;Q13217	DNAJC3	DnaJ homolog subfamily C member 3	10.2182	0.0671303	-0.209583	-0.661804	-0.205131	0.98081	0.485012	0.00397339	0.567511	0.423604	0.166794	-0.157211	-0.207393	NaN	NaN	NaN	0.117322	-1.31655	NaN	NaN	0.492694	0.148093	0.736909	0.967462	-0.112767	-0.189666	0.1596	-0.236217	1.29324	-0.108491	0.42375	0.00922362	0.0798772	-0.0377508	-0.187581	0.103643	0.194995	0.406911	0.352388
A8KA83;Q9P0L0;Q9P0L0-2	VAPA	Vesicle-associated membrane protein-associated protein A	10.9824	-0.466276	-0.0797991	-0.0373248	-0.598272	-0.526339	-0.775643	-0.854685	-0.449189	-0.602007	-0.638809	-0.548209	0.0282386	-0.0999487	-0.244483	-0.645697	-0.376934	-1.48359	-0.230755	-0.460321	-0.233404	-0.61921	-1.147	-0.0171388	-0.604535	-0.219438	-0.797548	-0.933061	-0.571666	-1.15351	-1.16231	-0.59161	-0.78931	-0.861311	-1.07151	-0.484528	-0.87739	-1.44166	-0.619235
A8KA84;Q9Y6K5	OAS3	2-5-oligoadenylate synthase 3	10.2553	2.58296	1.6627	1.69225	1.66733	1.95528	1.44988	0.500902	1.18661	0.313374	2.94123	1.25473	2.03643	0.825592	1.08568	1.64094	NaN	1.14656	2.27557	2.17047	0.461121	NaN	0.699567	0.98491	1.02702	0.0725745	2.17449	1.31165	1.5743	0.668748	2.58326	2.20569	0.928732	0.971855	1.39167	0.964818	1.74613	-0.441257	-0.394216
A8KAH1;P48651;Q9BSY0;B4DE85;Q9BUQ5	PTDSS1	Phosphatidylserine synthase 1	9.83105	0.345418	NaN	-0.0060466	-0.177024	NaN	-0.395502	NaN	NaN	-0.42975	-0.466314	NaN	NaN	-0.256317	NaN	NaN	-0.514803	NaN	-0.372729	-0.265197	0.677887	0.592571	NaN	0.891134	NaN	NaN	NaN	NaN	0.555163	NaN	NaN	NaN	NaN	NaN	NaN	0.961339	NaN	NaN	2.08643
A8KAH7;Q9BUB1;P13861	PRKAR2A	cAMP-dependent protein kinase type II-alpha regulatory subunit	10.9082	0.18901	-0.408761	-0.667748	0.107157	-0.435489	0.13607	-0.286648	-0.34147	0.0149751	-0.244278	-0.297105	-0.25892	0.150112	0.00814418	-0.054741	0.473562	-0.660431	0.266868	-0.834232	-0.239161	-0.0491933	-0.0508144	0.304041	-0.212026	-0.203502	-0.194295	-0.184107	-0.224538	0.254239	-0.222309	-0.312076	-0.0584419	-0.671527	0.0522948	-0.0273083	0.111109	-0.532337	0.0358736
A8KAK1;Q9NYU2-2;Q9NYU2	UGGT1	UDP-glucose:glycoprotein glucosyltransferase 1	11.0124	0.651397	0.51254	0.0397698	0.554861	0.110019	0.720322	0.352027	-0.138411	0.171431	0.916492	0.334887	0.182155	0.992343	0.545669	0.326154	0.215413	-0.237803	0.512107	0.182891	0.0881349	0.411154	1.051	0.610807	0.738664	0.461137	0.601307	0.909365	1.16611	0.414786	0.167483	0.412099	0.580958	1.05995	0.522337	0.368897	0.560015	0.760646	0.578009
A8KAM9;Q9UNP9-2;Q9UNP9;Q9UNP9-3;E9PEQ6;E9PKY5;B3KSZ1;B4E3F2	PPIE	Peptidyl-prolyl cis-trans isomerase E;Peptidyl-prolyl cis-trans isomerase	10.1711	0.0533946	-0.23217	NaN	-0.326882	-0.674009	-0.135308	-0.501044	0.725557	-0.248679	-0.409581	0.0904164	0.0925746	0.238927	2.87111	0.106131	0.313836	-0.374461	NaN	-0.292224	0.00678686	0.0644493	0.0254554	0.671479	0.566549	-0.362564	-0.377375	-0.440314	0.839648	0.61264	1.2986	0.00823592	-0.616358	0.17585	-0.118891	-0.334106	0.5918	0.32469	-0.415436
A8KAQ6;Q9Y679-2;Q9Y679;B4E3W1;Q9Y679-3;Q68CX8	AUP1;DKFZp686P12272	Ancient ubiquitous protein 1	10.0337	-0.00487925	0.300223	NaN	0.425175	0.365555	0.71416	-0.758047	NaN	0.963299	NaN	1.21165	0.709292	1.17256	NaN	NaN	NaN	NaN	NaN	0.583225	1.12127	0.169631	1.02806	0.744647	0.339871	1.16523	0.497934	0.40016	0.768072	0.39942	0.482189	0.321106	0.097008	NaN	-0.20905	0.350964	0.69291	0.673377	0.951513
A8MTG8;G5E9V7;G5E9V6;B7Z637;Q8IUR7-6;Q8IUR7-3;Q8IUR7-7;Q8IUR7-2;Q8IUR7;C9J8P8;C9JAA7;C9JBY2;Q9NZY0;Q8IUR7-8	ARMC8	Armadillo repeat-containing protein 8	9.00406	NaN	NaN	NaN	NaN	NaN	NaN	NaN	0.996657	NaN	NaN	1.40748	1.74221	NaN	NaN	NaN	NaN	1.49387	NaN	NaN	NaN	NaN	NaN	NaN	NaN	0.853944	NaN	1.14159	NaN	NaN	NaN	NaN	NaN	NaN	NaN	NaN	NaN	NaN	NaN
A8MTY9;B7Z6B1;O14972;A8MY26;B7Z606;O60768	DSCR3	Down syndrome critical region protein 3	8.84487	NaN	NaN	NaN	NaN	NaN	NaN	NaN	NaN	NaN	NaN	NaN	NaN	NaN	NaN	NaN	NaN	NaN	NaN	NaN	NaN	NaN	NaN	NaN	NaN	NaN	0.793957	NaN	NaN	NaN	NaN	NaN	NaN	NaN	NaN	NaN	NaN	NaN	NaN
A8MUA9;A8MU27;P55854;B4DUW4	SUMO3	Small ubiquitin-related modifier 3	10.8457	0.0449488	-0.507134	-0.319858	0.349036	-0.266393	-0.0195722	0.618599	-0.325485	-0.675144	0.06609	0.0727916	-0.368572	0.721256	0.15775	-0.223082	-0.258726	-0.198802	0.410689	-0.454087	0.479324	-0.105777	0.0157077	-0.0431446	-0.35785	0.420804	-0.29083	0.0635766	0.299264	0.278301	0.0851781	-0.328276	0.682043	0.00939984	-0.0914401	-0.0412373	-0.0685992	0.169182	0.274378
A8MUB1;P68366	TUBA4A	Tubulin alpha-4A chain	11.0269	1.26734	0.3533	-0.47239	1.63337	1.5605	0.628585	-0.715454	2.48649	2.94805	1.4202	-0.518649	1.82071	-0.470576	1.41499	1.87087	0.890522	1.64939	0.195464	2.42503	1.01024	0.915062	1.39216	0.908462	-0.330913	-0.555213	0.167624	0.576224	0.425529	-0.411199	0.00632435	0.606039	-0.8332	1.3155	0.578783	0.648421	1.00476	0.345961	-0.571272
A8MUM1;Q53HC9;C9J0U9;D3YTH5;F8WDS8	TSSC1	Protein TSSC1	9.72478	NaN	NaN	NaN	0.186525	NaN	NaN	1.12361	0.189674	1.17795	NaN	NaN	0.952741	1.27279	NaN	0.262789	NaN	NaN	0.997982	NaN	NaN	NaN	NaN	-0.0513026	0.147761	0.599784	NaN	-0.0144981	0.142481	0.459161	-0.202679	-0.248778	0.324571	-0.300994	NaN	NaN	0.221825	NaN	NaN
A8MW61;O43660;O43660-2	PLRG1	Pleiotropic regulator 1	10.2171	0.597077	-0.19647	-0.295707	-0.250188	-0.430845	0.300068	-0.266253	0.15659	-0.472436	-0.243564	-0.140541	-0.169712	-0.212113	-0.461629	-0.244793	0.163789	0.098265	0.00846641	0.335289	-0.056079	-0.45563	0.0888845	-0.183193	-0.335997	-0.240531	-0.412191	-0.550423	-0.0214839	-0.397617	-0.244268	-0.565518	-0.101234	-0.327426	-0.212637	-0.721838	-0.460171	-0.0581105	-0.38463
A8MWD3;O15371;B4DVY1;B4E1K8	EIF3D	Eukaryotic translation initiation factor 3 subunit D	10.8908	-0.345475	-0.185792	-0.0873715	-0.523497	-0.157136	-0.294097	-0.11047	0.098825	-0.101988	-0.395832	-0.603534	0.270109	-0.259488	-0.365183	-0.0288862	-0.289319	-0.313092	-0.466606	0.0482088	-0.278222	-0.474162	-0.209711	-0.124574	-0.318512	-0.194622	0.109257	-0.110625	-0.230841	-0.0119074	-0.142102	0.0709337	-0.0435918	-0.252046	-0.222525	-0.486106	-0.453255	-0.447438	0.124013
A8MXP9;P43243;D6REM6;Q68D11;D6R991	MATR3;DKFZp686K23100	Matrin-3	11.5991	-1.07432	-0.049447	-0.351405	-0.176854	-0.11472	0.363567	0.401843	-0.358794	-0.336852	-0.0800043	0.22125	-0.491728	-0.19706	-0.120673	-0.292204	-0.305601	0.103191	0.268643	-0.508293	-0.1626	-0.577121	-0.0881988	-0.0635174	-0.340175	-0.0117021	0.166991	-0.136043	0.158248	-0.040131	0.151581	-0.226053	0.0267998	0.15097	-0.320773	-0.281245	-0.526022	0.0933627	-0.101524
A8MXV4	NUDT19	Nucleoside diphosphate-linked moiety X motif 19, mitochondrial	9.98543	0.570162	-0.0720136	-0.330727	-0.0499712	0.386267	0.240231	-0.13165	NaN	NaN	0.257841	NaN	NaN	NaN	NaN	NaN	NaN	NaN	NaN	NaN	-0.0530089	0.00887091	NaN	-0.808673	0.423083	0.258841	-0.292072	-1.41386	0.179102	0.54023	0.24814	-0.0208927	NaN	-0.25532	-0.867501	-0.305087	-0.199408	-0.668621	0.390861
A8MYQ9;J3KQW8;Q9BZG1;Q6NXT3;C9JY26;Q9BZG1-4;C9JBG0;B4DNC0;Q9BZG1-2;Q96PJ7;E7ES60	RAB34	Ras-related protein Rab-34	9.95648	NaN	NaN	NaN	0.381837	NaN	0.0490912	0.102928	0.947779	0.34661	-0.606158	-0.276213	-0.922395	0.281772	-0.358734	NaN	NaN	0.402914	0.165761	-0.214374	0.22344	-0.310456	0.0955325	0.324292	0.51379	-0.521855	-0.713185	0.558455	-0.224857	0.374129	NaN	NaN	0.404401	NaN	NaN	-0.317341	0.1742	0.988619	NaN
A8YXX4;P15104;Q9NSP3;Q2TU80	PIG59;GLUL;DKFZp434M0813;PIG43	Glutamine synthetase	9.57732	NaN	NaN	NaN	NaN	NaN	NaN	NaN	NaN	NaN	NaN	NaN	NaN	NaN	NaN	NaN	NaN	NaN	NaN	NaN	NaN	NaN	NaN	NaN	NaN	1.87429	NaN	NaN	NaN	NaN	NaN	3.54937	NaN	NaN	NaN	NaN	NaN	NaN	NaN
A8YXX5;Q9Y374;A4FVA6;Q9NZJ7-2;Q9NZJ7	PIG60;MTCH1	Mitochondrial carrier homolog 1	9.69392	NaN	NaN	0.442634	0.553363	NaN	-0.0123541	NaN	NaN	NaN	0.0288225	NaN	NaN	0.106902	NaN	-0.293394	NaN	-0.11531	0.0261022	-0.618026	0.430432	NaN	-0.415434	0.17568	0.461953	-0.173048	-0.477263	-0.0567058	0.103519	NaN	0.188381	NaN	0.0502186	NaN	0.310307	NaN	-0.0274371	-0.659559	NaN
A9LSU1;Q59F15;P02462-2;P02462	COL4A1	Collagen alpha-1(IV) chain;Arresten	10.3898	2.82805	2.40172	2.78722	3.71752	2.82194	3.87901	3.11122	2.35468	1.68718	2.00081	1.59418	2.76644	2.71227	1.6711	2.35169	3.00943	1.44437	2.66135	2.7621	2.59085	3.89559	2.4711	2.75312	2.66317	2.11085	2.16715	2.82654	2.71	3.01716	NaN	2.21318	3.02845	2.14034	2.83947	2.75829	2.92599	2.68486	2.23672
A9XXE1;Q6FHG5;O76070	SNCG	Gamma-synuclein	8.82831	NaN	NaN	NaN	NaN	NaN	NaN	NaN	NaN	NaN	NaN	NaN	NaN	NaN	NaN	NaN	NaN	NaN	1.6439	NaN	NaN	NaN	NaN	NaN	NaN	NaN	2.32872	NaN	NaN	NaN	NaN	NaN	NaN	NaN	NaN	NaN	NaN	NaN	NaN
A9Z1X7;E9PCT1;B7Z7U0;Q8IYB3-2;Q8IYB3;M0R088	SRRM1	Serine/arginine repetitive matrix protein 1	9.48065	NaN	NaN	NaN	-0.442015	-0.0496307	NaN	NaN	NaN	-1.92364	NaN	NaN	NaN	-0.101381	NaN	NaN	-0.442121	NaN	0.0246192	0.0943718	0.479854	NaN	NaN	NaN	NaN	NaN	NaN	NaN	NaN	NaN	NaN	NaN	-0.961697	NaN	NaN	NaN	1.70261	NaN	-0.0067647
B0AZN7;A8K5N5;P22735;B0AZM8;B4DRV1;B4DWR7	TGM1	Protein-glutamine gamma-glutamyltransferase K	8.84039	NaN	NaN	NaN	NaN	NaN	NaN	NaN	NaN	NaN	2.69218	NaN	NaN	NaN	NaN	NaN	NaN	NaN	NaN	NaN	NaN	NaN	NaN	NaN	NaN	NaN	NaN	NaN	NaN	NaN	NaN	NaN	NaN	NaN	NaN	NaN	NaN	NaN	NaN
B0AZP3			10.0254	2.60402	NaN	NaN	NaN	2.30203	NaN	NaN	NaN	NaN	0.405031	2.5144	2.31564	NaN	NaN	NaN	1.33217	2.85041	NaN	NaN	2.64666	2.28552	2.77869	1.67468	1.31908	1.45042	NaN	2.4712	3.18982	NaN	NaN	1.66111	NaN	3.2095	0.593289	NaN	NaN	NaN	NaN
B0AZQ4;Q9UQE7;Q86VX4	SMC3	Structural maintenance of chromosomes protein;Structural maintenance of chromosomes protein 3	10.8127	0.453986	-0.0575023	-0.282403	0.261704	0.248926	0.413339	0.485661	-0.0398594	-0.26248	0.0471617	0.344434	-0.44338	0.26121	-0.428829	-0.158043	-0.0292558	-0.250104	0.279231	-0.342893	0.102158	0.633957	0.305538	0.202754	-0.0265002	0.435921	0.261475	-0.157866	0.527995	0.00123563	0.416633	0.21994	0.336354	0.0177735	0.101853	0.211444	0.262095	0.614531	0.377935
B0FLL2;O60825-2;O60825;B4DI16;B4DY91;Q68DE0	PFKFB2;DKFZp781D2217	6-phosphofructo-2-kinase/fructose-2,6-bisphosphatase 2;6-phosphofructo-2-kinase;Fructose-2,6-bisphosphatase	9.55323	NaN	NaN	NaN	NaN	NaN	NaN	NaN	NaN	NaN	NaN	NaN	NaN	NaN	0.193932	NaN	NaN	NaN	NaN	NaN	NaN	NaN	NaN	0.947723	NaN	0.27805	NaN	NaN	NaN	1.10967	NaN	NaN	NaN	NaN	0.325476	NaN	NaN	NaN	NaN
B0FTY2;Q8IVD9;A4D2J8	NUDCD3;KIAA1068	NudC domain-containing protein 3	9.67329	NaN	NaN	NaN	NaN	NaN	NaN	NaN	NaN	NaN	NaN	NaN	0.243318	0.336519	NaN	NaN	NaN	NaN	NaN	-0.0206267	NaN	NaN	NaN	NaN	NaN	NaN	NaN	0.26505	-0.0651587	NaN	NaN	NaN	NaN	NaN	NaN	NaN	NaN	NaN	0.417328
B0QYD3;Q9UH17;Q9UH17-3;Q9UH17-2	APOBEC3B	DNA dC->dU-editing enzyme APOBEC-3B	8.7189	NaN	NaN	NaN	NaN	NaN	NaN	NaN	NaN	NaN	2.51202	NaN	NaN	NaN	NaN	NaN	NaN	NaN	NaN	NaN	NaN	NaN	NaN	NaN	NaN	NaN	NaN	NaN	NaN	NaN	NaN	NaN	NaN	NaN	NaN	NaN	NaN	NaN	NaN
B0QYF8;P02144;B2RA67;F2Z2F1;B4DUI1;Q8WVH6	MB	Myoglobin	9.86639	NaN	NaN	NaN	NaN	NaN	NaN	NaN	1.8471	NaN	NaN	NaN	3.66452	NaN	NaN	NaN	NaN	NaN	NaN	NaN	NaN	NaN	NaN	NaN	NaN	NaN	NaN	NaN	NaN	NaN	NaN	NaN	NaN	NaN	NaN	NaN	NaN	NaN	NaN
B0QYK0;Q01844-6;Q01844-3;Q01844;Q01844-5;H7BY36;C9JGE3;Q01844-2	EWSR1	RNA-binding protein EWS	10.6351	0.0334772	-0.427267	-0.468775	0.0470608	-0.658978	0.262579	0.300297	-0.662512	-0.228388	0.179485	0.481955	0.108382	0.112382	0.0382657	-0.331845	-0.232692	-0.254106	0.077016	-0.00887719	0.169392	-0.604375	-0.419931	-0.330115	-0.521402	0.144387	-0.0299924	-0.0910248	-0.325655	0.163709	0.0368247	0.123793	0.108917	0.185721	-0.0100899	-0.150749	-0.549074	-0.119167	0.049768
B0QYW5;F5GYD1;B4DP73;B4DU97;O43808;F8WE74	SLC25A17	Peroxisomal membrane protein PMP34	8.62435	NaN	NaN	NaN	NaN	NaN	NaN	NaN	NaN	NaN	NaN	NaN	NaN	NaN	NaN	NaN	NaN	NaN	NaN	NaN	NaN	NaN	NaN	NaN	NaN	NaN	NaN	NaN	NaN	NaN	NaN	NaN	NaN	NaN	NaN	NaN	NaN	NaN	1.59275
B0S7P4;Q9Y676;B4DFG6	MRPS18B	28S ribosomal protein S18b, mitochondrial	9.27974	NaN	NaN	NaN	NaN	NaN	-0.292428	NaN	-0.00906043	0.0805913	NaN	NaN	NaN	NaN	NaN	NaN	NaN	NaN	NaN	NaN	NaN	NaN	NaN	NaN	NaN	NaN	NaN	-0.290896	NaN	NaN	NaN	NaN	-0.303342	NaN	NaN	-0.312201	NaN	NaN	NaN
B0UX83;P46379-2;P46379;P46379-3;P46379-5;P46379-4;F6S6P2	BAG6	Large proline-rich protein BAG6	10.7286	-0.247138	-0.270518	-0.298575	-0.0754089	0.131814	-0.455929	-0.341219	0.107594	0.513522	-0.43889	-0.0761252	-0.304372	-0.292292	-0.491699	-0.182403	-0.000236481	-0.306989	0.0463013	-0.673023	-0.0709751	-0.259844	0.109147	-0.227757	-0.41293	0.139936	0.0392054	0.587444	0.126075	-0.303871	-0.194817	-0.448985	-0.060879	-0.110508	-0.0371506	-0.475576	0.351626	-0.151325	-0.00703046
B0UXD8;P01903;Q30118;B4DVL4;Q59GE3	HLA-DRA1;HLA-DRA	HLA class II histocompatibility antigen, DR alpha chain	10.2543	2.8396	2.37625	NaN	3.53182	2.84371	3.99055	NaN	NaN	NaN	3.55243	4.38786	NaN	NaN	NaN	3.11166	1.43671	NaN	2.7722	0.941587	NaN	1.82261	NaN	3.00306	3.93282	NaN	3.45969	2.9034	NaN	2.81615	NaN	2.93413	2.03386	NaN	5.05433	3.42237	NaN	NaN	NaN
B0YIW5;P48444;Q6MZV5;B0YIW6;P48444-2	ARCN1;DKFZp686M09245	Coatomer subunit delta	10.9001	0.0975209	-0.162586	0.284965	0.149704	0.0339024	0.0285546	-0.0173924	0.0739663	0.0139548	0.0070389	0.0469436	-0.185148	-0.279152	-0.25251	-0.00211833	0.079913	-0.0415785	-0.290757	-0.282824	-0.157302	-0.058103	0.0931282	0.0946325	0.20326	-0.268887	0.112827	0.10119	0.0502676	0.0136696	0.2602	-0.00185945	0.373105	-0.13145	-0.034751	-0.257843	0.0301907	-0.179873	-0.17105
B0YJ32;Q16787;Q16787-3;Q16787-1;B0YJ33;Q16787-4;Q59HA6;K7EIP4	LAMA3	Laminin subunit alpha-3	10.0716	NaN	2.11785	2.82618	4.00239	NaN	NaN	NaN	2.12368	2.29763	NaN	NaN	5.11644	NaN	3.99295	1.80185	NaN	2.286	4.46431	3.13182	NaN	4.04481	2.99769	0.893277	NaN	NaN	1.42064	NaN	NaN	NaN	NaN	NaN	NaN	NaN	NaN	NaN	NaN	NaN	NaN
B0YJ88;P35241;P35241-5;P35241-4;B7Z2S7;Q6PKD3;Q05CU6	RDX	Radixin	10.8971	-0.772004	-0.88238	-0.612049	-0.752592	-0.509756	-0.279236	-0.791243	-0.626762	-0.0268169	-0.525024	-0.944254	-0.657817	-0.34195	-0.676356	-0.499324	-0.331516	-1.23319	-0.572793	-0.356749	-0.439081	-0.235617	-0.531863	-0.869803	-0.769671	-0.93466	-0.919674	-0.879824	-0.57727	-0.859807	-0.36345	-0.685848	-0.755929	-0.981603	-0.974331	-0.798319	-0.630512	-0.76009	-0.409909
B0ZBD0;Q8WVX7;P39019;M0R2L9;M0QXK4;M0QYF7;M0R140	RPS19	40S ribosomal protein S19	11.4331	-0.00368243	0.14092	-0.15988	-0.14062	-0.0506155	0.0591319	-0.135923	-0.231268	-0.201708	-0.235209	-0.100195	0.107261	0.124029	-0.0629533	-0.00613835	-0.0298255	-0.114284	-0.466318	-0.136607	0.148793	-0.142815	-0.198997	-0.222773	-0.106812	0.00303415	0.0543897	-0.0309617	0.0640678	0.0782072	0.116186	0.106545	0.160138	-0.307384	-0.0150508	-0.0290196	-0.296306	-0.242062	0.0646833
B1AH87;Q13850;P30536;Q8N730	TSPO;PBR	Translocator protein	10.7207	1.09934	0.744276	0.805549	0.626871	0.957959	0.224004	0.0515576	0.321324	0.408914	0.821356	1.6922	0.713304	-1.09644	0.582759	0.918219	0.185894	0.405066	0.855682	0.516756	1.14645	1.15423	0.980535	0.711237	0.649303	0.925548	0.679031	0.38301	0.860396	0.736018	0.737102	0.402484	-0.0633585	1.5353	0.0789083	1.12082	0.238946	0.120363	-0.0414985
B1AJY7;O75832;B1AJY5	PSMD10	26S proteasome non-ATPase regulatory subunit 10	10.3535	-0.0139082	-0.186394	-0.119254	-0.209892	-0.655295	0.834018	-0.14997	-0.230635	0.0312678	-0.0715668	-0.0339988	-0.190678	0.126171	0.0993554	NaN	-0.176961	-0.172669	NaN	0.188456	0.562111	-0.807972	0.0742642	0.491592	-0.79041	-0.0166869	0.253588	0.575404	-1.16731	-0.168369	1.83974	-0.590306	-0.260136	0.696626	-0.236081	0.56781	0.259214	0.271909	-0.00742336
B1AK13;P35914;P35914-3;P35914-2	HMGCL	Hydroxymethylglutaryl-CoA lyase, mitochondrial	9.97987	-0.537699	-1.15799	-0.785982	-0.296131	-0.750006	-0.368968	-0.205384	-0.680901	-0.506805	-0.399131	0.105999	-0.505135	NaN	NaN	NaN	NaN	NaN	0.363804	-0.206643	0.441184	0.247622	-0.286408	0.166342	0.303609	-0.793612	-0.249719	-0.384103	-0.248039	0.0663457	-0.783113	-0.729407	-1.01293	0.185251	-0.871213	-0.168973	0.40587	0.0951772	-0.381139
B1AKK2;O94760;B4DYP1;B4DGT0;O94760-2;B4E3V1	DDAH1	N(G),N(G)-dimethylarginine dimethylaminohydrolase 1	9.9375	0.710189	-0.411201	NaN	0.325431	0.989703	NaN	NaN	-0.104254	-0.568324	NaN	-1.07587	-0.885702	NaN	NaN	-0.238695	NaN	NaN	NaN	-1.32487	-0.417076	-0.414818	-1.72918	-0.163144	-1.36396	-1.83398	-0.897063	-1.36161	-1.14519	NaN	NaN	NaN	NaN	NaN	-0.751549	0.117177	0.842599	-0.153935	NaN
B1ALK7;B7Z6G2;Q14155-1;Q14155-5;Q14155-6;Q14155-2;Q14155-3;Q14155;E7EUY6;Q5W9H1;E9PDQ5	ARHGEF7;KIAA0142	Rho guanine nucleotide exchange factor 7	9.6143	0.237183	-0.600166	0.286559	NaN	NaN	0.0769029	NaN	0.316573	0.362439	NaN	0.35156	0.358787	NaN	NaN	NaN	NaN	NaN	NaN	NaN	NaN	NaN	NaN	NaN	NaN	0.352637	0.702672	0.757013	0.598806	0.343476	1.45664	0.226206	-0.390161	0.526286	0.720325	-0.220206	NaN	NaN	NaN
B1AQP2;Q9UHV9	PFDN2	Prefoldin subunit 2	10.7602	-0.394857	-0.351677	-0.698719	-0.785092	-0.0977456	-0.42095	-0.0850822	-1.05251	-0.585325	-0.766457	-0.341562	-0.625656	-0.51068	-0.475845	-1.14042	-1.01286	-0.431672	-1.18235	-0.570521	-0.929938	-0.594642	-0.756566	-0.425399	-0.106441	-0.315906	-0.422043	-0.606529	-0.462147	-0.329449	-0.685248	-0.239453	-0.125281	-0.473977	-0.192152	-0.655858	-0.0435439	-0.370772	-0.555446
B2CIS9;P31944;A9UFC0	CASP14	Caspase-14;Caspase-14 subunit p17, mature form;Caspase-14 subunit p10, mature form;Caspase-14 subunit p20, intermediate form;Caspase-14 subunit p8, intermediate form	8.57288	NaN	NaN	NaN	NaN	NaN	NaN	NaN	NaN	NaN	NaN	NaN	NaN	NaN	NaN	NaN	NaN	NaN	NaN	NaN	NaN	NaN	NaN	NaN	NaN	2.58535	NaN	NaN	NaN	NaN	NaN	NaN	NaN	NaN	NaN	NaN	NaN	NaN	NaN
B2CML4;Q96AK3;Q6ICH2	APOBEC3DE;APOBEC3D;bK150C2.9	DNA dC->dU-editing enzyme APOBEC-3D	8.86875	NaN	NaN	NaN	NaN	NaN	NaN	NaN	NaN	NaN	NaN	2.91899	NaN	NaN	NaN	NaN	NaN	NaN	NaN	NaN	NaN	NaN	NaN	NaN	NaN	1.4288	NaN	NaN	NaN	NaN	NaN	1.52965	NaN	NaN	NaN	NaN	NaN	NaN	NaN
B2R4C1;P62899;H7C2W9;C9JU56;B7Z4E3;B7Z4C8;P62899-3;P62899-2;B8ZZK4	RPL31	60S ribosomal protein L31	11.2181	0.377215	0.768815	0.384337	0.335552	0.397763	0.428811	0.206219	0.316588	0.296983	0.0246191	0.216701	0.403383	0.359742	0.218615	0.23809	0.0952034	0.182599	-0.114413	0.239933	0.416231	-0.133185	-0.111721	0.2947	0.384707	0.517742	0.569544	0.406897	0.652525	0.587808	0.83704	0.463297	0.650675	0.391888	0.50124	0.485709	0.261642	0.243412	0.486398
B2R4C5;P61626;F8VV32	LYZ	Lysozyme;Lysozyme C	9.8442	3.6291	NaN	2.52308	NaN	NaN	NaN	NaN	NaN	NaN	NaN	NaN	3.23107	NaN	NaN	NaN	NaN	NaN	NaN	NaN	NaN	2.89765	NaN	NaN	NaN	NaN	NaN	3.44684	3.73124	NaN	NaN	NaN	NaN	NaN	NaN	3.25906	NaN	NaN	NaN
B2R4D5;O15145;B4DM63;Q2LE71;F8VR50;C9JZD1	ARPC3	Actin-related protein 2/3 complex subunit 3	10.9262	0.516954	0.359753	0.498398	0.871668	0.21426	0.503393	0.0998287	0.195447	0.565362	0.569458	0.289671	0.439272	0.384479	0.261328	0.805226	1.00361	0.237985	0.665492	0.446973	0.37982	0.897815	0.440206	0.482955	0.587652	0.548061	0.65423	0.443283	-0.237833	0.208981	0.243362	0.0437244	0.171026	0.301791	0.227811	0.479382	0.396496	-0.0133777	-0.0534654
B2R4I8;Q92572	AP3S1	AP-3 complex subunit sigma-1	9.60576	1.95719	NaN	NaN	NaN	NaN	0.335253	NaN	1.07479	-0.016639	NaN	NaN	NaN	NaN	NaN	1.3059	NaN	NaN	NaN	NaN	0.692669	0.575529	0.253586	NaN	0.802109	NaN	NaN	NaN	0.135998	NaN	1.87361	NaN	NaN	NaN	NaN	0.818707	0.711606	0.797639	0.462475
B2R4N3;Q9BZL1	UBL5	Ubiquitin-like protein 5	9.3681	NaN	0.408244	NaN	NaN	NaN	NaN	NaN	NaN	NaN	-0.0476779	0.242652	NaN	0.0895557	NaN	NaN	-0.677711	NaN	0.0578271	-0.16931	NaN	0.0664967	-0.405335	0.00374776	0.136859	-0.701859	-0.700835	-0.465988	-0.102139	-0.30633	NaN	NaN	NaN	NaN	NaN	NaN	-0.507922	0.124016	0.733755
B2R4R0;P62805;Q0VAS5	HIST1H4H;HIST1H4A	Histone H4	12.7337	1.20792	0.661935	0.218764	1.09317	0.438806	1.27912	1.33879	0.428496	-0.337377	0.895935	1.34691	0.164553	0.742632	0.0484244	1.0357	0.809206	0.641039	1.26391	0.122048	1.41914	0.803244	0.497562	0.562799	0.477252	0.942371	0.242936	1.03885	0.837195	0.650955	0.591729	1.0686	0.635062	0.867764	0.840972	0.786458	0.220314	1.18577	1.06768
B2R4R9;P62857	RPS28	40S ribosomal protein S28	11.4523	0.0661544	0.352304	-0.132181	-0.2159	0.27126	-0.0020134	0.0959368	0.336805	0.169117	-0.232247	0.0137241	0.257597	0.262105	0.0762921	0.103737	0.101183	-0.0719582	-0.448185	0.00617703	0.343419	0.0196477	-0.0487405	0.0941141	0.118523	0.228595	0.161792	0.415642	0.470345	0.242583	0.604319	0.23765	0.588368	0.187678	0.224368	0.0122574	-0.173926	0.0249801	0.578271
B2R4S9;P62807;O60814;I6L9F7;U3KQK0;B4DR52;Q99879;Q99877;Q93079;Q5QNW6;P58876;Q5QNW6-2;A8K9J7;Q0D2M2;P57053;Q99880	HIST1H2BI;HIST1H2BC;HIST1H2BK;HIST1H2BM;HIST1H2BN;HIST1H2BH;HIST2H2BF;HIST1H2BD;H2BFS;HIST1H2BL	Histone H2B;Histone H2B type 1-C/E/F/G/I;Histone H2B type 1-K;Histone H2B type 1-M;Histone H2B type 1-N;Histone H2B type 1-H;Histone H2B type 2-F;Histone H2B type 1-D;Histone H2B type F-S;Histone H2B type 1-L	11.885	0.648988	0.569475	0.150292	0.954852	0.271766	1.01356	0.874073	0.311769	-0.661373	0.795579	0.870264	0.00560222	0.661461	-0.26196	0.552716	0.701735	0.511861	1.11654	0.143581	0.983853	0.0679898	0.545313	0.555988	0.472783	0.835657	0.31672	0.94173	0.598495	0.690157	0.510657	1.06602	0.600626	0.816921	0.528488	0.689963	0.0685211	0.901668	0.617573
B2R4W8;P62244;A8K7H3;I3L3P7;I3L246	hCG_1994130;RPS15A	40S ribosomal protein S15a	11.4743	0.284103	0.418432	0.0171301	0.166965	0.321732	0.433929	0.11424	0.257353	0.245282	0.00320966	0.230528	0.375905	0.153717	0.042802	0.152772	0.164794	-0.0125244	-0.207891	0.0725453	0.432212	-0.127683	0.20567	0.0941041	0.120264	0.267691	0.154137	0.160127	0.259649	0.361999	0.730271	0.386781	0.576006	0.163176	0.306289	0.293441	-0.0505435	0.150402	0.265873
B2R514;E7EM64;Q7L5N1	COPS6	COP9 signalosome complex subunit 6	10.1961	0.775886	NaN	NaN	0.25934	0.329957	0.489345	0.503772	0.78595	0.0570073	1.03946	-0.186723	-0.0451111	-0.330696	-0.310884	-0.148088	0.64651	-0.0124006	0.50705	0.759209	0.319664	-0.642587	0.408469	0.00881285	0.190944	-0.210032	-0.0171758	0.106074	0.577306	-0.227263	-0.298208	0.11545	0.282966	0.222328	0.104629	0.25192	0.266937	0.460214	-0.118767
B2R5H0		Protein S100	10.1002	NaN	NaN	NaN	NaN	NaN	NaN	NaN	NaN	NaN	4.64483	NaN	NaN	NaN	NaN	NaN	NaN	NaN	NaN	NaN	NaN	NaN	NaN	NaN	NaN	NaN	NaN	NaN	NaN	NaN	NaN	NaN	NaN	NaN	NaN	NaN	NaN	NaN	-0.211137
B2R5I8;Q13637	RAB32	Ras-related protein Rab-32	9.8427	0.553916	0.167965	0.810505	0.44981	-0.257829	0.71163	0.0964697	NaN	0.26616	NaN	NaN	0.265848	NaN	NaN	NaN	NaN	NaN	0.47305	NaN	0.302368	0.554146	0.832696	0.276745	0.334314	-0.0356048	0.145968	0.46033	0.536336	NaN	-0.668751	-0.133365	-0.25109	0.102094	-0.528489	0.38657	0.839678	-0.424473	0.33179
B2R5J1;H6UMI1;Q6IAW1;O95166	GABARAP	Gamma-aminobutyric acid receptor-associated protein	9.24748	-0.666484	NaN	NaN	NaN	NaN	NaN	NaN	NaN	NaN	NaN	NaN	NaN	NaN	NaN	NaN	NaN	NaN	NaN	NaN	NaN	NaN	NaN	NaN	NaN	NaN	NaN	NaN	NaN	0.38496	NaN	NaN	NaN	NaN	NaN	NaN	NaN	NaN	NaN
B2R5T2;P47895;H0Y2X5;Q7Z3A2;B4DYU3	ALDH1A3;DKFZp686G1675	Aldehyde dehydrogenase family 1 member A3	10.174	-0.969294	-0.599084	-0.670416	-0.721293	-0.964858	-0.665631	-1.0857	-0.493407	-0.282025	-0.947656	-0.713476	0.0076949	NaN	NaN	-0.432532	NaN	-0.962882	NaN	0.169112	-0.415439	-0.362895	-0.63203	-0.181414	-0.70832	-0.54726	-0.580628	-0.980452	0.650204	-0.457057	-0.703799	-1.42133	-1.27477	-1.26425	-1.39745	-0.768561	-0.626673	-0.711811	-0.813154
B2R5U3;Q9H4M9;B4DZH9;B4DMV9;B4DR44;B4DTR4;C9JC03;C9J2Z4	EHD1	EH domain-containing protein 1	10.7932	0.476007	-0.362309	1.09058	0.850115	-0.466823	0.387537	-0.468771	0.355357	0.250173	0.424068	0.0230222	0.408762	0.227832	0.086632	0.527525	0.571566	0.330882	0.384298	1.38969	-0.273298	0.630715	0.116935	-0.104205	-0.0921888	-0.813754	1.43112	-0.318198	-0.226045	-0.164971	-0.313573	-0.0493898	-0.579217	-0.43069	-0.368578	0.264359	0.408518	0.0548599	-0.878001
B2R5U7;Q03701	CEBPZ	CCAAT/enhancer-binding protein zeta	10.4103	0.128837	-0.681931	-0.494889	-0.297518	-0.861404	-0.910603	-0.487231	-0.583708	-0.404747	0.327488	-0.560506	-0.806023	0.425905	-0.847634	-0.184447	NaN	-0.219567	-0.455649	-0.586116	-0.610383	-0.497401	-0.94759	-0.77654	-0.347744	-0.740786	-1.33904	-1.00091	-0.316718	-1.00573	-0.538155	-0.81363	-0.511652	-0.781716	-0.729697	-1.01089	-0.928621	-0.782583	-0.39319
B2R5W6;Q9UPY8;C9JB30;Q9UPY8-2	MAPRE3	Microtubule-associated protein RP/EB family member 3	9.04708	NaN	NaN	NaN	NaN	NaN	NaN	NaN	NaN	NaN	NaN	NaN	NaN	NaN	NaN	NaN	NaN	NaN	NaN	NaN	NaN	NaN	NaN	NaN	NaN	1.28395	1.01891	NaN	NaN	NaN	NaN	NaN	NaN	NaN	NaN	NaN	NaN	NaN	NaN
B2R603;A8K9A4;P07910;G3V576;G3V2Q1;P07910-3;G3V555;G3V575;D3DPI2;B4DQQ2	HNRNPC;hCG_1641229	Heterogeneous nuclear ribonucleoproteins C1/C2	10.5163	0.141507	-0.406215	-0.210699	-0.0247469	-0.402286	-0.5235	-0.252548	-0.533663	-0.889212	NaN	NaN	NaN	NaN	NaN	-0.63385	NaN	-0.174937	-0.557204	-0.0621218	0.0118347	-0.668482	-0.788252	-0.312019	-0.618521	-0.168899	NaN	0.0713176	-0.00963388	NaN	0.0229619	NaN	NaN	NaN	-0.160404	NaN	-0.841407	-0.325041	-0.303309
B2R659;P51659;E7EWE5;B4DDM5;P51659-3;B4DSD0;E7ER27;G5E9S2;B3KSP2;E7ET17;B4DI68;Q59H27	HSD17B4	Peroxisomal multifunctional enzyme type 2;(3R)-hydroxyacyl-CoA dehydrogenase;Enoyl-CoA hydratase 2	11.2227	0.0482387	-0.0442817	-0.528843	0.153359	0.634391	-0.347791	0.422823	-0.746526	-0.216171	0.531786	0.518061	-0.800413	-0.179108	-0.352275	0.279583	-0.506962	0.17088	0.87171	-0.518149	-0.115402	0.24392	-0.184736	1.00062	0.487671	-0.0267768	0.341825	0.313754	0.0180508	0.0761112	0.244023	-0.51819	-0.192962	-0.606449	-0.277385	0.637369	-0.163899	0.0535363	-0.017392
B2R673;E9PB14;O00330;O00330-2;H0YD97	PDHX	Pyruvate dehydrogenase protein X component, mitochondrial	9.59371	NaN	NaN	NaN	-0.965544	NaN	NaN	NaN	-0.0720372	NaN	NaN	NaN	-0.467384	NaN	NaN	NaN	NaN	NaN	NaN	NaN	-0.601887	NaN	NaN	-0.56511	-1.25326	NaN	NaN	-1.94998	-0.612588	1.00706	-0.586979	NaN	0.0813848	NaN	-0.616734	NaN	NaN	-0.445237	-1.17843
B2R6D4;O15305;H3BV55;H3BPH4;B7Z3M6;H3BRM0;B7Z6R0	PMM2	Phosphomannomutase;Phosphomannomutase 2	10.0177	NaN	0.276905	NaN	NaN	0.918469	NaN	0.790834	0.550751	0.481868	NaN	-0.0137826	-0.188021	NaN	NaN	NaN	NaN	0.644375	NaN	NaN	0.409259	0.714806	0.842276	0.578176	0.798387	0.233843	0.419062	0.617724	0.472029	NaN	0.691929	0.712052	NaN	1.19387	NaN	0.88887	0.860383	0.731935	0.823106
B2R6D8;B3KUS7;Q9H3Q1;J3QQS6;J3KRZ9;J3QR93	CDC42EP4	Cdc42 effector protein 4	8.73541	NaN	NaN	NaN	NaN	NaN	NaN	NaN	NaN	NaN	NaN	NaN	NaN	NaN	NaN	NaN	NaN	NaN	1.57686	NaN	NaN	NaN	NaN	NaN	NaN	NaN	2.29669	NaN	NaN	NaN	NaN	NaN	NaN	NaN	NaN	NaN	NaN	NaN	NaN
B2R6E5;Q59ED7;P16435;Q63HL4;A8K3B4;H0Y4R2;F5H468;B4DKM8;E7EVY7;B4DJI8;E7EMD0;B4DDH3;B4E305	POR;DKFZp686G04235	NADPH--cytochrome P450 reductase	10.7466	0.396552	-0.184458	-0.403023	0.18007	0.130103	-0.0236723	-0.600531	0.14561	-0.399226	0.125655	-0.335069	-0.187974	0.0987676	0.136313	-0.145841	-0.0314326	0.122562	-0.394522	0.0648308	-0.122791	-0.206097	0.228094	0.32834	0.646192	0.770114	-0.43792	-0.437801	0.14426	0.336401	0.0471989	0.122313	-0.0138951	0.181892	-0.130431	0.142687	0.744735	-0.0892698	-0.0915857
B2R6F3;B4E241;P84103	SFRS3;SRSF3	Serine/arginine-rich splicing factor 3	11.1802	-0.172398	-0.490722	-0.824146	-0.225004	-0.515905	0.0431868	0.132564	-0.549002	-0.794075	-0.327143	-0.168748	-0.503328	-0.166712	-0.685222	-0.617022	-0.23182	-0.30867	-0.166834	-0.548753	0.244981	-0.294412	0.0754873	-0.222593	-0.235972	0.117555	-0.228239	-0.0583349	0.23923	0.00872673	0.511309	-0.0246543	0.0764125	0.30748	-0.0929095	-0.421381	-0.580596	-0.0387558	0.154732
B2R6F7;F5H0G8;B7Z451;P16050;B7Z466;B7ZA11;B7Z445;D3DTK1	ALOX15	Arachidonate 15-lipoxygenase	9.66377	NaN	NaN	NaN	NaN	NaN	NaN	NaN	NaN	NaN	NaN	NaN	NaN	NaN	NaN	NaN	NaN	NaN	NaN	NaN	NaN	NaN	NaN	2.94261	3.0901	NaN	NaN	NaN	NaN	2.15552	NaN	NaN	NaN	NaN	NaN	NaN	NaN	NaN	2.98567
B2R6F9;Q15208;Q9UPD3	STK38	Serine/threonine-protein kinase 38	9.35641	NaN	NaN	NaN	NaN	NaN	NaN	NaN	0.235093	NaN	NaN	NaN	NaN	NaN	NaN	NaN	NaN	NaN	NaN	NaN	0.29956	NaN	NaN	NaN	NaN	0.175566	-0.430392	-0.0426443	NaN	0.880551	NaN	NaN	NaN	NaN	NaN	NaN	NaN	NaN	NaN
B2R6H7;Q9Y5L0-3;Q9Y5L0;C9J7E5;Q9Y5L0-1;E9PFH4;Q9Y5L0-5;B3KMX1	TNPO3	Transportin-3	10.2909	0.0846265	-0.204138	0.0436207	-0.22857	-0.242938	-0.375799	-0.9108	-0.550519	-0.266807	-0.36609	-0.390337	0.000499547	-0.711847	-1.06963	-0.0852645	-0.624709	-0.180941	-0.546043	-0.830574	-0.346772	0.124653	-0.0521204	-0.252469	0.161791	-0.0817183	-0.340693	-0.124842	0.233638	-0.210926	0.449373	0.205181	0.852517	-0.133546	0.468476	0.208384	-0.354626	-0.00896138	-0.0398914
B2R6J3;Q96EY8;J3KN55;B4DHP4;S4R3P5	MMAB	Cob(I)yrinic acid a,c-diamide adenosyltransferase, mitochondrial	9.18817	NaN	NaN	NaN	NaN	NaN	NaN	NaN	NaN	NaN	NaN	NaN	NaN	NaN	NaN	NaN	NaN	NaN	NaN	NaN	0.43436	NaN	NaN	NaN	NaN	NaN	NaN	NaN	NaN	NaN	NaN	NaN	NaN	NaN	NaN	NaN	NaN	NaN	0.255563
B2R6K1;P22033;T1WHH0	MUT	Methylmalonyl-CoA mutase, mitochondrial	10.1864	1.66959	0.671129	0.52911	1.00943	-0.770026	0.3637	0.0093646	0.738794	0.799119	0.695998	1.05984	0.424649	NaN	NaN	0.470529	NaN	1.35284	-0.519039	NaN	0.807852	0.823781	0.677933	0.775098	0.652235	0.393339	0.501808	1.08656	0.679726	0.651723	1.013	0.726292	-0.328157	NaN	0.593084	0.150201	0.203766	1.42942	0.783713
B2R6K4;P62873;Q1RMY8;F6UT28;B1AKQ8;F6X3N5	GNB1	Guanine nucleotide-binding protein G(I)/G(S)/G(T) subunit beta-1	11.1404	0.728738	0.399447	0.0696847	0.828418	0.12763	0.332785	0.31828	-0.326631	0.265388	0.3293	-0.032078	-0.099305	0.194328	-0.248892	0.332618	0.177096	-0.205899	0.180356	0.353493	-0.0401918	0.504461	0.372141	0.560127	0.223272	0.0580291	-0.196646	0.255489	-0.317247	0.404686	0.0137563	0.0447979	0.0553525	-0.0640266	-0.222369	0.419237	0.156911	0.201699	-0.597705
B2R6S4;P16333;C9JAB9;P16333-2	NCK1	Cytoplasmic protein NCK1	9.63271	NaN	NaN	NaN	NaN	NaN	1.23009	NaN	1.23255	0.391551	1.75399	1.23019	0.791857	0.897826	0.731448	1.14679	NaN	1.17648	NaN	0.169388	1.6878	1.81455	1.66768	1.40484	2.07708	1.62349	1.20634	1.67957	1.29959	1.28432	1.22246	NaN	NaN	NaN	NaN	NaN	0.697276	0.930903	1.48435
B2R6S5;P30085;B4DDL4;Q5T0D2;P30085-2;B4DFW6	CMPK;CMPK1	UMP-CMP kinase	10.6904	0.357864	0.125491	-0.178229	0.278418	0.417868	-0.550456	-0.209839	-0.359856	0.0392798	-0.341029	0.433551	0.0586936	-0.170108	0.3144	0.282343	-0.0686554	-0.116739	0.259522	-0.115822	-0.0611675	0.76657	0.107894	0.59265	0.230329	-0.606005	0.41757	0.020314	-0.03098	0.151943	-0.736789	-0.326325	-0.225633	0.418865	-0.152631	-0.31304	-0.111843	-0.026605	0.356686
B2R6S9;P30533;A8K8F6	LRPAP1	Alpha-2-macroglobulin receptor-associated protein	9.74159	NaN	NaN	NaN	NaN	1.17194	NaN	1.29189	1.57691	NaN	NaN	0.304576	0.37516	0.514841	1.10588	NaN	NaN	NaN	NaN	NaN	NaN	NaN	1.07295	0.978346	0.603845	NaN	0.82718	0.813124	-0.0462816	0.0592845	0.144536	0.510416	1.63941	0.634516	0.56671	1.30741	0.747173	NaN	NaN
B2R6U8;O43809;H3BND3	NUDT21	Cleavage and polyadenylation specificity factor subunit 5	11.2348	0.619202	0.0150766	-0.0786682	0.293098	-0.167373	0.0874971	0.374583	-0.285703	-0.423953	0.0549852	0.12424	-0.16375	0.0312874	-0.214695	-0.141509	-0.357665	-0.174414	0.131232	-0.349861	0.142137	-0.277313	-0.0809735	-0.058656	0.222754	0.0299306	-0.173639	-0.176194	-0.145641	0.0740682	0.0857272	-0.000375137	0.302687	-0.190035	0.0889153	-0.430342	-0.458132	0.445734	-0.0189569
B2R6X2;E9PCV0;B4E1F6;P08236-2;P08236;B4DTH9	GUSB	Beta-glucuronidase	8.87183	NaN	NaN	NaN	NaN	NaN	NaN	NaN	NaN	NaN	NaN	NaN	NaN	1.06437	NaN	NaN	NaN	NaN	NaN	NaN	NaN	NaN	NaN	NaN	NaN	NaN	NaN	NaN	NaN	NaN	NaN	NaN	NaN	NaN	NaN	NaN	0.2659	NaN	NaN
B2R6X6;P30405	PPIF	Peptidyl-prolyl cis-trans isomerase;Peptidyl-prolyl cis-trans isomerase F, mitochondrial	9.83518	-1.05364	-1.62739	-0.953239	-1.58525	-1.21636	NaN	NaN	-1.49365	-1.02984	NaN	NaN	NaN	-1.39357	NaN	-2.31278	0.262689	-0.140255	-1.32593	-0.346531	-0.119669	-0.85989	-1.3961	NaN	-0.337277	-0.824015	-1.03187	-0.900307	-0.895606	-0.96265	0.0193109	0.28844	-1.10017	-0.858329	-0.998171	-0.475558	-1.8563	NaN	NaN
B2R704;B7ZB64;Q14244-2;Q14244-6;Q14244-4;Q14244;Q14244-7;B7Z3Y3;B7Z3E1;Q14244-5;Q14244-3	MAP7	Ensconsin	8.85139	NaN	NaN	1.69787	NaN	1.55097	NaN	NaN	NaN	NaN	NaN	NaN	NaN	NaN	NaN	NaN	NaN	NaN	NaN	NaN	NaN	NaN	NaN	1.24609	NaN	NaN	NaN	NaN	NaN	NaN	NaN	NaN	NaN	1.70181	NaN	NaN	NaN	NaN	NaN
B2R713;Q7Z2T5;B4DXX1	TRMT1L	TRMT1-like protein	9.17167	NaN	NaN	NaN	NaN	NaN	NaN	NaN	NaN	NaN	NaN	NaN	NaN	NaN	NaN	NaN	NaN	NaN	NaN	NaN	-0.137241	NaN	NaN	NaN	NaN	NaN	NaN	NaN	NaN	NaN	NaN	NaN	0.565012	NaN	NaN	-1.95382	NaN	NaN	NaN
B2R728;P30825	SLC7A1	High affinity cationic amino acid transporter 1	10.1233	-1.25806	-1.81395	-1.69628	-0.884064	-0.317651	NaN	-2.08788	-0.523347	0.286045	NaN	NaN	-0.200755	-0.580764	NaN	-0.377735	NaN	-0.572268	0.197997	NaN	-1.1091	-1.93184	-0.730662	-1.36317	0.680409	-0.973386	-0.343257	-0.545545	-0.923111	-0.307185	-2.27957	-1.75622	-0.775479	-1.53738	-1.90762	-1.13238	-0.885952	-1.89634	-1.06343
B2R739;Q9P015;E5RHF4	MRPL15	39S ribosomal protein L15, mitochondrial	9.08059	NaN	NaN	NaN	NaN	NaN	0.323751	NaN	NaN	NaN	NaN	NaN	NaN	NaN	NaN	NaN	NaN	NaN	NaN	NaN	NaN	NaN	NaN	NaN	NaN	NaN	NaN	NaN	NaN	NaN	NaN	-0.0497701	NaN	NaN	NaN	NaN	NaN	NaN	NaN
B2R769;Q6P179;Q6P179-3;D6RGW0	ERAP2	Endoplasmic reticulum aminopeptidase 2	10.049	1.04782	-0.049389	NaN	0.96698	1.22867	0.84578	-0.275049	-1.40605	-0.367881	1.14191	1.00403	-0.35568	NaN	NaN	NaN	0.36631	-0.98936	NaN	0.419378	-0.12416	NaN	0.731023	0.328523	0.32213	-0.253975	NaN	-0.355556	-0.158113	-0.856069	0.166262	NaN	-0.210751	0.0322636	0.115202	-1.67929	-0.105678	0.325347	-1.07288
B2R774;P49257	LMAN1	Protein ERGIC-53	11.1733	-0.135104	0.66832	0.286991	-0.062148	0.0912986	1.39593	0.688785	-0.187297	0.105023	0.48658	0.984153	-0.657789	0.21759	0.609173	0.150758	0.189709	-0.251506	1.17612	-0.853131	0.356349	0.0673341	0.0515308	0.42434	1.06236	0.154102	1.0856	0.481904	0.534387	0.355927	0.50519	0.25223	-0.037115	-0.00385332	0.902298	0.673377	0.927745	0.82558	-0.635718
B2R776;Q13303-2;Q5TG80;B0AZM0;Q6FG44;Q6FG22;Q13303-4;Q13303;A8K1X9;B2R615;Q2YD85;Q13303-3;Q5TG81	KCNAB2	Voltage-gated potassium channel subunit beta-2	9.33658	NaN	NaN	NaN	NaN	NaN	NaN	NaN	NaN	NaN	NaN	NaN	NaN	NaN	NaN	NaN	NaN	NaN	NaN	NaN	NaN	NaN	NaN	NaN	NaN	NaN	NaN	NaN	NaN	NaN	NaN	NaN	-0.169027	NaN	NaN	NaN	NaN	NaN	NaN
B2R780;Q9UKU9;B4DTH4	ANGPTL2	Angiopoietin-related protein 2	8.64454	NaN	2.26209	NaN	NaN	NaN	NaN	NaN	NaN	NaN	NaN	NaN	NaN	NaN	NaN	NaN	NaN	NaN	NaN	NaN	NaN	NaN	2.38151	NaN	NaN	NaN	NaN	NaN	NaN	NaN	NaN	NaN	NaN	NaN	NaN	NaN	2.32099	NaN	NaN
B2R791;O43395;E7EVD1;B4DLS8;Q53GV6;B4DM28	PRPF3	U4/U6 small nuclear ribonucleoprotein Prp3	10.2881	-0.991563	-0.457857	NaN	-0.14138	-0.15296	0.0506193	0.280405	0.0356722	-0.432897	-0.258718	-0.355023	-0.268205	-0.284586	-0.361319	-0.326517	-0.338728	-0.0353362	-0.184794	-0.215846	0.138899	-0.767146	-0.440899	-0.189376	-0.211256	0.366361	0.0306904	-0.245521	-0.176937	0.274355	0.0574735	-0.275027	-0.0296056	-0.600148	-0.27007	-0.105398	-0.269917	-0.409396	0.0990951
B2R7C2;O43264;A1A528;B4E1J7	ZW10	Centromere/kinetochore protein zw10 homolog	10.51	0.10313	-0.760137	-1.04375	-0.458671	-0.678516	0.00183421	-0.271594	-0.0981361	-0.307453	-0.208148	-0.078807	-0.521294	0.151474	-0.580016	-0.288501	-0.0226425	-0.287731	-0.605301	-0.979418	-0.279655	-0.0335461	0.239245	-0.331428	-0.233299	-0.164088	-0.0499471	-0.249676	-0.166889	-0.522622	-0.301973	-0.486431	-0.147021	-0.110082	-0.344763	-0.523982	-0.298317	-0.0823333	-0.0491099
B2R7C5;P25205;Q53HJ4;B4DWW4;J3KQ69;Q8NHX6;B4DUQ9;B4DS46	MCM3;HCC5	DNA helicase;DNA replication licensing factor MCM3	11.2896	-0.159681	-0.25403	-0.797965	-0.958783	-0.292052	0.270337	0.288912	-0.171086	-0.906005	0.691744	0.462398	-0.364614	-0.287754	-0.515035	-1.05973	-1.16105	-0.441215	0.518184	-0.695211	-0.44208	-0.229426	-0.0673032	-0.907692	-0.484131	-0.511828	-0.263619	0.0949743	0.174945	-0.106853	-0.330907	0.295735	-0.254891	-0.210012	-0.324985	-0.621976	-0.737263	0.749379	0.487055
B2R7E8;P15927;P15927-2;P15927-3;Q5TEJ7;B4DQD9	RPA2	Replication protein A 32 kDa subunit	10.3574	-0.174845	-0.0487896	-0.850752	0.0223463	0.393072	0.183523	0.153231	-0.449956	0.0484227	0.546355	0.744205	-0.197769	0.720844	-0.712288	-0.00690831	-0.344003	-0.305091	0.416649	0.318301	0.248439	-0.0786554	-0.840861	0.248704	-0.229767	-0.0311607	0.205894	0.606364	-0.257724	0.251496	-0.337901	-0.131109	0.281406	0.306602	0.436817	-0.557788	-1.1563	0.0634022	0.160779
B2R7F8;P00747;B4DPH4;Q68DS2	PLG;DKFZp779M0222	Plasminogen;Plasmin heavy chain A;Activation peptide;Angiostatin;Plasmin heavy chain A, short form;Plasmin light chain B	10.4444	3.61284	NaN	2.43878	1.42624	NaN	1.87206	2.1899	NaN	0.398344	2.71894	1.94393	1.1316	NaN	1.42702	0.933996	2.16081	1.53696	1.91134	1.56021	NaN	2.81828	2.76722	NaN	1.82641	NaN	0.968781	NaN	4.08481	NaN	1.96914	NaN	1.88587	2.50456	0.963222	2.28419	2.37791	1.55352	1.74666
B2R7G4;P32780;B4DSG6;B3KXE0	GTF2H1	General transcription factor IIH subunit 1	9.4936	NaN	NaN	NaN	NaN	NaN	NaN	NaN	NaN	NaN	NaN	NaN	NaN	NaN	NaN	NaN	NaN	NaN	NaN	NaN	2.0948	NaN	NaN	2.54962	0.978652	1.22446	2.36822	NaN	1.231	1.28473	NaN	0.543972	NaN	NaN	0.0291611	NaN	NaN	NaN	NaN
B2R7G6;B4DDY8;P49590;C9JV49;B4DDN8;E9PG66;B4DQ67;B4DSY5;C9JHI8	HARS2	Probable histidine--tRNA ligase, mitochondrial	8.94626	NaN	NaN	NaN	NaN	NaN	NaN	NaN	NaN	NaN	NaN	NaN	NaN	NaN	NaN	NaN	NaN	NaN	NaN	NaN	NaN	NaN	NaN	NaN	NaN	-1.71004	NaN	NaN	NaN	NaN	NaN	NaN	NaN	NaN	NaN	NaN	NaN	NaN	NaN
B2R7M1;F5GYQ1;P61421;R4GN72;J3QL14;B7Z788	ATP6V0D1	V-type proton ATPase subunit d 1	9.86596	NaN	0.0632767	-0.0389929	NaN	NaN	NaN	NaN	-0.0804735	0.589833	0.0090766	-0.0252936	0.285085	NaN	0.295571	NaN	NaN	NaN	0.782471	NaN	0.410226	0.363902	0.33982	NaN	NaN	0.450952	-0.00129789	NaN	NaN	0.547842	-0.185269	0.558704	0.492809	-0.334671	-0.354565	NaN	NaN	0.568024	NaN
B2R7M3;Q13155;F8W950;A8MU58	AIMP2	Aminoacyl tRNA synthase complex-interacting multifunctional protein 2	10.7855	-0.71442	-0.381745	-1.08887	-0.726554	-0.562947	-0.836774	-0.28316	-0.828708	-0.693362	-0.384266	-0.403207	-0.922226	-0.546222	-0.926847	-0.515016	-0.506023	-0.48542	-0.419194	-0.490969	-0.433137	-0.385928	-0.57241	-0.675165	-0.900415	-0.38934	-0.230765	-0.432673	-0.232629	-0.608079	-1.00514	-0.524252	-0.886709	-0.862235	-0.967123	-0.781048	-0.601989	-1.10728	-0.407347
B2R7R5;O60256;B4E329;O60256-3;O60256-2;E7EPA1;C9JDU5;C9JJS3;C9K0K7;I3L0S1	PRPSAP2	Phosphoribosyl pyrophosphate synthase-associated protein 2	10.4203	0.571267	0.0228187	-0.428142	0.70928	0.218499	0.341647	-0.00923213	0.0781632	-0.290472	0.155017	-0.52195	-0.272166	0.657149	-0.531014	-0.0759184	0.3698	-0.148089	-0.201634	0.0562897	0.512259	-0.198622	-0.00801783	-0.261964	0.0607882	0.0192097	-0.282015	0.00247874	0.0989233	0.849144	0.084258	0.225953	0.224383	0.370104	0.530846	0.0130316	-0.400794	0.461842	1.00858
B2R7T8;P47756-2;B1AK87;B1AK88;B4DWA6;P47756;B1AK85;F6USW4	CAPZB	F-actin-capping protein subunit beta	11.1739	-0.0202702	0.207537	0.335287	0.694489	0.102225	-0.0276846	-0.07192	-0.0419292	0.533521	0.177944	0.633678	0.468463	-0.267092	-0.0672012	0.433682	0.190043	0.0905483	0.57208	0.128441	0.0402492	0.589331	-0.0495492	0.314652	0.057152	-0.0595818	0.245254	0.349634	-0.0600543	0.206614	-0.325678	0.361634	-0.23195	0.0302725	0.261931	0.446553	0.0753029	-0.427998	-0.458542
B2R7U5;Q96BM9	ARL8A	ADP-ribosylation factor-like protein 8A	10.0228	1.09859	0.833481	1.21499	NaN	0.474367	NaN	0.238702	0.810536	0.458183	1.35438	0.599506	1.2834	NaN	1.09125	NaN	NaN	0.606803	1.02782	NaN	1.35237	0.818504	0.693341	0.850834	1.07395	0.255822	0.347754	0.599179	1.02921	0.722174	0.38368	1.23363	NaN	0.870545	0.633485	1.06178	0.408282	0.322004	0.457593
B2R7W0;P13995;Q7Z650;B4DY35;B9A062;B8ZZU9	MTHFD2	Bifunctional methylenetetrahydrofolate dehydrogenase/cyclohydrolase, mitochondrial;NAD-dependent methylenetetrahydrofolate dehydrogenase;Methenyltetrahydrofolate cyclohydrolase	10.4916	0.752948	-0.543524	-1.81814	-0.672018	-0.963592	-1.61991	-1.6277	-1.28452	-1.45219	-1.5457	-1.53048	-0.897245	-0.303208	-0.794095	-0.453965	-0.768248	-0.534183	-0.719875	0.34172	-0.914981	-1.41394	-0.770645	-1.14891	-1.25906	-1.05077	-1.15309	-0.779252	-1.60397	0.348137	-1.2723	-0.968539	-1.43183	-0.816761	-0.722194	-1.03468	-0.880798	-1.54255	-1.67199
B2R7W3;O75934;Q53HE3	BCAS2	Pre-mRNA-splicing factor SPF27	10.2792	-0.648835	-0.193781	-0.792883	-0.909122	-0.551198	-0.121137	-0.148609	0.0522569	-0.805151	-0.301354	-0.117647	-1.78587	0.182753	-0.384622	NaN	NaN	-0.852414	0.0929709	-0.279768	0.432219	0.183915	-0.142724	-0.296609	-0.571049	0.174248	-0.277314	-0.0223616	-0.595872	-0.332835	-0.731182	-0.578694	-0.258658	0.0209282	-0.186457	-0.458486	-0.280125	0.0933676	-0.169464
B2R7Z6;Q8TDL5	BPIFB1	BPI fold-containing family B member 1	9.3066	NaN	NaN	NaN	NaN	NaN	NaN	NaN	NaN	NaN	NaN	NaN	NaN	NaN	NaN	3.65963	NaN	NaN	NaN	NaN	NaN	NaN	NaN	NaN	NaN	NaN	NaN	NaN	NaN	NaN	NaN	0.959385	NaN	NaN	NaN	NaN	NaN	NaN	NaN
B2R802;P09012;M0R268;M0QZG7;M0R221;M0R2B8	SNRPA	U1 small nuclear ribonucleoprotein A	10.6487	-0.0534896	-0.404808	-0.451161	-0.485279	-0.399258	-0.29512	0.47868	-0.310283	-0.477043	-0.286707	-0.12232	0.0155154	0.0649144	-0.291073	-0.631723	-0.331861	-0.215453	-0.437867	-0.698396	0.212011	-0.714577	-0.227817	-0.171457	-0.164967	0.0313437	-0.295376	0.0970919	0.0367553	-0.0658456	0.0170585	-0.202877	0.114639	0.186734	-0.243049	-0.423874	-0.52466	0.00360343	0.132772
B2R823;Q9NRX1	PNO1	RNA-binding protein PNO1	10.3049	0.910677	-0.144754	NaN	NaN	-0.121413	-0.63812	0.394704	-0.0318186	0.862467	-0.37029	0.0728242	-0.316494	0.978474	NaN	0.860714	NaN	0.989737	1.22405	0.149153	1.76074	NaN	1.25185	0.46033	0.961217	1.42752	0.886691	1.12338	1.1455	0.929615	0.136365	-0.0974153	0.214464	-0.298889	-0.521438	-0.98192	-0.20201	0.922903	0.425608
B2R853			9.19631	NaN	NaN	NaN	NaN	5.0075	NaN	NaN	NaN	NaN	NaN	NaN	NaN	NaN	NaN	NaN	NaN	NaN	NaN	5.17605	NaN	NaN	NaN	NaN	NaN	NaN	NaN	NaN	NaN	NaN	NaN	NaN	NaN	NaN	NaN	NaN	NaN	NaN	NaN
B2R856;O15254;O15254-2	ACOX3	Acyl-coenzyme A oxidase;Peroxisomal acyl-coenzyme A oxidase 3	8.81669	NaN	NaN	NaN	NaN	NaN	NaN	NaN	NaN	NaN	NaN	NaN	NaN	NaN	NaN	NaN	NaN	NaN	NaN	NaN	NaN	NaN	NaN	1.09182	NaN	NaN	1.23385	NaN	NaN	NaN	NaN	NaN	NaN	NaN	NaN	NaN	NaN	NaN	NaN
B2R892;P06732;B4DNF8	CKM	Creatine kinase M-type;Creatine kinase M-type, N-terminally processed	9.235	NaN	NaN	NaN	NaN	NaN	NaN	NaN	3.07327	NaN	NaN	NaN	4.4571	NaN	NaN	NaN	NaN	NaN	NaN	NaN	NaN	NaN	NaN	NaN	NaN	NaN	NaN	NaN	NaN	NaN	NaN	NaN	NaN	NaN	NaN	NaN	NaN	NaN	NaN
B2R8A2;Q9BVK6	TMED9	Transmembrane emp24 domain-containing protein 9	10.801	0.429561	0.598955	0.924647	0.635332	0.540417	0.911598	0.0544317	0.0315331	0.341092	0.535549	0.311805	-0.107484	0.656329	0.24296	0.446522	0.737788	0.62519	0.545516	0.313604	-0.0146525	1.07628	0.724047	0.713044	0.740064	0.305164	0.409997	1.0019	0.504714	0.693201	0.717492	0.428405	0.657223	0.0765894	0.661333	0.757381	1.11682	0.517702	0.553538
B2R8E4;P35813;P35813-3;B5BUD5;P35813-2;E9PKB5	PPM1A	Protein phosphatase 1A	9.48183	-0.0255958	0.155647	NaN	NaN	NaN	NaN	NaN	NaN	NaN	NaN	NaN	NaN	NaN	NaN	NaN	NaN	NaN	NaN	NaN	NaN	NaN	NaN	NaN	NaN	NaN	NaN	NaN	NaN	NaN	0.598916	NaN	0.0115159	NaN	0.717027	NaN	NaN	NaN	NaN
B2R8G6;Q14318-2;J3KQ73;Q14318;B7Z6M0;M0R2K9	FKBP8	Peptidyl-prolyl cis-trans isomerase FKBP8;Peptidyl-prolyl cis-trans isomerase	10.508	-0.0164457	-0.658823	-0.63261	-0.677446	-0.64403	-0.551443	-0.518524	-0.50362	-0.190884	-0.658731	-0.579716	-0.0172522	-0.633757	-0.246127	-0.428093	-0.098689	-0.105234	-0.897173	NaN	-0.598634	-0.868551	-0.859073	-1.00087	-0.479881	-0.751077	-0.783371	-0.626656	-0.230248	-0.180779	-0.139558	-0.40943	0.0717036	-0.488443	-0.203717	-0.529118	-0.816041	-0.932065	-0.11291
B2R8I2;P04196	HRG	Histidine-rich glycoprotein	9.7717	NaN	2.40289	NaN	NaN	3.56194	3.29336	3.20889	3.40812	3.30666	NaN	3.75584	3.80277	NaN	5.2533	NaN	2.88385	4.18792	3.89991	1.26271	3.42433	3.78799	3.43065	NaN	NaN	NaN	2.9143	NaN	NaN	NaN	NaN	NaN	NaN	1.46435	NaN	3.6105	3.19683	3.99031	NaN
B2R8R5;Q13263;Q13263-2	TRIM28	Transcription intermediary factor 1-beta	11.4116	-0.477025	-0.162344	-0.970939	-0.067771	-0.786655	0.0591443	0.470765	-0.823769	-0.64744	0.116867	-0.118855	-0.609726	-0.110371	-0.31178	-0.627524	-0.729516	-0.143706	0.534384	-0.901584	0.485713	-0.500042	-0.511868	-0.206932	-0.43912	0.219922	0.00374392	0.435622	0.0600818	0.420733	-0.135603	0.355433	-0.0100614	-0.0481437	-0.651288	-0.0140297	-0.930782	-0.654167	-0.154531
B2R928;Q9Y4K4;D3DSB5;B3KWC4	MAP4K5	Mitogen-activated protein kinase kinase kinase kinase;Mitogen-activated protein kinase kinase kinase kinase 5	9.46826	NaN	NaN	NaN	1.00567	NaN	NaN	0.10262	NaN	0.836913	NaN	-0.0067647	NaN	NaN	NaN	NaN	NaN	NaN	NaN	-0.0697021	0.463094	NaN	-0.201132	NaN	NaN	NaN	-0.153805	-0.249333	-0.0494913	0.0756264	NaN	NaN	NaN	NaN	NaN	0.0253826	NaN	-0.542633	-0.388817
B2R932;P14209;P14209-3	CD99	CD99 antigen	9.782	NaN	-0.270708	-0.225768	NaN	NaN	-0.707525	NaN	NaN	NaN	NaN	0.221724	NaN	NaN	NaN	NaN	NaN	-1.21257	0.0994245	NaN	-0.0651587	0.497873	NaN	-0.610606	2.09838	-1.48646	NaN	NaN	-0.502127	NaN	-0.316918	NaN	-0.783582	-0.56988	-0.144568	NaN	NaN	-0.145091	NaN
B2R941;P15088	CPA3	Mast cell carboxypeptidase A	8.60585	NaN	NaN	NaN	2.39367	NaN	NaN	NaN	NaN	NaN	NaN	NaN	NaN	NaN	NaN	NaN	NaN	NaN	NaN	NaN	NaN	NaN	NaN	NaN	NaN	NaN	NaN	NaN	NaN	NaN	NaN	NaN	NaN	NaN	NaN	NaN	NaN	NaN	NaN
B2R960;O43396;Q59G46;K7ER96;G3V1K0	TXNL1	Thioredoxin-like protein 1	10.6783	-0.182904	0.515715	0.521415	0.246482	0.25895	0.954713	1.14409	-0.75675	-0.263077	1.15304	1.1568	-0.212675	0.207682	0.734506	0.134207	0.53513	0.640501	1.38979	-0.207916	0.933903	0.291557	0.8555	1.22264	1.30795	1.12329	1.08319	0.259638	1.78226	0.503671	0.47838	1.41015	0.559113	0.791274	1.20458	1.73177	0.104476	0.992891	-0.0534386
B2R9K5;Q96EU6-2;Q96EU6;C9J4X5;B2RA15;Q9H160-2;Q9H160	RRP36;ING2	Ribosomal RNA processing protein 36 homolog;Inhibitor of growth protein;Inhibitor of growth protein 2	9.26307	NaN	NaN	NaN	NaN	NaN	0.193783	NaN	NaN	-0.145091	NaN	NaN	NaN	NaN	NaN	NaN	NaN	NaN	NaN	NaN	NaN	NaN	0.747173	NaN	NaN	NaN	NaN	NaN	NaN	NaN	NaN	NaN	0.576067	NaN	NaN	NaN	NaN	NaN	-0.295605
B2R9K8;P40227;B4DPJ8;P40227-2;A1JUI8	CCT6A	T-complex protein 1 subunit zeta	11.7913	-0.75294	-0.764419	0.228845	-0.768962	-0.673225	-0.78077	-0.224226	-0.312767	-0.465545	-0.693265	-0.872091	-0.509478	-0.603099	-0.681472	-0.948444	-0.699207	-0.801301	-0.85577	-0.930992	-0.77976	-0.688503	-0.498121	-0.442749	-0.985588	-0.525133	-1.04515	-0.71386	-0.506086	-0.69817	-0.50438	-0.862677	-0.416171	-1.11352	-1.04878	-0.83599	-0.733477	-0.22504	-0.0649301
B2R9X3;O60547-2;O60547	GMDS	GDP-mannose 4,6 dehydratase	9.54486	NaN	NaN	NaN	NaN	NaN	NaN	NaN	0.0699061	NaN	NaN	NaN	-0.0680517	NaN	-0.127501	NaN	NaN	-0.298306	NaN	NaN	NaN	NaN	NaN	NaN	NaN	NaN	NaN	NaN	0.795484	NaN	NaN	NaN	NaN	0.85022	NaN	NaN	NaN	0.693085	NaN
B2RA03;P05783;F8VZY9	KRT18	Keratin, type I cytoskeletal 18	12.2584	-1.81475	-1.88314	-1.1879	-2.32839	-1.81134	-1.91679	-2.25698	-2.43546	-2.21053	-1.9581	-2.1877	-2.24469	0.14886	-2.21839	-1.94886	-2.43986	-2.61447	-2.08287	-2.39359	-1.64813	-2.00235	-1.78669	-1.96275	-1.48596	-1.81059	-2.06273	-2.30795	-1.63534	-2.01432	-1.29457	-1.53858	-2.09844	-2.1255	-1.80505	-1.43619	1.03809	-1.60875	-1.02416
B2RA50;Q9Y5R8;I3L1R8;I3L3V5;I3L3S0	TRAPPC1	Trafficking protein particle complex subunit 1	8.47079	NaN	NaN	NaN	NaN	NaN	NaN	NaN	NaN	NaN	0.51414	NaN	NaN	NaN	NaN	NaN	NaN	NaN	NaN	NaN	NaN	NaN	NaN	NaN	NaN	NaN	NaN	NaN	NaN	NaN	NaN	NaN	NaN	NaN	NaN	NaN	NaN	NaN	NaN
B2RA56;Q969V3-2;Q969V3	NCLN	Nicalin	10.6422	-0.177864	-0.13629	-0.278434	-0.238998	-0.142773	-0.0204357	-0.491354	-0.135793	-0.294012	-0.135414	-0.229008	-0.303352	-0.237155	0.311318	-0.181616	0.0585031	-0.194999	-0.146178	0.176612	0.0260738	0.126089	-0.845057	-0.127015	-0.00523302	0.0946077	-0.49291	0.186385	0.205285	-0.259783	0.456861	0.128133	-0.0574915	0.377366	0.023012	0.155478	-0.433495	-0.50192	0.0798023
B2RA91;F8VXG7;Q99590-2;Q99590;Q05BS8;B4DZM2	SCAF11;SFRS2IP	Protein SCAF11	9.23368	NaN	NaN	NaN	NaN	NaN	NaN	NaN	NaN	NaN	NaN	NaN	NaN	NaN	NaN	NaN	NaN	NaN	NaN	NaN	NaN	NaN	NaN	0.713687	NaN	NaN	0.00333645	NaN	0.734151	-0.0756714	NaN	NaN	-0.412402	NaN	NaN	NaN	NaN	NaN	NaN
B2RAA8;Q9BR61	ACBD6	Acyl-CoA-binding domain-containing protein 6	8.74788	NaN	NaN	NaN	NaN	NaN	NaN	NaN	NaN	NaN	NaN	NaN	NaN	NaN	NaN	NaN	NaN	NaN	NaN	NaN	NaN	NaN	NaN	NaN	NaN	NaN	NaN	-0.365245	NaN	0.395321	NaN	NaN	NaN	NaN	NaN	NaN	NaN	NaN	NaN
B2RAE8;P43363	MAGEA10	Melanoma-associated antigen 10	9.69846	-1.50426	-0.696865	NaN	NaN	-1.39857	-0.520484	-0.614474	-1.74119	NaN	-0.343806	-0.678072	-0.813525	NaN	NaN	-0.805458	NaN	NaN	-0.182027	NaN	NaN	NaN	NaN	-1.17069	NaN	NaN	NaN	-0.0794293	-0.203765	-1.25739	NaN	NaN	-0.730227	-0.772815	NaN	-0.0846086	NaN	-0.693677	0.31651
B2RAH5;O14974-4;O14974;O14974-5;O14974-3;O14974-2;F8VZN8	PPP1R12A	Protein phosphatase 1 regulatory subunit;Protein phosphatase 1 regulatory subunit 12A	10.359	0.259562	0.486981	0.957666	0.891998	0.481195	0.718794	0.948027	0.505851	0.383585	0.366272	0.389916	0.354436	0.812536	0.309643	0.0524461	0.284289	0.2878	0.555825	0.783706	-0.174735	-0.0240543	0.0320316	-0.00916763	0.141534	-0.313851	0.117876	-0.144712	-0.109128	-0.286233	0.160725	0.32085	0.0420678	0.0623291	0.315795	0.347147	0.206084	0.6752	-0.153517
B2RAK1;Q9UIQ6;Q9UIQ6-3;Q9UIQ6-2	LNPEP	Leucyl-cystinyl aminopeptidase;Leucyl-cystinyl aminopeptidase, pregnancy serum form	10.1202	-0.185567	0.099974	-0.326933	-0.185368	-0.0935602	-0.266588	-0.00799069	-0.772684	-0.484257	0.176034	-0.29065	-0.811632	-0.447978	-1.08875	-0.0912476	-0.241343	-1.45775	0.627637	-0.0558842	0.0257412	-1.78433	0.833275	-0.0590481	0.0349583	0.494088	0.0195984	0.535477	-0.4964	0.15109	0.186128	-0.293125	-0.153808	-0.31276	-0.511866	0.0409698	0.0912061	-0.299199	-0.402754
B2RAQ8;P50416;P50416-2	CPT1A	Carnitine O-palmitoyltransferase 1, liver isoform	10.454	-0.04072	1.83969	0.589345	0.0718256	0.65869	0.570335	2.33877	0.455419	0.513573	-0.0338947	-0.134192	0.0794756	2.79229	1.23873	0.232838	-0.00747522	-0.132511	0.215973	-0.4876	0.100037	-0.272028	0.298868	-0.174513	0.180643	0.723731	0.462704	-0.0732671	0.712782	0.277753	0.399015	0.511908	-0.620668	0.161489	-0.204331	0.321463	0.762066	0.262791	0.94091
B2RAR2;Q9ULX3;H3BUR4	NOB1	RNA-binding protein NOB1	8.97552	NaN	NaN	NaN	NaN	NaN	NaN	NaN	-1.4729	NaN	NaN	NaN	NaN	NaN	NaN	NaN	NaN	NaN	NaN	NaN	NaN	NaN	NaN	NaN	NaN	NaN	NaN	NaN	NaN	NaN	NaN	NaN	NaN	NaN	NaN	NaN	NaN	NaN	NaN
B2RAR3;Q9BXR0;B4DFM7	QTRT1	Queuine tRNA-ribosyltransferase	9.59121	0.347349	NaN	-0.274292	-0.228241	NaN	NaN	NaN	NaN	0.998297	0.0637981	0.455633	0.183258	NaN	NaN	NaN	NaN	NaN	NaN	NaN	NaN	NaN	NaN	NaN	NaN	NaN	NaN	NaN	NaN	NaN	NaN	NaN	0.284016	NaN	NaN	NaN	NaN	-0.147307	0.647078
B2RAU8;Q14978;Q14978-2;Q96J17	NOLC1	Nucleolar and coiled-body phosphoprotein 1	9.05633	NaN	0.00673869	NaN	-0.586885	NaN	NaN	NaN	NaN	NaN	NaN	NaN	NaN	NaN	NaN	NaN	NaN	NaN	NaN	NaN	NaN	NaN	NaN	NaN	NaN	NaN	NaN	NaN	NaN	NaN	NaN	NaN	NaN	NaN	NaN	NaN	NaN	NaN	NaN
B2RAX6;Q9Y5J1	UTP18	U3 small nucleolar RNA-associated protein 18 homolog	9.88095	NaN	0.0169061	-0.882447	NaN	-0.623492	NaN	-0.571295	-0.040682	1.15161	0.272646	NaN	0.434538	-0.632547	0.267253	-0.192573	NaN	-0.0463971	NaN	NaN	-0.027564	-0.364742	-0.620326	-0.450745	-0.42017	0.413454	-0.988485	-0.657288	-0.352371	0.331227	-0.104391	-0.059909	0.136379	0.251848	-0.526905	-0.717786	NaN	-0.944292	-0.485826
B2RAY1;Q92783-2;Q92783;B4DZT2;A6NMU3	STAM	Signal transducing adapter molecule 1	10.1149	0.129924	0.0985678	0.41197	-0.802483	-0.422018	-0.485553	0.384535	0.0146218	-0.20842	NaN	-0.606138	-0.148085	0.0916482	0.0971778	-0.303986	NaN	-0.741555	-0.861997	NaN	-0.852015	0.130217	-0.475903	0.302689	0.627147	-1.06586	-1.55899	-0.835583	-0.567897	-0.780252	0.379867	-0.283686	-0.882314	-0.636109	-0.0398704	-0.413443	0.633837	-0.797537	-2.06981
B2RB23;P42765;B3KNP8;K7EME0	ACAA2	3-ketoacyl-CoA thiolase, mitochondrial	10.861	-0.646167	-0.524384	-0.826852	-0.171969	-0.40269	-0.129202	0.622992	-0.173196	-0.8204	-0.295313	-0.631704	-1.00136	0.209104	0.494701	0.0568692	-0.458372	-1.4457	-0.937871	-1.33808	-1.22564	-0.528849	0.734945	0.18713	0.383874	-0.862294	0.856494	-0.705649	-0.938647	-0.254714	-0.343717	-0.83669	-0.498067	-0.989175	-0.728211	0.407719	0.206011	-0.857636	-0.242259
B2RBA6;P33993;C6EMX8;B3KUD7;B4DDF5;P33993-3	MCM7	DNA helicase;DNA replication licensing factor MCM7	11.1366	0.0100403	0.134958	-0.422583	-0.842862	-0.51312	0.412774	0.610233	-0.431146	-1.01807	0.719287	0.358767	-0.458467	-0.134377	-0.502312	-0.889657	-0.819514	-0.171935	0.670999	-0.725596	-0.539442	-0.190997	-0.331589	-0.680005	-0.492825	-0.464571	-0.0843234	0.130751	0.00749522	-0.342545	-0.126564	0.407873	-0.177746	-0.14246	-0.343449	-0.456773	-0.638763	0.680489	0.497826
B2RBG3;P04066;B5MDC5	FUCA1	Tissue alpha-L-fucosidase	9.89482	NaN	-0.263811	NaN	0.438581	-0.319155	-0.228047	-0.964214	-0.15669	NaN	0.129132	-0.348598	0.926804	NaN	-0.341636	NaN	NaN	-0.687252	0.107228	NaN	0.382035	0.329559	-0.8084	1.70151	1.31744	0.136166	NaN	0.785834	0.264026	0.286855	NaN	-1.74433	NaN	1.37651	0.930352	0.655001	0.491003	-0.504743	0.787407
B2RBP3;Q8TBC4;J3JZZ9;Q8TBC4-2;F8W8D4;B7Z5F6	UBA3;UBE1C	NEDD8-activating enzyme E1 catalytic subunit	10.4438	0.318773	-0.340336	0.375636	0.205732	0.651821	-0.372143	0.0475952	-0.587833	-0.483571	-0.399401	-0.188295	-0.226483	-0.440526	0.105181	0.0667882	-0.594071	0.705816	-0.978487	-0.483099	-0.165499	-0.248104	-0.321386	-0.531943	-0.269553	0.127586	-0.196061	0.0391343	0.226737	-0.192409	-0.541597	-0.174131	0.169834	0.177286	-0.0186461	-0.0630695	0.475915	-0.000334397	-0.120683
B2RBR4;Q08357;B4DJ71	SLC20A2	Sodium-dependent phosphate transporter 2	11.0569	7.56674	NaN	6.97026	7.79566	7.73466	7.20877	7.81293	5.92367	8.2635	7.64378	6.42787	7.0952	NaN	4.7817	NaN	8.24822	NaN	6.9903	NaN	NaN	NaN	NaN	NaN	NaN	NaN	NaN	NaN	NaN	NaN	NaN	3.66069	NaN	NaN	NaN	7.30261	NaN	NaN	NaN
B2RCD8;Q8IU81	IRF2BP1	Interferon regulatory factor 2-binding protein 1	9.26328	NaN	NaN	NaN	NaN	NaN	NaN	NaN	NaN	NaN	NaN	NaN	NaN	NaN	NaN	NaN	NaN	NaN	NaN	NaN	NaN	NaN	NaN	NaN	-0.392427	1.51013	NaN	0.671095	NaN	1.43796	NaN	NaN	NaN	NaN	NaN	NaN	NaN	NaN	NaN
B2RCJ6;Q9BZH6;Q9NVU3;Q659C9;Q9NWV7	WDR11;DKFZp434L1715	WD repeat-containing protein 11	9.45856	NaN	1.10824	0.0416101	0.811802	NaN	NaN	0.772505	NaN	NaN	NaN	NaN	0.378063	NaN	NaN	NaN	-0.00805652	NaN	NaN	NaN	-0.451963	0.48661	NaN	0.0891292	NaN	0.256053	-0.229834	NaN	NaN	0.654127	NaN	NaN	1.11219	NaN	NaN	NaN	NaN	NaN	NaN
B2RCM2;Q9P2J5;B4DER1;B4DJ10;F5H698;B4E266;Q9H8E3	LARS	Leucine--tRNA ligase, cytoplasmic	11.2276	-0.520296	-0.788867	-1.19727	-0.756651	-0.654307	-0.556755	-0.0231245	-1.02726	-0.874147	-0.614021	-0.430979	-0.862822	-0.856053	-0.878453	-0.619848	-0.635728	-0.248006	-0.703855	-0.289866	-0.897057	-0.819418	-0.641532	-0.486595	-0.751151	-0.629497	-0.103046	-0.81959	-0.787755	-0.594339	-0.401766	-0.89166	-0.73379	-1.03989	-0.984061	-0.474508	-0.97972	-0.589831	-0.874088
B2RCM6;Q96S44;Q5JZ02	TP53RK	TP53-regulating kinase	9.79869	0.101645	NaN	-0.0912597	0.793932	NaN	NaN	0.175224	0.404344	NaN	0.00517408	NaN	NaN	0.082026	0.558772	NaN	NaN	NaN	NaN	0.241322	NaN	NaN	NaN	1.13292	-0.175813	0.766754	NaN	0.156852	-0.291486	0.497423	0.242799	0.445303	-0.0154579	0.890688	0.576466	NaN	NaN	NaN	NaN
B2RCX0;Q01105-2;Q01105-3;Q01105-4	SET	Protein SET	11.6977	0.499055	-0.590346	-0.821444	-0.131945	-0.505851	-0.539418	-0.817401	-0.847892	-0.792168	-0.221313	-0.32881	-0.728297	-0.152806	-0.519582	-0.854799	-0.537144	-0.325119	-0.353986	-0.134299	0.20968	-1.03316	0.0142013	-0.428086	-0.708641	0.0158002	-0.208059	-0.369358	0.0635328	-0.245096	-0.0131277	0.078949	-0.29148	-0.208878	-0.111534	-0.581113	-0.465413	0.00897262	-0.456527
B2RD00;Q5TAE8;Q86YB8	ERO1LB	ERO1-like protein beta	9.90674	NaN	NaN	NaN	NaN	NaN	2.37917	NaN	NaN	NaN	NaN	NaN	NaN	NaN	NaN	NaN	NaN	NaN	NaN	NaN	NaN	NaN	NaN	NaN	NaN	NaN	NaN	NaN	NaN	NaN	NaN	NaN	NaN	NaN	NaN	NaN	NaN	NaN	NaN
B2RD09;Q96P11-2;Q96P11;Q96P11-4;Q96P11-5	NSUN5	Probable 28S rRNA (cytosine-C(5))-methyltransferase	9.33594	NaN	NaN	NaN	NaN	NaN	NaN	NaN	NaN	0.313889	NaN	NaN	NaN	NaN	NaN	NaN	NaN	NaN	NaN	NaN	-1.21196	NaN	NaN	NaN	-0.428357	-0.381505	NaN	NaN	-0.164271	NaN	0.655513	NaN	NaN	NaN	-0.361768	NaN	NaN	NaN	-0.294664
B2RD36;Q96DG6	CMBL	Carboxymethylenebutenolidase homolog	9.87316	1.522	NaN	NaN	NaN	0.947	-0.794934	-0.435297	0.548035	-0.0406988	0.405064	0.258845	-0.175517	NaN	NaN	NaN	NaN	0.482846	-0.215865	NaN	-0.198026	1.17101	-0.136848	0.0649084	0.710868	0.0199454	-0.136434	-0.508561	0.493418	0.828805	0.83748	-1.02792	0.487629	0.93863	NaN	-0.0997664	1.16461	-0.371726	1.89076
B2RD40;A8K8A4;Q719H8;Q96FN4	CPNE2	Copine-2	8.92454	NaN	NaN	NaN	NaN	NaN	NaN	NaN	NaN	NaN	NaN	NaN	NaN	NaN	NaN	NaN	NaN	NaN	NaN	NaN	0.867515	0.783117	NaN	NaN	NaN	NaN	NaN	NaN	-0.146003	NaN	NaN	NaN	NaN	NaN	NaN	1.04734	NaN	NaN	NaN
B2RD51;O95456;O95456-2	PSMG1	Proteasome assembly chaperone 1	10.1442	-0.171707	-0.439153	-0.286637	-0.574813	-0.679302	-1.08134	-1.02723	-0.311742	-0.692427	-1.64653	-0.410423	-0.395474	-0.190046	NaN	-1.60621	-1.0633	-0.833255	-0.907451	-0.561512	0.0990562	-0.691769	-0.108621	-1.0767	-0.0301833	-0.703068	-0.0606779	-0.71932	-0.587357	-0.404019	-0.649249	-0.832029	-0.581318	-0.205785	-0.667135	-1.13207	0.0352242	-0.557035	-0.0159758
B2RDC9;E9PCJ7;Q05DA8;Q8N806;H0YJY4;G3V336;H0YJM2	UBR7	Putative E3 ubiquitin-protein ligase UBR7	9.18574	NaN	NaN	NaN	NaN	NaN	NaN	NaN	NaN	NaN	NaN	NaN	NaN	NaN	NaN	NaN	NaN	NaN	NaN	NaN	NaN	NaN	NaN	NaN	NaN	NaN	NaN	-0.0583859	NaN	NaN	NaN	NaN	NaN	-0.469854	0.138934	NaN	NaN	NaN	NaN
B2RDE0;P05165-2;P05165;P05165-3	PCCA	Propionyl-CoA carboxylase alpha chain, mitochondrial	9.34343	NaN	NaN	NaN	NaN	NaN	-0.527671	-1.45159	NaN	NaN	NaN	0.0145724	-0.0945064	-0.244887	NaN	NaN	NaN	NaN	NaN	NaN	NaN	NaN	NaN	1.64996	NaN	NaN	NaN	NaN	NaN	NaN	NaN	NaN	NaN	NaN	NaN	NaN	NaN	NaN	NaN
B2RDE8;P51858;A8K8G0;B7Z958;P51858-2;P51858-3;B7Z525	HDGF	Hepatoma-derived growth factor	11.3865	0.0771523	0.058783	-0.214823	-0.162083	-0.399453	-0.126538	0.466193	-0.415326	-0.422974	0.0177875	-0.0193619	-0.0583343	-0.582269	-1.12221	-0.107526	-0.790723	-0.330687	0.305196	-0.683608	0.380485	-0.189243	0.18522	-0.0395971	0.139483	0.484348	0.515264	-0.533302	-0.0562471	-0.0411308	0.292201	0.167462	-0.194463	-0.246736	-0.0186338	-0.22534	-0.199435	0.695587	-0.0776687
B2RDF2;O00541;B5MCF9;O00541-2;B3KXD6;B3KTZ6	PES1	Pescadillo homolog	10.5145	0.317377	-0.348435	-0.670332	-0.311268	-0.529727	-0.634242	-0.00834854	0.610388	-0.356066	-0.655215	-0.646172	-0.244518	-0.443082	-0.668973	-0.283448	-0.0367495	-0.125409	-0.495285	-0.487683	-0.306419	-0.551582	-0.738915	-0.915727	-0.348919	0.104234	-0.1406	-0.565519	-0.152473	-0.329389	0.152761	0.177358	0.209869	0.175468	0.104839	-0.37901	-0.48508	-0.431462	0.784069
B2RDK6;D3DR65;O75477;B0QZ43;B4DPN7	SPFH1;ERLIN1	Erlin-1	9.89391	0.274058	0.155872	NaN	NaN	NaN	0.311256	0.140316	NaN	0.15689	NaN	-0.60502	-0.327572	-0.302758	NaN	NaN	NaN	-0.254957	NaN	-0.148098	-0.335598	-0.410992	NaN	-0.429218	0.00762311	-0.533472	0.200714	-0.669299	-0.15298	0.286234	-0.116649	NaN	1.15418	0.322704	NaN	NaN	NaN	NaN	-0.265822
B2RDN1;Q59FU9;O43708-2;O43708	GSTZ1	Maleylacetoacetate isomerase	9.41537	NaN	NaN	NaN	NaN	NaN	NaN	NaN	NaN	NaN	NaN	NaN	NaN	NaN	NaN	NaN	NaN	NaN	NaN	NaN	NaN	NaN	NaN	NaN	NaN	NaN	NaN	NaN	0.344721	-0.168129	NaN	NaN	NaN	NaN	NaN	NaN	NaN	NaN	0.883635
B2RDN3;Q9Y5Y2;H3BNF0;Q2YS46;H3BNS4	NUBP2;NUBP1	Cytosolic Fe-S cluster assembly factor NUBP2	10.8203	0.42832	-0.300672	-0.0554733	0.214964	-0.0832474	-0.0712598	-0.410766	-0.138689	0.0823655	-0.359051	0.188365	-0.133906	-0.485742	NaN	-0.245062	-0.140517	-0.240131	-0.176744	-0.26363	-0.277336	-0.148269	-0.194305	-0.456406	-0.387434	-0.45647	-0.198401	-0.33908	-0.528398	-0.262521	0.043025	-0.00228478	-0.217525	-0.21001	-0.303115	-0.318386	-0.420501	-0.329173	0.0721399
B2RDR4;A4D0U5;Q9UGI8-2;Q9UGI8;Q53GU1;E0X098	TES	Testin	10.3882	1.01038	-0.0304423	0.751316	0.786726	-0.0523424	-0.459832	-0.0326026	-0.583727	0.215757	0.165139	0.0409229	-0.0609187	0.0055113	0.108678	0.233527	0.765563	-0.271784	0.340081	1.63877	-0.0419876	0.222545	0.095828	0.480395	-0.570067	-0.0865253	1.1742	0.0922708	-0.0522583	0.0900241	-0.167716	-0.351237	-0.140104	-0.220508	0.0510056	0.00703146	0.844662	-0.00290045	-0.431795
B2RDT8;Q9Y5X2	SNX8	Sorting nexin-8	9.19819	NaN	NaN	NaN	NaN	NaN	NaN	NaN	NaN	NaN	NaN	NaN	NaN	NaN	NaN	NaN	NaN	NaN	NaN	NaN	NaN	NaN	NaN	NaN	NaN	0.247508	0.177392	-0.547943	NaN	-0.273098	-0.129349	NaN	-0.221568	NaN	NaN	NaN	NaN	NaN	NaN
B2RDT9;Q96NB3;J3QQQ3	ZNF830	Zinc finger protein 830	9.32453	NaN	NaN	NaN	NaN	NaN	NaN	NaN	NaN	NaN	NaN	NaN	NaN	NaN	NaN	NaN	NaN	NaN	NaN	NaN	NaN	NaN	0.311417	NaN	NaN	NaN	NaN	NaN	0.632204	NaN	NaN	NaN	NaN	NaN	NaN	NaN	NaN	NaN	NaN
B2RDU2;Q8WV22;H3BSL0;H3BR73;I3L1I3	NSMCE1	Non-structural maintenance of chromosomes element 1 homolog	9.07617	NaN	NaN	NaN	NaN	NaN	0.654399	NaN	NaN	NaN	NaN	0.0368219	NaN	NaN	NaN	NaN	NaN	NaN	NaN	NaN	NaN	NaN	NaN	NaN	NaN	0.198104	NaN	NaN	NaN	NaN	NaN	NaN	NaN	NaN	NaN	NaN	NaN	NaN	NaN
B2RDZ9;Q15024;B4DIU0	EXOSC7	Exosome complex component RRP42	9.99567	NaN	NaN	-0.217975	-0.0598858	0.0532183	1.58182	NaN	0.129876	-0.10165	NaN	-1.0931	-0.675455	NaN	0.161363	-0.719176	NaN	NaN	NaN	NaN	-0.571583	NaN	-0.115553	-1.0386	-1.21848	-0.559736	-0.399156	-0.980063	0.0942795	-0.188654	NaN	NaN	-0.145091	NaN	NaN	0.285302	-1.27274	-0.466835	0.130981
B2RE34;Q9H0H5;F8VRD2	RACGAP1	Rac GTPase-activating protein 1	8.6555	NaN	NaN	NaN	NaN	0.452866	NaN	NaN	NaN	NaN	NaN	NaN	NaN	NaN	NaN	NaN	NaN	NaN	NaN	NaN	NaN	NaN	NaN	NaN	NaN	NaN	NaN	NaN	NaN	NaN	NaN	NaN	NaN	NaN	NaN	NaN	NaN	NaN	NaN
B2RE36;Q9GZT6-2;Q9GZT6	CCDC90B	Coiled-coil domain-containing protein 90B, mitochondrial	9.16295	NaN	NaN	NaN	NaN	NaN	NaN	NaN	NaN	NaN	-0.308477	NaN	NaN	NaN	NaN	NaN	NaN	NaN	NaN	NaN	NaN	NaN	NaN	NaN	NaN	NaN	NaN	NaN	NaN	NaN	NaN	NaN	NaN	NaN	NaN	NaN	NaN	NaN	NaN
B2RMN7;Q59FP5;P11277-3;P11277;P11277-2	SPTB	Spectrin beta chain, erythrocytic	9.08902	2.05141	NaN	NaN	NaN	NaN	2.50455	NaN	NaN	NaN	NaN	NaN	NaN	NaN	NaN	NaN	NaN	NaN	NaN	NaN	NaN	2.89255	NaN	NaN	NaN	NaN	NaN	NaN	NaN	NaN	2.56302	NaN	NaN	NaN	NaN	NaN	NaN	NaN	NaN
B2RMS9;B7ZKJ8;Q14624-4;Q14624-3;Q14624-2;Q14624;Q59FS1;B7Z544;Q68DH2;B7Z551;F5GXQ1;H7C0L5;B7Z8Q7	ITIH4;DKFZp686G21125	Inter-alpha-trypsin inhibitor heavy chain H4;70 kDa inter-alpha-trypsin inhibitor heavy chain H4;35 kDa inter-alpha-trypsin inhibitor heavy chain H4	9.74363	NaN	NaN	1.91252	NaN	NaN	2.18971	2.49582	NaN	1.6799	1.68492	NaN	2.48184	1.52914	NaN	NaN	1.87822	NaN	1.68594	0.799747	NaN	2.25758	3.04776	NaN	NaN	NaN	0.701107	NaN	NaN	NaN	NaN	3.11216	2.68297	NaN	NaN	1.72136	2.52649	1.79982	NaN
B2RNR6;Q96KR1	ZFR	Zinc finger RNA-binding protein	10.2931	0.299642	-0.134049	-0.249672	-0.200723	0.673349	-0.00834915	0.303453	0.125493	1.45296	-0.723912	-0.00733906	-0.0332518	NaN	NaN	NaN	NaN	NaN	NaN	-0.203389	0.338278	0.283636	0.488163	-0.0539411	0.514607	-0.013746	0.199132	-0.0929249	0.344317	0.444973	0.545756	-0.242153	0.0539273	0.380782	0.214934	-0.451763	0.0597355	-0.0219664	0.371205
B2RTQ5;Q5VZK9-2;Q5VZK9	LRRC16A	Leucine-rich repeat-containing protein 16A	9.01267	NaN	NaN	NaN	NaN	NaN	NaN	NaN	0.893775	NaN	NaN	NaN	NaN	1.45036	NaN	NaN	NaN	NaN	NaN	NaN	NaN	NaN	NaN	0.82286	1.78488	NaN	1.60025	NaN	0.996139	NaN	NaN	NaN	NaN	NaN	NaN	NaN	NaN	NaN	2.19034
B2RWN5;B4E263	HEATR1		10.7812	-0.209197	-0.532546	-1.2486	-0.680448	-0.271596	-0.751456	-0.811917	-0.359571	-0.826834	-1.20776	-1.00614	-0.656445	-0.824296	-0.785846	-0.454452	-0.700933	-0.505676	-0.992008	-0.910165	-1.04019	-0.840731	-0.710187	-0.806009	-0.857265	-1.12985	-1.00637	-1.02691	-0.684284	-0.804441	-0.459316	-0.68259	-0.826962	-0.887667	-0.63366	-1.26945	-1.15232	-0.706409	-0.735349
B2WTI3;B2WTI4;K7EJU9;Q6NYC1-2;Q6NYC1;Q6NYC1-3	JMJD6	Bifunctional arginine demethylase and lysyl-hydroxylase JMJD6	9.69696	-0.367483	-0.488974	0.339309	NaN	0.66052	-0.626392	NaN	-0.13014	NaN	NaN	-0.246819	-0.171218	NaN	0.282877	NaN	NaN	NaN	NaN	NaN	-0.599984	NaN	1.09928	-0.0848807	-0.104588	-0.213254	0.595969	0.0686347	0.145972	-0.400785	NaN	-0.895147	-0.272979	NaN	NaN	-0.611952	0.497007	0.189427	-0.209682
B2ZDQ1;H9KV70;P80188-2;P80188	NGAL;LCN2	Neutrophil gelatinase-associated lipocalin	9.16811	2.97846	NaN	NaN	NaN	NaN	NaN	NaN	NaN	NaN	NaN	NaN	NaN	NaN	NaN	NaN	NaN	2.16366	NaN	NaN	NaN	3.09685	NaN	2.81137	NaN	NaN	NaN	NaN	NaN	NaN	NaN	NaN	NaN	NaN	NaN	NaN	NaN	NaN	NaN
B2ZZ89;Q01082;D6W5C0;K9MS24;Q01082-2;Q01082-3	SPTBN1	Spectrin beta chain, non-erythrocytic 1	11.854	0.0912336	-0.0847366	-0.0397783	-0.107603	-0.720264	0.0418751	-0.327552	-0.527509	-0.518115	-0.778753	-0.783175	-0.581547	0.4973	-0.0953015	-0.127113	-0.318164	0.0788441	-0.563471	-0.779887	-0.238542	-0.147508	-0.392868	-0.130329	0.600007	-0.340192	-0.934073	-0.983819	-0.2915	-0.636856	-0.112325	-0.297449	-0.277037	-0.40306	-0.578456	-0.563412	-0.239542	-0.0358669	-0.31766
B2ZZ90;Q13085;Q13085-4;Q13085-3;Q13085-2	ACACA	Acetyl-CoA carboxylase 1;Biotin carboxylase	10.8271	-0.490005	-0.422528	-0.614662	-0.71986	-0.646001	0.0411495	-0.357429	-0.444004	-0.677629	-0.790597	-0.591486	-0.562602	-0.155501	0.0845075	0.321951	-0.389139	-0.0534091	-0.604121	-1.37721	-0.670363	-0.395965	-0.314394	-0.807088	-0.364186	-0.762437	-0.770311	-0.843458	-0.456097	-0.803347	-0.627237	-1.31056	-0.497278	-0.707206	-0.779882	-0.451217	-0.0434662	-0.341608	-0.156783
B3EWG6;B3EWG5;B3EWG4;B3EWG3;B7ZW47	FAM25G;FAM25C;FAM25BP;FAM25A	Protein FAM25G;Protein FAM25C;Putative protein FAM25BP;Protein FAM25A	8.67825	NaN	NaN	NaN	NaN	NaN	NaN	NaN	2.16385	NaN	NaN	NaN	NaN	NaN	NaN	NaN	NaN	NaN	NaN	NaN	NaN	NaN	NaN	NaN	NaN	NaN	NaN	NaN	NaN	NaN	NaN	NaN	NaN	NaN	NaN	NaN	NaN	NaN	NaN
B3KM21;Q5RI15;Q5RI15-2	FAM36A;COX20	Cytochrome c oxidase protein 20 homolog	9.1896	NaN	NaN	NaN	NaN	NaN	NaN	NaN	NaN	NaN	NaN	NaN	NaN	NaN	NaN	NaN	NaN	NaN	NaN	NaN	NaN	NaN	NaN	NaN	NaN	NaN	NaN	NaN	NaN	NaN	NaN	NaN	-0.0728604	NaN	NaN	NaN	NaN	NaN	NaN
B3KM81;Q59E88;Q53G26;Q96EY1-2;Q96EY1;E7ES32;B4DI33	DNAJA3	DnaJ homolog subfamily A member 3, mitochondrial	10.1162	0.0813237	-0.277992	-0.526809	NaN	-0.260387	-0.497584	-0.850348	-0.633973	-0.43397	-0.38591	-0.720663	-0.595191	NaN	-1.2975	-0.427086	NaN	-0.179056	-0.765059	-0.591201	0.0575294	-1.79115	-0.513187	-0.389259	-0.876924	-0.0648493	-0.34987	-0.556789	-0.821153	-0.935413	-0.22252	NaN	-0.906508	-0.0176369	-1.39605	-0.197019	-0.489863	-0.873435	-0.825526
B3KM89;A8K6V0;O94855;O94855-2;E9PDM8;Q49AI3;E9PC44	SEC24D	Protein transport protein Sec24D	9.75228	NaN	0.0636805	NaN	NaN	0.403351	0.445463	NaN	-0.0186342	NaN	0.605567	NaN	NaN	NaN	NaN	1.45807	0.386864	NaN	-0.0932897	0.121298	NaN	NaN	0.556733	NaN	NaN	NaN	0.476597	1.02973	-0.111432	NaN	NaN	-0.0836559	0.480458	NaN	NaN	0.618694	0.647052	NaN	NaN
B3KM90;Q643R0;Q9ULW0;Q96RR5	HCTP4;TPX2	Targeting protein for Xklp2	9.90811	0.525891	NaN	NaN	1.33028	NaN	0.257718	NaN	NaN	NaN	NaN	NaN	NaN	NaN	-1.02247	NaN	NaN	NaN	-0.0545011	NaN	1.42175	-0.151079	0.650907	-0.506297	NaN	NaN	NaN	-0.175097	0.200956	-0.314838	0.271184	-0.095587	NaN	NaN	NaN	NaN	NaN	-0.0332292	NaN
B3KMB8;Q9NYY8-2;Q9NYY8	FASTKD2	FAST kinase domain-containing protein 2	9.6405	-0.0694121	-0.339524	NaN	NaN	NaN	NaN	NaN	-0.940204	NaN	NaN	NaN	-0.474047	NaN	NaN	NaN	NaN	0.392705	NaN	-0.0103502	NaN	-0.205518	NaN	-1.2472	-0.184979	0.0302804	NaN	-0.566562	NaN	-0.950623	-0.715271	NaN	-0.577441	-0.570074	-0.00317045	NaN	NaN	-2.21692	-0.7013
B3KMC9;Q9H0D6;B4DZC3;Q9H0D6-2;B4E0B9	XRN2	5-3 exoribonuclease 2	10.7218	-0.160573	-0.216598	-0.593971	-0.212858	0.275515	-0.0936259	0.326923	-0.258898	0.100597	0.156145	-0.159446	-0.264507	-0.17408	-0.542843	-0.387093	-0.568834	-0.122632	0.380299	-0.704785	-0.552976	-0.757763	0.256188	0.096	-0.0228202	-0.0106018	-0.0183022	0.0707263	-0.0899729	0.00175376	-0.301705	-0.42812	0.167481	0.480862	-0.532484	0.0315683	-0.391659	-0.497734	-0.210145
B3KMJ2;O95361;B2RB95;B3KP96;O95361-2;J3KPT5;B4DE22	TRIM16	Tripartite motif-containing protein 16	10.3207	-0.0847341	-0.314984	-0.383214	-0.161554	0.0690799	-1.24214	-0.973595	-0.369574	0.233718	-0.301576	-0.721257	0.151338	NaN	0.721801	0.166276	NaN	-0.0290679	-0.850272	NaN	-0.229091	-1.62558	-0.334916	-1.47613	-1.34153	-1.30318	-0.73571	-1.0753	-0.37103	-0.261391	0.463642	0.0333169	-0.410352	-0.0529037	-0.314376	-0.974479	-0.180508	-1.15329	-0.777209
B3KMP2;A5D8X2;Q9UJX3-2;Q9UJX3;Q4KMX6;A8KAQ7;Q2M2R1	ANAPC7	Anaphase-promoting complex subunit 7	9.41536	NaN	0.163817	NaN	NaN	NaN	2.03481	NaN	0.26866	NaN	NaN	-0.572211	1.25027	NaN	NaN	NaN	NaN	NaN	NaN	NaN	0.48746	NaN	NaN	-0.346304	-0.13758	0.324726	0.273232	0.265934	-0.236584	NaN	NaN	NaN	-0.499272	-0.0766959	NaN	NaN	1.73375	0.108515	NaN
B3KMR5;Q5JTH9-2;Q5JTH9-3;Q5JTH9;F5H456;B3KY97	RRP12	RRP12-like protein	10.5174	-0.167723	-0.158884	-0.803858	-0.334467	-0.950536	-0.604452	-0.280558	-0.271181	-0.642216	-0.854092	-0.95527	-0.608713	-0.490212	-0.691683	-0.38095	-1.5541	-0.257536	-0.688791	-0.625342	-0.977597	-1.32451	-1.03737	-0.834379	-0.517712	-0.591152	-0.0828748	-1.04647	-0.495068	-1.10902	0.0104728	-0.187757	-0.0993586	-0.0738612	-0.349179	-0.913663	-1.13391	-0.359855	-0.289495
B3KMR8;O94808;B2RB90;B4DN38	GFPT2	Glutamine--fructose-6-phosphate aminotransferase [isomerizing] 2	10.24	-0.580339	-0.441104	-0.93885	-0.633574	-0.579524	-1.05803	-1.09056	-0.612523	-0.352394	-0.410884	-0.196733	-0.803715	-0.126312	0.067712	-0.234278	-0.28782	-1.06217	-0.751892	-0.041243	-1.15983	-1.10642	-0.507227	-0.866851	-1.11316	-0.889359	-0.854068	-1.31851	-0.55477	-0.59857	-1.14133	-1.25719	-0.483544	-1.50153	-1.20119	-0.378882	-1.37842	-1.60218	-0.913206
B3KMS0;Q15021;B3KY03;F5GZJ1;B4E0B7;E7EN77;Q6ZV00	NCAPD2	Condensin complex subunit 1	10.4071	-0.42821	-0.453	-0.557269	-0.758705	0.0632416	-0.256415	-0.0988487	0.239756	-0.339629	-0.267028	0.0850317	-0.150032	-0.14642	-0.0683268	-0.588571	-0.203888	0.224771	-0.418814	-0.233199	-0.181158	-0.359686	0.064727	-0.26708	-0.315704	-0.277505	-0.333198	-0.106995	0.121948	0.107311	-0.49731	-0.642947	0.404897	-0.906654	0.0468018	-0.144475	0.0889152	0.294979	0.123595
B3KMV8;O75746;B3KR64	SLC25A12	Calcium-binding mitochondrial carrier protein Aralar1	9.78883	0.780092	NaN	0.228943	1.05901	0.401997	-0.147021	-0.0298416	0.410102	1.4048	0.391453	0.312712	0.930215	0.972308	NaN	0.672635	NaN	0.134745	NaN	0.842154	1.37804	0.114191	0.495478	0.951373	0.423136	0.776735	0.865884	1.05071	1.32802	1.19398	1.05143	0.729845	-0.563646	0.34907	NaN	NaN	1.04103	0.997449	0.758812
B3KMX6;B2RBI4;Q9UBT7-2;Q9UBT7;Q9UBT7-3	CTNNAL1	Alpha-catulin	8.91318	NaN	NaN	NaN	NaN	NaN	NaN	0.620202	NaN	NaN	NaN	NaN	NaN	NaN	NaN	NaN	NaN	NaN	NaN	NaN	NaN	NaN	NaN	NaN	NaN	NaN	NaN	NaN	NaN	NaN	NaN	NaN	NaN	NaN	NaN	NaN	NaN	NaN	NaN
B3KMZ5;Q8N6S5	ARL6IP6	ADP-ribosylation factor-like protein 6-interacting protein 6	8.94333	NaN	NaN	NaN	NaN	NaN	NaN	NaN	NaN	NaN	NaN	NaN	NaN	NaN	NaN	NaN	NaN	NaN	NaN	NaN	NaN	NaN	NaN	NaN	NaN	NaN	NaN	NaN	NaN	NaN	NaN	NaN	NaN	NaN	NaN	NaN	NaN	NaN	-0.631253
B3KN05;B2RBE0;O95573	ACSL3	Long-chain-fatty-acid--CoA ligase 3	10.7851	-0.0486313	-0.492329	0.528496	-0.308305	-0.201473	-0.350222	-0.62008	-0.227049	-0.195754	-0.0622233	-0.570897	-0.106325	-0.23466	0.753337	0.0299249	0.267375	-0.153663	0.0898504	-0.311496	-1.67154	0.175506	0.305947	0.000924081	-0.477174	-0.60851	-0.685443	-0.297679	0.0910982	-0.613423	-0.431072	-0.662237	-0.498046	-0.407598	-0.573354	-0.204548	-0.296916	-0.0227308	-0.68459
B3KN25;Q9Y6K0	CEPT1	Choline/ethanolaminephosphotransferase 1	8.73394	NaN	NaN	NaN	NaN	NaN	NaN	NaN	NaN	NaN	NaN	NaN	NaN	NaN	NaN	NaN	-0.0492126	NaN	NaN	NaN	NaN	NaN	NaN	NaN	NaN	NaN	NaN	NaN	NaN	NaN	NaN	NaN	NaN	NaN	NaN	NaN	NaN	NaN	NaN
B3KN45;Q9P2I0;B3KMI0	CPSF2	Cleavage and polyadenylation specificity factor subunit 2	9.69492	NaN	NaN	NaN	NaN	NaN	-0.185091	0.321743	-0.135552	0.796886	-0.139907	-0.32853	-0.0769462	NaN	NaN	NaN	NaN	0.37159	0.666874	NaN	NaN	NaN	0.043185	NaN	0.114074	1.01788	NaN	NaN	0.555398	NaN	NaN	NaN	NaN	NaN	NaN	0.0306326	NaN	0.150865	NaN
B3KN49;O94992	HEXIM1	Protein HEXIM1	10.0238	-0.0978804	-0.337546	-0.712728	NaN	-0.509037	NaN	-0.278746	-0.408998	NaN	-0.820077	-0.125379	0.47552	0.146212	-0.321867	-0.609377	NaN	-0.412498	-0.695192	-0.614286	NaN	NaN	NaN	-0.996099	NaN	0.00147605	0.108508	0.0861245	0.392951	-0.539531	-0.395709	-0.649367	-0.879314	-0.371057	-0.201885	0.0220827	NaN	0.403683	0.603621
B3KN59;O95816;B3KM36	BAG2	BAG family molecular chaperone regulator 2	10.5707	-1.43111	-1.2439	-1.26432	-0.979457	-1.52659	-0.117467	-0.471702	-0.689747	-0.111214	-0.66159	-0.919847	-0.898529	0.0112306	NaN	-0.37824	-0.26826	-0.282628	-0.500065	-0.329341	-0.581559	-0.569973	-0.525454	-0.884463	-0.697743	-0.251485	-0.888863	-1.05023	-0.299963	-0.682443	-0.817821	-1.72099	-0.345176	-1.39582	-0.796187	-0.49963	-0.431327	-1.76686	-0.850576
B3KNC3			10.5145	-0.34647	-0.542863	-0.595857	-0.738907	-0.0361869	-0.652876	-0.202791	-0.346573	-0.34104	-0.759477	-0.842858	-0.562002	-0.623796	-0.650448	-0.800735	-0.120431	-0.18159	-0.674469	-0.570813	0.278079	-0.216081	-0.619734	-0.447836	-0.347051	-0.571341	-0.701426	-0.714111	-0.534596	-0.795111	-0.214127	-0.396562	-0.0925326	-0.60532	-0.597425	-0.966552	-0.677203	-0.505429	0.0865562
B3KNF6;B4DR61;P61619;P61619-3	SEC61A1	Protein transport protein Sec61 subunit alpha isoform 1	10.8438	-0.187959	0.277143	0.447643	0.161267	0.341483	0.680701	-0.286024	-0.232476	0.222315	0.121298	-0.106325	0.20158	0.0634311	0.148844	0.453167	0.237126	-0.10557	-0.16051	0.0262097	0.156026	0.318843	0.263455	0.153434	0.509122	0.313783	0.236498	0.622809	0.0136715	0.0254746	0.616129	0.145469	0.429004	0.591352	0.361092	0.444748	-0.0657283	-0.195609	-0.166315
B3KNH5;Q9BXS5;Q9BXS5-2;B4DDG7;E7ENJ6;Q59EK3;K7EJL1;B4DN99	AP1M1	AP-1 complex subunit mu-1	10.5104	-0.301568	-0.251887	-0.0738588	0.183552	-0.0259626	-0.287786	-0.0614436	0.0838624	0.134704	-0.274137	-0.225099	-0.152722	-0.745194	-0.0929999	0.21602	-0.269273	0.150746	-0.098146	0.0141504	-0.122294	0.239526	-0.0724984	-0.388999	0.0313924	-0.259673	-0.103467	-0.0300621	-0.129415	-0.352313	-0.270361	-0.138485	-0.44062	-0.0826718	-0.169907	0.0259535	-0.15668	-0.292093	-0.450338
B3KNI2;Q9UMX0;B3KNI8;Q9UMX0-2	UBQLN1	Ubiquilin-1	10.8317	-0.138021	-0.666944	-0.643487	-0.55952	0.097079	-0.395244	-0.24295	-1.06346	-0.135311	-0.214517	-0.228978	-0.176583	0.0279973	-0.235949	-0.361193	0.0675187	-0.421318	-0.413651	-0.0287785	0.00369567	-0.962613	0.00838898	-0.56461	-1.12179	-0.353907	-0.240308	-0.382117	-0.152246	-0.143372	-0.547248	0.189936	-0.37489	-0.451407	-0.602645	0.0236302	-0.255584	0.0722504	-0.827849
B3KNJ3;O43293;O43293-2	DAPK3	Death-associated protein kinase 3	9.49732	1.13508	NaN	NaN	NaN	1.19044	NaN	NaN	1.35056	NaN	NaN	NaN	NaN	NaN	NaN	NaN	NaN	NaN	NaN	NaN	NaN	0.667493	NaN	-0.854075	0.106984	0.0857301	-0.390888	-0.0526941	0.00743175	-0.0549179	NaN	NaN	0.556436	0.308032	NaN	NaN	NaN	NaN	NaN
B3KNK4;B3KM95;O95674	CDS2	Phosphatidate cytidylyltransferase;Phosphatidate cytidylyltransferase 2	9.11647	NaN	NaN	NaN	NaN	NaN	-0.441802	NaN	NaN	NaN	0.437799	NaN	NaN	NaN	NaN	NaN	NaN	NaN	NaN	NaN	NaN	1.08446	NaN	NaN	1.23906	NaN	-0.00129789	NaN	1.05829	0.32534	NaN	NaN	NaN	NaN	NaN	NaN	NaN	NaN	NaN
B3KNK9;Q8NBJ4-2;Q8NBJ4	GOLPH2;GOLM1	Golgi membrane protein 1	9.85383	0.149927	NaN	-0.430606	NaN	NaN	-0.959774	-0.290778	-2.22135	-2.10222	NaN	-0.591214	-1.0959	NaN	NaN	NaN	NaN	-0.888461	NaN	NaN	-0.48644	NaN	NaN	-1.06805	NaN	-1.93289	0.063575	-0.851599	-2.86626	-1.34227	0.550639	NaN	1.04154	NaN	-0.341644	NaN	-1.95918	NaN	NaN
B3KNQ9;B3KWP0;B4DTG4;E9PMQ6;Q00613-2;Q00613;Q53HT3	HSF1	Heat shock factor protein 1	9.703	2.07467	NaN	NaN	NaN	NaN	NaN	NaN	3.13758	NaN	NaN	NaN	NaN	NaN	NaN	NaN	NaN	NaN	NaN	NaN	NaN	NaN	NaN	NaN	NaN	NaN	NaN	NaN	NaN	NaN	NaN	NaN	NaN	2.23433	NaN	NaN	NaN	NaN	NaN
B3KNS8;O75683	SURF6	Surfeit locus protein 6	8.97566	NaN	NaN	NaN	NaN	NaN	NaN	NaN	NaN	NaN	NaN	NaN	NaN	NaN	NaN	NaN	NaN	NaN	NaN	NaN	NaN	NaN	NaN	NaN	NaN	NaN	NaN	NaN	NaN	NaN	NaN	NaN	NaN	NaN	1.18639	NaN	NaN	NaN	NaN
B3KNT3;Q9HD15	SRA1	Steroid receptor RNA activator 1	9.4004	NaN	NaN	NaN	NaN	NaN	-0.449641	NaN	NaN	NaN	NaN	0.735379	NaN	NaN	NaN	NaN	NaN	0.858567	NaN	NaN	NaN	NaN	NaN	NaN	NaN	NaN	NaN	NaN	0.991255	1.03629	NaN	NaN	NaN	NaN	NaN	NaN	0.195599	NaN	NaN
B3KP18;Q6NUQ1	RINT1	RAD50-interacting protein 1	9.35216	NaN	0.881587	NaN	NaN	NaN	NaN	NaN	NaN	NaN	NaN	NaN	NaN	NaN	NaN	NaN	NaN	NaN	NaN	NaN	-0.22367	NaN	NaN	NaN	0.64687	NaN	0.52309	0.0201941	0.652607	0.598012	NaN	NaN	NaN	NaN	NaN	NaN	NaN	NaN	NaN
B3KP31;Q9UHJ6	SHPK	Sedoheptulokinase	9.15839	NaN	NaN	NaN	NaN	NaN	NaN	NaN	NaN	NaN	NaN	NaN	0.586406	NaN	NaN	NaN	NaN	NaN	NaN	NaN	1.47285	0.84996	1.31179	NaN	0.940202	NaN	NaN	NaN	NaN	NaN	NaN	NaN	0.238732	NaN	NaN	NaN	NaN	NaN	0.80568
B3KP47;Q9UHA3;H3BMQ2	RSL24D1	Probable ribosome biogenesis protein RLP24	9.83262	NaN	NaN	NaN	NaN	NaN	NaN	NaN	NaN	-0.532068	-0.850399	NaN	0.411752	-0.860526	-0.60502	NaN	NaN	-0.123534	NaN	-0.154842	NaN	NaN	NaN	NaN	-0.146264	-0.425782	NaN	-0.917699	0.0559812	-0.355355	NaN	-0.117429	0.606101	0.192354	NaN	NaN	NaN	NaN	NaN
B3KP95;A8K948;Q9NVH0-2;Q9NVH0	EXD2	Exonuclease 3-5 domain-containing protein 2	8.79891	NaN	NaN	NaN	NaN	NaN	NaN	0.650476	NaN	NaN	NaN	NaN	NaN	NaN	NaN	NaN	NaN	NaN	NaN	NaN	NaN	NaN	NaN	NaN	NaN	NaN	NaN	NaN	NaN	NaN	NaN	NaN	NaN	NaN	NaN	NaN	NaN	NaN	NaN
B3KPA1;B4DGM9;O14656	TOR1A	Torsin-1A	9.48564	NaN	-0.299127	NaN	NaN	NaN	NaN	NaN	-0.510658	-1.71264	-0.302875	NaN	-0.380286	0.38084	NaN	NaN	NaN	NaN	NaN	NaN	NaN	NaN	NaN	NaN	NaN	-0.461109	0.117287	NaN	NaN	NaN	NaN	NaN	-1.88749	NaN	NaN	0.655149	NaN	-0.316493	NaN
B3KPJ4;B4DG61;B7ZLY0;Q8IXK0-2;Q8IXK0-4;Q8IXK0;Q8IXK0-5;A8KA40;P78365	PHC2;HPH2	Polyhomeotic-like protein 2	9.27903	NaN	NaN	NaN	-0.184979	NaN	-0.161049	-0.379177	NaN	NaN	NaN	NaN	NaN	NaN	NaN	NaN	NaN	NaN	NaN	NaN	NaN	NaN	NaN	NaN	NaN	NaN	NaN	NaN	NaN	NaN	NaN	NaN	-0.242572	NaN	NaN	NaN	NaN	NaN	NaN
B3KPM6;O94830;B4DSR3;B3KXB5	DDHD2	Phospholipase DDHD2	9.04159	NaN	NaN	NaN	NaN	NaN	NaN	NaN	NaN	NaN	NaN	NaN	NaN	NaN	NaN	NaN	NaN	NaN	NaN	NaN	NaN	NaN	NaN	NaN	NaN	NaN	NaN	NaN	NaN	NaN	NaN	NaN	NaN	NaN	NaN	NaN	NaN	NaN	0.736893
B3KPN7;Q96KP1;B2RBE6;G8JLK9;B4DZI7	EXOC2	Exocyst complex component 2	9.67459	-0.579089	-0.0768327	NaN	NaN	0.946666	0.655291	0.437254	1.34887	0.648462	0.480941	NaN	NaN	0.485863	NaN	0.929757	1.19535	NaN	NaN	0.190627	0.659976	1.44401	NaN	1.01616	0.836913	0.176946	1.30329	0.816342	NaN	0.240981	NaN	NaN	NaN	0.306787	NaN	0.540296	0.203309	0.555969	0.130081
B3KPV5;O00566	MPHOSPH10	U3 small nucleolar ribonucleoprotein protein MPP10	10.0835	-1.17115	-0.404837	NaN	NaN	NaN	-0.46677	-0.544479	0.28128	-0.174498	-0.776065	0.119448	-0.169668	0.229873	1.40369	NaN	NaN	0.0897765	NaN	NaN	0.128125	NaN	1.37456	-0.886589	0.303019	-0.0847125	-0.884791	-0.731978	0.154225	-0.332899	0.0818219	-0.197236	0.0752277	NaN	-0.431142	0.309896	-1.42968	-0.99818	-0.568069
B3KPX6;P16083;Q5TD07;Q5TD05;Q59EN2	NQO2	Ribosyldihydronicotinamide dehydrogenase [quinone]	10.5019	-1.28582	-0.207387	-0.843843	-0.437538	-1.71896	-1.12668	-0.80451	-0.837539	-0.393584	-0.724766	-1.31625	-0.759947	NaN	-1.46592	NaN	-0.512682	-1.25328	NaN	0.0750792	-0.138406	-0.430333	-1.07156	-0.985666	-1.16253	-0.607242	-0.421735	-0.781904	-0.575351	-0.343806	-0.940143	-0.713504	-1.04936	-0.717431	-0.477134	-0.27177	0.446285	-0.527202	-0.230459
B3KPZ7;B4DYX8;Q6P1N1;Q9P0J1;Q9P0J1-2	PPM2C;PDP1	[Pyruvate dehydrogenase [acetyl-transferring]]-phosphatase 1, mitochondrial	9.91025	0.74656	0.239452	0.0224783	0.425559	0.0232844	0.752699	0.197203	0.482613	1.25337	NaN	0.609745	NaN	NaN	NaN	NaN	NaN	NaN	NaN	0.581044	1.0359	NaN	0.454319	0.519218	1.29318	0.227135	1.22621	0.89678	0.779819	1.0616	-0.245665	0.173449	NaN	-1.20483	-0.35844	0.172766	0.0476822	0.381442	0.592723
B3KQ71;B4DWL6;Q9H4A6;B3KS18;B4DDX1	GOLPH3	Golgi phosphoprotein 3	10.0249	NaN	NaN	NaN	NaN	0.167037	0.0744667	-0.136568	NaN	-0.0692898	-0.252475	0.274582	NaN	-0.455773	NaN	NaN	-0.376735	0.100778	NaN	-0.668064	0.0540123	0.686819	-0.359746	-0.361913	NaN	NaN	0.114863	-0.229771	0.36615	-0.405532	0.894188	NaN	NaN	NaN	0.49149	-0.280156	NaN	0.754685	1.20242
B3KQF0;Q9UGP8;B3KNE7	SEC63	Translocation protein SEC63 homolog	10.4429	0.121389	-0.260319	-0.248241	-0.461608	0.228403	0.0322474	-0.546496	0.0916055	-0.095275	-0.453429	-0.390381	-0.06749	0.0914423	-0.0533638	0.0225161	-0.516865	-0.16196	0.152081	-0.374673	-0.161944	0.0643986	0.0420232	0.522087	0.437609	-0.0755841	-0.0173036	0.0245529	0.0939908	0.234302	-0.138913	-0.412114	0.552593	-0.0676152	-0.0524484	-0.248813	-0.0813843	-0.0393188	-0.337937
B3KQK4;A5PLM9;P07711;Q9HBQ7;Q5T8F0	CTSL1;CTSL	Cathepsin L1;Cathepsin L1 heavy chain;Cathepsin L1 light chain	9.87881	-0.0682381	NaN	NaN	NaN	NaN	-0.13745	-0.266157	-0.373063	NaN	-0.645137	NaN	-0.219835	-0.843099	0.0524311	NaN	0.386431	NaN	NaN	-0.555372	-0.749062	-0.0538231	-0.295098	0.0278514	NaN	-0.469261	NaN	-0.378068	-0.725261	NaN	-0.297367	NaN	-0.162773	NaN	-0.847436	NaN	NaN	-0.467697	-0.423524
B3KQM6;B2RB57;O95352-3;O95352;B4DQK1;O95352-2	ATG7	Ubiquitin-like modifier-activating enzyme ATG7	9.40195	0.507398	NaN	NaN	NaN	NaN	NaN	NaN	0.587685	NaN	NaN	0.813829	0.986588	NaN	NaN	NaN	NaN	NaN	NaN	NaN	0.172804	0.714444	0.581036	-0.232783	NaN	NaN	1.18309	0.865989	NaN	NaN	0.0633037	0.693924	NaN	0.135364	NaN	NaN	NaN	NaN	NaN
B3KQT9;G5EA52;P30101;B3KQT2;B4DJ98	PDIA3	Protein disulfide-isomerase;Protein disulfide-isomerase A3	12.0056	-0.0872753	0.526529	0.319331	0.44539	0.191769	1.11789	0.450006	0.962991	0.391191	0.375714	0.481823	0.425115	0.815433	0.294467	0.506679	0.509159	-0.058382	-0.171922	0.0888947	-0.0624133	0.684285	0.672206	0.508938	0.26642	0.423605	0.806999	0.58527	0.39865	0.506255	0.197746	0.230967	0.0822487	0.352986	0.742155	0.378715	0.477551	0.888637	0.52594
B3KQU6;Q8IXM6;H0Y6T6;Q8IXM6-2;I3XIE2	NRM	Nurim	9.00134	0.00348108	NaN	NaN	NaN	NaN	NaN	NaN	NaN	NaN	NaN	NaN	NaN	NaN	NaN	NaN	NaN	NaN	NaN	NaN	NaN	NaN	0.591592	NaN	NaN	NaN	NaN	NaN	NaN	NaN	NaN	NaN	NaN	NaN	NaN	NaN	NaN	NaN	NaN
B3KR70;Q9H0C7;Q8NBT4;Q15904;Q8NF19;B4DWM8	ATP6AP1;FLJ00383	V-type proton ATPase subunit S1	9.66195	NaN	NaN	NaN	NaN	NaN	NaN	NaN	NaN	NaN	1.2119	NaN	NaN	NaN	NaN	NaN	NaN	NaN	NaN	0.0896929	NaN	0.116958	0.808513	NaN	NaN	NaN	NaN	NaN	0.279967	NaN	NaN	1.19541	0.301568	NaN	NaN	0.857704	0.505554	NaN	NaN
B3KRJ9;Q8WXA9-2;Q69YM5;Q8WXA9	SREK1;DKFZp667P103	Splicing regulatory glutamine/lysine-rich protein 1	9.36014	NaN	NaN	NaN	NaN	1.7361	0.33168	0.750895	NaN	NaN	NaN	NaN	-0.0413831	NaN	NaN	NaN	NaN	NaN	NaN	NaN	NaN	NaN	NaN	NaN	NaN	NaN	NaN	NaN	NaN	NaN	NaN	NaN	NaN	NaN	NaN	NaN	NaN	0.156209	NaN
B3KRQ2;Q86XI2;Q86XI2-2;Q9NXD3;E7EUH9;H0Y6U5	NCAPG2	Condensin-2 complex subunit G2	8.69696	NaN	NaN	NaN	NaN	NaN	NaN	NaN	NaN	NaN	NaN	0.152773	NaN	NaN	NaN	NaN	NaN	NaN	NaN	NaN	NaN	NaN	NaN	NaN	NaN	NaN	NaN	NaN	NaN	NaN	NaN	NaN	NaN	NaN	NaN	NaN	NaN	NaN	NaN
B3KRY3;P11279;B4DWL3	LAMP1	Lysosome-associated membrane glycoprotein 1	10.8349	0.80187	0.133651	0.0117451	0.579716	-0.0633648	-0.530267	-0.470565	0.241456	0.344724	-0.350808	-0.51911	0.679424	-0.193453	1.04904	0.310159	-0.281826	-0.380055	0.0685408	-0.397133	-0.279572	-0.33268	-0.112059	0.219553	-0.0639294	-0.647565	-0.466626	-0.529848	-0.422791	-0.0923166	-0.557257	-0.429705	0.240173	0.353973	-0.0641555	0.20073	-0.323721	-0.289129	0.085049
B3KSJ3;Q9BZI7-2;Q9BZI7;Q0VAK7	UPF3B	Regulator of nonsense transcripts 3B	9.35537	NaN	NaN	NaN	NaN	NaN	0.268956	NaN	NaN	NaN	NaN	NaN	NaN	NaN	0.934916	0.883899	NaN	0.274956	NaN	NaN	NaN	NaN	NaN	NaN	NaN	NaN	-0.202136	NaN	NaN	NaN	NaN	NaN	NaN	NaN	NaN	NaN	NaN	NaN	0.234397
B3KSS4;A8K4I1;P15151-3;P15151-2;P15151-4;P15151	PVR	Poliovirus receptor	9.47909	NaN	NaN	NaN	NaN	-0.450591	NaN	NaN	NaN	-1.84908	NaN	-1.92386	-0.384823	NaN	NaN	NaN	NaN	1.11669	NaN	NaN	NaN	-1.13881	-0.172359	NaN	NaN	NaN	-0.414569	NaN	NaN	NaN	NaN	NaN	NaN	NaN	NaN	NaN	-0.349803	NaN	-1.64879
B3KSZ4;Q8WXI9	GATAD2B	Transcriptional repressor p66-beta	9.71033	0.233905	-0.120528	NaN	NaN	NaN	0.293969	0.752876	1.51474	2.1788	NaN	-0.0765591	NaN	NaN	NaN	NaN	NaN	NaN	NaN	NaN	1.24148	NaN	NaN	NaN	-0.848718	NaN	NaN	-0.709732	NaN	-0.40021	NaN	-0.161015	-0.524465	NaN	-0.358396	NaN	1.16114	0.983457	0.673785
B3KT11;C9JA08;Q96D46;B3KMN5;B4DKU1	NMD3	60S ribosomal export protein NMD3	9.60144	NaN	0.483924	-0.0732718	NaN	-0.382391	NaN	0.412501	-0.277509	-1.12724	NaN	-0.892508	-1.20875	NaN	NaN	NaN	NaN	0.351332	NaN	NaN	-1.03668	NaN	-0.467175	-0.409581	NaN	NaN	NaN	NaN	-0.466862	NaN	NaN	NaN	0.0903502	NaN	NaN	NaN	NaN	NaN	-0.71103
B3KT70;A8K4Q9;Q2TB90;B4E0J9;Q2TB90-3;Q2TB90-2	HKDC1	Hexokinase;Putative hexokinase HKDC1	8.38276	NaN	NaN	NaN	NaN	NaN	NaN	NaN	NaN	NaN	0.775169	NaN	NaN	NaN	NaN	NaN	1.60995	NaN	NaN	NaN	NaN	NaN	NaN	NaN	NaN	NaN	NaN	NaN	NaN	NaN	NaN	NaN	NaN	NaN	NaN	NaN	NaN	NaN	1.89287
B3KTC3;Q9H2C0	GAN	Gigaxonin	9.18041	NaN	NaN	NaN	NaN	NaN	-0.945458	NaN	NaN	NaN	NaN	NaN	NaN	NaN	NaN	NaN	NaN	NaN	NaN	NaN	NaN	NaN	NaN	NaN	NaN	NaN	NaN	NaN	NaN	NaN	NaN	NaN	NaN	NaN	NaN	NaN	NaN	NaN	NaN
B3KTJ9;Q8N163;Q8N163-2;H0YB24;G3V119;E2PSM9	CCAR2	Cell cycle and apoptosis regulator protein 2	10.7278	0.432307	0.160722	-0.325267	0.259981	0.457533	0.952869	0.378184	0.477574	0.273627	-0.0673619	0.47096	-0.00218947	0.143693	0.249977	0.638103	0.212838	-0.871528	0.881983	-0.625945	1.11549	0.255804	0.000923485	0.194707	0.673648	0.359437	0.254413	0.320872	0.568169	-0.238636	0.347533	0.465694	0.302841	0.527152	1.06998	0.335528	0.0657176	0.332725	0.159119
B3KTM6;A2RUM7;P46777;Q59GX9	RPL5	60S ribosomal protein L5	11.5153	-0.212875	0.00785049	-0.221602	-0.467042	-0.28524	-0.161819	-0.132475	0.0238925	-0.165446	-0.53223	-0.232156	-0.125624	-0.397542	-0.467443	-0.35029	-0.340738	-0.262892	-0.612536	-0.368788	-0.459633	-0.516726	-0.403839	-0.558719	-0.59819	-0.424753	-0.489973	-0.398347	-0.264416	-0.334797	-0.346738	-0.0625423	-0.143542	-0.250523	-0.390927	-0.138495	-0.918095	-0.492719	-0.212627
B3KTS4;Q5VV41-2;Q5VV41;B4DJM7;B0QZD3	ARHGEF16	Rho guanine nucleotide exchange factor 16	9.39314	NaN	NaN	NaN	NaN	NaN	NaN	NaN	NaN	NaN	NaN	1.2123	0.943333	NaN	1.30319	0.272437	NaN	0.74039	NaN	NaN	NaN	NaN	1.59964	NaN	NaN	NaN	NaN	NaN	NaN	NaN	NaN	NaN	0.958925	NaN	NaN	NaN	1.36301	NaN	NaN
B3KTT0;Q8NFH3;A0PJK4	NUP43	Nucleoporin Nup43	9.89817	0.100183	-0.316396	-0.473943	-0.68724	-0.391817	0.230692	0.309395	-0.323713	NaN	-0.819341	-0.107456	0.592702	NaN	0.137949	NaN	NaN	-0.0415233	NaN	NaN	0.276523	NaN	NaN	NaN	NaN	NaN	0.251383	0.145956	0.0520572	NaN	-0.55768	-0.0411686	0.435887	-0.268403	-1.06102	NaN	0.710708	-0.067266	-0.183232
B3KU60;Q9C0B1	FTO	Alpha-ketoglutarate-dependent dioxygenase FTO	9.32168	NaN	NaN	NaN	NaN	NaN	0.0734974	0.0245459	NaN	NaN	-0.310781	NaN	NaN	0.180708	NaN	NaN	NaN	0.368346	NaN	-0.598423	-0.20389	-0.292075	NaN	-0.31603	-0.0251707	0.0539279	NaN	-0.186754	NaN	0.751344	NaN	NaN	NaN	NaN	NaN	-0.455755	NaN	NaN	NaN
B3KUD8;Q861F0;Q861E9;B4DT81;Q6DU28;Q6DU20;D0EV57;Q54A71;B4DQ99;B7Z760;Q6ZUW0;B4DYG3;Q5JZ48;P30511;P30511-3;H0Y842;E9PGX5;P30511-2	HLA-F	HLA class I histocompatibility antigen, alpha chain F	8.16295	NaN	NaN	NaN	NaN	NaN	NaN	NaN	NaN	NaN	NaN	NaN	NaN	NaN	NaN	NaN	NaN	NaN	NaN	NaN	NaN	NaN	NaN	NaN	NaN	NaN	1.8667	2.08351	NaN	NaN	NaN	NaN	NaN	NaN	NaN	NaN	NaN	NaN	NaN
B3KUF6;Q9BSH5	HDHD3	Haloacid dehalogenase-like hydrolase domain-containing protein 3	9.18997	NaN	NaN	NaN	NaN	NaN	NaN	NaN	NaN	NaN	NaN	NaN	NaN	NaN	NaN	NaN	NaN	NaN	NaN	NaN	1.8535	NaN	NaN	NaN	NaN	1.43975	NaN	1.03913	NaN	NaN	1.61343	NaN	NaN	NaN	NaN	0.945526	NaN	0.575314	0.723873
B3KUH0;Q8WUX9;B3KMN6;B3KRZ9	CHMP7	Charged multivesicular body protein 7	8.8028	NaN	NaN	NaN	NaN	NaN	NaN	NaN	0.747851	NaN	NaN	NaN	NaN	NaN	NaN	NaN	NaN	NaN	NaN	NaN	NaN	NaN	NaN	NaN	0.336464	NaN	NaN	NaN	NaN	NaN	NaN	NaN	NaN	NaN	NaN	NaN	NaN	0.144138	NaN
B3KUN1;P67775;Q6I9T8;P67775-2	PPP2CA	Serine/threonine-protein phosphatase;Serine/threonine-protein phosphatase 2A catalytic subunit alpha isoform	10.7524	-0.303159	-0.408246	0.136658	-0.191941	-0.127878	-0.12694	-0.062632	-0.0943951	-0.0927858	-0.486783	-0.361438	-0.338808	-0.614499	-0.46717	-0.0308952	-0.34658	-0.481129	-0.157276	-0.316581	-0.039067	0.209062	0.154559	-0.237419	-0.313009	-0.266516	-0.617483	-0.197181	-0.347023	-0.373502	-0.95086	-0.27189	-0.567817	-0.132608	-0.698927	0.0973858	-0.940652	-0.0191789	-0.663065
B3KUR3;P07738	BPGM	Bisphosphoglycerate mutase	9.02991	NaN	NaN	NaN	NaN	NaN	NaN	NaN	NaN	NaN	NaN	NaN	2.21931	NaN	NaN	NaN	NaN	NaN	NaN	2.78778	NaN	2.51961	NaN	NaN	NaN	NaN	NaN	NaN	NaN	NaN	NaN	NaN	NaN	NaN	NaN	NaN	NaN	NaN	NaN
B3KUY2;B4DP11;Q15185;B4DP21;B4DDC6	PTGES3	Prostaglandin E synthase 3	10.8583	-1.31442	-0.673365	-0.79654	-1.13882	-1.1258	-1.10064	-0.589006	-1.16319	-1.38796	-1.18723	-0.997876	-1.11693	-0.973023	-0.747184	-1.34382	-1.40594	-0.983102	-0.86915	-1.25246	-0.716404	-1.27919	-0.910367	-0.256805	-1.32911	-0.638324	-0.676714	-0.90478	-0.795883	-0.948582	-1.32991	-0.623715	-0.620223	-0.629431	-1.00241	-1.17376	-0.773263	-0.519251	-0.59529
B3KV96;E9PD68;B3KXQ5;Q14194;Q14194-2;Q96I11;B3KT07	CRMP1	Dihydropyrimidinase-related protein 1	8.89291	NaN	NaN	NaN	NaN	NaN	NaN	NaN	NaN	NaN	1.30879	NaN	NaN	NaN	NaN	NaN	NaN	NaN	NaN	NaN	NaN	NaN	NaN	NaN	NaN	NaN	NaN	NaN	NaN	NaN	NaN	NaN	NaN	NaN	NaN	1.77616	NaN	NaN	NaN
B3KVB0;K7ESN3;Q8N2G8-2;Q8N2G8-3;Q8N2G8	GHDC	GH3 domain-containing protein	8.9254	NaN	NaN	NaN	NaN	0.566068	NaN	NaN	NaN	NaN	NaN	NaN	NaN	NaN	NaN	NaN	NaN	NaN	NaN	NaN	NaN	NaN	NaN	NaN	NaN	NaN	NaN	NaN	NaN	NaN	NaN	NaN	NaN	NaN	NaN	NaN	NaN	NaN	NaN
B3KVF3;B3KUU7;G5E959;A8K7G8;Q59FC5;B3KRI8;P49761-3;P49761-1;P49761;B3KTV2	CLK3	Dual specificity protein kinase CLK3	9.21979	NaN	NaN	NaN	NaN	NaN	NaN	NaN	NaN	NaN	NaN	-0.21661	NaN	NaN	NaN	NaN	NaN	NaN	NaN	NaN	NaN	NaN	NaN	-0.480058	NaN	NaN	NaN	NaN	0.0532392	-1.05137	NaN	NaN	NaN	NaN	NaN	NaN	NaN	NaN	NaN
B3KVH4;B0LPE5;B7Z5R1;P31749	AKT1	RAC-alpha serine/threonine-protein kinase	9.71166	NaN	0.215198	NaN	0.777146	NaN	-0.204767	NaN	-0.174097	-0.192699	-0.448161	-0.607912	0.126455	NaN	0.654581	-0.221692	NaN	NaN	NaN	NaN	0.744205	NaN	0.632137	0.760054	0.135367	0.10276	NaN	0.138775	NaN	0.605282	2.77636	NaN	0.320558	NaN	1.24431	0.0192873	0.428397	-0.261471	0.272707
B3KVN0;Q0P512;Q59GX2;P11166;B4DKW1;C9JIM8;B4DDR6	SLC2A1	Solute carrier family 2, facilitated glucose transporter member 1	11.2924	-0.667349	-0.0868372	-0.656854	-1.19355	1.29564	-0.393981	0.788195	1.65369	0.871688	-0.188507	0.306082	0.206491	0.129017	1.4799	-0.950817	0.487553	1.88192	1.34462	1.16054	1.53811	2.86015	2.07827	1.78066	0.620509	-0.951641	-1.14954	0.106032	0.623067	-0.282103	-0.324202	0.253617	0.60379	2.07186	1.15273	0.554415	1.16811	1.61207	-0.124871
B3KW26;P19237;G3V489;G3V4F8;G3V3L5	TNNI1	Troponin I, slow skeletal muscle	9.26	NaN	NaN	NaN	NaN	NaN	NaN	NaN	2.99608	NaN	NaN	NaN	2.22332	NaN	NaN	NaN	NaN	NaN	NaN	NaN	NaN	NaN	NaN	NaN	NaN	NaN	NaN	NaN	NaN	NaN	NaN	NaN	NaN	NaN	NaN	NaN	NaN	NaN	NaN
B3KW79;O75225;Q9H3G5;H7C0X5;H7C218	CPVL	Probable serine carboxypeptidase CPVL	9.16128	NaN	NaN	NaN	2.40229	NaN	NaN	1.7081	NaN	NaN	NaN	NaN	NaN	NaN	NaN	1.11082	NaN	NaN	NaN	NaN	NaN	NaN	NaN	3.0656	NaN	NaN	NaN	NaN	NaN	NaN	NaN	NaN	NaN	NaN	NaN	3.26687	NaN	NaN	NaN
B3KW95;H0YBN0;Q8NEZ2-2;Q8NEZ2	VPS37A	Vacuolar protein sorting-associated protein 37A	9.39825	NaN	NaN	NaN	NaN	NaN	NaN	NaN	-0.214374	NaN	NaN	NaN	NaN	0.0309877	NaN	NaN	NaN	NaN	NaN	NaN	0.667974	NaN	NaN	NaN	NaN	NaN	NaN	NaN	NaN	NaN	-0.396159	NaN	NaN	NaN	NaN	NaN	NaN	NaN	NaN
B3KX11;P49368;Q59H77;P49368-2;B4DUR8;Q2TU64	CCT3	T-complex protein 1 subunit gamma	11.7806	-0.539796	-0.750734	-0.533163	-0.832564	-0.604021	-0.665363	-0.0337029	-0.156098	-0.499908	-0.648483	-0.793467	-0.507319	-0.354426	-0.58475	-0.790353	-0.785419	-0.476768	-0.887739	-0.936929	-0.932916	-0.827357	-0.549207	-0.531137	-0.800145	-0.428834	-0.910542	-0.621303	-0.70693	-0.587677	-0.690008	-0.771925	-0.275605	-1.04633	-0.836273	-0.470717	-0.910832	-0.381279	-0.142739
B3KX82;Q86TM6-3;Q86TM6;E9PMA1;Q86TM6-2;E9PK19;H0YCR6;E9PN88;Q8TEH6	SYVN1;FLJ00221	E3 ubiquitin-protein ligase synoviolin	8.88957	NaN	NaN	NaN	NaN	NaN	NaN	NaN	NaN	NaN	NaN	NaN	NaN	0.0792037	NaN	NaN	NaN	NaN	NaN	NaN	NaN	NaN	NaN	NaN	NaN	NaN	NaN	NaN	NaN	NaN	NaN	NaN	NaN	NaN	NaN	NaN	NaN	NaN	NaN
B3KXH8;B2RAU5;Q9Y5X1;Q59ES5	SNX9	Sorting nexin;Sorting nexin-9	10.0656	-0.203899	0.0894782	0.240333	0.192447	1.06389	0.554191	0.356519	0.210903	0.358249	0.772514	0.0412538	0.456014	0.255533	-0.0350948	0.457998	NaN	-0.092425	-0.399675	0.647038	0.0474614	0.169833	0.888999	0.133937	0.803274	0.579853	-0.360002	0.173305	0.091847	0.390503	0.0199308	-0.00230238	0.467408	NaN	0.458426	0.232633	-0.328377	0.400121	-0.8362
B3KXN0;Q86TB9-2;Q86TB9-4;Q86TB9;Q86TB9-3	PATL1	Protein PAT1 homolog 1	9.29101	NaN	NaN	NaN	NaN	NaN	NaN	NaN	NaN	NaN	NaN	NaN	NaN	NaN	NaN	NaN	NaN	NaN	NaN	-0.259062	NaN	NaN	NaN	NaN	NaN	NaN	NaN	NaN	NaN	NaN	NaN	-0.174918	NaN	NaN	NaN	NaN	NaN	NaN	NaN
B3KY04;Q96CX2	KCTD12	BTB/POZ domain-containing protein KCTD12	9.889	NaN	2.19411	2.85271	3.37335	3.09752	1.67466	NaN	NaN	NaN	1.35063	3.18057	NaN	NaN	3.05426	2.39644	1.8224	NaN	2.18654	NaN	NaN	NaN	NaN	1.9985	2.47272	1.88651	2.19208	NaN	NaN	3.83782	3.23959	3.1069	3.27427	NaN	2.75444	2.30444	2.40591	NaN	NaN
B3KY11;Q9BUQ8;A8KA56	DDX23	Probable ATP-dependent RNA helicase DDX23	10.5693	-0.492253	-0.303526	-0.154661	-1.37751	0.36648	-8.27e-05	0.409916	-0.387512	0.161669	-0.0409626	-0.0539597	-0.347998	0.169367	-0.317651	0.321527	NaN	-0.0870554	0.215143	0.339418	0.217925	-0.540988	-0.47707	-0.249943	-0.0388829	-0.0765891	0.094023	-0.294264	0.24113	-0.156431	0.727472	0.105616	0.653073	-0.400628	0.315565	0.0700458	0.0171552	0.124554	-0.0761183
B3KY12;A8K7V1;A8K566;Q12874;Q53HM6;E7EUT8;B4DW90	SF3A3	Splicing factor 3A subunit 3	10.7661	-0.240053	-0.270899	-0.347513	-0.227686	-0.0145901	-0.217015	0.119398	-0.412561	-0.387726	-0.428611	-0.197731	-0.276527	-0.148217	0.0108597	-0.239153	-0.399801	-0.315848	-0.283642	-0.421469	0.0270357	-0.41335	-0.60856	-0.45365	-0.330411	-0.025629	-0.222304	-0.0954752	-0.384717	-0.265137	0.0238267	0.350985	-0.010656	0.113211	0.264899	-0.277968	-0.421439	0.0528528	0.0157617
B3KY42;Q96PZ0;B3KRB2;E7EUH7	PUS7	Pseudouridylate synthase 7 homolog	10.0657	0.84944	NaN	NaN	NaN	-0.0840642	-0.0245112	0.512298	-0.00338493	-1.2225	-0.774677	-0.543975	-0.283551	-0.250528	-0.849107	-0.360645	NaN	-1.26955	NaN	-0.616359	-0.544048	0.0187695	0.0329224	-0.164343	-0.659896	-0.197147	-0.566825	-0.245473	0.188707	-0.569902	-0.296478	-0.511752	-0.539983	0.034904	-0.661541	0.401636	-0.9855	-0.214794	-0.466492
B3KY94;B3KSW0;Q53HA5;A8K3L7;H3BTV1;B4DUV0;O14735	CDIPT	CDP-diacylglycerol--inositol 3-phosphatidyltransferase	9.82163	NaN	NaN	-0.263996	-0.472696	-0.109427	-0.205084	-0.298394	-0.109157	0.543681	0.197296	NaN	-0.148896	0.497216	NaN	NaN	0.580754	NaN	0.0784418	-0.178194	-0.0484663	-0.126494	NaN	-0.0816222	0.630372	0.0229326	-0.783163	0.283422	NaN	0.156244	NaN	0.734035	NaN	NaN	NaN	0.259841	0.376581	-0.0359199	-0.0897694
B3KY99;Q9BYX2-3;Q9BYX2-2;Q9BYX2;Q9BYX2-4	TBC1D2	TBC1 domain family member 2A	9.25435	NaN	NaN	NaN	NaN	NaN	NaN	NaN	0.0316806	NaN	0.830973	NaN	0.744318	NaN	NaN	NaN	NaN	NaN	NaN	1.89347	NaN	NaN	NaN	NaN	NaN	0.50177	NaN	NaN	NaN	0.122884	-0.262433	0.768012	NaN	NaN	NaN	NaN	NaN	NaN	NaN
B3LEU8;Q6NUQ4;Q6NUQ4-2;B2RD07	TMEM214	Transmembrane protein 214	10.3114	0.0926479	0.0367336	-0.035494	0.00636965	0.156451	0.106969	-0.213673	-0.35169	-0.105326	-0.404855	-0.300126	-0.0783813	-0.0643975	0.335881	0.0327827	-0.0553828	-0.130505	-0.589869	-0.12135	-0.24869	-0.0095774	0.102336	-0.355401	-0.144229	0.0144269	-0.299988	-0.254962	-0.502083	-0.109725	0.513795	-0.0486422	0.0595394	-0.283032	-0.179707	0.45613	0.0729654	-0.0809527	-0.355847
B3RFR9;P14061	HSD17B1	Estradiol 17-beta-dehydrogenase 1	8.52502	NaN	NaN	NaN	NaN	NaN	NaN	NaN	NaN	NaN	NaN	NaN	NaN	NaN	NaN	NaN	NaN	NaN	NaN	NaN	NaN	NaN	NaN	NaN	NaN	NaN	NaN	NaN	NaN	NaN	NaN	NaN	NaN	NaN	NaN	NaN	2.65227	NaN	NaN
B4DDB3;Q93100-4;Q93100-3;Q93100-2;Q93100	PHKB	Phosphorylase b kinase regulatory subunit beta	9.04743	NaN	NaN	NaN	NaN	NaN	NaN	NaN	NaN	NaN	-0.140003	NaN	NaN	NaN	NaN	NaN	NaN	NaN	NaN	NaN	NaN	NaN	NaN	NaN	NaN	NaN	NaN	NaN	0.615442	NaN	0.30986	NaN	NaN	NaN	NaN	0.17358	NaN	NaN	NaN
B4DDB6;P51991-2;B4E3E6	HNRPA3;HNRNPA3	Heterogeneous nuclear ribonucleoprotein A3	9.97585	-1.92839	NaN	NaN	-1.84996	NaN	NaN	NaN	NaN	NaN	NaN	NaN	NaN	NaN	NaN	NaN	NaN	NaN	NaN	NaN	-1.22058	NaN	-2.85244	-2.09065	NaN	-1.43606	NaN	-1.2825	-1.67645	NaN	-1.20714	NaN	NaN	NaN	NaN	NaN	NaN	NaN	NaN
B4DDB9;E9PI68;Q15005;E9PL01;E9PRB9	SPCS2	Signal peptidase complex subunit 2	10.5389	0.242977	0.0534375	0.0722508	0.348832	0.812529	1.57374	0.126322	-0.0161837	0.0687546	0.794972	0.165873	-0.172518	0.234482	0.000835784	0.863337	0.587727	0.116762	-0.187387	-0.00836526	0.55223	0.0410008	0.780193	0.49999	0.713896	-0.0518953	0.633108	1.18365	0.710243	0.838572	0.28437	0.43807	0.519299	-0.049313	0.671765	0.499545	1.09505	0.694393	-0.405844
B4DDC2;P32321;P32321-2;D6RBJ9	DCTD	Deoxycytidylate deaminase	9.4788	NaN	0.674982	0.708939	NaN	-0.838992	-0.0465608	1.09589	0.317714	0.464723	0.578629	-0.55454	NaN	NaN	NaN	NaN	NaN	NaN	NaN	NaN	NaN	NaN	NaN	NaN	NaN	-0.374177	NaN	1.35672	NaN	NaN	NaN	-0.0415233	NaN	-0.00355943	-0.157788	0.73238	NaN	NaN	NaN
B4DDH8;Q96N66;Q96N66-2;Q96N66-3;A9C4B8	MBOAT7	Lysophospholipid acyltransferase 7	10.7546	-1.05083	-1.53074	-1.43505	-1.0517	-1.25519	-0.689722	-0.430614	-1.16492	-0.929023	-1.36319	-0.545726	-1.12724	-0.82512	-0.899042	-0.804811	-0.824455	-0.762739	-0.664394	-1.27778	-0.880092	-0.181365	-0.343499	-0.526362	0.0890757	-1.02851	-0.753265	-0.229804	-0.509055	-0.460295	-0.873993	-0.852006	-1.24392	-0.693252	-0.993075	-0.879519	0.493044	-0.670582	-0.939352
B4DDK9;Q10469;B3KQM0	MGAT2	Alpha-1,6-mannosyl-glycoprotein 2-beta-N-acetylglucosaminyltransferase	9.41827	NaN	NaN	NaN	NaN	NaN	0.0872554	-0.136585	NaN	-0.462157	NaN	NaN	NaN	NaN	NaN	NaN	NaN	NaN	NaN	NaN	0.141394	0.48837	-0.808097	-0.141564	-0.833659	0.526722	-0.0821575	0.112755	0.246498	NaN	NaN	NaN	NaN	NaN	NaN	0.00672417	NaN	0.0776963	-0.105864
B4DDT3;P00734;E9PIT3;Q69EZ8;Q69EZ7	F2	Prothrombin;Activation peptide fragment 1;Activation peptide fragment 2;Thrombin light chain;Thrombin heavy chain	9.66458	NaN	NaN	NaN	NaN	NaN	4.34922	2.33759	NaN	NaN	NaN	2.4197	1.87028	NaN	NaN	NaN	NaN	1.79092	NaN	1.70242	NaN	1.89896	NaN	NaN	NaN	NaN	NaN	NaN	NaN	NaN	NaN	NaN	1.5288	1.55019	NaN	3.89907	NaN	NaN	NaN
B4DDT6;Q5BJF2;J3KTD1	TMEM97	Transmembrane protein 97	9.75927	NaN	NaN	-0.729867	-0.987976	NaN	NaN	0.166989	-0.426211	NaN	NaN	-0.817489	-0.00855194	NaN	-0.898943	NaN	NaN	-0.4964	NaN	NaN	NaN	NaN	NaN	NaN	NaN	NaN	-0.50711	NaN	NaN	0.714752	0.339091	0.935185	0.349298	-0.610133	-0.644376	-0.0612924	-1.20188	1.18593	0.381179
B4DDW1;F8VQX6;H0YI09;Q9H8H3	METTL7A	Methyltransferase-like protein 7A	9.19576	NaN	NaN	NaN	NaN	NaN	NaN	NaN	NaN	NaN	NaN	NaN	NaN	NaN	NaN	NaN	NaN	NaN	NaN	NaN	NaN	NaN	NaN	NaN	NaN	NaN	NaN	NaN	NaN	NaN	NaN	NaN	NaN	NaN	2.09328	NaN	NaN	NaN	NaN
B4DE59			11.8431	1.1173	2.15623	1.81447	0.997475	2.55531	1.27389	-0.245203	1.20627	-2.04547	1.86508	1.83603	0.670911	1.24192	-2.10247	0.0703874	-1.81411	-1.7928	1.0708	-0.422828	4.28105	1.95933	1.17716	2.71613	3.62385	0.904207	-0.653812	2.59346	2.09042	1.91923	2.42448	2.06238	0.165235	2.95226	3.25713	0.87177	2.45007	1.66667	1.4441
B4DE65;F8VWW8;B4DW34;Q92485-2;Q92485;B4DEC6;Q5T0Y8	SMPDL3B	Acid sphingomyelinase-like phosphodiesterase 3b	9.12001	NaN	NaN	NaN	NaN	NaN	NaN	2.89038	NaN	NaN	NaN	NaN	NaN	NaN	NaN	NaN	NaN	NaN	NaN	NaN	NaN	NaN	NaN	NaN	NaN	NaN	3.0399	NaN	NaN	NaN	NaN	NaN	NaN	NaN	NaN	NaN	1.81609	NaN	NaN
B4DEF8;Q9BRJ2	MRPL45	39S ribosomal protein L45, mitochondrial	9.40702	NaN	0.109732	NaN	NaN	NaN	NaN	NaN	NaN	NaN	NaN	NaN	1.97761	NaN	NaN	NaN	NaN	NaN	NaN	NaN	NaN	NaN	NaN	NaN	NaN	0.876427	NaN	NaN	NaN	NaN	1.78971	NaN	NaN	1.07118	NaN	0.0263961	0.401921	0.480941	0.0789293
B4DEH0;Q7Z7H8;Q7Z7H8-2	MRPL10	39S ribosomal protein L10, mitochondrial	9.34019	0.0118498	-0.795434	-0.716332	-0.510354	NaN	NaN	NaN	0.0136255	NaN	NaN	NaN	NaN	NaN	NaN	NaN	NaN	NaN	NaN	NaN	NaN	NaN	NaN	NaN	NaN	NaN	NaN	NaN	0.267305	NaN	NaN	NaN	NaN	0.777591	NaN	0.109997	NaN	NaN	NaN
B4DEI4;Q9H8Y8;B4DKT0;B4DNR1;Q9H8Y8-2;B4DQF1	GORASP2	Golgi reassembly-stacking protein 2	10.015	0.673026	0.252335	-0.168241	0.300893	0.31838	NaN	0.353029	-0.874482	-0.0404766	-0.0860785	-1.55115	-0.458515	0.138579	-0.21176	-0.627513	1.23067	NaN	0.861657	0.121695	NaN	NaN	NaN	NaN	NaN	NaN	NaN	0.0692249	NaN	0.409414	0.284261	-0.0711509	0.13262	-0.303464	0.399518	0.560336	NaN	0.0508611	NaN
B4DEK2;C9JAB2;Q16629-3;Q16629-2;Q16629-4;Q16629;Q8NB80	SRSF7	Serine/arginine-rich splicing factor 7	10.8351	-0.116149	-0.00166	-0.371791	0.0779972	0.00428384	0.571607	0.640427	-0.343556	-0.731932	-0.261527	0.170483	-0.0516617	0.174229	-0.197691	-0.102298	0.0607516	-0.0866817	0.243569	-0.469091	0.129003	-0.528453	0.197551	0.0569338	0.401211	0.39584	0.260106	0.297152	0.469105	0.353638	-0.621381	0.25002	0.122222	0.348038	-0.239751	0.00774637	0.0235578	0.491797	0.413034
B4DEP6;E7EX17;B4DRM3;P23588;B4DS13;F8VX11;F8VP89;F8VSC7	EIF4B	Eukaryotic translation initiation factor 4B	10.7122	-1.18572	-0.460636	-0.172823	-0.903714	-0.510401	-1.00488	-0.427583	-0.0666006	-0.124762	-0.674118	-0.486653	0.0419446	-0.00818847	-0.728233	-0.488516	-0.220618	-0.73154	-0.507162	-1.58878	-0.726341	-1.69703	-0.928214	-0.876327	-0.455983	0.117593	0.0676097	-0.619499	-0.16879	-0.466238	-0.252039	-0.164397	-0.360328	-0.88053	-0.598185	-0.372901	-0.179611	-0.0873225	-0.0890108
B4DES6;B7Z9P6;G3XAG1;Q96ME7-2;Q96ME7-3;Q96ME7;Q658M0	ZNF512;DKFZp666L156	Zinc finger protein 512	8.93903	NaN	NaN	NaN	NaN	NaN	NaN	1.30725	NaN	NaN	NaN	NaN	NaN	NaN	NaN	NaN	NaN	NaN	NaN	NaN	NaN	NaN	NaN	NaN	NaN	NaN	NaN	NaN	NaN	NaN	NaN	NaN	NaN	NaN	NaN	NaN	NaN	NaN	NaN
B4DET0;A8K6G9;Q92620;B4DM30	DHX38	Pre-mRNA-splicing factor ATP-dependent RNA helicase PRP16	9.81588	NaN	0.224385	NaN	NaN	NaN	2.04805	0.802987	-0.516419	0.0310462	-1.06052	0.129125	0.0282127	1.06486	NaN	NaN	-0.231064	NaN	NaN	NaN	NaN	NaN	NaN	NaN	NaN	1.05191	0.198361	NaN	NaN	0.732668	0.366597	-0.220354	0.165968	NaN	-0.783079	1.20586	NaN	-1.52175	NaN
B4DFD5	NAT10	N-acetyltransferase 10	10.0479	NaN	0.786778	NaN	2.33315	NaN	1.53521	0.532616	NaN	2.9812	NaN	NaN	3.11054	NaN	0.970539	NaN	NaN	NaN	NaN	NaN	NaN	NaN	-0.795933	2.7666	NaN	NaN	1.28644	1.10017	-0.565728	NaN	0.844027	0.458432	0.782097	0.316133	0.0430512	NaN	0.703243	NaN	NaN
B4DFL1;P09622;E9PEX6;B4DMK9;B4DHG0;B4DT69	DLD	Dihydrolipoyl dehydrogenase;Dihydrolipoyl dehydrogenase, mitochondrial	11.2729	1.19644	-1.20472	-0.735574	-0.494413	-0.203875	-0.244328	-0.230083	-0.810291	-0.744938	-0.300931	-0.168815	-0.922027	-0.160927	-0.971046	-0.424188	-0.444747	-0.826716	-0.281697	-0.624231	0.133057	-0.615344	-0.0455894	-0.0465409	0.747798	0.268622	-0.0340045	-0.415176	-0.12101	-0.0124506	-0.198178	-0.565631	-0.81559	-0.943348	-0.941566	-0.359223	-0.0338119	-0.225367	-0.10091
B4DFR2;Q9NP97;B1AKR6;Q8TF09	DYNLRB1;DYNLRB2	Dynein light chain roadblock-type 1;Dynein light chain roadblock-type 2	10.587	-0.15838	-0.0515266	0.180089	-0.502098	-0.440208	-0.352048	-0.175604	-0.38367	0.138054	-0.0589124	-0.114485	-0.663614	0.539142	0.0650086	NaN	NaN	NaN	0.182415	-0.190192	-0.290796	-0.156066	-0.37721	-0.278536	-0.146003	0.186359	-0.550475	0.129236	0.0512007	0.088893	0.00751895	0.0382525	-0.179482	0.248832	0.0545651	-0.24063	-0.106577	-0.311154	-0.519953
B4DFY5;A4QPA9;Q02750;Q02750-2	MAP2K1	Dual specificity mitogen-activated protein kinase kinase 1	10.5541	-0.78921	-0.409302	-0.920219	-0.0958496	-0.174631	-0.506161	-0.587557	-0.657791	-0.463673	-0.241665	0.2899	-0.602103	-0.393788	-0.304395	-0.597994	-0.291301	-1.47711	-0.0867971	0.140804	-0.683908	-0.219296	-0.53533	-0.592279	-0.100507	-0.304566	-0.518675	-0.765226	-0.164902	-0.752359	-0.545706	-0.183277	-0.499497	-0.352215	-0.380158	-0.670686	0.149406	-0.039456	-0.00186371
B4DG18;E7EUP3;B7Z4D9;G3V125;B3KVJ2;O95251-3;O95251-5;O95251-2;O95251-4;O95251	KAT7	Histone acetyltransferase;Histone acetyltransferase KAT7	8.94738	NaN	NaN	NaN	NaN	NaN	NaN	NaN	NaN	NaN	NaN	NaN	NaN	NaN	NaN	NaN	NaN	NaN	NaN	NaN	NaN	NaN	NaN	NaN	NaN	NaN	NaN	3.97615	NaN	4.65366	NaN	NaN	NaN	NaN	NaN	NaN	NaN	NaN	NaN
B4DG60;B3KS47;Q9P1Z2-4;Q9P1Z2-2;Q9P1Z2-3;Q9P1Z2	CALCOCO1	Calcium-binding and coiled-coil domain-containing protein 1	8.52851	NaN	NaN	NaN	NaN	NaN	NaN	NaN	NaN	NaN	NaN	NaN	NaN	NaN	NaN	NaN	NaN	NaN	NaN	NaN	NaN	NaN	NaN	NaN	2.30358	NaN	NaN	NaN	NaN	NaN	NaN	NaN	NaN	NaN	NaN	NaN	NaN	NaN	NaN
B4DG62;A8K7J7;P19367;Q59FD4;E7ENR4;B3KXY9;P19367-4;P19367-2;P19367-3;B3KRA9	HK1	Hexokinase;Hexokinase-1	11.3509	1.12099	0.4202	0.345891	0.518357	0.47168	0.00783827	0.130897	0.264378	0.427015	0.59476	0.489461	0.218731	-0.133622	0.341981	0.641636	1.01214	0.963166	0.207572	0.536721	2.06528	0.353998	0.701793	0.61033	1.22511	1.96351	-0.00819537	0.108587	1.10255	0.989576	1.8447	1.51045	0.773822	0.318941	1.02702	1.34196	0.429003	0.227586	-0.129861
B4DGF8;Q8N684-2;Q8N684;Q8N684-3;F5H669;J3QT54;F5H6M0;F5H047	CPSF7	Cleavage and polyadenylation specificity factor subunit 7	10.1979	1.21329	0.450494	0.190613	-0.0436883	0.146292	0.211613	0.749527	0.737715	-0.146845	0.248127	0.631396	0.173483	0.149057	0.302517	0.0103233	NaN	0.430282	NaN	0.746579	0.274149	0.603271	0.143207	0.316498	0.535931	0.12732	0.114945	0.457564	0.428742	-0.121935	0.849002	-0.0989585	0.871005	0.197489	0.613855	0.285556	-0.0970713	0.861042	0.457026
B4DGK8;Q8WUK0-2;Q8WUK0;E9PQM0;Q8WUK0-3	PTPMT1	Phosphatidylglycerophosphatase and protein-tyrosine phosphatase 1	9.53124	NaN	NaN	NaN	NaN	-0.374733	NaN	NaN	NaN	NaN	NaN	NaN	-0.495388	NaN	NaN	NaN	NaN	NaN	NaN	NaN	NaN	NaN	NaN	NaN	NaN	-1.28167	NaN	NaN	-0.523662	-0.118891	NaN	NaN	0.0492031	NaN	NaN	NaN	-0.539928	NaN	-0.55719
B4DGM3;Q969G3-6;Q969G3-5;Q969G3-3;Q969G3-2;Q969G3-4;Q969G3;J3QKS7;K7EMQ8;H7C048	SMARCE1	SWI/SNF-related matrix-associated actin-dependent regulator of chromatin subfamily E member 1	10.0924	1.74492	3.9409	0.447434	1.66173	-2.82577	0.189442	0.618383	NaN	NaN	NaN	0.355222	0.30927	NaN	0.104794	1.34128	0.0299613	-0.301885	NaN	-0.10951	0.234708	-0.527973	-0.678697	NaN	0.420279	0.00765201	-0.307224	-0.00259443	NaN	1.08801	0.159541	-0.274649	-0.867732	NaN	1.44391	-0.0451218	-0.028375	0.334643	0.712755
B4DGX2;P48426;H7BXS3;B4DH09	PIP4K2A	Phosphatidylinositol 5-phosphate 4-kinase type-2 alpha	9.11083	NaN	NaN	NaN	NaN	NaN	NaN	NaN	-1.31811	NaN	NaN	NaN	NaN	NaN	NaN	NaN	NaN	NaN	NaN	NaN	-0.233029	NaN	-0.403813	NaN	NaN	NaN	NaN	NaN	NaN	NaN	NaN	NaN	NaN	NaN	NaN	NaN	0.147953	-0.755144	-0.642471
B4DH07;Q5JRX3;Q5JRX3-2;B4DRW8;Q5JRX3-3;B3KN37;B3KM51	PITRM1	Presequence protease, mitochondrial	10.3839	0.0174742	-1.0246	-2.17733	-0.696648	-0.527403	-0.496107	-0.737761	-0.751299	-0.501757	-0.56602	-0.619699	-0.287004	-0.0243382	-0.280545	-0.464819	-0.850151	-0.948966	-1.15039	-0.808432	-0.713522	-0.544724	-1.01762	-0.776148	1.64523	-0.920033	-0.964524	-0.6333	-0.539166	-0.639762	-0.414034	-0.680179	-0.443381	-0.755226	-0.318171	-0.248104	0.557874	-0.845741	-0.899691
B4DH44;P45985;P45985-2;B7ZA62;B7Z9Y5	MAP2K4	Dual specificity mitogen-activated protein kinase kinase 4	9.4924	NaN	NaN	NaN	NaN	NaN	-0.363946	NaN	NaN	0.360084	NaN	NaN	NaN	NaN	NaN	NaN	NaN	NaN	-0.31371	NaN	0.103457	NaN	NaN	NaN	0.692432	-0.532566	NaN	NaN	NaN	1.20314	NaN	NaN	0.54393	NaN	NaN	NaN	-0.547943	NaN	0.0938021
B4DH45;B4E264;Q6MZY5;B4DTX5;B7Z9B7;Q9BX66-7;Q9BX66-9;Q9BX66-8;Q9BX66-6;Q9BX66-3;Q9BX66-5;Q9BX66-2;Q9BX66-11;Q9BX66;Q9BX66-12;Q9BX66-4;Q9BX66-10	DKFZp686N08224;SORBS1	Sorbin and SH3 domain-containing protein 1	7.90463	NaN	NaN	NaN	NaN	NaN	NaN	NaN	NaN	NaN	NaN	NaN	NaN	NaN	NaN	NaN	NaN	NaN	NaN	NaN	NaN	NaN	NaN	NaN	NaN	NaN	NaN	NaN	NaN	NaN	NaN	1.92665	NaN	NaN	NaN	NaN	NaN	NaN	NaN
B4DH53;Q66K74;A8K940	MAP1S	Microtubule-associated protein 1S;MAP1S heavy chain;MAP1S light chain	9.79614	NaN	NaN	NaN	0.388525	1.05089	NaN	0.457783	0.652561	0.12008	0.276083	NaN	-0.251083	0.177373	NaN	0.341281	-0.343692	NaN	0.228731	NaN	0.570746	0.954026	1.00751	0.206009	1.15953	0.734318	0.720224	0.547058	0.914834	NaN	0.694308	0.167134	1.12274	0.911126	NaN	1.087	0.611844	0.4345	0.7203
B4DH58;Q9H0U3;A8MUP5;Q96SP2;Q6P577	MAGT1	Magnesium transporter protein 1	10.0437	0.207511	-0.13829	-0.236462	-0.66609	0.143517	0.25577	-0.379621	-0.790637	-1.36412	0.50504	-0.281264	-0.553342	-0.115033	-0.107209	-0.17891	0.100305	0.144841	0.323681	NaN	0.580427	0.0976871	-0.0230553	0.401311	-0.180704	0.450868	-0.348653	0.652256	-0.327058	0.14057	0.0985278	0.0699224	0.063044	0.129008	-0.417488	-0.216308	0.7339	0.150664	-0.819473
B4DH64;O95684-2;O95684;Q8N103-3;O95684-3	FGFR1OP	FGFR1 oncogene partner	9.33397	NaN	NaN	0.308055	NaN	NaN	0.424827	0.167426	NaN	-0.262914	NaN	-0.385376	-0.244035	NaN	-0.954941	NaN	NaN	NaN	NaN	NaN	NaN	NaN	NaN	NaN	NaN	NaN	NaN	NaN	NaN	NaN	0.638142	NaN	NaN	NaN	NaN	NaN	NaN	NaN	NaN
B4DHC6;B4DF14;Q8N169;P43003-2;P43003	SLC1A3	Amino acid transporter;Excitatory amino acid transporter 1	8.77143	NaN	NaN	NaN	NaN	NaN	NaN	NaN	NaN	NaN	NaN	0.603556	NaN	NaN	NaN	NaN	NaN	NaN	NaN	NaN	NaN	NaN	NaN	NaN	NaN	NaN	NaN	NaN	NaN	NaN	NaN	NaN	NaN	NaN	NaN	NaN	NaN	NaN	NaN
B4DHE8;Q96DH6-2;Q96DH6;J3KTC1;J3QKT5	MSI2	RNA-binding protein Musashi homolog 2	9.79247	1.46236	-0.534659	NaN	NaN	-0.129742	0.598446	0.364218	NaN	-0.647268	NaN	-0.578021	NaN	1.11838	NaN	NaN	NaN	0.327041	NaN	NaN	0.302563	0.0653552	0.364924	-0.0305479	0.155237	0.834535	-0.802929	0.0702753	1.01263	0.0383598	0.147359	NaN	0.260722	0.483158	0.41862	1.49922	NaN	0.695353	0.770268
B4DHK5;Q9HAU0-3;Q9HAU0-5;Q9HAU0;Q9HAU0-2;Q9HAU0-4;Q9HAU0-6;Q9HAU0-7	PLEKHA5	Pleckstrin homology domain-containing family A member 5	8.14408	NaN	NaN	NaN	NaN	1.48532	NaN	NaN	NaN	NaN	NaN	NaN	NaN	NaN	NaN	NaN	NaN	NaN	NaN	NaN	NaN	NaN	NaN	NaN	NaN	NaN	NaN	NaN	NaN	NaN	NaN	NaN	NaN	NaN	NaN	NaN	NaN	NaN	NaN
B4DHQ3;Q9Y617;Q9Y617-2	PSAT1	Phosphoserine aminotransferase	11.1994	-1.15553	-1.66754	-1.83538	-1.51047	-0.820791	-1.1562	-1.04136	-0.888606	-1.37461	-0.993282	-0.480582	-1.78001	-1.5898	-1.4423	-1.09093	-1.40038	-0.842824	-1.17352	-1.55504	-0.396676	-0.8371	-0.587522	-1.3084	-1.84004	-0.897397	-0.249682	-0.31402	0.479374	-0.309068	-0.779336	0.111828	-1.18261	-0.896427	-1.17597	0.500791	-1.88577	-0.856352	-0.235494
B4DHW9;Q9NVE7;B4DZX1;H0YA26	PANK4	Pantothenate kinase 4	9.29006	-1.11023	NaN	NaN	NaN	NaN	NaN	NaN	NaN	NaN	NaN	NaN	0.344025	NaN	NaN	NaN	NaN	NaN	NaN	NaN	NaN	NaN	NaN	-0.781905	-0.0113525	NaN	0.620091	-0.471318	NaN	NaN	0.357308	-0.163112	NaN	-1.32159	-0.265797	NaN	-0.377986	NaN	0.0409273
B4DI03;K7EJQ7;Q9BY50	SEC11L3;SEC11C	Signal peptidase complex catalytic subunit SEC11;Signal peptidase complex catalytic subunit SEC11C	9.00915	NaN	NaN	NaN	NaN	NaN	NaN	NaN	NaN	NaN	1.91686	NaN	NaN	NaN	NaN	NaN	NaN	NaN	NaN	NaN	NaN	NaN	NaN	2.30493	NaN	NaN	NaN	2.73889	NaN	NaN	NaN	NaN	NaN	NaN	NaN	NaN	NaN	1.9885	NaN
B4DIF5;Q9NV96;B4DDK3;Q9NV96-3;Q9NV96-2	TMEM30A	Cell cycle control protein 50A	8.71103	NaN	NaN	NaN	NaN	NaN	NaN	NaN	NaN	NaN	NaN	NaN	NaN	NaN	NaN	NaN	NaN	NaN	NaN	NaN	NaN	NaN	0.979544	NaN	NaN	NaN	NaN	NaN	NaN	NaN	NaN	NaN	NaN	NaN	NaN	NaN	NaN	NaN	NaN
B4DIH2;Q8TB36-2;Q8TB36;E7FJF4;E7FJF3;A8K957	GDAP1	Ganglioside-induced differentiation-associated protein 1	9.18015	NaN	NaN	NaN	NaN	NaN	NaN	NaN	NaN	NaN	NaN	NaN	NaN	1.23016	NaN	NaN	NaN	NaN	NaN	NaN	NaN	NaN	NaN	NaN	NaN	NaN	NaN	0.26375	NaN	NaN	NaN	NaN	NaN	NaN	NaN	NaN	NaN	NaN	2.20676
B4DIZ6;Q96DE0;Q96DE0-3;Q96DE0-2;Q96DE0-4	NUDT16	U8 snoRNA-decapping enzyme	8.4604	NaN	NaN	NaN	NaN	NaN	NaN	NaN	NaN	NaN	NaN	NaN	NaN	NaN	NaN	NaN	NaN	NaN	NaN	NaN	NaN	NaN	NaN	NaN	NaN	NaN	NaN	NaN	NaN	NaN	NaN	NaN	1.9485	NaN	NaN	NaN	NaN	NaN	NaN
B4DJ30;Q14697;F5H6X6;B4DSM6;B4DIW2	GANAB	Neutral alpha-glucosidase AB	10.1937	NaN	NaN	NaN	NaN	NaN	NaN	NaN	NaN	NaN	NaN	NaN	NaN	NaN	NaN	NaN	NaN	NaN	NaN	NaN	NaN	NaN	NaN	NaN	NaN	NaN	NaN	NaN	NaN	NaN	NaN	NaN	NaN	NaN	-1.76303	NaN	NaN	NaN	NaN
B4DJ51;H0Y7A7;P62158;B2RDW0;Q9BRL5;E7ETZ0;E7EMB3;Q96HY3;A8K1M2;G3V361	CALM3;CALM2;CALM1	Calmodulin	11.4497	-1.12087	-0.678849	-0.20683	-0.869784	-1.31581	-0.61413	-2.12781	-0.101408	-0.00630997	-0.273756	-0.502651	-0.805366	-0.608652	0.0728015	-0.772115	-0.5336	-0.420734	-0.880241	-0.683553	0.065225	-0.237462	0.294403	-0.431436	0.276763	-0.388176	-0.90279	-0.4336	-0.14943	-0.503809	-0.209376	-0.279709	-0.631858	-0.0252865	-0.158623	0.00679357	-0.403165	0.274194	-1.52078
B4DJ65;Q6FGR8;Q6FGN5;B2NI05;A2A2V1;Q5U0K3;Q53YK7;B2R5Q9;A1YVW6;Q6SES1;O75942;P04156;B3KQX7;B4DI53;B4DDS1;B2NI04	PRNP	Major prion protein	9.55555	NaN	NaN	NaN	NaN	NaN	NaN	0.33081	NaN	NaN	NaN	NaN	0.459457	NaN	NaN	NaN	NaN	NaN	NaN	NaN	NaN	NaN	NaN	NaN	NaN	NaN	NaN	NaN	-0.519542	-0.090447	NaN	1.41285	NaN	1.38676	NaN	NaN	NaN	NaN	NaN
B4DJB4;Q53GF8;P50213;H0YL72;B4DSY4;P50213-2;B7Z9J8;H0YLI6;H0YMU3	IDH3A	Isocitrate dehydrogenase [NAD] subunit, mitochondrial;Isocitrate dehydrogenase [NAD] subunit alpha, mitochondrial	10.7707	-0.0251906	-0.214286	-0.548759	0.51851	0.0395602	0.0337434	-0.28974	-0.014185	-0.330888	0.117457	0.460293	0.260917	0.021498	-0.626991	0.182995	-0.263338	0.118434	0.626307	0.0638659	0.231172	-0.210475	-0.420634	-0.215203	-0.296287	0.86923	-0.619144	-0.107621	-0.0235514	0.0223004	-0.0932888	0.674187	-0.554052	-0.371018	-0.524832	-0.0471298	-0.183678	-0.0434119	-0.0438508
B4DJF7;D6RBL4;Q9HCE5	METTL14	N6-adenosine-methyltransferase subunit METTL14	9.28495	NaN	NaN	NaN	NaN	0.580116	0.410319	NaN	NaN	NaN	NaN	0.129402	NaN	NaN	NaN	NaN	NaN	0.200498	NaN	NaN	NaN	NaN	NaN	NaN	NaN	NaN	NaN	NaN	NaN	NaN	NaN	NaN	NaN	NaN	NaN	NaN	NaN	NaN	NaN
B4DJK9;Q6FHZ7;Q99541	ADFP;PLIN2	Perilipin;Perilipin-2	9.37168	NaN	NaN	NaN	NaN	NaN	NaN	0.961189	NaN	NaN	NaN	0.134224	-0.41186	NaN	NaN	0.736437	NaN	NaN	NaN	NaN	NaN	NaN	1.38667	NaN	NaN	NaN	NaN	NaN	NaN	NaN	0.46178	NaN	NaN	NaN	NaN	0.451406	NaN	NaN	NaN
B4DJP7;P62318;H3BT13	SNRPD3	Small nuclear ribonucleoprotein Sm D3	11.2646	0.149793	-0.0772669	-0.158538	-0.118322	-0.360109	0.0946651	0.53909	-0.0605681	-0.695432	-0.206264	-0.144105	-0.429644	-0.148688	-0.360916	-0.480761	-0.4273	-0.206281	-0.0536473	-0.573272	0.193206	-0.334225	-0.113814	-0.0989359	-0.146688	0.16983	-0.0716214	-0.0176335	0.0510278	-0.221698	0.0100775	0.0552012	-0.0716751	-0.232091	0.0583858	-0.150878	-0.413264	0.12422	0.25343
B4DJQ8;P53634;H0YCY8	CTSC	Dipeptidyl peptidase 1;Dipeptidyl peptidase 1 exclusion domain chain;Dipeptidyl peptidase 1 heavy chain;Dipeptidyl peptidase 1 light chain	10.4515	0.841601	1.11141	0.797303	1.17831	0.522634	0.533403	-0.131586	0.67265	0.383232	1.30239	0.559376	1.12979	1.16577	1.09774	1.19109	1.51029	0.828198	0.356006	0.791586	1.60061	0.933471	1.14241	0.704538	0.305465	1.68043	0.264184	1.27972	1.82067	1.16882	1.06567	1.84292	0.293533	-0.735526	2.13306	2.05692	0.775215	-0.0559718	0.157315
B4DJV2;O75390;B3KTN4	CS	Citrate synthase;Citrate synthase, mitochondrial	11.4981	-0.0141794	0.0817235	0.00396458	-0.19348	0.181831	-0.103493	0.0716495	-0.405166	-0.439427	0.0663457	-0.0876129	-0.309009	-0.00853317	-0.525322	-0.208941	-0.23704	-0.0826942	0.103128	-0.381735	0.495187	-0.518961	-0.281712	0.551253	0.571474	0.0679435	-0.113573	-0.0943847	0.330669	-0.0997379	0.635293	0.27148	-0.239131	0.340052	0.0504735	0.00148346	0.240081	0.254128	0.335474
B4DJW8;Q15437;B4DRA5;B4DS04	SEC23B	Protein transport protein Sec23B	10.1227	0.313871	-0.301969	1.21239	0.159126	0.820046	0.977369	0.832619	0.207464	0.429812	0.75263	0.405771	0.14513	NaN	NaN	0.729029	NaN	-0.0295589	NaN	NaN	0.230229	0.155984	0.442748	0.439001	0.970809	0.37205	1.44751	1.48927	0.302403	0.904562	1.05244	1.09102	0.734224	0.409019	0.261373	1.02063	0.471989	0.783763	0.421159
B4DK32;Q14139;Q14139-2;B7Z7P0	UBE4A	Ubiquitin conjugation factor E4 A	9.14117	NaN	NaN	NaN	NaN	NaN	NaN	NaN	NaN	NaN	-0.320658	NaN	NaN	NaN	NaN	0.0807438	NaN	NaN	NaN	NaN	NaN	NaN	NaN	NaN	NaN	NaN	0.45233	NaN	NaN	NaN	NaN	NaN	NaN	NaN	NaN	NaN	-0.512379	NaN	NaN
B4DKI2			9.95565	NaN	NaN	NaN	NaN	NaN	NaN	NaN	NaN	NaN	NaN	NaN	NaN	1.33702	NaN	0.337485	NaN	NaN	NaN	NaN	NaN	NaN	NaN	NaN	0.121628	NaN	NaN	NaN	NaN	NaN	0.879595	NaN	NaN	NaN	NaN	0.0143976	NaN	NaN	NaN
B4DKL6;O14681;Q59EJ1;E9PM05;E9PS58;A6NES3	EI24	Etoposide-induced protein 2.4 homolog	9.3723	NaN	NaN	NaN	NaN	NaN	NaN	NaN	NaN	-0.441556	NaN	NaN	NaN	NaN	NaN	NaN	NaN	NaN	NaN	NaN	0.0234603	-0.506094	NaN	NaN	-0.784588	0.248948	NaN	0.24744	NaN	0.0911717	NaN	NaN	NaN	NaN	NaN	-0.327342	NaN	-0.535257	NaN
B4DKQ5;O60784;E7EPD0;O60784-2;B4DJ44;O60784-4;O60784-3;B0QY01;B3KUU1	TOM1	Target of Myb protein 1	9.96923	0.55492	0.468899	0.204884	1.00363	1.2545	-0.0717358	0.0979221	0.46276	0.561334	0.90023	0.186335	0.996764	0.80503	0.400739	0.683924	0.682047	-0.0131382	NaN	NaN	0.4315	0.074881	0.486316	0.501088	-0.31487	-0.0387171	0.181116	0.195137	1.2515	0.495192	NaN	0.843189	0.666528	0.671537	0.855009	0.822977	0.326232	0.160888	0.34655
B4DKR0;Q13190-2;Q13190;Q13190-3;F8W8Q9;H7C3X5;E9PNU4	STX5A;STX5	Syntaxin-5	10.1204	0.452403	-0.124655	-0.354226	0.515831	-0.463831	-0.429046	-0.860735	-0.329175	-0.958232	-0.158173	-0.353871	-0.364019	NaN	-0.219218	-0.327042	NaN	-0.345496	-0.235899	NaN	0.295942	-0.378179	-0.509927	-0.605812	-0.332184	-0.999218	-0.589085	-0.715615	-0.776352	-0.742834	-0.39159	-0.483237	-0.690518	-0.184968	-0.559051	-0.626392	-0.306147	-0.929803	-0.587925
B4DKS0;P53985;B2R6A5;Q5T8R5	SLC16A1	Monocarboxylate transporter 1	10.3046	-0.664665	-0.868725	-0.534062	-1.11137	-0.355375	-0.330755	0.347716	0.0577321	0.0492494	-1.22008	-0.202859	-0.201813	0.209245	-0.943908	0.0591178	-0.335833	-0.548706	-0.115306	0.461617	-0.30593	0.308672	0.10696	-0.619356	-0.759742	0.0847919	-0.494422	-0.863146	-0.0124987	-0.105272	-0.311856	-0.915545	-0.807767	-0.310356	-0.85362	-0.178559	NaN	0.604628	-0.0236102
B4DKV7;Q8TE68;Q8TE68-2;Q8TE68-4;B3KPZ3;K7ELW3;B4DWN8;K7EKX9;K7EN83;Q8TE68-3	EPS8L1	Epidermal growth factor receptor kinase substrate 8-like protein 1	9.01887	NaN	NaN	NaN	NaN	NaN	NaN	NaN	NaN	NaN	NaN	NaN	NaN	NaN	NaN	NaN	NaN	NaN	NaN	NaN	NaN	NaN	NaN	NaN	NaN	NaN	NaN	NaN	NaN	NaN	NaN	NaN	NaN	NaN	NaN	NaN	3.49603	NaN	NaN
B4DKX4;B2R6E2;Q53EL6-2;Q53EL6	PDCD4	Programmed cell death protein 4	10.1262	0.7664	0.859923	0.341848	1.52715	0.104558	0.76294	0.494132	1.04475	0.570224	0.135206	0.515998	-0.809085	NaN	-0.132127	NaN	NaN	-0.0844311	NaN	0.767609	1.19031	-0.758218	0.579624	1.10926	0.592596	0.377554	0.57726	0.302079	0.30349	1.16357	1.37521	1.55675	1.09862	0.781588	1.49557	0.371902	-0.69332	0.457415	1.16146
B4DL32;H0YI76	KRT5		9.83275	NaN	NaN	NaN	3.19469	NaN	NaN	NaN	NaN	3.49502	NaN	2.28237	1.80164	NaN	3.72113	4.12895	NaN	4.40194	2.64241	1.03242	4.08063	NaN	NaN	2.33898	4.1083	3.09591	NaN	NaN	3.2258	NaN	NaN	2.97339	NaN	3.4274	3.28056	NaN	NaN	3.3166	NaN
B4DL66;D3DTW2;Q9H832-2;Q9H832;I3L4C5	UBE2Z	Ubiquitin-conjugating enzyme E2 Z	9.31635	NaN	NaN	NaN	NaN	NaN	NaN	NaN	0.725828	NaN	NaN	NaN	NaN	NaN	NaN	NaN	NaN	NaN	NaN	NaN	1.1431	NaN	NaN	NaN	NaN	NaN	-0.8279	-0.529871	0.095435	NaN	NaN	NaN	NaN	NaN	NaN	NaN	NaN	NaN	-0.654059
B4DLA1;Q9NZN4;B4DNU6;Q8NCJ3;B3KUH4	EHD2	EH domain-containing protein 2	10.3024	1.67472	0.987712	0.678497	1.36578	0.495715	0.887697	0.163369	1.72191	1.2039	0.857241	0.0101681	1.29505	0.260217	1.03571	1.75018	0.72317	1.03772	1.06172	2.24864	0.911562	0.983359	1.17821	1.24965	0.195798	-0.523467	-0.46602	-0.102185	0.0409111	0.510065	0.495353	1.05136	0.160687	0.035997	0.54116	1.18273	0.185628	0.0309732	-0.198383
B4DLA6;B3KMX0;P33991	MCM4	DNA replication licensing factor MCM4	11.0812	-0.137981	-0.1509	-0.614521	-0.582301	-0.327209	0.230627	0.273019	-0.18209	-0.487199	0.70808	0.464739	-0.345283	-0.327327	-0.382454	-1.24472	-0.619729	-0.556868	0.603856	-0.489323	-0.463776	-0.423224	-0.457518	-0.708324	-0.839882	-0.420403	-0.0970526	0.16471	-0.102468	-0.221308	-0.268294	0.33751	-0.552376	-0.237988	-0.408065	-0.431544	-0.54012	0.50423	0.628175
B4DLC3;Q7Z4X9;A5JSJ9;O95832	CLDN1	Claudin;Claudin-1	9.78405	NaN	NaN	NaN	NaN	NaN	NaN	NaN	NaN	NaN	NaN	0.965635	0.0785485	NaN	NaN	NaN	-0.274172	-0.281906	NaN	NaN	NaN	NaN	NaN	0.185901	1.04062	1.12362	NaN	NaN	NaN	NaN	2.14465	NaN	1.03866	NaN	NaN	NaN	NaN	NaN	NaN
B4DLE7;B4DYR5;Q6UWP7-3;Q6UWP7;B4DM26;C9K0C3;Q6UWP7-2	LCLAT1	Lysocardiolipin acyltransferase 1	9.73145	NaN	0.665828	NaN	0.398189	0.673831	0.485238	NaN	0.403237	NaN	NaN	-0.54098	-0.0128553	NaN	NaN	-0.760093	NaN	0.755576	NaN	NaN	0.0394142	0.610169	-0.300568	0.146795	0.200034	-0.0398012	0.168943	-0.0912694	0.574021	-0.150133	0.215564	-0.141694	0.282936	NaN	-0.347439	-0.181802	-0.316065	0.0456461	-0.157229
B4DLG2;O75152;E9PQ61;E9PBY7	ZC3H11A	Zinc finger CCCH domain-containing protein 11A	9.45667	NaN	NaN	NaN	NaN	NaN	0.263802	0.730512	-0.254934	NaN	NaN	0.176416	-0.245982	NaN	0.141685	NaN	NaN	NaN	NaN	NaN	NaN	NaN	NaN	NaN	NaN	NaN	0.226559	-0.224361	0.55385	0.353118	NaN	NaN	NaN	NaN	NaN	0.0930633	0.525485	NaN	0.78595
B4DLH2;Q8N357;B4DS67	C2orf18;SLC35F6	Solute carrier family 35 member F6	9.78959	-0.63788	-0.894915	-0.197965	-0.355355	-0.339601	NaN	NaN	NaN	NaN	-0.49454	-0.677782	-0.720808	-0.505078	-0.373449	NaN	NaN	NaN	NaN	-0.291276	-0.919455	NaN	NaN	NaN	-0.104873	-1.51652	-0.0067647	NaN	NaN	NaN	-0.587461	NaN	-0.773513	-0.537246	-0.981684	NaN	-0.886823	-0.212258	NaN
B4DLL8;F6SKP1;B4DN79;F5GY20;B4DLJ7;B2R5R1;B4E3D4;Q14956-2;Q14956;B4DLL5;A8K7R3	GPNMB	Transmembrane glycoprotein NMB	10.1789	NaN	4.94115	NaN	NaN	2.51383	NaN	NaN	NaN	NaN	3.22385	2.50561	3.07424	NaN	NaN	NaN	NaN	NaN	4.15555	NaN	4.00037	4.41664	4.42327	3.40021	3.26686	2.27291	3.11351	2.18784	2.20019	NaN	NaN	2.36275	NaN	NaN	NaN	NaN	NaN	NaN	2.30038
B4DLN1;B4E1E9			10.631	0.480976	-0.464166	-0.158996	0.285633	0.328026	-0.328137	-0.462895	0.575425	-0.633571	-0.265582	-0.331283	-0.0453294	1.44934	0.230345	-0.489055	0.154785	-0.312172	-0.867163	1.0803	0.0348511	-0.151032	-0.204103	-0.982599	-0.556469	0.388646	-0.199727	-0.134839	0.181886	0.0355059	0.548306	0.443396	-0.765244	-0.362192	-0.804564	0.107198	0.198608	0.498837	-0.225044
B4DLX8;A8K5A0;O15344;B7Z5K6;C9J453;O15344-2	MID1	E3 ubiquitin-protein ligase Midline-1	8.92911	NaN	NaN	NaN	NaN	NaN	NaN	NaN	NaN	NaN	NaN	NaN	NaN	NaN	NaN	NaN	NaN	NaN	NaN	NaN	NaN	NaN	NaN	NaN	NaN	NaN	NaN	NaN	NaN	NaN	NaN	NaN	NaN	NaN	NaN	NaN	NaN	NaN	-0.27035
B4DM85;O00139-4;B0AZS5;O00139-2;O00139-1;O00139-5;O00139	KIF2A	Kinesin-like protein;Kinesin-like protein KIF2A	9.71676	0.217088	-0.538637	NaN	0.327674	NaN	0.344604	0.094223	-0.192699	-0.140998	NaN	-0.171202	0.314804	NaN	-0.878624	NaN	NaN	-0.0335111	0.903522	NaN	-0.576137	-1.13658	-0.826581	-0.30994	-0.265583	-0.837605	0.83665	-0.186925	-0.705278	-0.686994	NaN	NaN	0.630138	0.388903	0.206162	0.0706008	-0.590806	0.225198	-0.395115
B4DMA8;B4E063;Q9BW19	KIFC1	Kinesin-like protein;Kinesin-like protein KIFC1	10.4347	NaN	NaN	NaN	NaN	NaN	NaN	NaN	NaN	NaN	NaN	NaN	NaN	NaN	NaN	NaN	NaN	0.654354	NaN	NaN	0.833285	NaN	NaN	NaN	0.562581	NaN	NaN	NaN	NaN	1.19004	NaN	NaN	NaN	0.194159	NaN	0.871522	1.38752	NaN	NaN
B4DMD3;F5H721;B4DY34;Q9Y2W2;F5H5G4	WBP11	WW domain-binding protein 11	9.91938	NaN	-0.017922	NaN	0.120059	0.431715	-0.0575542	1.38839	-0.551688	0.541324	-0.0233263	0.0765558	-0.524966	-0.296985	NaN	NaN	NaN	NaN	NaN	NaN	-0.186642	-0.449112	0.243609	-0.605399	-0.240009	-0.273183	-0.843625	-0.256114	-0.245252	-0.0274146	0.480357	0.104898	0.0564161	-0.261952	0.269477	-0.203646	NaN	-0.843292	0.401596
B4DMF5;E9KL48;P00367;B4DMG8;Q53GW3;B4E0N9;B4DGN5;B3KT18;B3KV55;P49448;Q59FQ4	GLUD1;GLUD2	Glutamate dehydrogenase;Glutamate dehydrogenase 1, mitochondrial;Glutamate dehydrogenase 2, mitochondrial	11.5303	0.860364	-0.125688	-0.394653	0.286894	-0.487597	-0.434293	-0.911796	0.469784	-0.568129	-0.445603	-0.483104	0.343907	-0.568808	-0.70436	0.20645	0.0513549	-0.263085	-0.455396	0.181675	0.363519	-0.695739	-0.724912	-0.135721	0.551991	-0.314199	-0.535557	-0.191565	-0.0946839	-0.134242	0.683271	0.293793	-0.964925	-0.0638819	0.428435	-0.349695	-0.669714	-0.865943	-0.183805
B4DMG1;Q9NP66;H0YKL0	HMG20A	High mobility group protein 20A	9.51631	NaN	NaN	NaN	NaN	NaN	NaN	NaN	NaN	NaN	NaN	NaN	0.484429	NaN	NaN	NaN	NaN	NaN	NaN	NaN	NaN	1.07348	NaN	NaN	0.799119	0.764346	0.507399	0.674337	0.640839	0.671693	0.486631	NaN	NaN	0.671304	0.454945	NaN	0.687033	NaN	1.11238
B4DMI6;Q5MNZ6;I3L1D0;I3L4S6	WDR45L;WDR45B	WD repeat domain phosphoinositide-interacting protein 3	9.13903	NaN	NaN	NaN	NaN	NaN	NaN	NaN	NaN	NaN	NaN	NaN	NaN	NaN	NaN	NaN	NaN	NaN	NaN	NaN	0.800903	NaN	NaN	NaN	NaN	NaN	NaN	NaN	NaN	NaN	NaN	NaN	NaN	NaN	NaN	NaN	NaN	0.873879	NaN
B4DMJ3;Q14353;Q14353-2	GAMT	Guanidinoacetate N-methyltransferase	9.02559	NaN	NaN	NaN	NaN	NaN	NaN	NaN	NaN	NaN	NaN	NaN	-0.170438	NaN	NaN	NaN	NaN	NaN	NaN	NaN	NaN	NaN	NaN	NaN	NaN	NaN	NaN	NaN	NaN	NaN	NaN	NaN	NaN	NaN	NaN	NaN	NaN	NaN	NaN
B4DMT5;B3KSH1;O00303;B4DEW9	EIF3F	Eukaryotic translation initiation factor 3 subunit F	10.9666	0.0176515	0.190377	0.298005	-0.135515	0.304609	0.00308223	-0.0588542	0.49451	0.116832	-0.124424	-0.574452	0.27726	-0.211692	0.117788	0.0756696	0.0356032	0.0881319	-0.435324	0.151443	-0.143395	-0.589571	-0.29527	-0.12175	-0.14032	-0.290798	0.0718198	0.0371036	0.173374	-0.178674	0.0818943	0.21184	0.464226	-0.15247	0.0110648	-0.138408	-0.34137	-0.30982	-0.164727
B4DN59;A8K309;P16070-12;P16070-14;P16070-13;P16070-8;P16070-18;H0YD13;H0Y2P0;H0Y5E4;P16070-15;H0YDW7	CD44	CD44 antigen	11.3039	-0.626497	-0.643258	-0.583873	0.575481	-0.146783	-0.619406	-1.48558	-0.187937	0.702496	-0.147321	-0.727329	-1.0023	-0.991663	0.143213	0.172067	-0.219281	-0.236804	-0.729263	-0.0865407	-0.471681	-0.309382	-0.666733	-0.238313	-0.46538	-1.03311	-1.26627	-1.22582	-0.743135	-1.11579	-1.1114	-0.828788	-1.43558	-0.793188	-0.487776	-0.527348	-1.1705	-1.31131	-1.22266
B4DNC2;O14558;K7EP04	HSPB6	Heat shock protein beta-6	8.67657	NaN	NaN	NaN	NaN	NaN	NaN	NaN	NaN	NaN	NaN	NaN	NaN	NaN	NaN	NaN	NaN	NaN	NaN	NaN	NaN	NaN	NaN	NaN	NaN	NaN	NaN	NaN	NaN	0.172344	NaN	NaN	NaN	NaN	NaN	NaN	NaN	NaN	NaN
B4DND4;P36269;P36269-3;P36269-2;E7EUG3;B4DEL3	GGT5	Gamma-glutamyltransferase 5;Gamma-glutamyltransferase 5 heavy chain;Gamma-glutamyltransferase 5 light chain	8.91894	NaN	NaN	NaN	3.19051	NaN	NaN	NaN	NaN	NaN	NaN	NaN	NaN	NaN	NaN	NaN	NaN	NaN	NaN	NaN	NaN	NaN	NaN	NaN	1.46255	NaN	NaN	NaN	NaN	NaN	NaN	NaN	NaN	NaN	NaN	NaN	NaN	NaN	NaN
B4DNI0;B0UZZ8;O15213;B4DP15;A8K9A1;A8K806;H0Y6G3	C6orf11;WDR46	WD repeat-containing protein 46	10.0725	0.143702	-0.244158	NaN	-0.225715	-0.338129	-0.402959	-0.624628	-0.652008	-1.37657	-1.5373	-1.10425	-1.20654	-0.94941	-0.39835	-0.139731	NaN	-0.826792	-0.904195	-0.723474	-0.348788	-1.07633	-0.707308	-0.74341	-1.44948	-0.968035	-1.53702	-1.27919	-0.668579	-1.35784	-0.317515	-0.960779	-0.527025	-0.769947	-0.188245	-0.50751	-1.10556	-0.632693	-0.761795
B4DNK1;Q9NVM9;H0YI01;H0YH12	ASUN	Protein asunder homolog	9.11277	NaN	NaN	NaN	NaN	0.841818	NaN	NaN	NaN	NaN	0.0564762	NaN	NaN	NaN	NaN	NaN	NaN	NaN	NaN	NaN	NaN	NaN	NaN	NaN	NaN	NaN	NaN	NaN	NaN	NaN	NaN	NaN	NaN	NaN	NaN	NaN	NaN	NaN	NaN
B4DNL1;Q9BV37;Q53FW9;Q13610;B4DJV5	PWP1	Periodic tryptophan protein 1 homolog	9.80186	NaN	NaN	NaN	NaN	NaN	NaN	0.307021	0.883943	0.999204	NaN	NaN	1.29413	NaN	NaN	NaN	NaN	NaN	0.0578872	0.219606	NaN	0.811194	0.514214	-0.162855	NaN	-0.7145	-0.0138778	0.372442	-0.304183	-0.182851	NaN	NaN	-0.327706	NaN	NaN	NaN	1.84646	0.402207	NaN
B4DNM0;Q8WVC0;Q8WVC0-2	LEO1	RNA polymerase-associated protein LEO1	9.71874	-0.363788	-0.521026	-0.846309	-0.581496	-1.01678	NaN	-0.32262	-0.428963	NaN	0.0649477	-0.502738	1.04796	NaN	NaN	NaN	NaN	NaN	NaN	NaN	-0.354452	NaN	NaN	NaN	-0.877037	-0.0280033	NaN	-0.827948	0.232737	-0.444773	-0.545079	-0.706553	-0.147828	-0.376513	-0.571519	-0.621712	0.122287	-0.0699298	-0.554878
B4DNN4;P23921;Q53GZ5;E9PD78;B4E0I8;B4DS95;E9PL69;B4DXB0;F5H861;B4DXD1	RRM1	Ribonucleoside-diphosphate reductase;Ribonucleoside-diphosphate reductase large subunit	10.7306	0.0706788	-0.573749	-1.0769	-1.21817	-0.525372	-0.743199	-0.879862	-0.635302	-0.740227	-0.139078	-1.05569	-0.770476	-0.915364	0.230327	-1.38176	-0.669425	-0.299384	-1.01775	-0.619047	-0.684766	-1.05788	-0.714297	-1.15268	-1.24888	-0.716348	-0.870214	-0.734828	-0.29836	-0.338007	-0.377369	-0.274848	-0.243917	-0.78899	-0.840835	-0.758774	-1.00613	-0.747538	-1.2134
B4DNR3;Q96IU4;F8W9U3;B4DQI4	ABHD14B	Alpha/beta hydrolase domain-containing protein 14B	10.6066	-0.214534	-0.352002	-0.340194	0.814748	-0.0589326	-0.147553	-0.832128	-0.501105	-0.360586	0.272614	0.472554	-0.78051	-0.416047	NaN	0.265343	0.160877	0.09594	1.11706	-0.746217	0.920536	0.259901	-0.00402962	0.270337	0.328757	0.585584	-0.0577306	0.0719339	0.254157	0.98482	0.270252	0.438457	-0.0944222	-0.792071	0.155304	0.311481	1.16008	-0.148649	-0.21324
B4DNS3;B4DNW5;B7Z4X4;B4DNR9;J3KPA7;K4N2H0;E3VLD0;B2R7Z9;Q8IWL2;Q8IWL1;Q8IWL2-2;B7Z4Y9;B7Z4Y4	SFTPA1;SFTPA2	Pulmonary surfactant-associated protein A1;Pulmonary surfactant-associated protein A2	9.81189	NaN	NaN	NaN	NaN	NaN	NaN	NaN	NaN	NaN	NaN	NaN	NaN	NaN	NaN	NaN	NaN	NaN	NaN	NaN	NaN	5.23562	NaN	4.29696	NaN	NaN	NaN	NaN	NaN	NaN	2.35917	NaN	NaN	NaN	NaN	NaN	NaN	NaN	4.70988
B4DNW0;Q03154;Q03154-4;C9JMV9;Q03154-2;Q03154-3;B4DPC3	ACY1;ABHD14A-ACY1	Aminoacylase-1	9.80548	0.940516	NaN	-0.257614	0.953243	-0.401958	1.16068	0.290829	0.56625	0.474994	-0.13606	NaN	-0.196739	NaN	NaN	NaN	NaN	NaN	NaN	NaN	1.24903	-0.204642	0.00520308	0.07046	-0.208642	0.138196	0.586718	-0.430171	0.595293	0.723375	0.142693	-0.191035	NaN	0.5032	NaN	-0.385597	1.16949	-0.304587	-0.41565
B4DP17;P62633-3;P62633-2;P62633;Q4JGY1;P62633-5;P62633-4;P62633-6;Q6T598	CNBP	Cellular nucleic acid-binding protein	9.47015	NaN	NaN	NaN	NaN	NaN	NaN	NaN	NaN	NaN	NaN	NaN	NaN	NaN	NaN	NaN	NaN	NaN	NaN	NaN	-0.4246	NaN	NaN	NaN	NaN	NaN	NaN	NaN	NaN	NaN	NaN	NaN	NaN	NaN	NaN	NaN	NaN	NaN	NaN
B4DP77;P82664	MRPS10	28S ribosomal protein S10, mitochondrial	8.7307	NaN	NaN	NaN	NaN	NaN	NaN	NaN	NaN	NaN	NaN	NaN	NaN	NaN	NaN	NaN	NaN	NaN	NaN	NaN	NaN	NaN	NaN	NaN	NaN	NaN	NaN	0.314284	NaN	NaN	NaN	NaN	NaN	NaN	NaN	NaN	NaN	NaN	NaN
B4DP80;Q8NCW5-2;Q8NCW5	APOA1BP	NAD(P)H-hydrate epimerase	10.2632	0.251645	0.244843	-1.33578	-0.671316	0.559747	0.162583	0.918419	0.151603	-0.448484	-0.0220482	0.266818	-0.201598	0.955011	NaN	NaN	-0.108491	0.364947	0.238392	NaN	1.00822	0.061255	1.07461	0.821078	0.548441	1.06871	0.646049	0.123344	0.956375	0.788811	0.907922	0.842943	0.443041	1.26744	0.905243	0.0727255	0.381723	0.875424	0.932215
B4DPL8;A8K0S7;U3KPU7;Q6IBR9;U3KQV0;U3KQS2;O43826;O43826-2;U3KQL4;B4DUH2	SLC37A4	Glucose-6-phosphate translocase	9.88691	NaN	NaN	NaN	NaN	NaN	NaN	NaN	NaN	NaN	NaN	4.67586	NaN	NaN	NaN	NaN	NaN	NaN	NaN	NaN	NaN	NaN	NaN	NaN	NaN	NaN	NaN	NaN	NaN	NaN	NaN	NaN	NaN	NaN	NaN	NaN	NaN	NaN	NaN
B4DPP0;A6NNI4;G8JLH6;P21926	CD9	Tetraspanin;CD9 antigen	10.3574	1.71876	1.56315	0.72759	1.06805	2.10393	1.39003	1.31669	-0.445837	0.399711	2.05755	1.58244	0.828991	1.68958	0.76545	NaN	0.368194	0.640816	1.23121	0.437892	1.17685	1.69107	1.34529	1.97816	2.37812	2.98332	0.330079	1.31261	1.79157	1.41346	1.68789	2.60573	-0.205643	0.802979	1.92285	0.977843	0.244735	2.17946	-0.021764
B4DPR2			9.20763	NaN	NaN	NaN	NaN	NaN	NaN	NaN	NaN	NaN	NaN	NaN	NaN	NaN	3.79538	NaN	NaN	NaN	NaN	NaN	NaN	NaN	NaN	NaN	NaN	NaN	NaN	NaN	NaN	NaN	NaN	NaN	NaN	NaN	NaN	NaN	NaN	NaN	NaN
B4DPY0;E7ETY7	GPX8	Glutathione peroxidase	9.64601	NaN	0.273082	NaN	0.0974247	NaN	0.16154	1.36168	NaN	NaN	NaN	NaN	NaN	0.143182	NaN	NaN	NaN	NaN	-0.107152	NaN	NaN	NaN	NaN	NaN	NaN	0.00823235	NaN	NaN	-0.411209	-0.0865121	NaN	-0.259785	NaN	NaN	-0.0394191	NaN	0.339108	NaN	NaN
B4DPZ5;B4DNU9;Q6NZI2;B3KRY5;Q6NZI2-2	PTRF	Polymerase I and transcript release factor	11.1291	0.407617	-0.319321	0.130489	0.683259	-0.789562	-0.151033	-1.01186	0.93871	0.295272	-0.473641	-1.06041	0.335678	-0.484358	-0.416855	0.681673	0.303522	-0.0198271	-0.454585	0.560706	-0.0972426	-0.20969	-0.233289	0.271131	-0.676704	-1.05237	-0.739228	-0.913398	-0.633404	-0.470065	-0.935269	-0.0602228	-0.583986	-0.899938	-0.311226	-0.221517	-0.668047	-1.32214	-0.702072
B4DQ14;Q9BY44;F8WAE5;B4DF96;C9IZE1	EIF2A	Eukaryotic translation initiation factor 2A;Eukaryotic translation initiation factor 2A, N-terminally processed	10.333	0.691088	1.44345	1.11767	0.872454	0.651013	0.302709	0.0471806	-0.0364681	0.461588	-0.0252193	0.389185	-0.0718327	0.0498973	0.54145	0.458909	0.200567	0.29639	0.303793	0.226635	-0.344194	0.179792	0.336138	0.28578	0.926918	0.0684909	0.00322968	0.244364	0.0192764	0.364966	0.425053	-0.242525	1.04077	1.13318	0.548795	-0.280678	0.0541211	0.156566	-0.242717
B4DQ24;B4DIW7;B4E2A4;Q5M775-4;Q5M775;J3KSG2;Q5M775-5;Q5M775-3;Q5M775-2;J3KRN9;J3QQM0;F5H2Z1;B4DW07	SPECC1	Cytospin-B	9.06692	NaN	NaN	0.0220534	NaN	NaN	NaN	NaN	NaN	0.270869	NaN	-0.324926	NaN	NaN	NaN	NaN	NaN	NaN	NaN	NaN	NaN	NaN	NaN	NaN	NaN	NaN	NaN	NaN	NaN	NaN	NaN	NaN	NaN	NaN	NaN	NaN	-0.391438	NaN	NaN
B4DQ51;P45954	ACADSB	Short/branched chain specific acyl-CoA dehydrogenase, mitochondrial	10.1955	1.00445	-0.179511	NaN	1.27028	NaN	0.951656	0.311345	NaN	1.15717	NaN	-0.375593	NaN	1.27481	NaN	NaN	-0.147483	1.07342	NaN	NaN	0.511756	0.689008	0.0307113	0.839428	1.24968	1.28257	0.295353	0.300211	0.519833	1.31046	1.00306	0.4575	0.141904	0.850588	0.087856	0.231987	-0.0613522	0.572287	1.9119
B4DQE1;P13928;B4DTB3;Q5T2P8;Q5VT79;B4DKI1;F5GX16;Q5VTM3;Q5T2P7	ANXA8;ANXA8L1;ANXA8L2	Annexin;Annexin A8;Annexin A8-like protein 1;Annexin A8-like protein 2	10.5245	3.07283	2.03212	1.71228	1.86186	3.13729	0.109938	-0.53912	0.228216	4.22373	2.12299	3.61415	2.36487	NaN	2.55512	2.81057	2.20968	0.395514	1.87143	2.92398	1.22161	0.145804	-0.24184	1.3934	NaN	0.307739	-0.630033	0.855666	NaN	NaN	0.507352	1.67552	-0.110898	NaN	0.879126	NaN	NaN	0.662344	NaN
B4DQG8;Q9NPF5;Q5TG39;Q5TG40	DMAP1	DNA methyltransferase 1-associated protein 1	9.18662	NaN	NaN	-0.429214	NaN	NaN	NaN	0.878534	0.0450814	NaN	NaN	0.907711	NaN	0.318902	0.255133	NaN	-0.0965318	0.223724	0.799621	NaN	0.561878	NaN	NaN	-0.0419142	NaN	0.148721	0.261668	0.790384	0.0556812	0.390015	NaN	0.617477	NaN	0.322379	NaN	NaN	NaN	NaN	0.0465485
B4DQI7;Q9BPW8;A8K4I8;H7C2U6;F8WCR5	NIPSNAP1	Protein NipSnap homolog 1	10.262	NaN	NaN	NaN	0.509738	NaN	0.507635	0.145198	NaN	-0.298443	NaN	0.0555313	NaN	0.69095	0.577336	0.41156	NaN	0.450538	0.257045	-0.728572	0.633941	0.315105	0.183663	0.294568	-0.0560567	0.565866	0.340405	-0.144949	0.146994	0.861917	1.26153	1.02182	0.921912	0.948687	0.231142	1.31054	0.380601	1.10248	1.1356
B4DQT8;Q9NVJ2;B4E1J8	ARL8B	ADP-ribosylation factor-like protein 8B	9.75964	NaN	NaN	NaN	NaN	0.0577219	NaN	NaN	0.541303	NaN	NaN	NaN	1.03088	NaN	1.56623	NaN	NaN	NaN	NaN	NaN	NaN	NaN	0.4655	NaN	NaN	NaN	NaN	NaN	NaN	NaN	NaN	NaN	NaN	NaN	NaN	NaN	NaN	NaN	NaN
B4DQV4;O95219;Q9H398	SNX4	Sorting nexin-4	9.01682	NaN	NaN	NaN	NaN	NaN	NaN	NaN	NaN	NaN	NaN	NaN	NaN	NaN	NaN	NaN	NaN	NaN	NaN	NaN	NaN	NaN	NaN	NaN	1.00292	NaN	0.881943	NaN	NaN	NaN	NaN	NaN	NaN	NaN	NaN	NaN	1.00729	NaN	NaN
B4DQX8;Q9UKG1	APPL1	DCC-interacting protein 13-alpha	9.46688	NaN	NaN	NaN	NaN	NaN	NaN	NaN	NaN	NaN	NaN	NaN	NaN	NaN	NaN	NaN	NaN	NaN	NaN	NaN	0.151627	NaN	0.6639	0.84112	NaN	0.866163	0.335918	0.0513244	0.407787	NaN	0.612483	NaN	NaN	NaN	NaN	1.13097	0.0755808	NaN	NaN
B4DQY3;B4DXV9;Q7L592-2;Q7L592;C9J236;C9JS27	NDUFAF7	NADH dehydrogenase [ubiquinone] complex I, assembly factor 7	9.32668	NaN	NaN	NaN	NaN	-0.197362	NaN	-0.749928	NaN	NaN	NaN	-0.921589	NaN	-0.232292	NaN	NaN	NaN	-0.151599	NaN	NaN	NaN	NaN	NaN	NaN	0.985159	NaN	NaN	NaN	NaN	NaN	NaN	NaN	NaN	NaN	NaN	NaN	NaN	NaN	NaN
B4DR80;Q6P0Y1;Q5U0E6;Q9Y6E0-2;Q6FG81;B4DT57;Q9Y6E0;B4DMR0;H0Y630;Q5JV98	STK24;HEL-S-95	Serine/threonine-protein kinase 24;Serine/threonine-protein kinase 24 36 kDa subunit;Serine/threonine-protein kinase 24 12 kDa subunit	10.3409	0.922605	0.376478	0.763376	0.122348	0.506317	-0.0356846	-1.27262	0.193749	0.0888056	0.509703	0.109839	0.273864	-0.247574	0.409483	-0.196001	0.233464	0.0700938	-0.149671	-0.185873	0.119702	0.0945417	0.0767252	-0.386669	-0.867819	0.0111443	-0.817609	-0.379688	-0.0677871	-0.0774614	0.11555	-0.32181	0.307367	0.0153971	-0.396167	-0.0232246	-0.267836	0.519203	-0.0995119
B4DRC7;Q6P3X3	TTC27	Tetratricopeptide repeat protein 27	9.15963	NaN	NaN	NaN	NaN	NaN	NaN	NaN	NaN	NaN	NaN	NaN	NaN	NaN	NaN	NaN	NaN	-0.23842	NaN	NaN	NaN	NaN	NaN	NaN	NaN	NaN	NaN	NaN	NaN	NaN	NaN	NaN	NaN	NaN	NaN	NaN	NaN	NaN	NaN
B4DRG7;E9PHA2;A8K4T8;Q15003;B4E189;C9J470	NCAPH	Condensin complex subunit 2	10.0251	0.25413	-0.193109	-0.352416	NaN	0.0321821	0.520136	0.316106	0.482092	-0.218872	-0.54648	0.834751	-0.273785	-0.449112	-0.260745	NaN	NaN	NaN	0.147857	-0.848478	-1.04765	-0.508096	-0.0057592	-0.240227	-0.308244	-0.709732	-0.460151	-0.313546	0.0646848	0.190528	-0.307755	-0.108129	-0.251204	-0.261832	-0.700884	-0.543905	-1.18695	0.452172	-0.0139516
B4DRI0;Q6UUU9;G3V1R5;B1AKJ5;O43847;O43847-2;F5H7V1;Q96L67;B4DYV0;H0Y5G9	NRD1	Nardilysin	10.1115	-0.19816	0.0842218	0.0378367	0.0593316	0.198598	-0.645531	0.363083	-0.252733	-0.593022	-0.528071	0.114887	0.140368	0.0419947	NaN	-0.302758	0.633896	0.181429	0.446058	0.268469	-0.467457	0.0142645	0.124529	0.0491766	-0.256029	0.290744	-0.294512	0.0307575	0.378283	0.166714	-0.70446	-0.47164	-0.160661	-0.0903707	0.0567938	0.415671	-0.113303	0.0681683	0.421068
B4DRR0;CON__P02538;P02538;A8K2I0;B4DRU6;B4DWU6	KRT6A	Keratin, type II cytoskeletal 6A	12.1493	6.19939	5.1491	4.7338	6.32481	6.05446	4.99818	4.48153	5.849	6.87217	6.67543	5.30011	6.7076	4.07308	5.86327	5.37852	6.23591	6.09512	5.25571	6.42915	5.76902	5.96578	5.41899	6.29784	6.26952	5.90372	1.89329	5.61902	6.44431	4.51217	5.28458	5.91037	3.17724	4.7525	5.4189	5.33516	NaN	4.96193	4.95855
B4DRS6;Q9BWM7	SFXN3	Sideroflexin;Sideroflexin-3	10.6246	0.0946041	0.096723	-0.558797	0.575878	-0.412289	-0.0117908	-0.0199806	-0.130915	0.00388464	0.274768	-0.0998319	0.0124936	-0.500116	0.194191	1.13359	0.193367	0.0389983	-0.445709	0.656993	-0.21574	-0.371964	0.179418	-0.1686	0.070929	-0.126189	0.102645	-0.430388	-0.0379809	0.179962	0.0469691	-0.333045	0.0336994	-0.177985	-0.371889	0.0709846	-0.0631074	-0.412794	-0.947006
B4DRU9;Q9NUQ8-2;Q9NUQ8	ABCF3	ATP-binding cassette sub-family F member 3	10.1022	NaN	-0.458382	NaN	NaN	1.68417	1.3482	1.85883	1.58046	1.44314	1.86346	1.01205	0.700747	1.13854	1.33643	NaN	NaN	2.49818	0.77829	1.56353	1.35529	1.87912	3.43582	0.271313	0.92662	2.00556	0.66173	0.0149652	2.36108	2.07373	0.45036	1.10993	0.638552	1.76697	2.41364	1.99496	1.28698	0.859614	2.02917
B4DRX0			9.52745	2.6491	NaN	NaN	NaN	NaN	NaN	NaN	NaN	NaN	NaN	NaN	2.18508	NaN	NaN	NaN	NaN	NaN	NaN	NaN	NaN	NaN	NaN	NaN	NaN	NaN	NaN	NaN	NaN	NaN	NaN	NaN	NaN	NaN	NaN	NaN	NaN	NaN	NaN
B4DS08;B4DZ84;D3DX48;B4DRL7;D3DX49;E7EX01;B4DRJ0;Q14168-2;Q14168-3;Q14168;E7EV80;B7Z3G8;E5RFN8;E5RK50;E5RJK0;E5RK44;E5RI32;E5RIU3;E5RI47	MPP2	MAGUK p55 subfamily member 2	9.89282	NaN	NaN	NaN	NaN	NaN	NaN	NaN	NaN	-0.296545	-0.296311	NaN	NaN	NaN	NaN	NaN	NaN	0.370303	NaN	NaN	-0.0954519	NaN	NaN	-0.938323	NaN	NaN	0.257321	-0.126709	NaN	-0.64441	NaN	NaN	NaN	NaN	NaN	NaN	NaN	NaN	NaN
B4DS44;Q8N1B4;B4DNI9;B3KMF7;B4DTZ4	VPS52	Vacuolar protein sorting-associated protein 52 homolog	10.0473	NaN	NaN	NaN	NaN	NaN	NaN	NaN	-0.0357646	0.0782133	NaN	-0.89476	-0.0790197	NaN	NaN	NaN	NaN	NaN	NaN	NaN	NaN	NaN	NaN	NaN	NaN	NaN	NaN	NaN	NaN	NaN	NaN	NaN	NaN	NaN	NaN	1.08158	NaN	NaN	NaN
B4DSE2;B4E0C7;Q53HP2;D3DQU2;O14773-2;O14773;B2R608;B4DIV8;B4DE89	TPP1	Tripeptidyl-peptidase 1	10.8565	0.998576	1.6044	1.00037	1.60537	1.27126	1.69807	0.589841	0.978408	0.919069	1.36598	1.53234	1.31058	1.25708	0.70846	1.83426	1.45683	0.615797	1.69168	0.386654	2.08022	0.956764	1.24669	1.59331	1.32591	0.895035	1.37243	1.46485	1.34603	1.37616	1.28818	1.49601	1.04909	1.33566	1.13602	2.11548	1.92007	0.712252	0.738577
B4DSH1;B3KY60;Q99459	CDC5L	Cell division cycle 5-like protein	10.6491	0.0931779	-0.477421	0.00856566	-0.308266	-0.0174527	-0.397316	-0.487765	-0.148413	-0.278929	-0.0172241	-0.358684	-0.488145	0.054028	0.291076	-0.338931	0.66216	-0.48938	-0.33676	0.0526697	-0.109624	0.267751	0.177257	-0.707962	-0.101743	-0.308164	-0.404199	-0.438584	-0.454565	-0.292302	0.37436	-0.101902	-0.353451	-0.0750608	-0.210586	-0.511154	-0.762968	-0.37578	-0.325766
B4DSI9;B4DGF1;B2RU10;B2RU06;Q4LE58;Q04637-5;Q04637-4;Q04637-3;Q04637;Q04637-9;Q04637-6;Q96I65	EIF4G1;EIF4G1 variant protein	Eukaryotic translation initiation factor 4 gamma 1	11.3804	-0.1953	0.136392	-0.00985075	-0.57352	0.737351	0.0489393	-0.233109	0.237341	-0.0452612	0.158982	-0.184105	0.433469	-0.156748	0.460007	0.0546945	0.404817	0.139155	-0.4239	0.223821	0.181977	0.181681	0.54326	0.090069	0.00344706	0.0887751	-0.290024	-0.134797	1.06852	0.179061	0.168648	0.122238	0.570067	0.589789	-0.24245	0.359199	-0.0560862	0.328717	0.878051
B4DSK7;Q15648;B2RAG9;Q15648-3	MED1	Mediator of RNA polymerase II transcription subunit 1	8.90122	NaN	NaN	NaN	NaN	NaN	NaN	NaN	NaN	NaN	NaN	NaN	NaN	NaN	NaN	NaN	NaN	NaN	NaN	NaN	NaN	NaN	NaN	NaN	NaN	NaN	NaN	NaN	NaN	NaN	NaN	NaN	NaN	NaN	NaN	NaN	NaN	0.10757	-0.227371
B4DT15;Q9BQ52;Q9BQ52-4;G5E9D5;B3KT00;B3KSU9;B4E365;E7ES68;Q9BQ52-3	ELAC2	Zinc phosphodiesterase ELAC protein 2	10.3162	-0.170104	-0.614097	-1.0744	-0.469782	-0.164255	0.111639	-0.94135	-0.370804	-0.895282	-1.10587	-0.583079	-0.74116	-0.842883	-0.841732	-1.24878	-1.05227	-0.926073	-1.59121	-0.838485	-0.590184	-1.61254	-0.249593	-1.25027	-0.499971	-0.760994	-1.09727	-0.550901	-0.281096	-0.590452	-0.864748	-1.06931	-0.618723	-0.843818	-0.755682	-0.874865	-0.961774	-0.718262	-1.1531
B4DT46;P13498	CYBA	Cytochrome b-245 light chain	9.8361	0.724063	0.602767	0.654667	1.03761	0.505963	0.278356	-0.407842	0.384678	0.555503	1.09065	0.969607	NaN	-0.0844999	NaN	0.735154	1.74172	1.30783	1.01946	1.07053	-0.452366	1.23829	0.52133	0.497071	1.03534	0.378237	1.22774	1.24124	-0.167109	0.854379	NaN	NaN	NaN	NaN	NaN	1.54994	-0.0587858	0.00653576	-0.0107799
B4DT68;B2R6V7;Q9UBF9;Q9UBF9-2	MYOT	Myotilin	8.23593	NaN	NaN	NaN	NaN	NaN	NaN	NaN	NaN	NaN	NaN	NaN	1.35148	NaN	NaN	NaN	NaN	NaN	NaN	NaN	NaN	NaN	NaN	NaN	NaN	NaN	NaN	NaN	NaN	NaN	NaN	NaN	NaN	NaN	NaN	NaN	NaN	NaN	NaN
B4DT77;B4DWU2;B4DHY4;Q53HM8;B2R657;P20073-2;P20073;B2R7L2	ANXA7	Annexin;Annexin A7	11.1144	0.427091	0.0213963	0.416024	-0.0206258	-0.266511	0.0852682	-0.0180001	0.109993	0.159899	-0.215249	0.0867552	0.606079	-0.509701	-0.379973	0.381009	-0.0436021	0.0251333	-0.0493089	0.0117604	0.143017	-0.333764	0.0884225	-0.0903774	0.133511	-0.00776549	-0.145248	-0.279481	-0.0703191	-0.0111493	0.472983	0.441714	-0.311156	-0.171658	0.577891	0.137597	-0.104247	-0.448019	-0.0419617
B4DTF2	ANXA8L1	Annexin	9.05553	NaN	NaN	NaN	NaN	NaN	NaN	NaN	NaN	NaN	NaN	3.20397	NaN	NaN	NaN	NaN	NaN	NaN	NaN	NaN	NaN	NaN	NaN	0.793182	NaN	NaN	NaN	NaN	NaN	NaN	NaN	NaN	NaN	NaN	NaN	NaN	NaN	NaN	NaN
B4DTG6;Q8ND56-2;Q8ND56;K7EMZ9	LSM14A	Protein LSM14 homolog A	9.83721	NaN	-0.0054719	NaN	0.229924	NaN	NaN	0.351293	-0.267529	-1.01336	NaN	0.0354461	NaN	NaN	0.672449	NaN	NaN	-0.42707	NaN	NaN	0.166922	-0.698506	NaN	-0.221197	0.0894515	0.137521	NaN	NaN	NaN	-0.406493	NaN	0.24655	0.24284	NaN	0.639534	0.121454	-0.834064	1.16978	-0.454913
B4DTL8;E9PGC0;B4DTX4;P20936-2;B4DTL2;P20936	RASA1	Ras GTPase-activating protein 1	8.99477	NaN	NaN	NaN	NaN	NaN	NaN	NaN	NaN	NaN	NaN	NaN	NaN	NaN	NaN	NaN	NaN	NaN	NaN	0.272698	NaN	NaN	NaN	NaN	NaN	NaN	NaN	NaN	NaN	NaN	NaN	NaN	NaN	NaN	NaN	NaN	NaN	NaN	NaN
B4DTQ6;Q70J99;Q70J99-3;K7EQ37;Q70J99-2	UNC13D	Protein unc-13 homolog D	8.89584	NaN	NaN	NaN	NaN	NaN	NaN	NaN	NaN	NaN	NaN	NaN	NaN	NaN	NaN	NaN	NaN	NaN	NaN	NaN	NaN	NaN	NaN	NaN	NaN	NaN	NaN	NaN	NaN	NaN	NaN	NaN	NaN	NaN	NaN	NaN	1.57295	NaN	NaN
B4DTS6;P48960-2;P48960-3;P48960;B4E336;B3KUI0	CD97	CD97 antigen;CD97 antigen subunit alpha;CD97 antigen subunit beta	9.78191	-0.0855514	0.58275	0.165693	0.696321	NaN	-0.449091	-0.721154	NaN	NaN	NaN	-0.126285	NaN	NaN	0.841918	0.47741	1.44194	0.237769	-0.273217	NaN	NaN	0.0434377	0.525769	NaN	NaN	NaN	NaN	0.940423	NaN	0.50867	-0.237074	NaN	NaN	NaN	NaN	NaN	NaN	0.965221	NaN
B4DTS8;H0YI20;F8VXY3;Q3ZM02;P00973-2;P00973-4;P00973;P00973-3;F8VUC8;B4DWE7	OAS1	2-5-oligoadenylate synthase 1	8.20374	NaN	NaN	NaN	NaN	1.51079	NaN	NaN	NaN	NaN	NaN	NaN	NaN	NaN	NaN	NaN	NaN	NaN	NaN	NaN	NaN	NaN	NaN	NaN	NaN	NaN	NaN	NaN	NaN	NaN	NaN	2.01602	NaN	NaN	NaN	NaN	NaN	NaN	NaN
B4DTT0;Q7Z3X3;H7C3P4;A8K6V6;F6S8M0;B4E284;B4DYH8;P15586;F5H4C6;H0YFA9	DKFZp686E12166;GNS	N-acetylglucosamine-6-sulfatase	10.3849	-0.293802	0.161806	-0.0198784	-0.446198	-0.319534	0.121171	-0.423479	-0.151592	-0.366649	-1.03974	-0.72358	-0.379442	-0.276908	-0.746121	-0.752999	-0.970267	-0.948615	-0.681802	-0.907221	-0.385018	-1.01107	-0.116981	-0.254827	-0.297553	-0.668336	-0.427582	-0.579215	-0.0427485	-0.444398	-0.851186	-0.345454	-0.407822	-0.0539949	-0.170802	-0.294951	-0.505552	-0.850496	0.0810551
B4DTU4;P18858;M0R0Q7;Q59HG7;F5GZ28;B4DM52;Q2TB12	LIG1	DNA ligase 1;DNA ligase	9.68868	1.28104	0.814945	NaN	NaN	NaN	NaN	2.58355	1.65517	NaN	1.20068	NaN	NaN	NaN	NaN	NaN	NaN	NaN	NaN	NaN	NaN	NaN	2.24277	NaN	0.903603	0.785801	0.789187	NaN	1.19014	NaN	1.85574	0.552537	0.502566	NaN	NaN	NaN	NaN	NaN	NaN
B4DTU7;Q3SY69;Q3SY69-3	ALDH1L2	10-formyltetrahydrofolate dehydrogenase;Mitochondrial 10-formyltetrahydrofolate dehydrogenase	9.19532	NaN	NaN	NaN	NaN	NaN	NaN	NaN	NaN	NaN	1.06876	NaN	NaN	NaN	NaN	NaN	1.78687	NaN	NaN	NaN	2.4452	NaN	NaN	NaN	NaN	NaN	NaN	NaN	NaN	NaN	NaN	NaN	NaN	NaN	NaN	NaN	1.05424	NaN	NaN
B4DTY8;P56199	ITGA1	Integrin alpha-1	9.18744	NaN	NaN	NaN	NaN	NaN	NaN	NaN	1.00561	NaN	NaN	NaN	NaN	1.52504	NaN	NaN	NaN	NaN	NaN	NaN	NaN	NaN	NaN	1.43191	NaN	NaN	NaN	NaN	NaN	NaN	NaN	NaN	NaN	NaN	NaN	NaN	NaN	NaN	NaN
B4DUD5;E7EWR4;B3V096;P33240-2;P33240;E9PID8	CSTF2	Cleavage stimulation factor subunit 2	10.3412	-0.244941	-0.800399	-0.788	-0.34818	-0.62157	-0.46175	-0.302096	-0.627974	-0.652841	-0.908955	-0.827159	-0.426052	-0.71322	-0.857105	-0.97334	-0.626009	-0.318467	-0.654647	-0.610266	-0.648097	-1.0036	-0.376255	-0.467667	-0.413663	-0.496014	-0.494105	0.0989669	-0.0359323	0.170874	-0.222694	-0.794662	-0.388351	0.0121991	-0.580135	-0.792107	-0.733039	-0.344925	-0.237154
B4DUF8;Q9Y385	UBE2J1	Ubiquitin-conjugating enzyme E2 J1	9.01254	NaN	NaN	NaN	NaN	NaN	NaN	NaN	NaN	NaN	NaN	NaN	NaN	NaN	NaN	NaN	NaN	NaN	NaN	NaN	NaN	NaN	NaN	NaN	NaN	NaN	NaN	NaN	NaN	NaN	NaN	NaN	NaN	NaN	NaN	NaN	0.724492	NaN	NaN
B4DUI2;D3DQR0;Q9UKS6;E9PIY1	PACSIN3	Protein kinase C and casein kinase substrate in neurons protein 3	9.26848	NaN	NaN	NaN	NaN	NaN	NaN	NaN	1.1857	0.261118	NaN	NaN	NaN	NaN	NaN	NaN	NaN	NaN	NaN	NaN	NaN	NaN	NaN	1.18027	0.123198	NaN	NaN	NaN	0.432416	0.0245312	0.0137857	NaN	NaN	NaN	NaN	NaN	NaN	NaN	NaN
B4DUV1;B1AHL2;P23142-4	FBLN1	Fibulin-1	9.76177	NaN	3.40499	NaN	3.04394	3.29082	2.75984	2.70184	NaN	NaN	NaN	NaN	NaN	NaN	NaN	NaN	3.11746	NaN	1.61255	NaN	NaN	0.855516	NaN	NaN	NaN	1.99137	NaN	NaN	1.65845	NaN	NaN	2.67549	2.93867	NaN	NaN	NaN	2.51622	3.97499	NaN
B4DV85;Q96II5;P10398	ARAF	Serine/threonine-protein kinase A-Raf	8.50819	NaN	NaN	NaN	NaN	NaN	NaN	NaN	NaN	NaN	NaN	NaN	0.768125	NaN	NaN	NaN	NaN	NaN	NaN	NaN	NaN	NaN	NaN	NaN	NaN	NaN	NaN	NaN	NaN	NaN	NaN	NaN	NaN	NaN	NaN	NaN	NaN	NaN	NaN
B4DV94;B4E1J0;F5H2F6;B4E0K4;Q96AQ6-2;Q96AQ6;Q96AQ6-3	PBXIP1	Pre-B-cell leukemia transcription factor-interacting protein 1	9.98497	0.31233	-0.887804	-0.486869	-0.961994	0.168697	0.14088	0.385961	0.080454	NaN	NaN	-0.251204	NaN	NaN	NaN	0.041394	NaN	NaN	0.256912	NaN	0.170497	-0.139208	0.20279	NaN	0.835548	1.09579	-0.505281	NaN	0.907711	NaN	NaN	NaN	0.309856	0.245726	1.61936	-0.276437	0.988836	-0.236958	0.314284
B4DVE1;Q08380;B4DWA8;B3KP88;B4DDG4;B4DI70	LGALS3BP	Galectin-3-binding protein	10.4984	1.83936	2.39412	2.12102	2.47927	2.30754	1.13302	2.59693	2.01111	0.664358	1.97528	-0.45834	1.61991	1.60614	NaN	1.65222	NaN	1.22058	1.66903	1.98237	2.28992	3.12223	1.76777	2.46191	2.3072	1.20198	1.67179	2.24422	2.64749	2.14055	2.64342	2.38386	1.15989	2.05374	2.39472	2.33866	2.79946	2.40836	2.13732
B4DVE4;F5H5U2;Q8NHQ9;Q8TEC9;E7EX41	DDX55	ATP-dependent RNA helicase DDX55	9.51379	0.231498	NaN	NaN	NaN	NaN	NaN	-0.442545	-0.408496	NaN	-1.05102	NaN	NaN	-0.395392	NaN	-1.22811	NaN	NaN	NaN	NaN	NaN	NaN	NaN	NaN	NaN	NaN	NaN	NaN	-0.670641	-1.23756	-0.238512	0.0360525	NaN	NaN	NaN	NaN	NaN	-0.448584	NaN
B4DVJ0		Glucose-6-phosphate isomerase	11.7585	-0.784066	-0.115188	-0.716474	-0.663525	-0.277799	-0.671507	-0.0279534	-0.283463	-0.23194	-0.510381	0.509693	-0.360484	-0.57276	0.929055	-0.459708	0.636248	0.517353	0.0396483	0.190609	0.623846	0.266317	0.665792	0.433952	0.214695	1.05157	-0.125833	-0.146214	0.421654	0.739436	-0.137755	-0.0313774	-0.569567	0.427232	0.222478	0.275109	-0.457345	-0.0230547	-0.825109
B4DVQ5;A1KYQ7;Q99613;B4DVU3;B4DDN4;H3BRV0;B4E1D5;B5ME19;B4DRU0;B4E2Z6;B3KNZ4	EIF3C;EIF3CL	Eukaryotic translation initiation factor 3 subunit C;Eukaryotic translation initiation factor 3 subunit C-like protein	11.0967	-0.0296785	-0.00791633	0.267739	-0.397613	-0.0202416	-0.406482	-0.466062	-0.093031	-0.225412	-0.433403	-0.50973	0.108243	-0.562451	-0.190995	-0.256677	-0.0605835	-0.39484	-0.313218	-0.01357	-0.820975	-0.472669	-0.430871	-0.127463	-0.267608	-1.07698	-0.286881	0.0146877	0.0704225	-0.481454	-0.0853793	0.049338	0.0187055	-0.0951135	-0.234767	-0.639944	-0.33401	-0.348185	-0.200349
B4DVR7;Q4V9L6;B4DHW0	TMEM119	Transmembrane protein 119	8.61733	NaN	NaN	NaN	NaN	NaN	NaN	NaN	NaN	NaN	NaN	NaN	NaN	NaN	NaN	NaN	NaN	NaN	NaN	NaN	NaN	NaN	NaN	NaN	NaN	NaN	2.01388	NaN	NaN	NaN	NaN	NaN	NaN	NaN	NaN	NaN	NaN	NaN	NaN
B4DVT6;H0Y6C3;D3DWK4;Q53H96;B5MD87;B4DI71	PYCRL	Pyrroline-5-carboxylate reductase 3;Pyrroline-5-carboxylate reductase	8.60872	NaN	NaN	NaN	NaN	NaN	NaN	NaN	1.45838	NaN	NaN	NaN	NaN	NaN	NaN	NaN	NaN	NaN	NaN	NaN	NaN	NaN	NaN	NaN	NaN	NaN	NaN	NaN	NaN	NaN	NaN	NaN	NaN	NaN	NaN	NaN	NaN	NaN	NaN
B4DW13;Q6YP21-3;Q6YP21	hCG_23341;CCBL2	Kynurenine--oxoglutarate transaminase 3	8.87484	NaN	NaN	NaN	NaN	NaN	NaN	NaN	NaN	NaN	NaN	NaN	NaN	NaN	NaN	NaN	NaN	NaN	NaN	NaN	NaN	NaN	NaN	0.236486	NaN	-0.0170667	NaN	-0.316262	0.00345221	NaN	NaN	NaN	NaN	NaN	NaN	NaN	NaN	NaN	NaN
B4DWB0;Q8TB37;B3KSK2;F8W0A2	NUBPL	Iron-sulfur protein NUBPL	9.08504	NaN	NaN	NaN	NaN	NaN	NaN	NaN	0.114066	NaN	NaN	NaN	NaN	NaN	NaN	NaN	NaN	NaN	NaN	NaN	NaN	NaN	NaN	NaN	NaN	NaN	NaN	NaN	NaN	NaN	NaN	NaN	NaN	NaN	NaN	NaN	NaN	NaN	NaN
B4DWB1;Q8WUV3;O60678;B4DP44;O60678-2	PRMT3	Protein arginine N-methyltransferase 3	9.71155	-0.626205	-0.697774	0.102196	NaN	-0.647821	NaN	NaN	-0.281495	-0.0614305	NaN	-0.550507	NaN	NaN	-0.545771	NaN	NaN	-0.293253	NaN	NaN	-0.609282	-0.375401	-0.0917155	-0.697418	0.0731656	-0.630033	NaN	-0.332401	0.183294	-0.672329	-0.119423	NaN	NaN	NaN	NaN	NaN	-1.95014	-0.473527	-0.562474
B4DWH0;Q59G97;A8KAJ3;B4DW75;Q12805-2;Q12805-4;Q12805-3;Q12805;Q53TA7;B2R6M6;B3KS53	EFEMP1	EGF-containing fibulin-like extracellular matrix protein 1	9.66885	3.96812	2.71227	NaN	4.22515	NaN	NaN	NaN	NaN	NaN	NaN	NaN	NaN	NaN	NaN	NaN	2.01328	NaN	NaN	NaN	2.44607	NaN	4.29921	NaN	2.47425	NaN	NaN	NaN	NaN	3.77002	NaN	3.065	NaN	NaN	NaN	NaN	NaN	NaN	2.42307
B4DWI8;Q8WXF1-2;Q8WXF1	PSPC1	Paraspeckle component 1	10.8363	0.281517	-0.297757	-0.841963	-0.54792	-0.0101794	-0.431733	0.354218	-0.827844	-0.816949	0.0339677	-0.179534	-0.773454	-0.773536	-0.634553	-0.629664	-0.493647	-0.0853953	0.0867837	-0.945945	-0.650098	-0.808125	0.0183556	-0.452935	0.141973	-0.348719	0.00544048	-0.0825514	-0.260025	-0.174971	0.277591	-0.80627	0.167158	-0.506668	-0.75302	-0.339701	-0.8174	-0.10962	-0.154861
B4DWN1;A8K7T4;Q12907;D6RBV2;D6RIU4;D6RDX1	LMAN2	Vesicular integral-membrane protein VIP36	10.6511	0.606825	0.595354	0.211363	0.40355	-0.153232	0.815727	0.564916	-0.243699	0.289008	1.10856	0.488172	-0.33019	0.430635	-0.13147	0.421562	0.560354	-0.341445	0.651756	0.0175469	0.160948	0.54448	0.364025	0.131407	0.847008	0.268986	0.401767	0.728232	0.240303	0.041838	0.29806	0.15277	0.780417	0.0932369	0.156474	-0.0696482	0.782255	0.0491186	0.0629119
B4DWT6;Q53G67;P49459;Q53G86;P49459-3;P49459-2	UBE2A	Ubiquitin-conjugating enzyme E2 A	9.15619	NaN	NaN	NaN	NaN	NaN	0.153768	NaN	NaN	NaN	NaN	0.809676	NaN	NaN	NaN	NaN	NaN	0.350431	NaN	NaN	NaN	NaN	NaN	NaN	NaN	NaN	NaN	NaN	NaN	NaN	NaN	NaN	NaN	NaN	NaN	NaN	NaN	NaN	NaN
B4DWW1;P40616;F8VYN9;B4DZG7;B4DR16	ARL1	ADP-ribosylation factor-like protein 1	10.5614	0.618648	0.390599	0.611294	0.430078	0.850296	0.240016	0.661947	0.908705	0.346613	0.30603	0.342623	0.312717	0.583317	0.265496	0.257075	-0.0941379	-0.102113	0.471839	0.457227	0.00527536	-0.0211483	-0.0671447	0.559465	0.75077	0.469395	0.696205	0.538478	0.424247	0.253302	0.751188	0.817135	0.315558	0.48194	0.660593	0.16782	0.299529	1	0.673941
B4DWZ7;B3KTN5;Q9NS86	LANCL2	LanC-like protein 2	9.75812	-0.560421	-0.425463	1.4784	-0.413811	NaN	-0.396502	-0.222212	0.475785	0.291133	-1.40256	-0.355135	-0.798832	NaN	NaN	NaN	NaN	NaN	NaN	NaN	NaN	-0.0113204	NaN	NaN	NaN	NaN	NaN	-3.4822	0.785174	NaN	0.405169	NaN	0.0223638	-0.171591	-0.0368901	-0.587845	NaN	0.888303	-0.455439
B4DX16;O14965;A3KFJ0;B2R6Z3	AURKA	Aurora kinase A	9.10931	NaN	NaN	NaN	NaN	NaN	NaN	NaN	NaN	0.338916	NaN	NaN	NaN	NaN	NaN	NaN	NaN	NaN	NaN	NaN	NaN	NaN	NaN	NaN	NaN	NaN	-0.810155	NaN	NaN	NaN	NaN	-0.640436	-0.0834729	NaN	NaN	NaN	NaN	NaN	NaN
B4DX46;Q6GMV2;E2QRN5;F8WEJ9;C9IYN9;B4DUT1	SMYD5	SET and MYND domain-containing protein 5	9.00372	NaN	NaN	NaN	NaN	NaN	NaN	NaN	NaN	NaN	NaN	NaN	NaN	NaN	NaN	NaN	NaN	NaN	NaN	NaN	0.394145	NaN	NaN	NaN	NaN	NaN	NaN	NaN	0.223054	0.68096	NaN	NaN	NaN	NaN	NaN	NaN	0.450282	0.516512	NaN
B4DXG8;D6RIY6;A5PLM5;Q06265;Q06265-2;D6RA17;Q06265-3;Q06265-4;D6R905	EXOSC9	Exosome complex component RRP45	9.62678	-0.0802141	-0.664614	-0.329296	-0.348006	-0.206768	0.0831718	-0.343729	NaN	0.215999	NaN	NaN	NaN	NaN	NaN	NaN	NaN	-0.310249	NaN	NaN	-0.0867838	NaN	NaN	NaN	NaN	NaN	-0.167486	NaN	NaN	NaN	NaN	NaN	-0.413032	NaN	NaN	NaN	-0.940806	-0.495081	-0.231324
B4DXL5;A8MSH5;Q9BY42;A2A2L5;B2RB99;A2A2L6	RTFDC1	Protein RTF2 homolog	9.32106	NaN	NaN	NaN	NaN	NaN	NaN	NaN	1.54861	NaN	NaN	0.932086	NaN	NaN	NaN	NaN	NaN	NaN	NaN	NaN	-2.10229	NaN	NaN	-0.823242	-0.832039	-0.677801	0.712599	0.0371567	0.854753	-0.215244	NaN	NaN	-0.480782	NaN	NaN	2.29513	1.91986	-0.213254	NaN
B4DXN3;F8VUA2;F8VVT7;Q9HD42	CHMP1A	Charged multivesicular body protein 1a	9.57656	NaN	NaN	NaN	NaN	NaN	0.253446	NaN	NaN	NaN	NaN	NaN	NaN	NaN	NaN	NaN	0.289354	NaN	NaN	NaN	0.264371	0.286553	0.16385	NaN	0.450512	-0.470198	-0.360645	0.54433	NaN	NaN	0.267011	0.582381	NaN	0.113021	0.175339	0.101722	NaN	-0.0822654	0.166273
B4DXR1;B4DXI5;E9PEN4;B4DWI1;Q9UJ83;B4DRJ1;B3KPX4	HACL1	2-hydroxyacyl-CoA lyase 1	8.87532	NaN	NaN	NaN	NaN	0.177262	NaN	NaN	NaN	NaN	NaN	NaN	NaN	-0.156526	NaN	NaN	NaN	NaN	0.352032	NaN	NaN	NaN	NaN	NaN	NaN	NaN	NaN	NaN	NaN	NaN	NaN	NaN	NaN	NaN	NaN	NaN	NaN	NaN	NaN
B4DXW2;Q9Y3X0	CCDC9	Coiled-coil domain-containing protein 9	9.36197	NaN	NaN	NaN	0.605618	NaN	NaN	NaN	-0.0143553	NaN	NaN	-0.621899	NaN	NaN	NaN	NaN	NaN	NaN	NaN	NaN	-0.576087	NaN	NaN	NaN	NaN	NaN	NaN	NaN	NaN	NaN	NaN	NaN	-0.105544	0.389149	NaN	NaN	NaN	-0.0229004	-0.617675
B4DY23;Q54A51;P35613-2;P35613;B4DNE1;P35613-4;I3L192	hEMMPRIN;BSG	Basigin	11.1107	-0.825291	-0.891651	-0.64907	-0.702167	-0.596536	-1.06509	-0.401377	-1.22878	-0.67146	-0.737043	-1.01648	-0.890547	-0.335775	-0.712579	-1.19195	-0.639141	-1.21905	-1.23812	-0.45199	-0.666771	-0.0993534	-0.541217	-0.315787	-0.332433	-0.549714	-0.943672	-0.761248	-0.707943	-0.515625	-0.474446	-1.16019	-0.867826	-0.396768	-0.95556	-0.370315	-0.734247	-0.757922	-0.456033
B4DY28;Q5U0J2;P21291;Q9BTA4;A8K268;B4E2T4;E9PS42;Q59EQ5;Q6ZMS3;E9PND2;E9PP21;B3KVC9;Q6AI18	CSRP1;DKFZp686M148	Cysteine and glycine-rich protein 1	10.6663	-0.0429074	-0.785026	-0.461613	-0.701663	-0.289173	-0.432226	-0.417333	-1.07708	0.145723	-0.416245	-0.811326	-0.436487	-0.526017	-0.152729	-0.112308	-0.491577	-0.733509	-0.908109	-0.929557	0.137814	-0.0673162	0.345944	-0.0635029	0.21854	-0.104489	-0.367354	-0.993345	-0.198019	0.095895	0.260775	-0.383249	-0.317786	-0.34389	-0.660592	-0.401531	-0.141433	-0.194557	-0.733615
B4DY32;P08243-3	ASNS	Asparagine synthetase [glutamine-hydrolyzing]	9.92551	-0.426438	NaN	NaN	-0.244068	NaN	NaN	-0.39594	-0.77011	-0.679087	-0.430927	-0.449218	NaN	-0.572114	-0.924328	-1.48522	-1.12089	-0.806035	-1.32325	NaN	-1.62803	-1.09743	NaN	-0.844225	-0.959251	-0.420369	-0.659422	-0.678917	-0.831148	-0.842564	NaN	-0.587238	0.0507863	-0.936968	NaN	NaN	NaN	NaN	-0.119157
B4DYK6;P36915;Q0EFC6;B7ZAS6;B4DNS8;Q6P458;B4DWZ0;Q96QB8;P36915-2;Q86Z07	GNL1;HSR1	Guanine nucleotide-binding protein-like 1	10.0824	-0.0635468	-0.265281	0.502762	0.462962	0.431345	0.217183	-0.263926	0.115291	-0.33079	-0.0604467	0.446438	-0.218928	NaN	NaN	-0.130293	0.375983	0.119418	0.0981177	-0.164247	-0.0677867	0.674038	0.211331	0.518687	0.726161	-0.36809	-0.682321	0.740092	0.880752	0.735254	0.0397494	-0.12143	0.779233	-0.14737	0.432179	-0.177571	0.411402	0.0215849	0.972509
B4DYP7;Q96CW5;Q96CW5-2;Q96CW5-3	TUBGCP3	Gamma-tubulin complex component 3	9.4424	NaN	-0.205893	NaN	NaN	NaN	0.772136	NaN	NaN	NaN	0.42954	-0.205643	0.0333425	NaN	NaN	NaN	NaN	NaN	NaN	NaN	NaN	NaN	NaN	NaN	NaN	0.0386137	-0.95836	NaN	NaN	NaN	NaN	0.197997	0.309869	NaN	NaN	0.113776	NaN	0.136299	NaN
B4DYW0;H0YCW6;B4DQI3;Q9H6U8-2;Q9H6U8-4;Q9H6U8;Q9H6U8-3	ALG9	Alpha-1,2-mannosyltransferase ALG9	8.60979	NaN	NaN	NaN	NaN	NaN	NaN	NaN	NaN	NaN	NaN	NaN	NaN	NaN	NaN	NaN	NaN	NaN	NaN	NaN	NaN	NaN	NaN	NaN	NaN	NaN	NaN	NaN	NaN	NaN	NaN	NaN	NaN	NaN	NaN	NaN	-0.73266	NaN	NaN
B4DZF1;Q9UHD9;B4DM19	UBQLN2	Ubiquilin-2	9.78588	NaN	0.327348	-0.706818	NaN	NaN	NaN	NaN	NaN	NaN	NaN	NaN	0.637311	NaN	NaN	NaN	NaN	NaN	NaN	NaN	NaN	NaN	NaN	-0.909965	NaN	NaN	NaN	-0.831148	NaN	NaN	NaN	NaN	NaN	NaN	NaN	NaN	NaN	NaN	NaN
B4DZF6;Q59F94;Q9NRR5;D3DVA8;Q9H8R7	UBQLN4	Ubiquilin-4	9.67738	NaN	NaN	NaN	NaN	NaN	NaN	NaN	NaN	NaN	NaN	NaN	NaN	NaN	NaN	NaN	0.783638	NaN	NaN	-0.373841	NaN	NaN	NaN	NaN	NaN	NaN	NaN	NaN	NaN	NaN	NaN	NaN	NaN	NaN	NaN	NaN	NaN	NaN	NaN
B4DZI8;P35606	COPB2	Coatomer subunit beta	11.2087	-0.235475	-0.183233	0.385302	-0.206737	0.304758	0.238744	-0.355832	0.232117	-0.0507089	-0.0532276	0.225873	-0.240394	-0.0178706	-0.0153322	0.301443	0.481364	0.203428	0.251323	0.0906172	-0.134562	0.14048	0.131413	0.142791	0.105835	0.0416406	0.395959	0.500246	-0.210292	-0.0747672	0.0630016	0.00831717	0.462561	-0.566713	-0.286349	0.0494159	-0.00146909	0.163355	-0.177146
B4DZM3;Q6PJJ2;P56182;Q53FR7;Q96J73	RRP1	Ribosomal RNA processing protein 1 homolog A	10.0182	NaN	0.570957	NaN	NaN	0.332444	NaN	NaN	0.0179428	NaN	NaN	NaN	-0.853197	NaN	NaN	NaN	NaN	0.584955	NaN	NaN	NaN	NaN	NaN	NaN	NaN	-0.417488	NaN	NaN	0.55754	NaN	1.73285	NaN	NaN	NaN	NaN	NaN	NaN	0.103333	0.298903
B4DZN1;B4DZH6;Q9UBN7;Q9NZS3;Q9NSW6;Q9UBN7-2;A6NDI8;E7EPS2;E7EUZ1;B4DJ18;B3KNA1;B3KVK5;B3KT76	HDAC6;DKFZp566E044	Histone deacetylase 6	9.32027	NaN	NaN	NaN	NaN	NaN	NaN	NaN	0.394714	NaN	0.586169	0.414501	-1.15393	NaN	0.129717	NaN	NaN	NaN	NaN	NaN	NaN	-0.0361869	NaN	NaN	NaN	NaN	NaN	NaN	0.52394	NaN	NaN	NaN	NaN	NaN	NaN	NaN	NaN	0.640681	NaN
B4DZW6;Q96DB5;E5RH53;E7EVI2;B4DNF5;H0YB83	RMDN1	Regulator of microtubule dynamics protein 1	9.71302	NaN	NaN	NaN	NaN	-0.524064	NaN	NaN	-0.350158	NaN	NaN	NaN	0.405471	-0.184371	NaN	-0.605779	NaN	0.318974	NaN	0.255426	-0.211012	NaN	NaN	0.0622489	-0.564915	-0.374511	0.017899	NaN	NaN	0.0572565	NaN	0.747899	0.0465485	NaN	1.51461	NaN	NaN	-0.177089	-0.221287
B4DZZ0;B3KQB4;O75915	ARL6IP5	PRA1 family protein 3	10.2759	0.904232	0.556786	0.509779	1.11976	0.0535207	1.02119	0.708495	0.2649	0.517385	1.17878	1.3694	0.158169	0.292811	0.575302	1.84252	0.894639	0.649325	1.61451	0.395701	-0.0484766	0.700689	0.189072	0.957912	0.791897	0.037728	2.17492	0.705069	1.16252	0.747161	0.35717	0.236459	0.383041	-0.198563	0.389333	1.34234	1.6503	1.15381	-0.512737
B4DZZ8;B4DVK8;Q92504	SLC39A7	Zinc transporter SLC39A7	10.2455	NaN	-0.986141	-1.80029	-1.44668	-1.66868	-1.06702	-1.38349	-1.51595	-1.87579	-2.39773	-1.37851	NaN	-1.40467	-2.06426	-0.969463	-1.24462	-1.537	-1.54879	-2.14825	-1.21695	-1.30766	-2.5167	-1.34426	-1.7039	-0.955015	-1.14333	-1.59727	-1.72098	-1.24464	-1.21991	-1.35609	-0.379635	-0.740709	-0.894003	-0.956205	-1.10862	-1.5567	-0.986302
B4E074;K7EN33	NLE1		10.0549	0.400855	-0.670144	NaN	-0.528271	-0.738206	-0.698574	-0.093854	-0.334478	NaN	-1.22669	-1.93595	-0.910349	-0.326173	-0.823342	NaN	NaN	NaN	NaN	-1.77146	-0.400463	-1.18237	0.255957	-0.425726	-0.299207	-0.278546	-0.620553	-0.725036	0.153147	-0.356701	-0.024143	-0.817076	-0.186467	-0.741834	NaN	-0.660845	-1.01129	-0.388289	-0.512739
B4E0G4;Q8IWS0-3;Q8IWS0;Q5JRC6;Q8IWS0-4;Q8IWS0-2	PHF6	PHD finger protein 6	9.84738	NaN	NaN	NaN	NaN	NaN	-0.673544	-0.0953169	-0.904349	NaN	NaN	0.00575336	NaN	NaN	NaN	NaN	-0.528313	NaN	NaN	NaN	-0.435037	-0.928579	-0.525468	-0.643394	NaN	-0.90789	-0.664766	-0.734684	-0.425346	NaN	NaN	NaN	-0.0124713	NaN	NaN	NaN	NaN	NaN	-0.590818
B4E0H8;P26006;P26006-1	ITGA3	Integrin alpha-3;Integrin alpha-3 heavy chain;Integrin alpha-3 light chain	10.6813	-0.0736571	-0.836323	-0.52099	-0.407746	-0.936729	-0.79828	-1.71111	0.510306	-0.0799733	-1.11954	-0.87507	0.587896	-0.361687	0.310117	-0.441535	-0.381198	-0.476059	-0.678443	-0.26485	-1.12442	-0.439418	-1.1852	-0.625225	-1.04061	-1.31003	-0.541505	-1.40369	-0.926358	-0.860722	-0.660112	-1.13767	-1.27054	-0.836863	-1.18728	-1.21284	-0.104652	-0.981543	-1.42581
B4E0K9;Q59E90;A8K6A7;O00754-2;O00754	MAN2B1	Alpha-mannosidase;Lysosomal alpha-mannosidase;Lysosomal alpha-mannosidase A peptide;Lysosomal alpha-mannosidase B peptide;Lysosomal alpha-mannosidase C peptide;Lysosomal alpha-mannosidase D peptide;Lysosomal alpha-mannosidase E peptide	9.89531	0.927798	NaN	0.906278	0.957958	-0.0480967	0.818299	0.256201	NaN	NaN	1.28024	0.626691	1.47364	NaN	0.475355	NaN	NaN	NaN	NaN	NaN	-0.0184917	NaN	1.24749	0.345656	NaN	0.127891	0.726823	1.3506	0.856636	0.970074	0.791683	1.2011	NaN	1.62823	NaN	0.985699	0.380506	NaN	1.22699
B4E0N6;Q969X5-2;Q969X5	ERGIC1	Endoplasmic reticulum-Golgi intermediate compartment protein 1	10.2518	1.84446	0.29429	0.535745	0.271706	0.358427	0.394835	-0.792188	-1.14478	-0.450209	-0.562533	-0.280039	-0.685239	-0.291171	-0.136819	-0.244117	-0.439806	-0.0506958	0.162827	-0.273324	-0.335653	0.0423528	0.555411	0.189544	0.116506	0.0579664	0.801612	0.229283	1.01599	-0.385504	0.656937	-0.570385	0.104191	-0.060043	-0.189985	-0.4755	-0.0976458	0.276378	-1.14893
B4E0U6;P50502;Q0IJ56;Q1XBU6;B7ZA40;H7C3I1;Q3KNR6;Q8NFI4;Q8IZP2;F6VDH7	ST13;ST13P5;ST13P4	Hsc70-interacting protein;Putative protein FAM10A5;Putative protein FAM10A4	11.225	0.408935	0.413763	0.129334	0.234446	0.928572	0.406053	0.76842	0.688461	-0.0685805	0.389669	0.0414502	0.64725	1.05988	0.651292	-0.0590004	-0.135155	0.13939	0.220911	0.0783495	0.555746	0.706371	0.329093	0.275018	-0.247368	0.933841	-0.423471	0.201592	0.296479	0.993325	0.84241	0.542282	1.34214	0.487849	-0.367112	0.562876	0.148896	0.919984	1.67295
B4E0X8;Q96AE4;E9PEB5;Q96AE4-2;B4DT31;B4DWL1;Q59FU3;Q6PJY1	FUBP1	Far upstream element-binding protein 1	11.0763	-0.259719	-0.149966	0.0408396	0.0859563	-0.0995907	0.204702	0.193215	0.0141964	-0.350097	-0.645799	-0.304554	-0.0767611	0.203672	-0.385917	0.123226	-0.0394753	0.241282	-0.292168	-0.0325194	0.179754	-0.235635	0.191979	0.226042	-0.306713	-0.223234	0.440542	-0.0298485	0.384519	0.085674	-1.00268	-0.363517	0.20102	-0.557225	-0.390898	-0.362559	0.523056	0.504566	-1.0502
B4E0Y8;B2RBX8;O95926	SYF2	Pre-mRNA-splicing factor SYF2	8.98195	NaN	NaN	NaN	NaN	NaN	NaN	NaN	NaN	NaN	NaN	NaN	NaN	NaN	NaN	NaN	NaN	NaN	NaN	NaN	-0.995738	NaN	-1.84784	-1.12068	NaN	NaN	NaN	NaN	NaN	NaN	NaN	NaN	NaN	NaN	NaN	3.24285	NaN	NaN	-0.900645
B4E0Z6;Q10589-2;Q10589	BST2	Bone marrow stromal antigen 2	9.4261	2.15605	NaN	1.94297	1.10572	NaN	NaN	NaN	NaN	NaN	NaN	NaN	NaN	NaN	NaN	NaN	NaN	NaN	NaN	NaN	NaN	NaN	NaN	NaN	NaN	NaN	NaN	0.883316	NaN	0.496468	0.473911	NaN	NaN	NaN	NaN	NaN	NaN	NaN	1.83156
B4E107;B2R7P0;F5GXE4;B4DR48;O95260-2;B4DK25;H0Y5C2;O95260;Q5SQQ1	ATE1	Arginyl-tRNA--protein transferase 1	9.38247	NaN	NaN	-0.361432	NaN	NaN	NaN	NaN	NaN	NaN	NaN	NaN	NaN	NaN	NaN	NaN	NaN	NaN	NaN	NaN	NaN	NaN	0.304737	0.493845	NaN	0.267948	-0.0701906	0.0132498	NaN	-0.0394191	NaN	NaN	NaN	NaN	NaN	0.296175	NaN	NaN	NaN
B4E162;Q7KYX9	PFKM		8.23802	NaN	NaN	NaN	NaN	NaN	NaN	NaN	NaN	NaN	NaN	NaN	NaN	NaN	NaN	NaN	NaN	NaN	NaN	NaN	NaN	NaN	NaN	NaN	NaN	NaN	NaN	NaN	NaN	NaN	NaN	NaN	NaN	NaN	NaN	NaN	1.50799	NaN	NaN
B4E1B0;Q53HU9;Q53HT9;A8K5J8;B4DPQ0;P00736;H0YFH3;R4GMN6	C1R	Complement C1r subcomponent;Complement C1r subcomponent heavy chain;Complement C1r subcomponent light chain	8.77926	NaN	NaN	NaN	NaN	NaN	NaN	NaN	NaN	NaN	NaN	NaN	NaN	NaN	NaN	NaN	NaN	NaN	NaN	NaN	NaN	NaN	NaN	NaN	NaN	NaN	NaN	NaN	NaN	NaN	NaN	NaN	2.00237	NaN	NaN	NaN	NaN	NaN	NaN
B4E1B2			9.28616	NaN	NaN	NaN	NaN	NaN	0.10206	NaN	NaN	NaN	NaN	0.616325	NaN	NaN	NaN	NaN	NaN	NaN	NaN	NaN	NaN	NaN	NaN	NaN	NaN	NaN	NaN	NaN	NaN	2.22122	NaN	4.33978	NaN	NaN	NaN	2.05295	NaN	NaN	NaN
B4E1B3;Q86U78;Q53YY1;Q53GY3;B0ZBE2;Q59EP2;P01019;B2R5S1;A7L3A5;A7L3A4	AGT	Angiotensinogen;Angiotensin-1;Angiotensin-2;Angiotensin-3;Angiotensin-4;Angiotensin 1-9;Angiotensin 1-7;Angiotensin 1-5;Angiotensin 1-4	9.53356	4.86805	2.39274	3.84111	4.87642	NaN	4.19652	4.15581	NaN	NaN	4.52797	NaN	NaN	NaN	NaN	NaN	4.6517	NaN	NaN	6.46779	NaN	3.37156	NaN	NaN	NaN	NaN	NaN	NaN	NaN	NaN	NaN	NaN	NaN	1.8887	NaN	4.74336	NaN	NaN	NaN
B4E1D8;B4E1E1;Q5VVQ8;P04003	C4BPA	C4b-binding protein alpha chain	9.79297	NaN	NaN	NaN	NaN	2.00214	NaN	NaN	NaN	3.30566	NaN	5.04082	NaN	NaN	3.74919	NaN	NaN	NaN	NaN	NaN	NaN	3.69581	NaN	NaN	NaN	NaN	NaN	NaN	NaN	NaN	NaN	NaN	NaN	NaN	NaN	NaN	NaN	NaN	NaN
B4E1E2;O14964;O14964-2;I3L1P5	HGS	Hepatocyte growth factor-regulated tyrosine kinase substrate	10.1726	-0.382546	-0.632161	-0.7251	-1.01899	-0.464773	-1.00866	-0.319422	-0.619863	-0.190631	-0.232301	-0.874731	-0.824996	-0.38626	-0.587901	-0.283801	-0.974953	-0.782537	-0.500802	0.041239	-0.291887	-0.488358	-0.121194	-0.867479	-1.07401	-1.16697	-0.31384	-0.741747	-0.928424	-0.559682	-0.851999	-0.728661	-0.757311	-0.978324	-0.0504384	-0.719198	-0.940646	-0.350678	-0.086458
B4E1P2;Q17RU2;Q04864	REL	Proto-oncogene c-Rel	8.32533	NaN	NaN	NaN	NaN	NaN	NaN	NaN	NaN	NaN	NaN	NaN	NaN	NaN	NaN	NaN	NaN	NaN	NaN	NaN	NaN	NaN	NaN	NaN	NaN	NaN	NaN	1.96663	NaN	NaN	NaN	NaN	NaN	NaN	NaN	NaN	NaN	NaN	NaN
B4E1S3;B2R9T9;Q9BVC6	TMEM109	Transmembrane protein 109	10.7128	NaN	0.622243	NaN	0.818096	0.702562	0.374974	0.433298	0.262378	-0.147039	0.6075	1.2175	0.956457	0.0134943	0.118847	0.790726	-0.0583252	1.26637	0.796924	-0.137531	0.409086	0.49928	0.361507	0.449647	0.581415	0.519097	0.111725	0.902447	0.815621	0.435679	0.505308	0.904766	NaN	0.746974	0.868858	0.607499	0.112642	1.01432	0.828846
B4E1T5;J3KQL8	APOL2		9.83103	NaN	NaN	1.90633	2.28835	2.48499	1.12328	NaN	NaN	NaN	2.61246	2.94042	NaN	NaN	2.1011	2.03381	NaN	2.42911	NaN	2.14887	NaN	NaN	NaN	NaN	1.19284	NaN	2.53258	NaN	NaN	2.31452	NaN	NaN	2.22945	NaN	NaN	NaN	NaN	NaN	NaN
B4E1U9;P60953;E7ETU3;B7ZAY4;B4DMH5;P60953-1;Q5JYX0;Q9UJM1	CDC42	Cell division control protein 42 homolog	11.2189	-0.433854	-0.424617	-0.211988	0.0291364	-0.217659	-0.409219	-0.341601	-0.382576	-0.445004	-0.164153	-0.201793	-0.427009	-0.623912	-0.496057	-0.270363	0.141934	-0.607754	-0.0424161	-0.396519	-0.0744815	0.210949	-0.0999511	-0.0882037	-0.391127	-0.333682	-0.485802	-0.542782	-0.297287	-0.557504	-0.964089	-0.284558	-0.853987	-0.496779	-0.445926	-0.355405	0.00110786	-0.463417	-0.608733
B4E1Z4;E7ETN3;Q53F89;P00751;H7C5H1	CFB	Complement factor B;Complement factor B Ba fragment;Complement factor B Bb fragment	9.70913	NaN	3.05565	2.61361	1.18652	1.8744	NaN	NaN	NaN	NaN	NaN	NaN	NaN	3.23177	NaN	NaN	4.18231	NaN	NaN	NaN	2.95668	NaN	2.93965	NaN	NaN	2.09974	NaN	NaN	NaN	NaN	NaN	NaN	2.56202	NaN	NaN	NaN	NaN	NaN	NaN
B4E205;O95486	SEC24A	Protein transport protein Sec24A	10.1825	0.370907	0.108172	0.000524521	0.072491	0.475535	0.429888	-0.0189819	-0.545245	-0.316156	0.257854	0.283525	-0.185784	-0.749348	NaN	0.094495	NaN	-0.104595	NaN	-0.0082	-0.486251	-0.104427	-0.207988	-0.0794021	0.188388	-0.355084	0.104757	0.371024	-0.38614	0.088159	0.190826	-0.0276642	-0.123511	0.295396	-0.110544	0.0732653	-0.022697	0.219613	-0.0523868
B4E240;Q92575;B3KTD5	UBXN4	UBX domain-containing protein 4	10.0051	NaN	1.07003	-0.0720372	NaN	0.118602	0.205242	0.0430925	-0.107311	-0.193923	0.0484042	-0.0615557	NaN	0.0698162	NaN	NaN	NaN	-1.40065	NaN	-0.820583	NaN	-0.584306	NaN	-0.764091	0.159923	NaN	-0.286366	0.0184345	0.558755	0.404059	0.38076	0.0956971	NaN	0.430742	NaN	-0.364797	-0.203687	-0.591114	0.0498939
B4E273;P53367;B7ZA10;Q8N8M9	ARFIP1	Arfaptin-1	10.0389	1.00255	-0.0280123	0.851417	0.202456	NaN	0.140661	0.473951	NaN	NaN	NaN	0.336446	0.118962	NaN	0.478849	0.699991	0.277499	0.222784	0.96696	0.754723	0.517219	0.250023	0.294206	-0.426855	-0.579549	-0.311977	0.448489	-0.129186	-0.258941	-0.226091	-0.224411	0.707124	0.15888	-0.45317	0.399521	NaN	0.334804	0.282804	0.0152342
B4E2A6;Q9UH99;Q9UH99-2;J3KQE0;B4DIU6;Q2T9F7;A8K129;Q6NT72	SUN2;UNC84B	SUN domain-containing protein 2	9.76825	1.7875	1.16955	1.70313	1.78314	NaN	1.93982	2.22074	NaN	NaN	2.27943	2.09726	NaN	1.18027	NaN	NaN	1.46975	3.72593	1.56103	NaN	1.64091	NaN	1.99914	NaN	NaN	1.3203	1.44761	NaN	1.62929	1.90666	1.44569	1.67191	0.679203	NaN	1.26372	1.7613	NaN	1.93849	1.04695
B4E2B6;B7ZL34;Q8TB72-2;Q8TB72-3;Q8TB72	PUM2	Pumilio homolog 2	8.99072	NaN	NaN	NaN	NaN	NaN	NaN	NaN	NaN	NaN	NaN	NaN	NaN	NaN	NaN	NaN	NaN	NaN	NaN	NaN	NaN	NaN	0.018498	NaN	NaN	NaN	-0.403159	NaN	0.154345	NaN	NaN	NaN	NaN	NaN	NaN	NaN	-0.57918	NaN	NaN
B4E2S3;Q14699;C9JHG2;C9JRN3;G3XAJ6;B4DVC8;Q8N5I0;C9JWQ9;F8WAR1	RFTN1	Raftlin	9.52231	0.520666	-0.258117	NaN	0.97673	NaN	0.425045	NaN	NaN	0.976809	NaN	NaN	0.584739	NaN	NaN	NaN	NaN	NaN	NaN	NaN	NaN	NaN	NaN	NaN	-0.015212	NaN	1.88396	NaN	NaN	NaN	NaN	NaN	-0.213752	NaN	0.32657	NaN	NaN	NaN	NaN
B4E2S5;P23219-3;P23219-2;P23219;Q3HY29;Q3HY28	PTGS1	Prostaglandin G/H synthase 1	8.54581	NaN	NaN	NaN	NaN	NaN	NaN	NaN	NaN	NaN	NaN	NaN	NaN	NaN	NaN	NaN	NaN	NaN	1.58955	2.25863	NaN	NaN	NaN	NaN	NaN	NaN	NaN	NaN	NaN	NaN	NaN	NaN	NaN	NaN	NaN	NaN	NaN	NaN	NaN
B4E2S7;P13473-2;P13473;P13473-3;B7Z2R9;H0YCG2;B4DF49	LAMP2	Lysosome-associated membrane glycoprotein 2	10.3814	0.844691	0.636773	0.554849	0.417328	0.182131	0.269856	0.464118	0.729938	-0.171888	0.495549	1.66392	0.42148	0.112553	NaN	0.0852377	0.710274	1.12604	1.26181	0.359339	0.743921	0.877929	0.0311228	0.619654	-0.17756	-0.0282346	0.325876	0.609166	0.396559	0.125887	0.30627	-0.119781	0.0995309	0.950528	1.1287	0.701619	0.307076	0.211362	-0.157338
B4E2V5;B4DZK8;P27105	STOM	Erythrocyte band 7 integral membrane protein	10.2171	4.07752	2.89468	3.99883	2.2039	NaN	3.16631	NaN	2.47807	NaN	3.64069	3.55653	3.23791	3.05529	3.43112	4.57481	2.76163	3.5139	4.6524	3.14372	4.17135	4.24794	NaN	3.25489	NaN	3.47943	NaN	NaN	NaN	1.58619	2.27516	2.8474	NaN	NaN	1.96968	2.75921	3.67201	2.97041	2.25636
B4E2W0;P55084;B4DY96;F5GZQ3;B4DDC9;B5MD38;D6W539	HADHB	Trifunctional enzyme subunit beta, mitochondrial;3-ketoacyl-CoA thiolase	11.4666	0.756995	-0.107684	-0.592301	0.291207	-0.269659	0.0973584	-0.554776	-0.210089	-0.610623	-0.0144156	-0.247402	-0.442218	-0.00934652	0.163748	0.0458283	-0.23763	-0.0535046	-0.0145392	-0.248823	0.240889	-0.338271	-0.246879	0.200389	0.214383	-0.0826836	-0.169833	-0.504392	-0.101465	-0.394603	0.463588	0.0794044	-0.59532	-0.242732	-0.304738	-0.140518	0.169782	-0.074832	-0.418638
B4E2X3;C4B4C6;Q8N6R0;B3KNM8;B3KNI0;Q8N6R0-3;Q8N6R0-4;H3BLW2;Q8N6R0-2;Q8N6R0-1	feat;METTL13	Methyltransferase-like protein 13	8.83832	NaN	NaN	NaN	NaN	NaN	NaN	NaN	NaN	NaN	NaN	NaN	NaN	0.219875	NaN	NaN	NaN	NaN	NaN	NaN	NaN	NaN	NaN	NaN	NaN	NaN	0.491713	NaN	NaN	NaN	NaN	NaN	NaN	NaN	0.603446	NaN	NaN	NaN	NaN
B4E324;Q59EV6;P10619	PPGB;CTSA	Carboxypeptidase;Lysosomal protective protein;Lysosomal protective protein 32 kDa chain;Lysosomal protective protein 20 kDa chain	9.97484	0.293103	-0.549401	-0.155496	0.175631	0.409834	0.283158	0.0543147	0.327026	0.540402	-0.703258	-0.263395	0.178764	0.475674	0.0378138	NaN	NaN	NaN	0.253139	0.111181	0.168	0.410412	0.087626	0.812302	NaN	0.556403	NaN	1.76811	NaN	NaN	-0.182057	-0.381569	NaN	0.313119	0.364833	-0.0501871	0.532129	-0.264597	0.739733
B4E367;Q6UX71	PLXDC2	Plexin domain-containing protein 2	8.33248	NaN	NaN	NaN	NaN	NaN	NaN	NaN	NaN	NaN	NaN	NaN	NaN	NaN	NaN	NaN	NaN	NaN	NaN	NaN	NaN	NaN	NaN	NaN	NaN	NaN	NaN	NaN	NaN	NaN	NaN	NaN	0.991542	NaN	NaN	NaN	NaN	NaN	NaN
B4E3J6;B4E0Y3;Q9NWB6-2;Q9NWB6	ARGLU1	Arginine and glutamate-rich protein 1	9.9123	NaN	NaN	NaN	0.462257	NaN	0.461641	0.780091	0.72261	NaN	NaN	NaN	0.287043	0.39722	0.584282	NaN	NaN	NaN	0.962688	NaN	1.07325	NaN	NaN	-0.0298416	NaN	0.589815	0.672244	NaN	NaN	-0.0462816	0.555783	0.596635	NaN	1.06871	0.517461	0.638995	NaN	1.34454	-0.245886
B4E3P1			9.17415	NaN	NaN	NaN	NaN	NaN	NaN	NaN	NaN	NaN	NaN	NaN	NaN	NaN	NaN	NaN	NaN	NaN	NaN	NaN	NaN	NaN	NaN	NaN	NaN	NaN	NaN	NaN	NaN	NaN	NaN	NaN	NaN	0.436813	NaN	NaN	NaN	NaN	NaN
B5BTY4;O00571;Q59GX6;O00571-2;Q5S4N1;B4DLU5	DDX3X	ATP-dependent RNA helicase DDX3X	11.5109	0.19414	0.134931	0.175381	-0.318377	0.316155	0.219814	0.182814	-0.0385883	0.220309	0.151087	-0.071055	0.374954	0.278913	0.616927	0.267587	-0.308696	-0.167031	0.0254116	0.183574	0.0208346	-0.0361452	-0.0893508	0.035594	-0.179201	0.274553	0.0331659	0.466533	0.158862	0.237982	-0.0141834	0.265257	0.415376	-0.141834	-0.110989	0.254807	-0.051118	0.315058	0.448442
B5BTY5;O15264;Q5R3E4;Q6FHR4	MAPK13	Mitogen-activated protein kinase;Mitogen-activated protein kinase 13	9.34633	NaN	NaN	NaN	NaN	NaN	NaN	NaN	NaN	NaN	NaN	NaN	NaN	NaN	NaN	NaN	NaN	NaN	NaN	NaN	NaN	NaN	NaN	NaN	2.56952	2.97007	NaN	1.52961	2.65726	NaN	NaN	NaN	NaN	NaN	NaN	NaN	NaN	NaN	NaN
B5BTZ6;K7ENL3;P40763-2;P40763;G8JLH9;B7ZA24;B4DVR6;B4DNP0	STAT3	Signal transducer and activator of transcription;Signal transducer and activator of transcription 3	10.6964	1.98283	0.545901	0.41262	1.20901	0.386138	1.76902	1.57062	0.939617	0.0014142	0.836724	1.31843	0.552513	0.498852	0.513841	0.731513	0.308606	0.313004	0.894212	0.101639	0.495638	1.3368	0.515649	0.445968	0.412991	0.398641	0.842676	0.401343	0.999892	0.278317	0.267828	0.606256	-0.180095	-0.375561	0.801933	0.140893	0.301645	1.80709	1.03335
B5BU08;Q01081;Q01081-2	U2AF1	Splicing factor U2AF 35 kDa subunit	10.4556	-0.946659	-1.31766	-1.09449	-0.389624	-0.688941	-0.468939	-0.104755	-0.455946	-0.962745	-0.632671	-0.0875056	-0.667684	-0.503688	-0.725379	-0.708584	-2.29764	-0.289717	-0.653448	-0.914906	-0.439314	-0.715857	-0.686988	-0.513857	-0.280564	-0.338842	-0.4865	-0.379221	-0.101968	-0.387455	-0.444249	-1.07352	-0.713764	-0.308097	-0.920069	-0.642546	-0.863823	-0.1342	-0.185947
B5BU53;B2R9L6;P50750;P50750-2	CDK9	Cyclin-dependent kinase 9	9.60817	-0.163885	-0.527212	-0.965598	-0.56774	NaN	-0.752375	-0.0191187	NaN	-0.686785	NaN	-0.52657	-0.438932	NaN	NaN	NaN	NaN	NaN	NaN	NaN	NaN	NaN	0.129387	NaN	NaN	NaN	NaN	-0.0626743	NaN	NaN	NaN	-0.379732	-0.0133186	0.499932	NaN	-0.554933	-0.471344	0.361509	-0.0768327
B5BU72;A8K5U9;Q13492-3;Q13492-2;Q13492-5;Q13492;Q13492-4	PICALM	Phosphatidylinositol-binding clathrin assembly protein	10.6692	0.172969	-0.0495082	-0.183133	0.161813	-0.367138	-0.226099	-0.621396	0.0311334	-0.11835	0.153595	0.173964	-0.503001	-0.0190084	-0.451648	-0.00879839	0.523704	-0.197922	-0.50616	0.387503	-0.0803325	-0.225353	-0.155579	-0.106611	-0.481562	0.0330521	0.0690059	-0.563497	-0.711978	-0.347011	-0.408985	-0.109362	-0.334183	-0.237493	0.155829	-0.241269	0.0467683	-0.43274	-0.544038
B5BU83;P16949;Q96CE4;A2A2D0;P16949-2	STMN1	Stathmin	11.3832	-0.94758	-1.02581	-0.421598	-0.578772	0.0147247	-0.25309	1.19963	-0.948144	-0.866613	-0.49865	0.191651	-1.44948	-0.111159	0.537247	-0.711225	-1.17929	0.308833	-0.23247	-0.118167	-0.858064	-0.270198	-0.763187	-0.278558	-0.0309528	-0.798802	-0.974515	0.595577	-0.520146	0.184417	-0.545502	-0.31998	0.432063	0.723902	0.323255	-0.660335	-0.0350517	0.45738	0.513891
B5BU99;Q9Y5A9;Q9Y5A9-2	YTHDF2	YTH domain-containing family protein 2	9.7165	NaN	NaN	NaN	NaN	-0.401521	NaN	0.306114	NaN	NaN	NaN	NaN	1.19538	NaN	0.256838	NaN	NaN	0.374337	NaN	NaN	0.830049	0.576476	0.687149	NaN	0.254152	NaN	NaN	NaN	NaN	-0.141171	NaN	NaN	NaN	NaN	0.257614	NaN	-0.217003	0.337341	0.137043
B5BUB1;Q9Y265;Q9Y265-2;E7ETR0;B3KRS7;H7C4G5	RUVBL1	RuvB-like 1	11.3897	-0.691041	-0.402175	-0.681822	-0.807839	-0.655292	-0.156409	-0.367025	-0.137642	-0.685696	-0.767154	-0.453394	-0.554294	-0.37094	-0.805486	-0.739882	-1.06094	-0.735264	-0.41484	-0.653346	-0.308239	-0.453569	-0.404659	-0.268089	-0.352449	-0.148187	-0.721914	-0.274557	-0.143996	-0.309868	-0.407584	-0.500991	-0.568562	-0.0284931	-0.41214	-0.586336	-0.792726	-0.15986	0.0863908
B5BUB5;P05455	SSB	Lupus La protein	11.3999	-0.525174	-0.73181	-0.572455	-0.46577	-0.681962	-0.580703	-0.374381	-0.448979	-1.00083	-0.860822	-1.02048	-1.10423	-0.332697	-0.638248	-0.680278	-0.713964	-1.02314	-0.562581	-1.01008	-0.52994	-0.823691	-0.22895	-0.219334	-0.309601	0.030621	-0.591793	-0.696386	-0.57947	-0.0990078	-0.590645	-0.223295	-0.122908	-0.280939	-0.36651	-0.754579	-0.715567	-0.178787	-0.188919
B5BUD2;P35250;Q75MT5;P35250-2	RFC2	Replication factor C subunit 2	9.88996	0.274721	-0.537147	NaN	-1.16389	0.175599	-0.152939	-0.952567	-1.34153	-1.32572	-0.240349	0.47563	-0.453262	-1.61894	NaN	NaN	-0.300768	-0.437228	NaN	-0.206028	-1.56886	-1.49519	-0.847142	NaN	-0.357045	-2.02434	NaN	-0.0397071	-0.414027	-1.27137	0.0118684	-0.511611	-0.375173	-0.569084	-1.53625	-0.428671	-1.04012	-0.278589	0.626119
B5BUI8;P51452;Q8IYJ9;K7ELG5;K7ES89	DUSP3	Dual specificity protein phosphatase 3	10.1312	0.168322	0.184108	0.621646	0.515583	0.14106	-0.0801007	-0.352174	0.0602834	0.223297	NaN	-0.089966	0.0268314	NaN	0.506886	0.245826	0.256976	0.434626	0.216841	0.247268	0.648789	0.452808	0.498666	0.123657	0.39662	-0.0929446	0.473431	-0.622544	0.43935	0.472199	0.580178	-0.0774804	0.137952	-0.286171	0.235444	0.611618	1.10748	-0.0769821	-0.197676
B5BUK7;B2RCZ4	PRKCI	Protein kinase C	9.4353	NaN	1.39411	NaN	NaN	0.545719	0.294855	0.150737	NaN	NaN	1.09233	NaN	NaN	NaN	NaN	NaN	NaN	NaN	NaN	NaN	NaN	NaN	NaN	0.221539	NaN	0.919773	NaN	1.15133	1.23625	NaN	NaN	NaN	1.43253	NaN	0.765131	0.822784	NaN	NaN	1.21372
B6ETL5;Q96RD7-2;Q96RD7	PANX1	Pannexin;Pannexin-1	8.74397	NaN	NaN	NaN	NaN	NaN	NaN	NaN	NaN	NaN	NaN	NaN	NaN	NaN	NaN	NaN	NaN	NaN	NaN	1.57764	NaN	NaN	NaN	NaN	NaN	NaN	NaN	NaN	NaN	NaN	NaN	NaN	NaN	NaN	NaN	NaN	NaN	NaN	NaN
B6VEX5;B6VEX4;F5H1G9;B6VEX3;F8WA55;F8WA56;A6NFN2;Q8IZP0-10;Q8IZP0-8;Q8IZP0-7;Q8IZP0-2;Q8IZP0-4;Q8IZP0-3;Q8IZP0-5;Q8IZP0-6;Q8IZP0-9;Q8IZP0;Q59G41;Q8IZP0-12	ABI1	Abl interactor 1	8.93836	NaN	NaN	NaN	NaN	NaN	0.800903	0.393634	NaN	NaN	NaN	NaN	NaN	NaN	1.36312	NaN	0.90301	0.957356	NaN	NaN	NaN	1.16065	NaN	NaN	NaN	NaN	NaN	NaN	NaN	NaN	NaN	NaN	NaN	NaN	NaN	NaN	NaN	1.09053	NaN
B7SBB1	AIP		10.2555	0.525253	0.0244002	0.0949411	0.0117508	-0.429035	-0.103523	-0.135404	-0.647331	-0.197701	-0.360131	-0.357223	-1.09078	-0.133501	-0.125651	-0.225425	NaN	-0.407004	-0.787689	-0.269871	-1.13194	-0.762339	-0.379909	-1.02119	-0.613748	-0.971971	-0.701592	-0.468828	-0.630626	-0.646246	-0.717718	-0.525719	-0.0713934	-0.471983	-0.530962	-0.815749	-1.21798	-0.996058	-1.20159
B7WP27;Q9HCG8;B7WP74	CWC22	Pre-mRNA-splicing factor CWC22 homolog	8.63733	NaN	NaN	NaN	NaN	NaN	NaN	NaN	NaN	NaN	NaN	NaN	NaN	NaN	NaN	NaN	NaN	NaN	NaN	NaN	NaN	NaN	NaN	NaN	NaN	NaN	NaN	NaN	-1.53854	NaN	NaN	NaN	NaN	NaN	NaN	NaN	NaN	NaN	NaN
B7WPF4;Q9UPU5	USP24	Ubiquitin carboxyl-terminal hydrolase 24	9.76001	-0.374956	0.122162	NaN	0.43014	0.0982584	0.104673	0.285442	0.20568	-0.869082	-0.607011	0.87787	1.71085	NaN	2.80632	NaN	NaN	1.1938	NaN	NaN	0.375235	0.130144	0.0436902	0.110246	-0.1178	NaN	-0.240316	-0.616433	-0.363227	NaN	NaN	NaN	0.897221	-0.0342158	NaN	-0.813668	0.620579	0.140507	0.789423
B7WPG3;D6W592;Q5JB52;Q8WVV9-4;Q8WVV9;A8K894	HNRNPLL;HNRPLL	Heterogeneous nuclear ribonucleoprotein L-like	10.1787	-0.021694	-0.310971	-0.25424	-0.0868436	-0.682842	-0.295414	0.339672	-0.208459	-0.608688	-0.583238	-0.823236	-0.360043	NaN	-0.454699	-0.41059	-0.349971	-0.12204	-0.301213	-0.484486	-0.305576	-0.803252	-0.267399	-0.0951865	-0.503664	0.0345039	-0.390928	-0.547466	0.191872	-0.16709	0.108674	-0.492841	-0.400733	-0.378515	-0.258098	-0.176916	-0.5375	0.214891	-0.404701
B7XGC2;Q9TPQ6	HLA-A		9.99918	NaN	NaN	NaN	3.83461	NaN	NaN	NaN	NaN	NaN	2.86358	3.62871	NaN	NaN	NaN	NaN	2.48754	NaN	NaN	3.305	NaN	NaN	NaN	NaN	NaN	NaN	NaN	3.76061	NaN	NaN	NaN	NaN	NaN	NaN	NaN	NaN	1.90277	NaN	NaN
B7Z1R5;P38606;B7Z2V6	ATP6V1A	V-type proton ATPase catalytic subunit A	10.8152	0.163443	0.968166	0.95846	1.09775	1.36957	0.542328	0.256721	0.920622	0.761491	1.4172	1.11512	0.441703	0.81126	0.436538	1.23057	0.957667	0.624997	1.35447	0.141525	0.326773	1.01274	0.615298	0.936332	1.65255	0.70176	0.698873	0.97176	0.477912	0.71114	0.895538	1.10682	0.713454	0.41266	1.22262	1.71358	0.517349	0.254839	-0.176939
B7Z230;B3KQQ0;O95302;B7Z6H3;B7Z1U8;B7Z1G9	FKBP9	Peptidyl-prolyl cis-trans isomerase FKBP9	9.9568	NaN	NaN	NaN	0.923632	0.0747905	1.56442	0.974716	2.32651	1.78421	NaN	0.883433	1.71317	NaN	NaN	1.99441	NaN	1.01875	NaN	NaN	0.861337	1.51324	1.07115	1.24653	NaN	0.618203	0.386096	0.888515	1.66114	1.364	NaN	NaN	0.533305	1.91781	1.48718	NaN	0.998875	0.29869	1.10152
B7Z242;Q8TBI1;P27338;B7Z5H3	MAOB	Amine oxidase [flavin-containing] B	9.21205	NaN	NaN	NaN	NaN	NaN	NaN	NaN	NaN	NaN	NaN	NaN	NaN	NaN	NaN	NaN	NaN	NaN	NaN	NaN	NaN	NaN	NaN	NaN	NaN	NaN	NaN	NaN	NaN	NaN	NaN	NaN	NaN	NaN	NaN	NaN	NaN	2.97143	NaN
B7Z254;Q15084;F8WA83;B7Z4M8;B5MCQ5;B3KY95;Q15084-2	PDIA6	Protein disulfide-isomerase A6	11.5488	-0.0915574	-0.122335	-0.347314	0.141213	-0.729085	0.946793	-0.123644	0.149471	-0.427482	-0.0458523	-0.191032	-0.253941	0.175829	0.812717	0.239593	-0.0438854	0.287317	-0.517518	-0.464294	-0.742542	0.544003	-0.0825403	0.343835	0.0273929	-0.611399	-0.0580206	0.0083558	0.36916	-0.0235756	0.0632905	-0.236421	0.223976	0.190664	-0.498093	0.110515	0.508141	-0.214514	-0.152672
B7Z2M4;A8K7H4;O43929;Q96B14;O43929-2;O43929-3;Q53TH5;CON__Q2YDI2	ORC4;ORC4L	Origin recognition complex subunit 4	9.09947	NaN	NaN	NaN	NaN	NaN	-0.856229	0.0796304	NaN	NaN	0.0447765	NaN	NaN	NaN	NaN	NaN	NaN	NaN	NaN	NaN	NaN	NaN	NaN	0.139299	NaN	0.11749	NaN	NaN	NaN	NaN	NaN	NaN	NaN	NaN	NaN	NaN	NaN	0.367862	NaN
B7Z2R3;Q9UDY2-4;Q9UDY2-2;Q9UDY2-5	TJP2	Tight junction protein ZO-2	9.02816	NaN	NaN	NaN	NaN	NaN	NaN	NaN	NaN	NaN	NaN	NaN	NaN	NaN	NaN	NaN	NaN	NaN	NaN	NaN	NaN	NaN	NaN	NaN	NaN	NaN	NaN	NaN	0.652652	NaN	NaN	NaN	NaN	NaN	NaN	NaN	NaN	NaN	NaN
B7Z2S5;Q16881-4;Q16881-3;B7Z904;Q16881;B2R5P6;E2QRB9;E9PNQ6;E7ESI6;E7EW10;Q16881-5;Q16881-2;Q16881-6;E9PIR7;Q6ZR44	TXNRD1	Thioredoxin reductase 1, cytoplasmic	11.5305	-1.1829	-2.0712	-2.24281	-1.9442	-1.16244	-1.24795	-1.21017	-1.53828	-1.821	-2.27885	-1.65368	-1.92479	-1.64591	-1.4164	-1.73588	-1.58942	-1.02734	-2.34131	-2.16818	-1.10926	-1.97706	-2.5362	-1.20156	-1.77559	-1.35458	-1.71976	-1.93507	-0.766987	-1.03259	-0.631704	-1.10942	-1.47535	-1.45142	-2.14299	-0.977669	-0.521569	-2.05743	-1.84951
B7Z2Y2;B1ALW7;Q14746-2;Q14746;F5H1E5;B7Z819	COG2	Conserved oligomeric Golgi complex subunit 2	8.85708	NaN	NaN	NaN	NaN	NaN	NaN	NaN	NaN	NaN	NaN	NaN	NaN	NaN	NaN	NaN	NaN	NaN	NaN	NaN	NaN	NaN	NaN	NaN	0.898027	NaN	0.461144	0.580914	0.989764	0.740794	NaN	NaN	NaN	NaN	NaN	NaN	NaN	NaN	NaN
B7Z314;B1AKV3;Q3KRB6;Q9NVA1-5;Q9NVA1-2;Q9NVA1;B7Z1C6;H7BYA2;Q59FR0;B1AKV2;B1AKV6;Q9NVA1-3;Q9NVA1-4	UQCC1;UQCC	Ubiquinol-cytochrome-c reductase complex assembly factor 1	9.24286	NaN	NaN	NaN	NaN	-0.577151	NaN	NaN	NaN	NaN	NaN	NaN	NaN	NaN	NaN	NaN	NaN	NaN	0.686486	NaN	NaN	NaN	NaN	-0.820567	-0.485563	-0.368377	-1.32912	NaN	NaN	-1.09734	NaN	NaN	NaN	NaN	NaN	-0.123664	NaN	-0.494467	NaN
B7Z360;Q9NRW7;B7Z5E4;Q53FR8;A0AR27;B7Z5D4;F5H8K1;Q5T4Q0;F5GYC3;B7Z1J7;B7Z7G7	VPS45	Vacuolar protein sorting-associated protein 45	9.74761	0.113248	-0.216001	-0.122995	-0.233808	0.532293	0.444366	0.14414	0.0580672	0.805992	0.236079	-0.163037	0.136122	NaN	NaN	NaN	NaN	NaN	NaN	NaN	-0.190678	-0.249381	-0.600936	-0.0988698	0.348058	-0.351081	-0.171717	-0.185625	0.0772279	0.561272	0.44447	0.416882	0.158906	0.332044	-0.187808	0.235358	-0.270591	-0.561734	-0.392012
B7Z3G4;B7ZM87;A2RUF3;O75044;Q5VZB5;H0Y2P8;B4DDU0;H0Y4C3;Q5VZB4;P0DJJ0	SRGAP2;SRGAP2C	SLIT-ROBO Rho GTPase-activating protein 2;SLIT-ROBO Rho GTPase-activating protein 2C	9.59842	3.11216	NaN	NaN	NaN	NaN	NaN	NaN	NaN	-0.492622	NaN	NaN	-0.548437	NaN	0.222263	NaN	NaN	NaN	NaN	NaN	NaN	NaN	0.450577	-0.143132	NaN	-0.313362	1.07209	1.14223	-0.486354	NaN	NaN	NaN	0.217004	NaN	0.158977	NaN	NaN	-0.294547	NaN
B7Z3K9;P09972;B7Z1N6;B7Z1Y2;B7Z3K7;A8MVZ9;B7Z1Z9;B7Z1L5	ALDOC	Fructose-bisphosphate aldolase;Fructose-bisphosphate aldolase C	11.1897	-0.599693	-0.0656104	-0.311057	-0.369986	0.439564	-0.0184276	0.54484	0.831196	0.435364	0.103892	-0.0983454	-0.224508	-0.361147	-0.22407	-0.408864	0.279275	-0.17865	0.0804316	0.213124	-0.213148	2.0708	0.461291	-0.211434	-0.253742	1.02114	-0.441317	0.496323	0.705607	-0.0590955	0.886753	0.988376	-0.0271541	0.997085	-0.172495	-0.218642	0.0551715	0.366053	0.989882
B7Z410;Q86X76-2;Q86X76-4;Q86X76;Q86X76-3;B1AQP4;B2R8D1	NIT1	Nitrilase homolog 1	8.79526	NaN	NaN	NaN	NaN	NaN	NaN	NaN	NaN	NaN	-0.207143	NaN	NaN	NaN	NaN	NaN	NaN	NaN	NaN	NaN	NaN	NaN	NaN	NaN	1.91447	NaN	NaN	NaN	NaN	NaN	NaN	NaN	NaN	NaN	NaN	NaN	NaN	NaN	NaN
B7Z413;B7Z4S4;B7Z9I3;O75787;H7C3E1;H0Y750;B7Z1I9	ATP6AP2	Renin receptor	9.38899	NaN	NaN	NaN	NaN	NaN	-0.53399	-0.355368	NaN	NaN	-0.0736831	0.212902	NaN	NaN	NaN	NaN	-2.05255	NaN	NaN	-2.85919	-0.853649	-0.228017	-0.11783	NaN	0.0590139	NaN	NaN	-1.31041	NaN	0.201808	NaN	0.802965	NaN	NaN	NaN	0.195748	NaN	NaN	NaN
B7Z4A1;O14949	UQCRQ	Cytochrome b-c1 complex subunit 8	10.0433	0.583594	1.03747	0.29915	0.312211	0.628051	0.546587	0.549988	0.977224	0.279419	NaN	0.651357	1.03629	NaN	NaN	NaN	NaN	NaN	1.11281	NaN	1.23216	0.556126	0.378432	1.47108	0.769502	0.632897	0.626092	0.535758	NaN	0.950814	0.521873	1.0032	0.136233	-0.0914862	0.0453719	0.765674	-0.00553968	0.823601	0.710102
B7Z4Q0;B7Z6L2			9.42367	NaN	NaN	1.4292	NaN	NaN	0.900772	NaN	1.15152	NaN	NaN	0.563872	NaN	NaN	NaN	NaN	NaN	0.0295734	NaN	0.149201	0.310906	NaN	NaN	NaN	NaN	NaN	NaN	0.867778	0.194394	NaN	NaN	NaN	NaN	NaN	NaN	NaN	0.88646	0.313585	0.062959
B7Z4Q5;Q59EV9;J3KP22;B7Z2A4;P18433-4;P18433-2;P18433-3;P18433	PTPRA	Receptor-type tyrosine-protein phosphatase;Receptor-type tyrosine-protein phosphatase alpha	8.63126	NaN	NaN	NaN	NaN	NaN	NaN	NaN	NaN	NaN	NaN	NaN	NaN	NaN	NaN	NaN	NaN	NaN	NaN	NaN	NaN	NaN	NaN	NaN	NaN	0.75877	NaN	1.00471	NaN	NaN	NaN	NaN	NaN	NaN	NaN	NaN	NaN	NaN	NaN
B7Z4S8;Q6I9U9;Q53XC6;A8K669;Q86TV2;Q86TV3;Q99538;G3V4E4;G3V2T4;B7Z4A4	LGMN	Legumain	9.50826	NaN	NaN	NaN	NaN	NaN	-0.49206	NaN	NaN	NaN	NaN	0.184113	-0.588037	NaN	NaN	NaN	NaN	NaN	NaN	NaN	-0.647729	NaN	-1.07121	-0.233888	0.042546	NaN	NaN	NaN	NaN	-0.257614	NaN	0.149873	-0.756169	NaN	NaN	0.292172	NaN	NaN	NaN
B7Z4U9;Q59HE3;B2RCJ7;A8K8C4;Q15786			9.94875	NaN	NaN	NaN	NaN	0.742627	NaN	NaN	1.50524	NaN	NaN	NaN	NaN	NaN	NaN	NaN	NaN	1.30376	NaN	NaN	0.130608	NaN	NaN	1.25663	-0.97181	-1.20746	-0.0765591	-1.12234	-0.723165	0.694237	NaN	NaN	2.93016	NaN	NaN	NaN	2.19605	NaN	-1.02683
B7Z4V2;P38646;Q8N1C8;B7Z4T3;B7Z1V7	HSPA9	Stress-70 protein, mitochondrial	11.8117	-0.384252	-0.59862	-0.784456	-0.872347	-0.00825533	-0.725954	-0.318218	-1.00528	-0.691793	-0.499146	-0.263694	-1.04175	-0.634801	-0.931465	-0.723194	-0.714098	-0.306754	-0.356018	-0.600603	-0.679349	-0.966119	-0.606335	-0.582021	-0.759392	-0.440887	-0.443536	-0.724049	-0.692677	-0.771619	-0.376087	-0.878508	-0.86801	-0.594141	-1.1389	-0.319691	-0.398073	-0.718575	-0.580255
B7Z4W6;I3L1R7;B7ZAS0;Q99447;Q99447-3;B3KSC8;Q99447-2;I3L2Q1;I3L1L9;I3L3V9	PCYT2	Ethanolamine-phosphate cytidylyltransferase	9.64174	NaN	0.321135	NaN	0.0581425	1.09854	NaN	0.361101	0.635761	NaN	NaN	-0.507211	-0.54666	1.03795	NaN	NaN	NaN	1.40354	NaN	NaN	NaN	0.164205	NaN	0.567874	0.278321	0.214776	0.558644	1.03224	1.16747	0.795884	NaN	-0.370834	-0.0651587	0.282034	NaN	NaN	0.6502	NaN	0.313997
B7Z532			9.07416	NaN	1.3411	NaN	NaN	NaN	NaN	NaN	NaN	NaN	NaN	NaN	NaN	NaN	NaN	NaN	NaN	NaN	NaN	NaN	NaN	NaN	NaN	NaN	NaN	NaN	NaN	NaN	NaN	0.909228	NaN	NaN	NaN	1.41823	NaN	NaN	NaN	NaN	NaN
B7Z539;F5H7E1;B7Z549;P19827;P19827-2;B7Z8B6	ITIH1	Inter-alpha-trypsin inhibitor heavy chain H1	10.409	2.97311	2.66559	3.39411	3.68319	4.01119	5.05437	3.02785	3.19496	4.49953	3.82848	NaN	3.66235	2.45847	4.79284	NaN	NaN	3.27788	2.87314	NaN	3.4143	3.88117	3.55441	NaN	NaN	1.52982	3.73157	4.8729	NaN	3.65134	NaN	2.99804	2.68651	2.47229	2.99567	4.40122	4.28665	NaN	NaN
B7Z587;P17152	TMEM11	Transmembrane protein 11, mitochondrial	9.74761	0.507316	0.6141	NaN	NaN	0.361546	NaN	0.139697	NaN	NaN	0.587197	NaN	NaN	NaN	NaN	NaN	NaN	NaN	1.00909	NaN	1.48556	NaN	0.261552	NaN	NaN	NaN	NaN	NaN	NaN	NaN	0.297289	NaN	NaN	0.537505	NaN	0.313674	NaN	0.413575	1.56439
B7Z591;J9JIE6;Q9UM00-2;Q9UM00;J3QQY2;J3KS45	TMCO1	Transmembrane and coiled-coil domain-containing protein 1	10.4454	-0.382151	-0.0989273	-0.217814	-0.735435	0.675282	-0.223574	-0.40738	-0.312439	0.0173342	0.267925	NaN	0.318133	-0.460452	-0.164715	-0.532267	-0.377393	-0.285204	-0.404298	-0.763066	-0.424131	-0.511139	-0.0527413	-0.144682	0.162294	0.154165	-0.484894	-0.196695	-0.0351603	-0.137983	0.281641	0.440007	-0.176132	0.475491	0.0268203	0.330354	0.0635125	-0.440011	-0.879314
B7Z592;Q8WU90	ZC3H15	Zinc finger CCCH domain-containing protein 15	10.4022	0.44823	-0.16507	-1.00514	-0.34319	-0.0771565	0.541303	0.545408	-0.312453	-0.243186	-0.640146	-0.865729	-0.682865	-0.715921	-0.686164	-0.814427	-0.0392896	-0.0184917	-0.435346	-1.07758	-0.614115	-1.58933	-0.960992	-0.639417	-1.14952	-0.674336	-0.703109	-1.22487	-1.15861	-0.523426	-0.214232	-0.019628	-0.727156	0.011074	-0.378677	-0.280247	0.0891413	-0.238141	-0.594342
B7Z5L6;Q8IXQ6-3;Q8IXQ6-2;Q8IXQ6;Q59ER9	PARP9	Poly [ADP-ribose] polymerase 9	9.24841	NaN	NaN	NaN	NaN	NaN	NaN	NaN	NaN	NaN	1.70435	NaN	NaN	NaN	NaN	NaN	NaN	NaN	NaN	1.81093	NaN	NaN	NaN	NaN	NaN	NaN	3.07534	2.37497	NaN	NaN	NaN	NaN	NaN	NaN	NaN	NaN	NaN	NaN	NaN
B7Z5S1;Q9NTI5-2;Q9NTI5	PDS5B	Sister chromatid cohesion protein PDS5 homolog B	10.6306	0.497038	-0.0658907	0.171808	0.757442	0.203195	0.584825	-0.0815208	-0.379077	-0.124934	-0.26338	0.43991	0.0498004	NaN	-0.310922	NaN	NaN	-0.820812	0.897202	NaN	-0.00522581	-0.149978	-0.271141	-0.059219	-0.243075	0.107514	-0.122623	-0.29297	-0.157841	0.0238091	-0.24306	-0.0646069	-0.153945	0.11069	0.405594	-0.0321084	-0.429703	0.218538	-0.194486
B7Z5S9;O94973;O94973-2;O94973-3;B7Z1Q4	AP2A2	AP-2 complex subunit alpha-2	10.5138	0.932072	-0.26548	0.0465109	0.320502	0.140073	0.232758	-0.225905	0.089421	0.0658647	0.291457	0.455965	-0.176679	0.0963343	0.356205	-0.129519	0.652069	-0.0962703	0.528698	-0.20776	0.040844	0.756793	0.137595	0.350911	-0.150268	0.350442	-0.0765069	0.222177	0.45285	0.181201	0.844115	0.752358	-0.596594	0.289085	0.428306	0.176231	0.27029	-0.234053	0.129628
B7Z5V6			9.8011	NaN	NaN	NaN	NaN	NaN	NaN	NaN	NaN	NaN	NaN	NaN	NaN	NaN	NaN	NaN	NaN	NaN	NaN	NaN	2.4659	NaN	NaN	1.96618	3.56733	NaN	NaN	2.43454	4.05853	NaN	NaN	NaN	NaN	NaN	NaN	NaN	NaN	NaN	NaN
B7Z5W1;D3DVF0;Q6FIB4;Q9Y624;Q9Y5B2;B7Z941	F11R	Junctional adhesion molecule A	9.84784	1.59057	NaN	1.78642	NaN	NaN	NaN	NaN	NaN	NaN	NaN	2.0881	NaN	2.20417	1.44552	NaN	1.35257	2.54658	NaN	2.4092	2.75698	2.3012	NaN	2.45474	3.14589	2.16922	NaN	0.163623	NaN	NaN	1.06076	NaN	1.85637	NaN	1.92619	NaN	NaN	NaN	1.57351
B7Z5X1;Q562F2;B5BTZ7;B7ZKK9;Q16537;B7Z7C0;J3KQN6;Q86XZ2;Q58EX4;Q59EK0;B7ZAW5	PPP2R5E	Serine/threonine-protein phosphatase 2A 56 kDa regulatory subunit epsilon isoform	9.85759	-0.8836	-0.736703	-0.195275	-0.157173	-0.412402	-0.735782	-0.66764	-0.0237222	-0.546014	NaN	-0.488929	-0.102322	NaN	NaN	-0.392647	NaN	0.984229	NaN	0.261984	-0.313864	-0.665325	0.473991	0.115375	-0.308087	-0.503375	-0.568049	-0.416567	-0.492622	-0.164446	-0.418811	-0.333505	-1.21124	-0.169934	-0.439077	-0.769127	-0.646948	-0.601873	-0.263582
B7Z6B3;B2R6C4;Q00765;B7Z2A3	REEP5	Receptor expression-enhancing protein;Receptor expression-enhancing protein 5	10.035	-1.46665	0.0326395	-0.288063	-1.56793	-0.0176369	-1.00036	-0.118001	NaN	-0.738206	-0.330213	0.281098	-0.719753	-0.623777	-0.00612053	0.531922	0.150591	0.515548	0.0287864	0.106133	NaN	NaN	NaN	-0.332164	0.334989	NaN	-0.426211	0.152757	-0.36793	-0.341075	-0.0197731	0.381526	NaN	-1.0873	NaN	-0.173045	NaN	NaN	-1.14965
B7Z6B8;Q16698;E5RFV2;E5RJG7;Q7LDK6;E5RJD2	DECR1;DECR	2,4-dienoyl-CoA reductase, mitochondrial	10.8488	1.25035	0.00425864	0.294293	0.830727	0.0264226	0.616747	0.761544	1.1016	-0.462694	1.02346	1.07086	0.651772	0.695866	0.112242	0.643032	-0.031153	0.386527	1.22688	1.13647	0.910058	0.289431	-0.198405	0.719077	0.713775	0.249624	0.312153	0.520858	0.177423	1.02032	0.359944	0.393595	-0.00562738	0.816704	0.19184	0.375053	0.45297	0.704202	0.752438
B7Z6D5;Q96GQ7;B3GQE6;Q53G15	DDX27	Probable ATP-dependent RNA helicase DDX27	10.4024	-0.0324971	-0.203718	-0.50289	-0.255047	-0.551413	-0.397513	-0.215783	0.519895	-0.673757	-0.367208	-0.453575	-0.259115	-0.026226	0.366764	-0.450897	0.188611	-0.184606	-0.496513	-0.410822	-0.628249	-0.200771	-0.34841	-0.402366	-0.353475	0.0858034	-0.510268	-0.436873	-0.140283	-0.162842	-0.210337	-0.0908918	0.132017	0.247729	-0.225256	-0.284093	-0.725659	-0.611734	0.549881
B7Z6F7;Q92797;Q4LE61;M0R3C7;Q92797-2	SYMPK;SYMPK variant protein	Symplekin	10.3574	-0.622331	-0.664339	-0.898726	-0.574405	-0.943	-0.439394	0.05526	-0.795735	-1.17592	-0.56512	-0.728165	-0.335651	-0.297222	NaN	NaN	-0.909043	-0.241474	-0.112926	-0.646466	0.00907213	-1.17062	-0.683377	-0.518828	-0.165846	0.0113169	0.323492	-0.146338	-0.264952	-0.0912044	-0.466693	-0.211413	-0.578711	-0.0340533	-0.176865	-0.781121	-0.661516	-0.0679174	-0.206629
B7Z6I3;P49916;E5KLB5;P49916-2;E5KLB6;K7ERZ5	LIG3	DNA ligase;DNA ligase 3	9.70116	1.73471	1.26742	NaN	1.25121	NaN	1.45739	1.55922	-0.325847	0.639917	NaN	NaN	0.137514	NaN	NaN	NaN	NaN	NaN	NaN	NaN	0.312947	0.00192009	NaN	-0.452912	0.382137	0.676987	-0.264092	-0.421695	0.777318	-0.116098	0.996196	-0.175997	0.42401	-0.0508847	0.121106	0.186804	1.16143	0.640704	1.60929
B7Z6M7;F5H008;B7Z1N4;B3KQF6;Q9H267	VPS33B	Vacuolar protein sorting-associated protein 33B	8.98233	NaN	NaN	NaN	NaN	NaN	NaN	NaN	NaN	NaN	NaN	-0.194717	NaN	NaN	NaN	NaN	NaN	NaN	NaN	0.708491	NaN	NaN	NaN	NaN	NaN	NaN	NaN	NaN	NaN	NaN	NaN	NaN	NaN	NaN	NaN	NaN	-0.276556	NaN	NaN
B7Z6T4;P18615;B4DYX9;A2ABK2;H9ZYJ1;A2ABK4;B4DUN1	RDBP;NELFE;NELF-E	Negative elongation factor E	9.08257	NaN	NaN	NaN	NaN	NaN	NaN	NaN	NaN	NaN	NaN	NaN	NaN	NaN	NaN	NaN	NaN	NaN	NaN	NaN	NaN	NaN	NaN	NaN	NaN	NaN	NaN	NaN	NaN	NaN	-0.318147	-0.301119	-0.31487	-0.17041	NaN	NaN	NaN	NaN	NaN
B7Z6Y2;O00499-9;O00499-10;O00499-7;O00499-8;O00499-4;O00499-6;O00499-11;O00499-3;O00499-2;O00499-5;O00499;Q9BTH3;Q8WWH9;B7Z2Z2	BIN1	Myc box-dependent-interacting protein 1	9.50957	NaN	NaN	NaN	NaN	NaN	NaN	NaN	NaN	NaN	NaN	NaN	0.422037	NaN	NaN	NaN	NaN	-0.625177	NaN	NaN	NaN	NaN	-1.14692	NaN	0.0199454	NaN	NaN	NaN	NaN	0.161621	NaN	NaN	-0.961105	NaN	NaN	NaN	NaN	NaN	NaN
B7Z7F3;Q9H6Z4-2;F5H4C2;B7Z5P4;Q308M8;Q53GE1;Q9H6Z4-3;Q9H6Z4;K7EIJ4	RANBP3	Ran-binding protein 3	9.80378	-0.834954	-0.562377	NaN	NaN	0.663008	-0.111532	0.203818	-0.0867838	-0.378623	0.203668	0.240788	0.097615	-0.196114	NaN	0.0681051	-0.288772	-0.0619835	0.0150535	0.35038	0.420856	-0.0515772	-0.378398	-0.41966	-0.165161	0.233922	-0.121123	0.62792	-0.139321	0.212399	0.31962	0.367657	NaN	0.575938	NaN	-0.0145026	-0.597603	0.295936	0.917687
B7Z7G9;B7Z6E6;D3DV87;B7Z6S9;J3KQG4;B7Z6S1;P04062-2;P04062;F5H241;B7Z731;B2R6A7;J3KQK9;B7Z5G2	GBA	Glucosylceramidase	9.59135	0.353616	0.265649	-0.120212	-0.466236	NaN	0.264305	NaN	NaN	0.0327871	NaN	0.490182	NaN	NaN	NaN	NaN	NaN	0.58085	NaN	NaN	0.412117	0.134525	-0.0677234	-0.861161	NaN	NaN	0.482533	NaN	NaN	NaN	NaN	-0.190425	-0.350271	0.253687	NaN	NaN	0.462279	NaN	1.20563
B7Z7I0;A8K859;P51854;Q5TYJ8;P51854-1;B7Z7A6;B7Z7M4	TKTL1	Transketolase-like protein 1	9.77266	NaN	NaN	NaN	NaN	NaN	NaN	NaN	NaN	NaN	NaN	NaN	NaN	NaN	3.84353	NaN	NaN	NaN	NaN	NaN	NaN	NaN	NaN	NaN	NaN	NaN	NaN	1.68585	NaN	NaN	NaN	NaN	NaN	NaN	NaN	NaN	NaN	NaN	NaN
B7Z7P8;Q96CG1;P62495	ETF1	Eukaryotic peptide chain release factor subunit 1	10.8241	-0.172853	-0.0388987	-0.133296	-0.330114	-0.0917999	-0.290418	-0.58559	-0.382082	-0.105115	-0.212481	-0.742115	-0.427004	-0.472092	-0.467692	-0.642381	0.189462	-0.0763386	-0.36521	-0.180773	-0.444915	-0.734451	-0.143161	-0.140065	-0.259243	-0.0747753	0.27309	-0.0312286	-0.101313	-0.170161	-0.0222463	-0.254417	-0.309179	-0.155614	-0.415596	-0.144796	-0.483775	0.0444581	-0.297558
B7Z7X8;Q8NHH9;Q8NHH9-3;Q8NHH9-4;Q8NHH9-2;B7Z2H0;B5MCN0;B7Z8V5	ATL2	Atlastin-2	9.88833	NaN	0.464664	-0.0302654	NaN	0.346628	0.780004	0.281123	0.138045	-0.128425	-0.800248	NaN	0.583834	0.831743	NaN	NaN	NaN	0.665706	0.740794	NaN	-0.620598	-0.347171	-0.312224	0.514325	-0.280035	0.0312465	-0.529891	-0.0184345	0.128409	-0.470514	0.11564	0.626603	0.683931	NaN	NaN	-0.016211	-0.469709	1.67161	-0.665302
B7Z815;Q93009;F5H8E5;B7Z855;B7ZAX6;Q6U8A4;H3BND8;B7Z7T5	USP7	Ubiquitin carboxyl-terminal hydrolase 7;Ubiquitin carboxyl-terminal hydrolase	10.4734	0.312768	-0.370762	0.089409	-0.00167107	0.892855	0.37375	-0.0738358	-0.459064	0.36106	0.319254	-0.23534	-0.359158	0.57412	0.281527	0.450966	0.377121	0.660622	-0.159065	0.151197	0.571471	0.232349	-0.0470221	0.182789	0.776251	0.177728	0.111831	0.485658	0.114452	-0.0437875	-0.231518	0.559294	-0.388765	0.776546	-0.30443	-0.0624931	-0.415473	0.247315	0.6244
B7Z829;B7ZLA9;Q9C0E8-3;Q9C0E8-2;Q9C0E8;F5H2Q7;B7Z7F5;B7ZLA8	KIAA1715;LNP	Protein lunapark	10.2689	NaN	NaN	-0.116232	NaN	NaN	NaN	NaN	NaN	NaN	NaN	0.35898	NaN	NaN	0.50945	NaN	NaN	NaN	NaN	NaN	1.16919	NaN	NaN	NaN	-0.00504059	0.319366	-0.117828	-0.374288	NaN	0.839674	0.948161	0.587208	0.346536	0.497669	0.501096	NaN	NaN	1.07798	1.19087
B7Z876;B7Z3A4;Q9UPN6;B7Z888;Q8NDE9	SCAF8;DKFZp434J2412	Protein SCAF8	9.78872	0.237071	NaN	NaN	-0.231678	-0.325271	-0.283735	0.143806	-0.0184917	-0.874915	-0.0396738	NaN	NaN	NaN	NaN	NaN	NaN	NaN	0.320865	NaN	-0.188496	NaN	NaN	NaN	-0.319155	-0.497872	-0.748084	-0.0786098	NaN	NaN	NaN	-0.459032	-0.124834	-0.123136	-0.146264	-0.809841	NaN	-0.0985544	-0.146786
B7Z8E7;Q13438;Q9BR60;B4E321;Q13438-6;Q13438-5;Q13438-2;Q13438-7;Q13438-4;F8W1V2;Q13438-3	OS9	Protein OS-9	8.87644	NaN	NaN	NaN	NaN	NaN	NaN	NaN	NaN	NaN	NaN	NaN	NaN	NaN	NaN	NaN	NaN	NaN	-0.0545011	NaN	NaN	NaN	NaN	0.396005	NaN	NaN	-0.0321009	0.422366	0.124597	NaN	NaN	NaN	NaN	NaN	NaN	NaN	NaN	NaN	0.205199
B7Z8Q2;P02765;B7Z556;C9JV77	AHSG	Alpha-2-HS-glycoprotein;Alpha-2-HS-glycoprotein chain A;Alpha-2-HS-glycoprotein chain B	9.69553	NaN	NaN	NaN	NaN	NaN	NaN	4.69544	NaN	NaN	NaN	NaN	NaN	NaN	NaN	NaN	NaN	NaN	NaN	NaN	NaN	NaN	NaN	NaN	NaN	NaN	NaN	NaN	NaN	NaN	NaN	NaN	3.32019	NaN	NaN	NaN	NaN	NaN	NaN
B7Z8Y6;P16284-5;P16284-3;P16284-4;P16284-2;P16284-6;P16284	PECAM1	Platelet endothelial cell adhesion molecule	8.35599	NaN	NaN	NaN	NaN	NaN	NaN	NaN	NaN	NaN	NaN	NaN	NaN	NaN	NaN	2.59144	NaN	NaN	NaN	NaN	NaN	NaN	NaN	NaN	NaN	NaN	NaN	NaN	NaN	NaN	NaN	NaN	NaN	NaN	NaN	NaN	NaN	NaN	NaN
B7Z910;Q92619;K7ES92;B3KVA9;F5H4A3;B4E3K8;B3KXW7;F5H1R4;K7EM85;Q92619-2	HMHA1	Minor histocompatibility protein HA-1;Minor histocompatibility antigen HA-1	9.02759	NaN	NaN	NaN	0.499422	NaN	NaN	NaN	NaN	NaN	NaN	NaN	NaN	NaN	NaN	NaN	NaN	NaN	NaN	NaN	NaN	NaN	NaN	NaN	NaN	NaN	NaN	NaN	NaN	NaN	NaN	NaN	NaN	NaN	NaN	NaN	NaN	NaN	NaN
B7Z938;Q5D044;H0UI49	LAMA4		9.62899	NaN	2.50111	NaN	NaN	NaN	NaN	NaN	NaN	NaN	NaN	NaN	NaN	1.48213	NaN	NaN	NaN	NaN	NaN	NaN	NaN	3.41879	NaN	NaN	NaN	NaN	NaN	NaN	NaN	NaN	NaN	2.38798	NaN	NaN	NaN	NaN	NaN	NaN	NaN
B7Z9I1;B4DWX6;Q5T4U5;Q5HYG7;P11310;P11310-2;B4DVB1;B4DJE7;B4DVE0	ACADM;DKFZp686M24262	Medium-chain specific acyl-CoA dehydrogenase, mitochondrial	10.5274	0.484076	-0.633375	-0.611632	-0.0572997	0.0246596	-0.0165756	-0.80741	-0.0955211	-0.612287	-0.234285	-0.729832	-0.287382	0.790024	-0.538166	0.353612	-1.06218	0.0734303	0.155183	-0.527074	-0.27085	-0.277557	-0.367921	0.0862578	-0.104814	-0.477559	-0.0301019	-0.602733	-0.933414	-0.408617	-0.342462	-0.613387	-0.910015	-0.589453	-0.913641	-0.185555	0.0613894	-0.533656	-0.879223
B7Z9M1;B7Z561;Q53F03;B2R7N6;P43007;Q9P2X2;P43007-2	SLC1A4	Amino acid transporter;Neutral amino acid transporter A	9.4353	NaN	NaN	NaN	NaN	NaN	1.22048	NaN	0.627315	1.27617	NaN	NaN	NaN	NaN	NaN	NaN	NaN	NaN	NaN	NaN	NaN	NaN	NaN	NaN	0.948558	NaN	NaN	2.01841	0.972025	1.57531	NaN	NaN	NaN	NaN	NaN	2.14541	NaN	NaN	1.19691
B7ZA00;B2RB89;B4E2L0;P22694-4;P22694-3;P22694;P22694-5;P22694-7;P22694-6;P22694-9;P22694-2;P22694-10;B1APF6;B1APF7;B1APG1;B1APG0;B1APG2;B1APF8;B1APF9;B1APG3;P22694-8	PRKACB	cAMP-dependent protein kinase catalytic subunit beta	10.3987	0.112184	0.0127878	0.397764	0.750542	-0.00370138	0.628306	0.862841	-0.198081	0.067086	0.236963	0.448611	-0.00216857	0.617491	-0.257723	0.357436	0.656397	0.358968	0.277024	0.0119039	-0.097919	0.492899	0.144272	0.210844	0.320987	-0.114979	-0.114013	0.165083	-0.0984727	0.163482	-0.225639	-0.473787	-0.0806105	-0.40778	0.0770018	0.438993	0.35911	0.506716	0.693452
B7ZA56;B4E184;Q96CV9-3	OPTN	Optineurin	9.44077	NaN	NaN	NaN	NaN	NaN	0.250903	-0.0489336	1.41262	0.611204	1.00487	1.80407	0.490639	NaN	NaN	NaN	NaN	1.86192	NaN	NaN	NaN	NaN	NaN	NaN	NaN	NaN	0.233255	0.149275	0.142145	0.174924	NaN	NaN	NaN	NaN	NaN	NaN	NaN	NaN	NaN
B7ZAQ6-2;B7ZAQ6-3;P0CG08;B7ZAQ6;B4DY51;B4DT03;A6NKF9	GPR89A;GPR89B;GPR89C	Golgi pH regulator A;Golgi pH regulator B;Putative Golgi pH regulator C	9.70995	NaN	NaN	NaN	NaN	NaN	NaN	0.549747	0.00569543	NaN	NaN	-0.0731348	NaN	NaN	NaN	-0.511164	NaN	NaN	0.101784	NaN	NaN	NaN	NaN	1.10209	0.874519	1.1601	NaN	NaN	1.75127	NaN	1.328	NaN	NaN	NaN	NaN	NaN	NaN	1.06428	NaN
B7ZB17;P51812;F5GYC4;B4DKZ2;B4DG22	RPS6KA3	Ribosomal protein S6 kinase alpha-3	10.2356	-0.081885	-0.00705191	NaN	0.303365	0.19047	0.725525	-0.393969	-0.598672	-0.111007	-0.15964	0.57841	0.283336	NaN	0.105957	0.33898	-0.390778	0.970423	0.875195	-0.018919	0.792977	-0.292669	-0.441519	0.193427	-0.115177	-0.112352	0.14307	-0.336309	0.452928	0.300955	0.910424	0.0085901	-0.116631	0.700864	0.850902	0.955819	-0.183257	0.228041	0.171056
B7ZB80;P21953;B4E2N3	BCKDHB	2-oxoisovalerate dehydrogenase subunit beta, mitochondrial	9.42702	NaN	NaN	NaN	NaN	NaN	NaN	NaN	-0.0413831	NaN	NaN	NaN	NaN	NaN	-0.298306	NaN	NaN	NaN	NaN	NaN	-0.0450235	NaN	NaN	NaN	0.123418	1.04388	NaN	0.0839668	NaN	NaN	NaN	NaN	NaN	0.315953	NaN	NaN	NaN	NaN	0.105209
B7ZB83;Q99733;B2R6J4;F5HFY4;B7ZAK9;B7ZAC7;B4DS05;C9JZI7;C9J6D1;E9PS34;E9PNJ7;A8MXH2;E9PKT8	NAP1L4	Nucleosome assembly protein 1-like 4	11.2432	-0.275008	-0.40651	-0.314298	-0.673371	-0.423365	0.454439	0.0634701	-0.0158155	0.189241	0.218078	0.435005	0.222416	-0.548217	0.624698	-0.150259	-0.705433	0.11291	0.887489	-0.703771	-0.125497	0.130027	-0.391464	-0.248607	-0.45594	-0.381209	-0.368785	0.0252353	0.372677	-0.184579	0.764874	0.130899	0.161509	-0.578576	-1.18359	-0.561391	0.172257	0.285757	-0.464425
B7ZBF2;B7ZBF6;A8JZZ5;O96017-13;O96017-7;O96017-4;O96017-12;O96017;O96017-9;H0Y4V6;H0Y820;O96017-8	CHEK2	Serine/threonine-protein kinase Chk2	8.32866	NaN	NaN	NaN	NaN	NaN	NaN	NaN	NaN	NaN	NaN	NaN	NaN	NaN	NaN	NaN	0.888762	NaN	NaN	NaN	NaN	NaN	NaN	NaN	NaN	NaN	NaN	NaN	NaN	NaN	NaN	NaN	NaN	NaN	NaN	NaN	NaN	NaN	NaN
B7ZC38;Q9NR46;Q9NR46-2;B7ZC39	SH3GLB2	Endophilin-B2	9.95013	0.674784	-0.735896	-0.228632	0.158846	-0.0129261	-0.258231	-0.545656	0.271217	0.314903	0.229908	0.545066	0.0762043	NaN	NaN	NaN	NaN	1.08534	NaN	NaN	-0.184391	-0.173519	0.3552	0.348207	-0.477366	-0.244071	0.264131	0.48223	-0.042568	0.237302	0.370357	0.412639	NaN	-0.870029	-0.495316	0.352576	0.620956	0.397075	-1.15092
B7ZKK7;P19525;Q8IW76;P19525-2;Q05CP4;Q6PK38	EIF2AK2	Interferon-induced, double-stranded RNA-activated protein kinase	10.6776	0.629707	0.15782	-0.172105	0.280758	0.38139	0.103565	0.0598904	-0.192843	-0.0811991	0.452894	0.216936	0.119066	-0.216341	0.320031	-0.0182956	-0.0943955	0.804673	0.329537	0.468716	-0.355626	-0.0223476	-0.422819	-0.243749	-0.0305066	-0.240746	-0.482155	-0.441382	0.342084	-0.126493	0.314291	0.511788	0.0873153	-0.0521072	0.00706171	-0.269272	-0.164098	-0.27167	-0.223523
B7ZKM6;Q9BZF9-2;Q9BZF9;H0YNH8;F5H2B9;B7ZKM7	UACA	Uveal autoantigen with coiled-coil domains and ankyrin repeats	9.21762	NaN	0.937713	NaN	NaN	NaN	0.470829	0.660952	NaN	0.298353	NaN	NaN	NaN	0.401329	NaN	NaN	NaN	NaN	NaN	NaN	NaN	NaN	NaN	0.801531	NaN	NaN	NaN	NaN	NaN	NaN	NaN	NaN	-0.445621	NaN	NaN	NaN	NaN	NaN	-0.532566
B7ZKQ9;F5H4X0;B3KW46;B4DZ71;B4E3I1;Q59FM4;Q8WTV0-4;F8W8N0;Q8WTV0-2;Q8WTV0;F5H5E8;Q8WTV0-3	SCARB1	Scavenger receptor class B member 1	9.80602	1.49561	NaN	NaN	NaN	NaN	-0.57628	NaN	-0.736692	-0.328232	-1.22243	-0.732226	-0.19862	NaN	NaN	NaN	NaN	NaN	NaN	NaN	NaN	-0.959633	NaN	NaN	0.198328	-1.41861	NaN	NaN	-0.131919	-0.285935	NaN	NaN	-0.106214	NaN	NaN	-0.790105	-0.0664168	-0.934292	-0.951812
B7ZKT9;Q2M389;Q2M389-2	KIAA1033	WASH complex subunit 7	9.40642	0.581022	NaN	NaN	NaN	0.0447318	-0.207768	-0.125869	NaN	-0.21256	NaN	-0.234884	NaN	NaN	NaN	NaN	NaN	-0.0352017	NaN	NaN	NaN	NaN	NaN	NaN	0.337796	-0.330214	NaN	NaN	NaN	NaN	0.19075	0.370434	NaN	NaN	NaN	NaN	NaN	NaN	NaN
B7ZKV6;B7Z447;Q9UIV8;B7Z8V4;B7Z8T4;Q9UIV8-2;B7Z4X7	SERPINB13	Serpin B13	9.63551	NaN	NaN	NaN	NaN	NaN	NaN	NaN	NaN	NaN	NaN	3.16847	NaN	NaN	NaN	NaN	NaN	NaN	NaN	NaN	2.42442	NaN	2.28553	NaN	NaN	NaN	NaN	NaN	3.62515	NaN	NaN	1.61341	NaN	NaN	NaN	NaN	NaN	NaN	NaN
B7ZKY2;O14936-3;O14936;F8W998;H9KV37;O14936-4;O14936-6;O14936-2;Q5JS74	CASK	Peripheral plasma membrane protein CASK	9.66582	NaN	NaN	1.34898	0.919506	0.47297	0.919473	NaN	NaN	NaN	NaN	NaN	NaN	NaN	NaN	NaN	NaN	NaN	NaN	NaN	2.28622	NaN	NaN	NaN	-0.200002	0.803064	-0.147828	NaN	1.25065	1.72547	NaN	1.37949	NaN	NaN	-0.00302647	1.18796	NaN	1.41104	0.539848
B7ZL14;B7ZL13;Q96RU3-4;Q96RU3-3;E9PGQ4;B7ZL12;Q96RU3-2;Q96RU3;E7EPB7;B4DEQ5;H0Y7W6	FNBP1	Formin-binding protein 1	8.71812	NaN	NaN	NaN	NaN	NaN	NaN	NaN	NaN	NaN	NaN	NaN	NaN	NaN	NaN	NaN	NaN	NaN	NaN	NaN	NaN	NaN	NaN	NaN	NaN	NaN	1.04627	NaN	NaN	NaN	NaN	NaN	NaN	NaN	NaN	NaN	NaN	NaN	NaN
B7ZLC9;Q8TEQ6;Q58EZ8	GEMIN5	Gem-associated protein 5	10.143	0.169242	-0.168486	-0.620852	-0.497194	-0.566431	-0.465922	-0.185064	-0.861953	0.310207	-0.612346	-0.291626	0.199374	NaN	-0.75446	NaN	NaN	0.359015	0.249771	-0.0159258	0.387883	-0.0583859	1.38443	0.549626	0.320062	0.391509	0.0885985	-0.0285278	0.390529	-0.385233	-0.0828804	-0.323249	-0.684691	-0.687258	-0.289385	-0.649773	-0.615471	-0.0671252	-0.364729
B7ZLD5;P16144-4;Q0VF97;P16144-2;B7ZLD8;P16144-3;P16144;Q59H46	ITGB4	Integrin beta;Integrin beta-4	10.648	2.29924	0.678744	1.45926	1.52018	1.08036	0.586804	0.560437	2.47078	2.31344	1.08729	0.134459	2.67041	1.52339	1.43266	1.8961	1.33421	1.02782	1.52563	3.38874	1.39913	1.25524	0.442021	1.51231	0.844884	0.876747	0.597393	0.888766	0.788732	-0.254401	0.324134	0.28887	1.32426	0.266918	0.591988	-0.230288	0.341071	0.426522	1.22516
B7ZLE5;P02751-9;P02751-10;P02751-12	FN1	Fibronectin;Anastellin;Ugl-Y1;Ugl-Y2;Ugl-Y3	10.2343	NaN	6.00821	4.47546	4.68	4.43266	4.34378	4.59207	3.78206	5.05921	5.27792	NaN	3.85473	NaN	NaN	NaN	3.71038	NaN	NaN	NaN	NaN	3.65663	4.08427	NaN	1.96528	2.76753	3.4511	NaN	NaN	3.13177	NaN	NaN	4.099	NaN	NaN	3.30073	3.76631	1.91091	NaN
B7ZLK2;B7ZLK1;Q86YS7;Q86YS7-2;B4DRN7;F5H2A1;B7ZLL0;F5H5R1	KIAA0528;C2CD5	C2 domain-containing protein 5	8.26916	NaN	NaN	NaN	NaN	3.67601	NaN	NaN	NaN	NaN	NaN	NaN	NaN	NaN	NaN	NaN	NaN	NaN	NaN	NaN	NaN	NaN	NaN	NaN	NaN	NaN	NaN	NaN	NaN	NaN	NaN	NaN	NaN	NaN	NaN	NaN	NaN	NaN	NaN
B7ZLP5;A8K329;Q15424;Q15424-4;Q15424-3;Q15424-2;B7Z2Z1;F5GZU3;B7Z5X3;B7Z2F6;B7Z1C7;B7Z959	SAFB	Scaffold attachment factor B1	10.4601	-0.581463	-0.237304	-0.386936	-0.704789	-0.262746	0.308506	0.373995	-0.621445	-0.91344	-0.20338	0.0570647	-0.422882	-0.05318	-0.304745	NaN	-0.0567508	-0.424832	0.163492	-0.904156	0.058792	-0.518466	-0.0889533	-0.121244	0.0132976	0.18126	-0.302394	0.202697	0.285361	0.0352635	-0.623327	0.114686	0.168073	0.265667	-0.252253	-0.0951033	-0.529975	0.286625	0.00401194
B7ZLP7;A0AV96-2;A0AV96;D6RBS9;D6R9D6;B7Z8Z7;D6REZ6	RBM47	RNA-binding protein 47	9.19687	NaN	NaN	NaN	NaN	NaN	NaN	NaN	NaN	NaN	NaN	NaN	NaN	NaN	NaN	NaN	NaN	NaN	NaN	NaN	NaN	NaN	NaN	0.314733	0.101196	NaN	-0.561595	-0.395128	0.340167	NaN	0.566464	NaN	NaN	0.260601	NaN	NaN	NaN	-0.472384	NaN
B7ZLZ2;Q9BZQ6;H0Y498	EDEM3	ER degradation-enhancing alpha-mannosidase-like protein 3	8.43868	NaN	NaN	NaN	NaN	NaN	NaN	NaN	NaN	NaN	NaN	NaN	NaN	NaN	NaN	NaN	NaN	NaN	NaN	NaN	NaN	NaN	NaN	NaN	NaN	NaN	NaN	NaN	NaN	NaN	NaN	NaN	0.202672	NaN	NaN	NaN	NaN	NaN	NaN
B7ZM99;Q6UB35;B2RD24	MTHFD1L	Monofunctional C1-tetrahydrofolate synthase, mitochondrial	10.4236	0.97906	1.87689	0.233982	NaN	0.56636	-0.287747	-0.375799	-1.09837	-0.565814	-0.352389	0.227816	-0.128623	0.422045	-0.0555384	1.8329	-0.606421	0.0877488	NaN	NaN	-1.65997	0.342479	-0.573245	-0.0495042	0.227256	-0.348643	-0.22877	0.0847103	0.470672	0.0848419	1.44336	0.765695	0.0753668	0.322599	0.549034	-0.386376	-0.396814	-0.0836517	0.505789
B7ZMF2;Q9NVI1;H3BP78;Q9NVI1-2;Q9NVI1-1;F8W7R3;B3KNW8	FANCI	Fanconi anemia group I protein	10.2735	-0.745969	NaN	NaN	NaN	0.551776	NaN	0.107772	NaN	NaN	NaN	NaN	NaN	1.13847	NaN	NaN	NaN	-0.377401	-0.778797	NaN	NaN	-0.828144	NaN	NaN	NaN	0.0205851	NaN	0.858436	NaN	NaN	NaN	-0.202762	NaN	NaN	-0.104605	NaN	NaN	NaN	NaN
B7ZVZ1;A6NMH6;A6NFQ9;F8W8I8;Q92599-2;F6W7K9;Q92599;Q92599-3	2018-09-08	Septin-8	9.78375	-0.063641	0.579965	0.029485	1.41739	0.382419	0.671485	0.850739	NaN	0.885407	NaN	1.35294	0.656103	NaN	NaN	NaN	NaN	NaN	NaN	NaN	0.503297	NaN	0.2978	NaN	NaN	0.785477	1.37559	0.870625	NaN	NaN	NaN	NaN	NaN	0.564393	0.562091	NaN	NaN	0.57984	-0.11024
B7ZW30;F5H715;B7Z7D5;Q96BJ3	AIDA	Axin interactor, dorsalization-associated protein	9.49664	NaN	NaN	NaN	NaN	NaN	NaN	1.02093	NaN	NaN	NaN	NaN	NaN	NaN	NaN	NaN	NaN	NaN	NaN	NaN	NaN	NaN	1.85969	NaN	NaN	NaN	1.73952	NaN	NaN	NaN	NaN	NaN	NaN	NaN	NaN	1.1908	NaN	0.398912	NaN
B8ZZG1;Q9NZW5	MPP6	MAGUK p55 subfamily member 6	9.3451	0.808286	NaN	NaN	NaN	0.430509	-0.17483	-1.1483	NaN	-0.574344	-1.30966	-1.14945	NaN	NaN	NaN	0.204167	NaN	NaN	NaN	-0.865523	0.881135	-0.286645	NaN	NaN	-0.322044	-0.721504	NaN	NaN	0.0309288	NaN	-0.131853	NaN	-1.58371	NaN	NaN	-0.0668233	NaN	NaN	0.109967
B8ZZN6;P63165;B8ZZJ0;B8ZZ67;B9A032;G2XKQ0;P63165-2	SUMO1	Small ubiquitin-related modifier 1;Small ubiquitin-related modifier	10.4123	-0.107775	-0.323653	-0.67616	0.051884	-0.392122	-0.647951	0.00374434	-0.770236	-0.585201	-0.413353	-0.848099	NaN	-0.705845	-0.437119	NaN	-0.461424	0.0695499	-0.691805	-0.936485	-0.555786	-0.758161	-0.559631	-0.312579	-0.532321	-0.606968	-0.616075	-0.229607	-0.697541	0.139138	-0.0226894	0.0165902	-0.610833	-0.152774	-0.066512	-1.01644	-0.281194	-0.00661762	-0.18376
B8ZZQ6;Q8TBK9;Q86YS2;Q53S24;P06454-2;P06454;Q15203;Q7KZ52;Q15202;Q15204;B8ZZA1;B8ZZW7;H7C2N1	PTMA;PTMAP7	Prothymosin alpha;Prothymosin alpha, N-terminally processed;Thymosin alpha-1	11.23	-0.704429	-0.699463	-0.759241	-0.0508697	0.608728	-0.383751	1.03217	-0.402516	-0.913366	-0.0295513	0.147295	-0.471474	-0.590452	-0.699698	NaN	NaN	-0.736609	NaN	NaN	-0.678724	-1.67735	-0.152378	-0.22526	-0.516243	-0.369869	-0.062514	0.018368	-0.815056	-0.650109	-0.99987	-0.385997	-0.355758	-0.0989357	0.0126879	-0.391218	-0.415568	0.656808	-0.75158
B8ZZS0;H7BXT7;Q9NYM9	BET1L	BET1-like protein	9.66493	NaN	NaN	NaN	NaN	1.04561	NaN	NaN	NaN	NaN	0.174084	NaN	0.256614	NaN	NaN	NaN	NaN	NaN	NaN	NaN	NaN	NaN	NaN	NaN	-0.455544	NaN	NaN	0.217256	NaN	NaN	NaN	NaN	NaN	NaN	NaN	0.466875	NaN	NaN	NaN
B9A069;Q9P0S3;Q53FV1	ORMDL1;ORMDL2	ORM1-like protein 1;ORM1-like protein 2	9.49167	NaN	-0.107286	NaN	NaN	NaN	1.58342	NaN	NaN	NaN	0.0403337	NaN	NaN	NaN	NaN	NaN	NaN	NaN	NaN	NaN	NaN	0.997451	NaN	NaN	NaN	NaN	0.968125	NaN	NaN	1.04029	NaN	NaN	1.05628	NaN	NaN	NaN	NaN	0.635159	NaN
B9A6J2;Q15042;A6H8Z3;C9J837;D3DP75	RAB3GAP1	Rab3 GTPase-activating protein catalytic subunit	9.78474	NaN	-0.0244615	0.209228	-0.105262	0.573639	0.287319	0.25702	0.57025	-0.0430645	0.0168476	NaN	0.635147	-0.104873	0.278247	NaN	NaN	NaN	NaN	0.00147232	NaN	0.343002	0.171141	-0.0729976	-0.539432	0.339966	0.720306	0.61855	-0.307463	0.412406	0.106576	0.493134	NaN	-0.745711	NaN	-0.145645	-0.484912	0.48269	-0.0843364
B9A6K1;Q92609;Q92609-2;C9J3F6	TBC1D5	TBC1 domain family member 5	9.28012	-0.390338	NaN	NaN	0.0735602	NaN	NaN	NaN	NaN	NaN	NaN	NaN	NaN	NaN	NaN	NaN	NaN	-0.442439	NaN	NaN	NaN	-0.126973	-0.490673	-0.647453	-0.831067	-0.501617	-0.4502	-0.617204	-1.07272	-0.789483	NaN	-0.626112	NaN	NaN	-0.563353	NaN	0.950146	NaN	-1.52517
B9EK46;Q9P2M7;Q9P2M7-2	CGN	Cingulin	8.62546	NaN	NaN	NaN	NaN	NaN	NaN	NaN	NaN	NaN	NaN	NaN	NaN	NaN	NaN	NaN	NaN	NaN	NaN	NaN	NaN	NaN	NaN	NaN	NaN	NaN	NaN	NaN	NaN	NaN	NaN	NaN	2.12268	NaN	NaN	NaN	NaN	NaN	NaN
B9ZVX0;E9PHQ0;E7ET75;E9PEZ3;Q6URC4;H9KV28;O60610-2;O60610-3;O60610;E7ERW8;A0RZB8;E7EMV0	DIAPH1	Protein diaphanous homolog 1	10.6392	-0.0987885	0.0670782	0.285027	0.19686	-0.163175	-0.689413	-0.342137	-0.321799	0.244311	0.533894	0.432513	-0.445744	-0.54696	-0.434996	-0.00598761	0.178167	0.27944	0.0842995	0.651119	-0.433717	0.0039602	-0.849269	-0.421492	-0.664008	-0.777024	-0.0495372	-0.393509	-0.354193	-0.532534	0.0337108	-0.262636	-0.56169	-0.524689	-0.259093	-0.532836	-0.644493	-0.834156	-0.543445
C0IMJ3;Q15063-3;B1ALD9	POSTN	Periostin	9.609	NaN	NaN	NaN	NaN	NaN	NaN	2.10487	NaN	NaN	NaN	NaN	NaN	NaN	1.46339	NaN	NaN	NaN	NaN	NaN	NaN	NaN	NaN	NaN	NaN	NaN	NaN	NaN	NaN	NaN	NaN	NaN	NaN	NaN	NaN	NaN	NaN	NaN	NaN
C0JYY2;P04114;E1A689	APOB	Apolipoprotein B-100;Apolipoprotein B-48	9.92766	NaN	2.66923	2.62446	2.70619	2.01939	2.28809	NaN	3.19101	2.59916	NaN	NaN	1.73918	1.32076	1.86213	1.00908	NaN	2.84664	NaN	NaN	NaN	2.69632	NaN	NaN	0.964123	NaN	NaN	2.39206	NaN	1.53462	3.29945	2.66064	NaN	2.21612	NaN	NaN	NaN	NaN	NaN
C5IWY0;Q5ND69;S4TZK2;Q29634;H9BNV2;G9HRL2;G0X8R5;D6MLM5;D6ML12;A7X571;D6C6C7;D4P2Y0;D4P2X9;D2XUR4;A6H583	HLA-A		8.93212	NaN	NaN	NaN	NaN	NaN	NaN	NaN	NaN	NaN	NaN	NaN	NaN	NaN	NaN	NaN	NaN	2.02116	NaN	NaN	NaN	NaN	NaN	NaN	NaN	NaN	NaN	NaN	NaN	NaN	NaN	NaN	NaN	NaN	NaN	NaN	NaN	NaN	NaN
C7DJS2	GSTP1		10.5431	-0.235014	-0.452797	0.0579434	-0.328212	0.852481	0.35711	-1.43829	NaN	-1.47856	1.68419	-2.52336	NaN	NaN	NaN	NaN	NaN	NaN	1.18862	NaN	-1.76566	-1.00267	-1.29661	-2.0246	-2.02542	0.511505	NaN	1.6336	NaN	0.535194	-0.156778	0.909408	0.114888	1.445	0.452623	0.168247	-0.529271	-1.56769	NaN
C7DUW4;Q6FI23;Q6FHG1;Q53EZ9;P46734-2;P46734;P46734-3;E9PRZ0	MAP2K3	Dual specificity mitogen-activated protein kinase kinase 3	9.36092	0.325451	NaN	NaN	NaN	0.164852	NaN	NaN	0.381179	-0.0670335	-0.0466952	-0.0580722	NaN	NaN	NaN	NaN	NaN	-0.1595	NaN	NaN	NaN	NaN	NaN	NaN	NaN	NaN	NaN	0.0874574	NaN	NaN	-0.1149	-0.190804	-0.0236102	-0.16051	0.268382	NaN	NaN	NaN	NaN
C7FFM0;G1EMR5	HLA-C		8.78382	NaN	NaN	NaN	NaN	0.519735	NaN	NaN	NaN	NaN	NaN	NaN	NaN	NaN	NaN	NaN	NaN	NaN	NaN	NaN	NaN	NaN	NaN	NaN	NaN	NaN	NaN	NaN	NaN	NaN	NaN	NaN	NaN	NaN	NaN	NaN	NaN	NaN	NaN
C9E399;L7URE3;Q6F3H7;U5XVD3;U3N7V6;S0F2B2;R9YI90;R4NK37;R4NA36;Q9BD03;Q6F3H8;Q45XP6;Q3LSM9;Q1MW39;M5A7P5;M4WJD1;M4QG06;L7QJN1;K7X3R1;K0P2R8;J7SBL1;J7S4C5;I7L1P5;I6ZW80;I6YW25;I6YAZ9;I3TBB4;H7CHW5;H3K396;G9HZ40;E3WH36;D9UC13;D9UAX8;D9UAT3;D1MZU1;C8CH44;B2DG09;B2CY72;B0FYW2;A9QVM5;A2VC08;I1VH01;F4YTF0;F4YTE9;D9UAZ2;D9UAZ1;D9UAY7;A4GWZ2;U6BR70;U6BQQ7;U6BN85;U6BN49;U6BMA7;U6BM79;F4YTF2;F4YTF1;F4YTE8;…	HLA-B;HLA		9.81081	NaN	1.50676	NaN	2.88555	3.20889	4.90316	NaN	3.39311	NaN	NaN	3.97447	NaN	NaN	NaN	NaN	NaN	NaN	3.33009	NaN	NaN	NaN	1.85259	2.77402	NaN	NaN	NaN	NaN	NaN	2.47987	NaN	NaN	NaN	NaN	NaN	NaN	NaN	NaN	NaN
C9IYK6;C9JTE9;A4D0R4;E9PAJ1;Q9UHQ4;Q9UHQ4-2;C9JGJ9;F8WB99;H7C5E2	BCAP29	B-cell receptor-associated protein 29	8.98654	NaN	NaN	NaN	NaN	NaN	NaN	NaN	NaN	NaN	NaN	NaN	NaN	NaN	NaN	NaN	NaN	NaN	NaN	NaN	NaN	-1.23094	-1.22212	-0.649294	NaN	NaN	0.135	-0.798009	NaN	NaN	NaN	NaN	NaN	NaN	NaN	NaN	NaN	NaN	NaN
C9J0I9;Q86WB0-3;Q86WB0;A4D1L4;Q86WB0-2	ZC3HC1;NIPA	Nuclear-interacting partner of ALK	9.40761	NaN	NaN	NaN	NaN	NaN	NaN	NaN	NaN	-1.00022	NaN	-0.92543	NaN	-1.52565	NaN	NaN	NaN	NaN	NaN	NaN	-1.08984	NaN	-1.56871	NaN	0.245369	0.604893	-0.750178	NaN	-0.880329	NaN	-0.941782	-0.537942	-0.409581	-0.610889	NaN	NaN	-0.675472	NaN	NaN
C9J0K6;B4DKK2;P30626-2;P30626	SRI	Sorcin	10.5271	1.49461	0.684021	0.933341	0.909949	0.415187	0.573383	1.11443	0.523499	0.55046	0.6035	0.451348	0.787122	1.09174	0.626188	0.643913	0.98197	0.830868	0.330427	0.335349	0.273742	1.40308	1.1238	1.58884	1.53109	0.956235	0.729337	0.320506	1.12089	1.31784	1.26843	0.804931	0.461454	0.475631	0.461106	1.51563	1.88193	1.6406	0.951843
C9J2Y9;B4DHJ3;P30876;C9J4M6;B4DH29;B4DR40	POLR2B	DNA-directed RNA polymerase;DNA-directed RNA polymerase II subunit RPB2	10.2844	0.304405	-0.00660824	0.0147983	-0.00971586	-0.135926	0.142195	0.338335	-0.487084	-0.536289	-0.228352	-0.300393	-0.195578	-0.0817729	NaN	-0.663242	-0.165863	-0.399445	-0.145478	-0.408156	0.247123	-0.556615	-0.498298	-0.21911	0.0189961	-0.00608258	-0.246804	0.271653	-0.146045	-0.321842	-0.018042	-0.100628	0.354376	0.119378	-0.211234	-0.287437	-0.498456	0.249	-0.277864
C9J381;B4DNJ7;Q6ZNB1;E7EQS0;Q5H9Q6;P20839-2;P20839-4;P20839;P20839-3;P20839-7;P20839-5;P20839-6;B3KRZ3;C9K0R9	IMPDH1;IMPDH;DKFZp781N0678	Inosine-5-monophosphate dehydrogenase;Inosine-5-monophosphate dehydrogenase 1	9.2075	NaN	NaN	NaN	NaN	NaN	NaN	NaN	0.777072	NaN	NaN	NaN	0.932086	NaN	NaN	NaN	NaN	NaN	NaN	NaN	NaN	NaN	NaN	NaN	1.47839	NaN	-0.157226	NaN	0.761311	1.27481	NaN	NaN	NaN	NaN	NaN	1.57128	NaN	NaN	NaN
C9J384;D3DN44;Q9BQ75-2;Q9BQ75;B3KW72	CMSS1;hCG_2023567	Protein CMSS1	9.61402	-1.03309	NaN	NaN	NaN	0.228165	NaN	NaN	NaN	NaN	NaN	0.11785	NaN	-0.0500489	NaN	NaN	NaN	NaN	-0.280181	-0.157561	-0.817143	-0.783163	-1.06081	-0.154504	-0.106807	0.51777	-0.489107	-0.983302	0.175471	-0.789103	0.0570014	NaN	-0.261711	NaN	NaN	NaN	-0.648557	-0.320196	-0.193204
C9J3L8;C9J5W0;B2R6N9;E9PAL7;C9IZQ1;P43307;F5H5Y2;P43307-2	SSR1	Translocon-associated protein subunit alpha	10.8297	-0.130746	-0.166184	0.0899542	0.0529402	0.181892	0.740768	-0.0640802	0.2027	0.33482	0.118207	-0.142711	0.0458032	0.0682729	-0.154095	0.21833	-0.128111	-0.124375	-0.143554	-0.200024	0.276903	0.572184	0.177943	0.291384	0.299896	-0.109604	-0.216861	0.432659	0.25877	0.13401	0.0683569	-0.151464	0.368864	0.516628	0.305876	0.308318	0.261724	-0.228762	0.0873007
C9J4W5;Q9GZV4	EIF5A2	Eukaryotic translation initiation factor 5A;Eukaryotic translation initiation factor 5A-2	8.91906	NaN	NaN	NaN	NaN	NaN	NaN	NaN	NaN	NaN	-0.168514	NaN	NaN	NaN	NaN	NaN	NaN	NaN	NaN	NaN	NaN	NaN	NaN	NaN	NaN	NaN	NaN	NaN	NaN	NaN	NaN	NaN	NaN	NaN	NaN	NaN	NaN	NaN	NaN
C9J4Z3;P61513;M0R0A1;Q6P4E4;E9PEL3;M0R2L6;G5E9R3	RPL37A	60S ribosomal protein L37a	10.7864	-0.955114	-0.0887021	-0.31817	-1.09765	-0.325171	-0.263056	-0.624406	-0.499452	-0.620919	-0.870127	-0.723965	-0.275712	-0.189918	-0.564686	-0.823043	-0.342727	-0.278877	-0.741922	-0.432886	-0.45779	-0.759723	-1.06257	-0.620796	-0.374706	-0.438329	-0.401744	-1.11099	-0.694793	-0.614561	-0.122587	-0.623158	-0.219063	-0.962005	-0.679281	-0.229572	-0.930262	-0.657392	-0.562532
C9J5N1;B3KSP9;Q9BTE6;Q9BTE6-2;Q9BTE6-3	PTGES3L-AARSD1;AARSD1	Alanyl-tRNA editing protein Aarsd1	10.033	-0.383829	0.138727	-0.98324	-0.619805	-1.00576	-0.460894	0.502984	-0.638398	-0.793272	-0.0785666	-0.773541	-0.349026	-0.500825	-0.539957	-0.64607	NaN	0.0583187	-0.786746	0.00718521	-0.551885	-0.207594	-1.34472	-0.273212	-0.604428	-0.483927	0.170503	-1.22266	-0.0176732	-0.00846457	-0.325041	-0.296876	0.0127338	-0.720343	-0.453758	-0.42184	-0.461063	0.432453	0.36201
C9J5W6;Q9UI15;H7C5N2;Q7Z517	TAGLN3	Transgelin-3;Transgelin	8.80033	NaN	NaN	NaN	NaN	NaN	NaN	NaN	NaN	NaN	NaN	NaN	NaN	NaN	NaN	NaN	NaN	NaN	0.691733	NaN	NaN	NaN	NaN	NaN	NaN	NaN	NaN	NaN	NaN	NaN	NaN	NaN	NaN	NaN	NaN	NaN	NaN	NaN	NaN
C9J6N5;C9JQ40;C9JW51;Q9H098;C9J3Q3;C9JP05	FAM107B	Protein FAM107B	9.98002	-0.318461	NaN	-0.448669	-0.468883	-0.243425	-0.396066	-0.745194	-2.58998	-1.37126	-0.693855	-1.01799	-1.11116	-1.19906	-0.957457	-0.103531	-0.680324	NaN	-0.46618	-1.92482	-2.14978	0.0943102	NaN	-0.538615	-2.07317	NaN	-0.767214	-1.35231	-0.592682	-0.776525	-0.417488	-1.33222	-0.917985	NaN	NaN	NaN	-0.0632269	-0.619084	-1.27236
C9J8Q5;A8K435;Q546H9;P51649;P51649-2;F5H328;B4DGP6	ALDH5A1	Succinate-semialdehyde dehydrogenase, mitochondrial	9.50233	0.347839	NaN	NaN	0.497197	NaN	1.58246	NaN	NaN	NaN	NaN	0.533221	NaN	0.880153	NaN	NaN	NaN	NaN	0.738168	NaN	1.83022	0.322541	1.3325	-0.263759	1.99874	0.359236	-0.400429	1.85053	1.2711	1.55226	0.855139	0.28031	0.345528	-0.0410069	0.0749728	0.498225	0.103789	0.00430884	0.398456
C9J8T6;Q14061;H7C4E5	COX17	Cytochrome c oxidase copper chaperone	8.88427	NaN	NaN	NaN	NaN	NaN	NaN	NaN	NaN	NaN	NaN	NaN	NaN	NaN	NaN	NaN	NaN	NaN	NaN	NaN	-0.0579701	NaN	-0.173895	NaN	NaN	NaN	NaN	NaN	NaN	NaN	NaN	NaN	NaN	NaN	NaN	NaN	NaN	NaN	NaN
C9J9K3;P08865;A6NE09;Q96RS2	RPSA;RPSAP58	40S ribosomal protein SA	11.6275	0.0321259	0.39423	-0.0656172	-0.0415962	0.120572	0.001456	0.0937282	0.113128	0.104159	-0.175146	-0.0440227	-0.0669845	-0.0832647	-0.0655373	0.343503	-0.0355686	-0.0674963	-0.173012	0.00749497	-0.0747557	-0.0260852	0.0952531	-0.155853	-0.0899788	0.162552	-0.0638687	-0.113938	0.0762315	0.028491	0.215964	0.0447177	0.28518	-0.292704	-0.0859004	0.228951	-0.140327	-0.153736	0.172681
C9JA13;C9J880;Q68CQ7-2;Q68CQ7;C9JPK4	GLT8D1	Glycosyltransferase 8 domain-containing protein 1	8.5056	NaN	NaN	NaN	NaN	NaN	NaN	NaN	NaN	NaN	NaN	NaN	NaN	NaN	NaN	NaN	NaN	NaN	NaN	NaN	NaN	NaN	NaN	NaN	NaN	NaN	NaN	NaN	NaN	NaN	NaN	NaN	0.0337615	NaN	NaN	NaN	NaN	NaN	NaN
C9JA28;Q9UNL2;B4E2P2	SSR3	Translocon-associated protein subunit gamma	10.6888	-0.498849	-0.211376	-0.132776	-0.181023	-0.18711	0.386225	-0.0722232	-0.826442	-0.273139	-0.201926	-0.524391	-0.249269	-0.0379761	-0.206158	-0.297745	-0.232811	-0.369023	-0.422157	-0.54821	-0.209348	-0.0747183	-0.0871407	-0.0926403	-0.224229	-0.304753	-0.116819	0.126792	-0.0812859	-0.266743	-0.129658	-0.348608	0.156262	-0.0879643	-0.125364	-0.212602	-0.0777493	-0.434554	-0.525128
C9JAP5;C9JEN3;C9IYT2;F8WDY4;C9IZ27;C9JW19;C9JWV9;B4DUD2;B4DNZ1;Q1MW40;Q969X1	TMBIM1;RECS1	Protein lifeguard 3	9.41877	NaN	NaN	NaN	NaN	NaN	NaN	NaN	NaN	NaN	NaN	NaN	NaN	NaN	NaN	NaN	NaN	NaN	0.249136	NaN	NaN	NaN	NaN	NaN	NaN	NaN	NaN	NaN	NaN	NaN	NaN	NaN	NaN	NaN	NaN	NaN	NaN	NaN	NaN
C9JAW5;B2R4G1;C9JNU6;Q9Y241;Q9Y241-2	HIGD1A	HIG1 domain family member 1A, mitochondrial	9.90598	0.316816	0.335099	NaN	NaN	-0.711759	-0.311852	NaN	NaN	NaN	NaN	NaN	NaN	NaN	NaN	-0.430499	NaN	-0.0507454	-0.466181	NaN	NaN	NaN	-0.238909	0.187034	-0.175218	0.0135527	-0.31823	-0.302992	-0.111031	-0.163241	NaN	NaN	NaN	0.362566	NaN	-0.19862	-0.52085	-0.152378	NaN
C9JAX1;Q16595;H7C585;Q16595-2;Q16595-3	FXN	Frataxin, mitochondrial;Frataxin intermediate form;Frataxin(56-210);Frataxin(78-210);Frataxin mature form	8.71464	NaN	NaN	NaN	NaN	NaN	1.15888	NaN	NaN	NaN	NaN	NaN	NaN	NaN	NaN	NaN	NaN	NaN	NaN	NaN	NaN	NaN	NaN	NaN	NaN	NaN	NaN	NaN	NaN	NaN	NaN	NaN	NaN	NaN	NaN	NaN	NaN	NaN	NaN
C9JCC6;Q14919;Q14919-2;E9PNC7;E9PQX9	DRAP1	Dr1-associated corepressor	9.70033	-0.175557	0.0500543	0.0166159	-0.0776919	-0.292664	-0.516138	-0.205354	NaN	NaN	-0.286503	NaN	0.564307	0.416962	NaN	NaN	NaN	NaN	-0.22848	NaN	-0.0665599	-0.581539	-0.302992	-0.0633199	-0.432528	-0.531716	-0.791856	-0.0129759	-0.835277	-0.465779	-0.253626	NaN	0.0261022	0.334262	NaN	-0.0924781	-0.599127	0.202689	0.46454
C9JCN8;P15408-3;P15408	FOSL2	Fos-related antigen 2	9.12467	NaN	NaN	NaN	NaN	NaN	NaN	NaN	NaN	NaN	NaN	NaN	NaN	NaN	NaN	NaN	NaN	NaN	NaN	NaN	NaN	NaN	NaN	NaN	NaN	NaN	NaN	NaN	NaN	NaN	0.127242	-0.584674	NaN	NaN	NaN	NaN	NaN	NaN	NaN
C9JD84;E7EV71;B7ZLY3;Q14766-3;Q14766-2;Q14766-5;Q14766;Q14766-4	LTBP1	Latent-transforming growth factor beta-binding protein 1	8.98515	2.74265	NaN	NaN	NaN	NaN	3.42793	NaN	NaN	NaN	NaN	NaN	NaN	NaN	NaN	NaN	NaN	NaN	NaN	NaN	NaN	NaN	NaN	NaN	NaN	NaN	NaN	NaN	NaN	NaN	NaN	NaN	NaN	NaN	NaN	NaN	NaN	NaN	NaN
C9JEH7;A4FU11;Q496E4;P22090;Q53HI6	RPS4Y1	40S ribosomal protein S4;40S ribosomal protein S4, Y isoform 1	8.39289	NaN	NaN	NaN	NaN	NaN	NaN	NaN	1.61914	NaN	NaN	NaN	NaN	NaN	NaN	NaN	NaN	NaN	NaN	NaN	NaN	NaN	NaN	NaN	NaN	NaN	NaN	NaN	NaN	NaN	NaN	NaN	NaN	NaN	NaN	NaN	NaN	NaN	NaN
C9JEJ2;P49585;B4E322;C9J050;B2R8P1;D3DXB2;H7C1T3	PCYT1A;hCG_2002711	Choline-phosphate cytidylyltransferase A	10.4006	0.589233	1.00151	1.024	0.292713	1.61671	0.995804	0.794462	0.407494	1.24564	1.18827	0.476326	1.10121	NaN	0.690013	0.682064	NaN	2.77687	0.281586	1.72332	1.25566	0.767916	2.05416	0.466656	0.947201	1.97264	0.269556	0.959609	1.48686	1.07959	1.14113	1.96879	0.772259	1.16502	1.08388	2.22321	0.0387442	0.337071	1.24396
C9JEL3;B9A044;B8ZZ50;Q59FE1;Q53RG0;B8ZZJ9;O60573	EIF4E2;tmp_locus_9	Eukaryotic translation initiation factor 4E type 2	9.32572	NaN	-0.166073	NaN	NaN	NaN	NaN	0.356513	NaN	NaN	0.277936	NaN	NaN	NaN	NaN	NaN	NaN	NaN	NaN	NaN	NaN	NaN	NaN	NaN	NaN	NaN	NaN	NaN	NaN	NaN	NaN	NaN	1.39024	NaN	NaN	NaN	NaN	NaN	NaN
C9JEU5;C9JC84;P02679-2;P02679;D3DP16;Q7Z664	FGG;DKFZp779N0926	Fibrinogen gamma chain	11.2869	4.94287	4.49154	3.2715	3.85711	4.29383	5.4613	4.85322	3.71056	4.35939	3.76282	3.71822	2.90384	4.15754	4.66648	4.99889	3.47686	4.60445	3.2009	2.91365	5.30644	4.72269	5.70776	3.2354	4.38458	4.47641	3.29582	3.56834	4.45238	4.38055	4.09958	4.40354	3.52538	4.75061	3.34328	3.31692	4.6621	3.94615	1.99856
C9JF17;P05090	APOD	Apolipoprotein D	9.23855	NaN	NaN	NaN	NaN	NaN	NaN	3.26618	NaN	NaN	NaN	NaN	3.36852	NaN	NaN	NaN	NaN	NaN	NaN	NaN	NaN	NaN	NaN	NaN	NaN	NaN	NaN	NaN	NaN	NaN	NaN	NaN	NaN	NaN	NaN	NaN	NaN	NaN	NaN
C9JFE4;Q13098-5;Q13098;Q13098-7;B4DND6;A8K070;Q13098-6	GPS1	COP9 signalosome complex subunit 1	10.4635	-0.0601956	-0.0303402	0.324817	0.290922	0.270169	0.141867	0.238827	-0.616856	-0.272274	-0.0734395	0.00426769	-0.14688	0.644433	-0.407103	-0.615127	0.0524565	0.381449	-0.0467357	-0.393018	-0.185916	-0.170694	0.0454496	0.0905345	-0.0574942	-0.265083	0.300906	0.475968	0.151122	0.0769156	-0.30871	-0.071362	-0.297138	0.0559698	-0.0302253	-0.17785	-0.00763414	0.611481	-0.132088
C9JFR7;G4XXL9;P99999	CYCS	Cytochrome c	11.2222	0.261576	0.224495	-0.918667	-0.041282	0.172999	-0.13702	0.130935	0.199745	-0.527412	0.657018	0.541338	-0.327094	0.0981141	-0.485619	0.0489703	0.36739	-0.0906801	0.241874	-0.0703499	0.49299	-0.152724	-0.180339	0.599266	-0.477409	0.651888	0.00434446	-0.351693	0.407421	-0.0139122	-0.553749	-0.273726	-0.842237	0.763271	-0.476739	-0.272524	-0.611594	-0.352636	1.0294
C9JIE4;O15061-2;O15061;O15061-3;H0YL34	SYNM	Synemin	9.4099	NaN	NaN	NaN	NaN	NaN	1.68006	1.61022	-0.399663	NaN	NaN	-0.399226	-0.327802	NaN	0.318992	NaN	NaN	NaN	NaN	NaN	NaN	NaN	NaN	NaN	NaN	NaN	0.761286	0.00817432	NaN	NaN	NaN	0.0478305	-0.799502	NaN	-0.594166	NaN	NaN	NaN	NaN
C9JIF9;P13798	APEH	Acylamino-acid-releasing enzyme	10.6688	0.10147	-0.0108741	-0.69006	0.213398	0.0525287	-0.0420579	-0.424484	-0.0424524	-0.164026	-0.191999	0.00284639	-0.391482	0.146065	-0.0738697	-0.211646	-0.357158	-0.285749	0.0571098	-0.726742	-0.62942	-0.13965	-0.0743368	0.193184	-0.0393711	-0.174757	0.465158	0.400897	0.0232789	0.135733	-0.397697	-0.120698	-0.232462	-0.0163859	-0.132935	0.00277565	0.68649	-0.471866	-0.299354
C9JJ19;P82930;A4UCR9	MRPS34	28S ribosomal protein S34, mitochondrial	10.0081	0.0540457	-0.173051	-0.488404	-0.41555	-0.439464	-0.533465	-0.839828	-0.54281	-0.583848	-0.224859	-0.498023	-0.907838	0.361608	NaN	-0.235158	-0.223397	0.0971932	-0.513234	-0.444117	0.0564123	-1.13434	-1.3068	-0.319188	0.0852481	-0.117374	-0.483454	0.186953	-0.0199943	-0.35251	-0.266428	-0.130463	-0.744863	-0.595996	-0.257839	-0.232434	-0.671762	-0.987422	0.0740663
C9JJV6;C9JZL8;C9J5M0;C9JC07;B4DG42;Q96S97	MYADM	Myeloid-associated differentiation marker	10.0722	0.613505	0.783046	NaN	0.992561	0.738665	0.446518	0.323457	0.602219	0.998939	0.985672	0.35779	1.06431	NaN	NaN	NaN	NaN	0.652474	0.31514	1.19363	NaN	NaN	0.562985	NaN	1.05343	0.462555	1.11489	NaN	NaN	1.02988	0.698576	NaN	0.541683	NaN	1.33103	0.330832	NaN	0.665432	NaN
C9JLU1;C9JBJ6;P52434	POLR2H	DNA-directed RNA polymerases I, II, and III subunit RPABC3	10.2295	0.538518	0.400054	0.326908	0.33314	0.230661	0.753531	0.743303	0.0195806	0.0228886	0.977847	0.576583	0.415388	0.774162	0.493642	-0.00805652	NaN	0.257587	0.486531	0.867077	0.33011	0.818276	0.866533	0.171265	0.368643	0.633322	0.387007	0.49662	1.13201	0.277044	0.342228	0.984474	0.934227	0.663028	0.809507	0.67933	NaN	-0.0994973	1.45305
C9JME2;Q9Y4F1;Q9Y4F1-2	FARP1	FERM, RhoGEF and pleckstrin domain-containing protein 1	8.57615	NaN	NaN	NaN	NaN	NaN	NaN	NaN	NaN	NaN	NaN	NaN	NaN	NaN	NaN	NaN	NaN	NaN	NaN	NaN	NaN	NaN	NaN	NaN	NaN	NaN	1.01357	NaN	NaN	NaN	NaN	NaN	NaN	NaN	NaN	NaN	NaN	1.0908	NaN
C9JN15;Q6P432;Q6GMS9;Q32LZ0;Q13427-2;Q13427;C9JM79;Q2NKQ6;E9PG73	PPIG	Peptidyl-prolyl cis-trans isomerase;Peptidyl-prolyl cis-trans isomerase G	9.5823	1.26375	0.120984	0.247405	0.323271	0.737567	0.0401111	NaN	NaN	NaN	NaN	NaN	0.100539	NaN	NaN	NaN	NaN	NaN	NaN	NaN	NaN	0.413653	NaN	0.0830648	0.117975	-0.0102577	0.289404	NaN	0.732548	0.353635	0.256614	1.09585	NaN	NaN	NaN	NaN	-0.233668	0.563966	0.738313
C9JP16;B3KX16;Q8NB01;B3KME2;O75718;B3KS71;B3KUP0;B3KQR7	CRTAP	Cartilage-associated protein	10.3589	NaN	1.02481	0.561543	0.439897	0.64758	-0.0546108	NaN	0.403156	0.976568	0.122725	NaN	0.731069	0.543678	NaN	0.498444	0.0210892	0.197593	0.269077	0.330115	-0.253021	0.0763631	0.682003	0.170712	0.318698	0.277319	0.433364	-0.0503215	-0.173485	0.474557	-0.269512	-0.330444	0.587162	1.01185	0.650199	NaN	-0.0324379	-0.340478	-0.294474
C9JQ42;B2R5R5;P46976-2;P46976;G5E9W8;B4DSX6;Q8N5Y3;P46976-3	GYG1	Glycogenin-1	10.1085	NaN	0.956376	NaN	1.05373	0.817918	0.740832	NaN	0.311517	NaN	0.951144	1.723	0.0847621	0.645277	1.01873	NaN	1.11269	NaN	0.72454	0.351954	1.05056	1.48941	1.02993	1.18628	0.955381	0.653112	0.644179	0.935183	0.852355	0.540568	-0.0487942	0.671597	1.23253	NaN	0.878534	NaN	0.28766	0.323109	0.607685
C9JQV0;Q9BRJ6;H7C0T1;H7C2R9	C7orf50	Uncharacterized protein C7orf50	10.3691	-0.637819	0.237257	1.33076	NaN	0.225142	-0.305212	0.460309	0.491266	-0.743906	0.549606	-0.427078	0.034782	0.458691	0.39051	-0.218983	1.22536	-1.24623	0.30682	0.787999	-0.566676	-1.26412	0.325862	-0.542247	0.683043	0.280511	0.11439	0.306067	-0.722793	-0.167141	1.48914	-0.182617	-0.106493	0.611582	0.48397	-0.735467	0.652879	0.394468	-0.0722334
C9JRL4	MDH1		8.84225	NaN	NaN	NaN	NaN	NaN	NaN	NaN	-0.865998	NaN	NaN	NaN	NaN	NaN	NaN	NaN	NaN	NaN	NaN	NaN	NaN	NaN	NaN	NaN	NaN	NaN	NaN	NaN	NaN	NaN	NaN	NaN	NaN	NaN	NaN	NaN	NaN	NaN	NaN
C9JTZ6;E9PAL9;Q9H857-3;Q9H857-2;Q9H857;Q9H857-4	NT5DC2	5-nucleotidase domain-containing protein 2	9.74353	NaN	-0.696795	NaN	NaN	0.563732	0.129487	NaN	0.609508	0.365816	0.286612	NaN	0.55943	0.381235	NaN	NaN	NaN	NaN	NaN	-0.161049	0.287466	0.767995	0.4057	0.0265503	1.01145	0.196723	-1.36377	0.527221	-0.322907	0.194031	NaN	-0.256769	NaN	0.229247	NaN	0.639018	-0.654711	0.123054	-0.0291825
C9JWV4;G5E9Q8;Q9H9Q4;Q9H9Q4-2;H7C0G7	NHEJ1	Non-homologous end-joining factor 1	8.74116	NaN	NaN	NaN	NaN	NaN	NaN	NaN	0.999538	NaN	NaN	NaN	NaN	NaN	NaN	NaN	NaN	NaN	NaN	NaN	NaN	NaN	NaN	NaN	NaN	NaN	NaN	NaN	NaN	NaN	NaN	NaN	NaN	NaN	NaN	NaN	NaN	NaN	NaN
C9JX92;P55196-2;P55196-3;P55196-1;Q5TIG5;A8MQ02;J3KN01;P55196-6;P55196;P55196-5;G1UI22	MLLT4	Afadin	9.59189	NaN	-0.844095	NaN	NaN	0.808943	0.103046	NaN	-0.547083	-0.149129	NaN	-0.266876	0.155736	NaN	NaN	NaN	NaN	0.0993952	NaN	NaN	0.365202	-0.148609	0.662049	0.459318	0.0303245	0.534036	-0.648189	0.121345	NaN	-1.65485	0.304772	-1.4862	0.394923	NaN	0.406732	NaN	-0.0199154	NaN	NaN
C9JXB8;C9JNW5;P83731	RPL24	60S ribosomal protein L24	11.1301	-0.425198	0.314038	0.227308	0.131113	-0.164987	0.555997	0.310363	-0.13888	-0.0158925	-0.00373497	-0.150804	0.16368	-0.0786346	-0.217563	-0.297672	-0.046879	-0.252795	0.0341092	-0.00551657	-0.0402343	-0.127601	-0.283992	0.0926159	-0.0387369	0.183396	0.149706	-0.0932053	0.225243	-0.0411886	0.200981	-0.16863	0.0772592	-0.325714	0.10217	-0.00482254	-0.0127397	0.0241552	-0.0532416
C9JYM0;O75817	POP7	Ribonuclease P protein subunit p20	9.24935	NaN	NaN	NaN	NaN	NaN	NaN	-0.59388	NaN	NaN	NaN	NaN	NaN	NaN	NaN	NaN	NaN	NaN	NaN	NaN	NaN	NaN	NaN	NaN	NaN	NaN	NaN	NaN	NaN	NaN	NaN	NaN	-0.709202	NaN	NaN	NaN	-0.864176	NaN	-0.167743
C9JZR2;O60716-5;O60716-3;O60716-2;O60716;Q68DU0;O60716-13;O60716-11;O60716-10;O60716-9;O60716-21;O60716-19;O60716-18;O60716-17;O60716-8;O60716-7;O60716-6;O60716-4;Q96FS1;O60716-16;O60716-15;O60716-14;O60716-12;O60716-24;O60716-23;O60716-22;O60716-20;Q7KZJ3;O60716-29;O60716-27;O60716-26;O60716-25;O60716-32;O60716-31;O60716-30;O60716-28	CTNND1;DKFZp781O2021	Catenin delta-1	10.8665	1.61929	1.64183	0.933657	0.966373	0.961609	0.911843	0.714404	1.17423	1.2193	1.03509	1.37901	1.50149	1.08946	1.39708	0.336156	0.60392	1.24484	1.42655	1.19247	1.78893	1.32561	1.22447	1.60738	1.35258	1.29904	0.794446	1.27938	1.68607	0.670325	1.20437	1.25193	1.08259	1.28237	1.16524	0.367283	0.858694	1.04383	1.29512
CON__ENSEMBL:ENSBTAP00000024146			9.30841	NaN	NaN	NaN	NaN	NaN	NaN	NaN	NaN	NaN	NaN	NaN	NaN	NaN	NaN	NaN	NaN	NaN	NaN	NaN	0.94273	NaN	1.7054	NaN	NaN	NaN	NaN	NaN	NaN	NaN	NaN	NaN	NaN	NaN	NaN	NaN	NaN	NaN	1.95884
CON__O76013;O76013-2;O76013	KRT36	Keratin, type I cuticular Ha6	9.99891	NaN	NaN	NaN	NaN	NaN	NaN	NaN	5.14668	4.78681	3.61195	NaN	NaN	NaN	NaN	NaN	4.91063	NaN	3.76433	4.75341	5.4389	2.3609	NaN	NaN	NaN	NaN	NaN	NaN	NaN	NaN	NaN	NaN	NaN	NaN	NaN	NaN	NaN	NaN	NaN
CON__O95678;O95678	KRT75	Keratin, type II cytoskeletal 75	9.56503	NaN	NaN	NaN	NaN	NaN	NaN	NaN	NaN	3.30809	NaN	NaN	NaN	0.619647	4.26804	2.08314	0.983732	3.03032	NaN	NaN	NaN	NaN	NaN	NaN	NaN	NaN	NaN	NaN	NaN	NaN	NaN	NaN	NaN	NaN	NaN	NaN	NaN	NaN	NaN
CON__P00711			9.09663	NaN	NaN	NaN	NaN	NaN	NaN	NaN	NaN	NaN	NaN	NaN	NaN	NaN	NaN	NaN	NaN	NaN	NaN	NaN	NaN	NaN	NaN	NaN	NaN	NaN	2.2061	NaN	NaN	NaN	4.21229	NaN	NaN	NaN	NaN	NaN	2.67826	2.04913	NaN
CON__P00761			11.601	5.47514	5.49838	5.47555	5.49583	6.41861	6.37637	5.83649	5.87361	6.43805	5.64197	5.34775	5.26362	5.74505	6.26656	7.12136	6.09132	6.32411	6.45716	6.55198	5.38005	6.01931	6.15602	4.88076	5.64447	4.72871	4.61438	5.09577	5.60406	5.88597	6.63862	5.42193	4.37783	6.15204	5.74331	5.43425	5.50067	4.85716	5.24465
CON__P01966			11.3556	4.84772	4.30042	NaN	NaN	NaN	3.61603	2.42036	NaN	6.36825	NaN	4.09627	3.49153	NaN	NaN	3.6502	NaN	4.55799	NaN	3.10383	NaN	4.64413	7.01262	6.71136	3.05196	NaN	3.09394	NaN	4.98293	5.89265	3.07594	1.45672	NaN	NaN	1.68483	5.64011	4.08718	6.15266	5.23748
CON__P02533;P02533	KRT14	Keratin, type I cytoskeletal 14	11.5619	5.18693	5.11472	NaN	5.57013	4.18177	5.48562	4.15393	4.93706	5.55933	4.69819	4.51066	5.70972	3.57067	5.77856	6.25117	5.27901	5.10313	5.01599	5.61562	4.6642	4.9967	4.97973	2.54721	4.1975	NaN	NaN	NaN	4.34884	NaN	NaN	2.73408	NaN	5.32394	3.08221	NaN	NaN	NaN	NaN
CON__P02584			9.93155	NaN	NaN	NaN	NaN	NaN	NaN	NaN	NaN	NaN	NaN	NaN	NaN	NaN	NaN	NaN	NaN	NaN	NaN	NaN	NaN	NaN	4.31433	NaN	NaN	2.00886	NaN	NaN	NaN	NaN	NaN	NaN	NaN	NaN	NaN	NaN	1.75385	NaN	NaN
CON__P02662			10.8081	4.97683	2.14618	2.91006	2.45122	4.20245	3.31141	5.43106	4.67036	4.17146	4.54543	4.10234	4.06337	3.76567	NaN	4.1249	5.29362	3.66392	4.00952	3.48835	5.06296	3.73514	NaN	5.19976	5.97925	4.46719	3.95059	5.1282	4.96173	5.65357	6.10965	2.99551	4.17557	4.26265	4.17842	4.68517	4.76117	4.83366	5.43397
CON__P02663			10.1399	2.84518	1.18768	NaN	NaN	3.11017	NaN	NaN	NaN	NaN	NaN	NaN	NaN	NaN	NaN	NaN	NaN	NaN	NaN	NaN	NaN	NaN	NaN	2.50865	3.74373	4.18356	4.24894	3.79308	4.18152	3.49364	4.97349	2.5874	3.06866	1.89048	2.18111	3.11209	4.40294	2.33155	0.0644498
CON__P02666			10.2398	NaN	NaN	NaN	NaN	6.0698	NaN	NaN	NaN	NaN	NaN	NaN	NaN	NaN	NaN	NaN	NaN	NaN	NaN	NaN	NaN	NaN	NaN	NaN	NaN	NaN	NaN	NaN	NaN	NaN	6.82009	NaN	NaN	NaN	NaN	NaN	8.93906	NaN	NaN
CON__P02668			10.0033	NaN	NaN	NaN	NaN	NaN	NaN	3.65276	NaN	NaN	NaN	NaN	NaN	NaN	NaN	NaN	NaN	NaN	NaN	NaN	NaN	NaN	NaN	NaN	NaN	NaN	NaN	NaN	NaN	NaN	NaN	NaN	NaN	NaN	NaN	3.47962	4.52055	3.29662	NaN
CON__P02754			10.6219	4.44721	5.58908	3.66867	NaN	5.04027	NaN	4.48585	3.53224	4.3394	3.70928	3.614	4.83632	1.99631	3.97374	3.23101	NaN	4.53109	NaN	2.16812	NaN	NaN	4.74632	3.18961	3.96899	1.95871	3.65938	4.84077	3.64274	3.76092	5.36711	3.72861	3.85329	3.66613	3.98943	4.54169	5.20831	3.98807	4.28596
CON__P02768-1;P02768;A8K9P0;B2RBS8;B4DPP6;Q56G89;H0YA55;B7WNR0;D6RHD5;P02768-2;C9JKR2;Q8IUK7	ALB	Serum albumin	12.3197	3.96986	4.59837	4.46064	4.71055	5.03916	4.69122	4.94885	4.4915	4.94595	5.02085	4.54471	4.70489	4.64913	4.8363	4.29937	5.21111	3.90487	5.10213	5.02567	4.61763	4.66824	5.27609	4.9207	4.74627	5.00132	4.30732	4.88771	5.37832	4.98264	4.33704	4.23734	4.97226	5.23795	4.39442	5.1967	4.81492	4.22625	4.29786
CON__P02769			11.4596	4.80225	3.57166	3.50506	3.88851	4.43851	3.83352	3.93464	3.67568	4.03733	4.15632	3.58772	3.36426	2.91702	2.97443	2.98641	3.00232	3.61261	3.77161	3.35028	3.9992	3.59862	4.35972	3.518	3.48636	3.29243	3.22336	3.45536	3.56145	3.64919	3.86962	3.59177	3.42452	3.46212	3.798	3.79561	3.28324	3.37372	3.43826
CON__P04259;B4DKV4			10.9122	2.41343	3.23763	NaN	4.68565	4.48727	NaN	NaN	NaN	6.09236	5.35816	NaN	6.34052	NaN	3.50717	5.99303	4.06148	4.65097	NaN	5.04499	6.14646	3.54745	4.58434	NaN	4.08451	NaN	NaN	NaN	4.14361	NaN	NaN	4.9193	NaN	NaN	3.13225	NaN	NaN	1.32568	NaN
CON__P05784			9.57226	NaN	NaN	NaN	NaN	NaN	-0.871765	NaN	NaN	NaN	NaN	NaN	NaN	NaN	NaN	NaN	NaN	NaN	NaN	NaN	NaN	NaN	NaN	NaN	NaN	NaN	NaN	NaN	NaN	NaN	NaN	NaN	NaN	NaN	NaN	NaN	-0.234379	NaN	NaN
CON__P05787;P05787;P05787-2;Q969I0;F8VUG2;Q7L4M3	KRT8	Keratin, type II cytoskeletal 8	12.3723	-1.86902	-1.15438	-1.16461	-2.30869	-1.55298	-1.26623	-1.90493	-2.02377	-2.37508	-1.6323	-1.14578	-2.39537	0.565856	-2.10311	-1.88326	-2.71167	-1.19889	-1.41086	-2.56207	-0.325248	-1.26235	-1.33544	-1.1582	0.0625901	-0.696213	-1.62923	-0.536094	-0.713757	-0.974745	-0.320386	-0.293002	-1.7442	-0.57715	-0.806016	-1.17153	1.30343	-0.720778	-0.0649821
CON__P08729			10.3327	NaN	NaN	NaN	NaN	NaN	NaN	NaN	NaN	NaN	NaN	NaN	NaN	-0.890708	-2.49756	NaN	NaN	-3.67333	-4.2991	NaN	NaN	-1.59587	-0.156008	-2.13718	-2.35118	NaN	NaN	-2.36796	NaN	NaN	NaN	NaN	NaN	NaN	NaN	-1.84004	0.832726	-1.98747	0.396745
CON__P08730-1			10.202	NaN	NaN	NaN	NaN	NaN	NaN	NaN	NaN	NaN	NaN	NaN	NaN	NaN	NaN	NaN	NaN	NaN	NaN	NaN	3.96886	1.93943	NaN	2.8371	NaN	NaN	NaN	NaN	2.68569	NaN	NaN	NaN	NaN	2.50978	NaN	NaN	NaN	NaN	NaN
CON__P08779;P08779	KRT16	Keratin, type I cytoskeletal 16	11.3307	2.58215	2.17875	NaN	3.78899	4.31829	1.86015	2.04655	1.47062	5.46733	3.36536	2.29815	4.7025	1.67057	4.13607	3.12876	4.02474	2.12221	2.35574	4.92632	3.598	2.61467	3.20661	2.44944	3.00776	1.19357	NaN	2.69549	2.55611	2.54023	2.78823	2.609	0.672014	2.87567	3.14863	NaN	3.1645	1.82653	2.02433
CON__P12763			11.2786	4.97368	4.08561	3.32728	4.39458	3.99127	5.01512	4.16931	4.27565	4.0234	4.09829	4.19987	4.46492	3.49099	3.69777	4.05347	3.69637	4.42721	3.6377	3.85188	3.75028	3.81923	4.67796	3.87348	4.28983	3.8718	4.12767	4.05096	4.33391	4.1884	4.65645	4.46628	4.05023	4.5305	4.24586	4.68654	4.08642	4.2716	4.13363
CON__P13645;P13645	KRT10	Keratin, type I cytoskeletal 10	11.1989	3.31488	3.70056	2.31823	4.79679	3.73329	2.48677	3.45871	2.98173	3.28202	3.24137	3.25478	3.26463	2.48027	3.68735	4.28583	3.3049	3.40392	2.36513	2.98496	4.12829	3.92049	4.39095	3.73877	3.43014	4.54965	3.05923	3.39283	3.41961	4.53879	3.84678	2.54162	3.30559	2.67795	3.70871	2.96195	4.26658	4.58425	3.47936
CON__P13646-1;A1A4E9;B4DL17;A8K2H9	KRT13		11.343	4.84348	NaN	NaN	2.33665	5.14315	4.57901	NaN	3.37494	4.93664	5.10486	5.88787	3.95102	NaN	5.93051	4.38339	NaN	5.72245	4.33588	6.39011	3.96396	4.65847	4.60091	5.46466	6.13219	5.44144	NaN	5.4749	4.74157	NaN	2.98463	3.43526	NaN	3.64637	NaN	NaN	4.63792	3.85398	NaN
CON__P13647;P13647	KRT5	Keratin, type II cytoskeletal 5	12.5289	2.14007	1.50952	0.497687	2.43368	2.62062	1.11634	-0.220095	1.9443	3.327	2.29237	2.33955	2.78198	0.709024	2.11869	2.40494	2.25229	2.61942	1.63561	2.95659	2.91168	1.47222	1.07052	1.80462	2.46639	1.45795	-0.730941	1.19595	1.47794	0.752511	0.915107	1.94237	-0.541807	2.0522	1.50918	-0.0724024	1.38233	1.0606	0.222682
CON__P15497			9.8605	2.2545	NaN	NaN	2.19258	1.85027	NaN	1.66493	3.40986	NaN	NaN	NaN	3.59346	NaN	2.44387	2.20934	NaN	2.36327	NaN	NaN	2.02288	2.84028	1.44062	2.70266	NaN	NaN	NaN	NaN	NaN	NaN	2.3533	NaN	NaN	NaN	2.12803	3.50117	2.21377	1.19542	2.24414
CON__P19001			9.78278	NaN	NaN	NaN	NaN	NaN	NaN	NaN	0.532929	NaN	NaN	2.50824	NaN	NaN	NaN	NaN	NaN	NaN	NaN	NaN	NaN	NaN	NaN	4.85263	4.944	NaN	NaN	5.12366	NaN	NaN	NaN	NaN	NaN	NaN	NaN	NaN	-0.673285	NaN	NaN
CON__P19012;B3KVF5;A8MT21;B3KRA2	KRT15	Keratin, type I cytoskeletal 15	11.3708	4.05709	NaN	NaN	3.98119	4.08608	4.94521	3.44596	3.89089	NaN	4.90246	5.11947	4.15375	NaN	NaN	4.38213	NaN	4.15493	5.45923	NaN	3.85579	4.69249	3.59785	4.67378	5.1778	NaN	NaN	4.06196	5.07375	4.27657	3.2849	3.19463	2.80755	5.03133	4.41064	2.21103	NaN	3.99723	NaN
CON__P19013;P19013;B4DRW1;F5H8K9;B4DRR7;B4DRS2;B4DKJ0	KRT4	Keratin, type II cytoskeletal 4	10.26	NaN	NaN	NaN	NaN	4.00173	2.53082	NaN	NaN	NaN	NaN	2.25974	NaN	NaN	NaN	NaN	NaN	NaN	NaN	NaN	NaN	NaN	NaN	3.8912	NaN	NaN	NaN	NaN	NaN	NaN	NaN	NaN	NaN	NaN	NaN	NaN	NaN	NaN	NaN
CON__P34955			10.7097	3.87375	3.95611	2.52461	3.78018	3.86108	4.67819	4.51312	2.94267	4.51733	3.69038	3.58185	3.68373	3.82049	3.20837	2.65609	4.43408	3.7206	3.76459	3.88076	3.95439	3.63328	4.2248	4.08732	4.2189	4.37383	3.97572	4.38845	4.75019	4.22858	3.35576	3.81413	3.1879	3.44865	3.63653	3.96078	3.89408	4.39063	4.3193
CON__P35527;P35527;K7EQQ3	KRT9	Keratin, type I cytoskeletal 9	10.7067	3.61055	3.78396	2.23263	4.42127	3.38355	3.69691	3.7142	1.70368	2.75205	2.65279	2.50153	2.2049	3.29149	4.11062	NaN	3.99216	3.47716	1.87336	NaN	3.03894	3.7233	4.28388	NaN	3.45705	3.14564	2.54439	2.76617	4.53767	3.37899	3.52964	2.2709	2.81965	3.316	3.87536	3.45354	3.26025	3.94479	4.26119
CON__P35900;P35900	KRT20	Keratin, type I cytoskeletal 20	9.202	NaN	NaN	NaN	NaN	NaN	NaN	NaN	NaN	NaN	NaN	NaN	NaN	3.20937	NaN	NaN	NaN	NaN	NaN	NaN	NaN	NaN	NaN	NaN	NaN	NaN	NaN	NaN	NaN	2.14635	NaN	NaN	NaN	NaN	NaN	NaN	NaN	NaN	NaN
CON__P35908			10.7342	NaN	NaN	3.63864	NaN	3.66553	NaN	NaN	2.1933	4.09505	NaN	3.15769	2.25144	NaN	3.828	NaN	NaN	NaN	3.08094	2.38285	3.15076	2.9819	3.7007	3.06548	2.33971	3.98404	2.18506	2.73909	2.58323	3.36589	3.95405	3.1042	3.23795	2.54491	3.67484	NaN	3.76585	2.87657	4.03851
CON__P78386;P78386	KRT85	Keratin, type II cuticular Hb5	9.89637	NaN	NaN	NaN	NaN	NaN	NaN	NaN	NaN	NaN	NaN	NaN	NaN	NaN	NaN	NaN	NaN	NaN	NaN	NaN	NaN	NaN	NaN	NaN	NaN	NaN	NaN	NaN	NaN	NaN	NaN	-3.03478	NaN	NaN	NaN	NaN	NaN	NaN	NaN
CON__P81644			8.50062	NaN	NaN	NaN	NaN	NaN	NaN	3.37228	NaN	NaN	NaN	NaN	NaN	NaN	NaN	NaN	NaN	NaN	NaN	NaN	NaN	NaN	NaN	NaN	NaN	NaN	NaN	NaN	NaN	NaN	NaN	NaN	NaN	NaN	NaN	NaN	NaN	NaN	NaN
CON__Q04695;Q04695;Q14666	KRT17	Keratin, type I cytoskeletal 17	11.724	4.53599	4.51107	2.88396	4.97965	3.24063	3.75404	2.14586	5.25835	6.50125	4.54945	3.29971	5.61534	2.2853	5.30459	5.42541	5.2944	5.8966	4.56033	6.00975	6.32109	4.37762	5.82693	4.15177	3.31646	6.00857	0.484267	3.58932	4.28742	3.88833	3.34788	4.63986	1.71259	3.88857	4.6894	3.10324	1.52979	2.99036	3.24628
CON__Q14533;Q14533	KRT81	Keratin, type II cuticular Hb1	11.2323	-0.557435	-1.57568	-1.90803	-1.40764	-0.780268	-1.16441	-1.24123	-1.4061	-1.07286	-0.719754	-1.22031	-1.52038	-1.4116	0.0401713	-1.09193	-1.32096	-1.43693	-1.30503	-1.66687	-0.53952	0.00985751	-0.841512	-1.40548	-1.14444	-1.58738	-1.94532	-1.81128	-0.881813	-1.32273	-1.22076	-1.50698	-1.40241	-1.17232	-1.29739	-1.04523	-1.08598	-1.45555	-1.44435
CON__Q29443;CON__Q0IIK2			10.1125	1.57291	2.67487	NaN	2.45062	1.87144	2.69579	2.96207	NaN	NaN	NaN	1.79791	NaN	NaN	NaN	NaN	NaN	NaN	NaN	0.71267	2.19951	2.52006	4.09328	NaN	NaN	NaN	2.55047	2.65457	3.20981	2.32699	3.33582	2.15614	2.70651	NaN	NaN	3.31258	3.22648	2.81573	3.56925
CON__Q2UVX4			9.29493	NaN	NaN	NaN	NaN	NaN	NaN	NaN	NaN	NaN	NaN	NaN	NaN	NaN	NaN	NaN	NaN	NaN	NaN	NaN	NaN	NaN	0.312491	NaN	NaN	0.220093	0.841508	NaN	NaN	NaN	NaN	NaN	NaN	NaN	NaN	NaN	0.285161	NaN	NaN
CON__Q3KNV1;P08729	KRT7	Keratin, type II cytoskeletal 7	12.0854	-2.19167	-2.03196	-3.3359	-2.288	-2.52273	-1.76242	-2.81082	-2.5848	-2.56784	-2.67767	-2.69493	-2.85072	-0.379849	-2.29539	-2.0799	-3.33344	-2.32506	-2.92255	-2.47992	-2.52343	-1.7921	-2.15469	-1.23236	-2.52134	-2.97503	-2.31079	-2.87687	-2.49817	-2.31384	-1.94859	-2.18255	-2.32264	-2.57148	-2.23197	-1.62329	1.41287	-2.60233	-2.44811
CON__Q3SX09			10.8111	2.3857	3.14165	1.44093	NaN	2.49232	2.8178	NaN	3.37785	1.87115	2.94386	1.61644	2.87208	NaN	NaN	1.95115	NaN	3.29378	0.954865	2.31768	1.36394	1.74506	2.27746	3.12595	2.29187	NaN	1.54486	NaN	2.71558	1.45605	3.68571	NaN	0.815961	NaN	NaN	1.12907	0.731564	NaN	2.55665
CON__Q3ZBD7			9.1209	NaN	NaN	NaN	NaN	NaN	NaN	NaN	-0.868529	NaN	NaN	NaN	NaN	NaN	NaN	NaN	NaN	NaN	NaN	NaN	NaN	-0.906044	-0.587461	NaN	NaN	NaN	NaN	NaN	NaN	NaN	NaN	NaN	NaN	NaN	NaN	NaN	NaN	NaN	NaN
CON__Q3ZBS7			9.53993	NaN	NaN	NaN	1.87944	NaN	2.89819	NaN	NaN	2.52118	NaN	NaN	NaN	NaN	NaN	NaN	NaN	NaN	NaN	NaN	NaN	NaN	NaN	NaN	NaN	NaN	NaN	NaN	NaN	NaN	NaN	NaN	NaN	NaN	NaN	2.60726	NaN	NaN	NaN
CON__Q5D862;Q5D862	FLG2	Filaggrin-2	8.63211	NaN	NaN	NaN	NaN	NaN	NaN	NaN	NaN	NaN	NaN	NaN	NaN	NaN	NaN	NaN	NaN	NaN	NaN	NaN	NaN	NaN	NaN	NaN	NaN	4.92752	NaN	NaN	NaN	NaN	NaN	NaN	NaN	NaN	NaN	NaN	NaN	NaN	NaN
CON__Q5XKE5;Q5XKE5	KRT79	Keratin, type II cytoskeletal 79	10.9532	NaN	NaN	NaN	1.21552	NaN	NaN	-2.10313	NaN	NaN	NaN	NaN	NaN	NaN	-2.16723	NaN	NaN	NaN	NaN	NaN	-0.650489	NaN	NaN	-1.37228	NaN	NaN	NaN	NaN	NaN	NaN	NaN	-0.635987	-1.9125	NaN	NaN	NaN	1.15854	-1.01202	-0.173893
CON__Q61782			10.9809	7.85709	NaN	NaN	7.18722	NaN	5.75233	NaN	9.42209	NaN	7.77435	NaN	9.31603	NaN	NaN	NaN	NaN	NaN	NaN	8.07818	NaN	NaN	NaN	NaN	NaN	NaN	NaN	NaN	NaN	NaN	NaN	NaN	NaN	NaN	3.95404	NaN	NaN	NaN	NaN
CON__Q6KB66-1;Q6KB66-2;Q6KB66;Q6KB66-3	KRT80	Keratin, type II cytoskeletal 80	9.99813	NaN	NaN	NaN	NaN	NaN	-0.474566	-0.887253	NaN	NaN	NaN	NaN	NaN	NaN	NaN	NaN	NaN	NaN	NaN	NaN	NaN	NaN	0.153719	NaN	NaN	-0.123421	NaN	NaN	0.185573	NaN	NaN	0.537173	NaN	NaN	NaN	NaN	-0.0453143	NaN	-0.574925
CON__Q7RTS7;Q7RTS7;F8W1S1	KRT74	Keratin, type II cytoskeletal 74	9.27639	NaN	NaN	NaN	NaN	NaN	NaN	NaN	NaN	NaN	NaN	NaN	NaN	NaN	NaN	NaN	NaN	NaN	NaN	NaN	NaN	NaN	NaN	NaN	NaN	NaN	NaN	NaN	NaN	NaN	NaN	NaN	NaN	NaN	NaN	NaN	2.98793	NaN	NaN
CON__Q8BGZ7			9.63534	NaN	NaN	NaN	NaN	NaN	NaN	NaN	3.70324	NaN	4.05189	NaN	NaN	NaN	NaN	NaN	NaN	NaN	NaN	NaN	4.8473	NaN	NaN	NaN	NaN	NaN	NaN	0.721539	3.62037	NaN	NaN	2.61423	NaN	NaN	NaN	NaN	NaN	NaN	NaN
CON__Q8N1N4-2;CON__Q7RTT2;Q8N1N4;Q8N1N4-2;B4DQ49	KRT78	Keratin, type II cytoskeletal 78	9.32025	NaN	NaN	NaN	NaN	NaN	NaN	NaN	NaN	NaN	0.493561	1.45747	NaN	NaN	NaN	NaN	NaN	NaN	NaN	NaN	NaN	NaN	NaN	NaN	NaN	NaN	NaN	NaN	NaN	NaN	NaN	NaN	NaN	NaN	NaN	NaN	NaN	NaN	NaN
CON__Q922U2			9.60931	NaN	NaN	NaN	NaN	NaN	NaN	NaN	NaN	NaN	NaN	NaN	1.9865	NaN	NaN	NaN	NaN	NaN	NaN	NaN	NaN	NaN	NaN	NaN	NaN	NaN	NaN	NaN	NaN	NaN	NaN	NaN	NaN	NaN	NaN	NaN	NaN	NaN	NaN
CON__Q9UE12;CON__Q15323;Q15323;CON__O76009;O76009;CON__Q6NTB9	KRT31;KRT33A	Keratin, type I cuticular Ha1;Keratin, type I cuticular Ha3-I	9.51444	NaN	NaN	NaN	NaN	NaN	NaN	NaN	NaN	NaN	NaN	NaN	NaN	NaN	NaN	NaN	NaN	NaN	NaN	NaN	NaN	3.39923	NaN	2.62967	NaN	NaN	NaN	NaN	NaN	NaN	NaN	NaN	NaN	NaN	NaN	NaN	NaN	NaN	NaN
D0PNI1;P63104;E7EX29;B0AZS6;P63104-2;B7Z2E6;H0YB80	YWHAZ	14-3-3 protein zeta/delta	11.9688	-0.0693274	0.00105837	0.574161	0.483765	0.600093	-0.205792	-0.0361046	0.969516	0.943148	0.14735	-0.104871	0.843742	-0.0828952	0.350505	-0.168805	0.143664	0.240838	0.25921	1.09556	0.765317	0.352746	0.439877	0.998108	-0.262811	0.80184	-0.532971	-0.12389	-0.0122953	1.00762	-0.402733	0.422012	0.253072	0.912319	0.595576	0.120623	0.112711	0.329331	0.203867
D1MGQ2;P69905;U6A216;E9M4D4;I1VZV6;Q9BX83;E1B2D1	HBA2;HBA1	Hemoglobin subunit alpha	12.3086	5.97881	4.32567	5.6634	4.55158	6.24398	5.26122	4.53207	5.91339	6.04225	5.74049	5.05049	5.48508	4.80833	5.56606	5.96653	4.7997	4.95119	4.12694	4.25045	6.18665	4.79305	6.27286	5.99209	6.51202	5.37002	4.94314	5.09179	6.26559	6.01995	5.07491	5.876	5.31876	5.16573	4.15559	5.38591	6.27188	6.44389	7.26837
D2JYH4;P62736;P63267;B3KW67;B4DUI8;P63267-2	ACTA2;ACTG2	Actin, aortic smooth muscle;Actin, gamma-enteric smooth muscle	10.0628	NaN	5.33154	5.5357	NaN	3.49136	4.63588	5.34	NaN	NaN	4.86275	NaN	NaN	NaN	NaN	NaN	NaN	NaN	NaN	NaN	NaN	NaN	NaN	NaN	NaN	NaN	NaN	NaN	NaN	NaN	NaN	4.39093	6.32528	NaN	6.58983	NaN	NaN	NaN	NaN
D2KRH7;C0IMJ1;B1ALD8;Q15063;CON__Q2KJC7	POSTN	Periostin	11.2833	3.48548	4.40616	3.43849	4.9369	3.80546	2.38081	4.56921	2.56988	4.29017	3.45709	3.04408	2.75543	3.68897	4.32116	3.65593	4.1602	NaN	3.45893	3.74478	NaN	5.53404	4.49525	4.71372	NaN	3.31373	2.75062	NaN	NaN	3.84171	NaN	3.33893	3.47335	4.44773	3.92894	4.05812	2.85698	3.28628	NaN
D3DNA1;L7RT22;P18084;H7C4W1	ITGB5	Integrin beta;Integrin beta-5	9.70189	NaN	-0.574538	NaN	NaN	NaN	-0.018919	NaN	-0.0129261	0.0500732	NaN	-0.621899	0.00662275	NaN	NaN	NaN	NaN	NaN	NaN	-0.880803	0.152629	1.81018	0.192465	-0.182556	0.827487	-0.101333	-1.07396	-0.214374	-0.503103	-0.00211886	NaN	1.69269	NaN	NaN	NaN	0.905283	-0.213	0.17005	0.0771171
D3DP46;P61009	SPCS3	Signal peptidase complex subunit 3	10.2285	0.505084	0.528292	0.934305	0.769207	-0.532866	1.4864	0.226578	-0.0332292	-0.0321551	0.851206	0.16642	-0.00229371	0.326058	0.0818123	0.975765	NaN	-0.282973	0.574742	NaN	0.430569	0.579805	0.966422	0.594112	0.707585	0.454644	0.582848	1.18688	0.471073	0.675168	0.605306	0.710974	0.810506	0.598585	0.627889	0.326498	1.1548	0.856372	-0.598883
D3DPG0;Q8WZ42-5;Q8WZ42-2;Q8WZ42;Q8WZ42-8;Q8WZ42-13;Q8WZ42-12;C0JYZ2;Q8WZ42-11;Q8WZ42-4;Q8WZ42-7;D3DPF9;Q8WZ42-3;Q8WZ42-10;Q8WZ42-9	TTN	Titin	10.0194	NaN	NaN	NaN	NaN	NaN	NaN	0.713497	NaN	3.5068	NaN	NaN	2.76415	NaN	NaN	NaN	NaN	2.1694	NaN	2.70472	1.16861	NaN	NaN	NaN	NaN	1.22611	NaN	NaN	2.09764	NaN	NaN	NaN	NaN	NaN	NaN	NaN	NaN	1.95311	NaN
D3DPS3;Q3KQU3-2;Q3KQU3-4;Q3KQU3;B3KU03;Q6NX58	RPRC1;MAP7D1	MAP7 domain-containing protein 1	9.00165	NaN	NaN	NaN	NaN	NaN	NaN	NaN	NaN	NaN	NaN	NaN	NaN	NaN	NaN	NaN	1.38719	1.37981	NaN	NaN	NaN	NaN	NaN	NaN	NaN	NaN	NaN	NaN	NaN	NaN	NaN	NaN	NaN	NaN	NaN	NaN	NaN	NaN	NaN
D3DPU2;B4DNW7;B4DI38;B2RDY9;Q01518;B4DNY3	CAP1	Adenylyl cyclase-associated protein;Adenylyl cyclase-associated protein 1	11.3549	0.160092	0.447864	1.06627	1.05031	0.552356	-0.11349	0.00909552	0.531548	1.06737	0.240961	0.505895	0.792295	0.315835	3.69266	1.07432	1.07158	0.685607	0.338385	1.16531	-0.516949	0.229558	-0.0111498	0.439927	0.32575	-0.216949	0.0601143	0.2506	-0.215467	-0.0595722	-0.567767	0.556398	0.0540173	0.271505	0.488833	0.695936	0.494265	-0.240943	-0.622945
D3DQV2;Q9H1X3-3;P50151	hCG_1992840;GNG10	Guanine nucleotide-binding protein subunit gamma;Guanine nucleotide-binding protein G(I)/G(S)/G(O) subunit gamma-10	8.85768	NaN	NaN	NaN	NaN	NaN	NaN	NaN	NaN	NaN	NaN	NaN	NaN	NaN	NaN	NaN	NaN	NaN	NaN	NaN	NaN	NaN	NaN	NaN	NaN	1.03251	NaN	0.0609088	NaN	NaN	NaN	NaN	NaN	NaN	NaN	NaN	NaN	NaN	NaN
D3DR31;B3KS50;P09914	IFIT1	Interferon-induced protein with tetratricopeptide repeats 1	9.03973	3.12691	NaN	NaN	NaN	NaN	NaN	NaN	1.08085	NaN	NaN	NaN	NaN	NaN	NaN	NaN	NaN	NaN	NaN	0.582541	NaN	NaN	NaN	NaN	NaN	NaN	NaN	NaN	NaN	NaN	NaN	2.98029	NaN	NaN	NaN	NaN	NaN	NaN	NaN
D3DRA2;Q9UMD9-2;Q9UMD9;B4DTI2;B4DT99;A2A2Y8	COL17A1	Collagen alpha-1(XVII) chain;120 kDa linear IgA disease antigen;97 kDa linear IgA disease antigen	9.80641	NaN	NaN	NaN	NaN	NaN	NaN	NaN	NaN	4.46117	NaN	2.28528	3.50112	NaN	NaN	NaN	NaN	3.48376	NaN	2.66982	NaN	NaN	NaN	2.79763	NaN	NaN	NaN	NaN	NaN	NaN	NaN	NaN	NaN	5.08119	NaN	NaN	NaN	NaN	1.18813
D3DRX8;J3KPZ4;Q13901	hCG_2017386;C1D	Nuclear nucleic acid-binding protein C1D	9.10873	NaN	NaN	NaN	NaN	NaN	NaN	NaN	NaN	NaN	NaN	NaN	NaN	NaN	NaN	NaN	NaN	NaN	NaN	NaN	1.27178	NaN	0.793732	0.479975	NaN	NaN	NaN	0.739565	NaN	NaN	NaN	NaN	NaN	NaN	NaN	NaN	0.786497	-0.208143	NaN
D3DS96;Q9NRL2;Q9NRL2-2;Q59G54	BAZ1A	Bromodomain adjacent to zinc finger domain protein 1A	10.6943	0.981225	0.209168	-0.846175	NaN	NaN	-1.20521	-0.158994	-0.635289	0.183561	-0.996945	-0.497432	-0.310922	-0.481609	-0.0714083	-0.692487	NaN	-0.0818093	-0.0540844	NaN	-0.0422908	-1.97918	NaN	-0.692914	-0.6291	-0.576423	-0.944097	0.171504	-0.678782	-0.336419	-0.150916	-0.201006	-0.8565	0.0253447	-0.261832	-0.30809	1.5116	-0.509225	-0.664433
D3DSW3;O94903;A8K520;B3KMP6;E5RFX7;E5RG77	PROSC	Proline synthase co-transcribed bacterial homolog protein	9.68649	NaN	NaN	NaN	NaN	NaN	NaN	NaN	NaN	NaN	NaN	NaN	1.24927	0.0539728	NaN	NaN	NaN	NaN	NaN	NaN	NaN	NaN	NaN	NaN	NaN	NaN	NaN	2.76392	NaN	2.13226	NaN	2.29595	1.6884	2.86969	NaN	NaN	NaN	0.544771	2.22694
D3DSY9;P49354;E9PQP6;H0YCW1;H0YE66;P49354-2;B3KVN2	FNTA	Protein farnesyltransferase/geranylgeranyltransferase type-1 subunit alpha	8.89276	NaN	NaN	NaN	NaN	NaN	NaN	NaN	NaN	0.221977	NaN	NaN	NaN	NaN	NaN	NaN	NaN	NaN	NaN	NaN	NaN	NaN	NaN	NaN	NaN	NaN	NaN	NaN	NaN	-0.0107799	NaN	1.15537	NaN	NaN	1.31628	NaN	NaN	0.658128	0.694303
D3DT27;Q96PP9	GBP4	Guanylate-binding protein 4	8.5722	NaN	NaN	NaN	NaN	NaN	NaN	NaN	NaN	NaN	NaN	3.06936	NaN	NaN	NaN	NaN	NaN	NaN	NaN	NaN	NaN	NaN	NaN	NaN	NaN	NaN	NaN	NaN	NaN	NaN	NaN	NaN	NaN	NaN	NaN	NaN	NaN	NaN	NaN
D3DTH7	MYO1C		9.52056	NaN	NaN	NaN	NaN	NaN	NaN	NaN	NaN	0.852928	NaN	NaN	NaN	NaN	NaN	NaN	NaN	NaN	NaN	1.37472	NaN	NaN	NaN	NaN	0.851521	NaN	NaN	NaN	NaN	NaN	NaN	NaN	NaN	NaN	NaN	NaN	NaN	NaN	NaN
D3DTX7	COL1A1		11.6855	5.73691	6.05478	5.52877	5.80925	6.31603	0.911111	4.76208	3.64071	5.57501	4.98034	4.43838	5.14403	0.727857	4.42546	4.41163	4.27297	3.17548	4.20486	5.63915	4.25573	4.46832	4.42063	2.75958	4.85498	5.52714	2.54597	4.36856	2.88441	4.19332	2.71296	5.16216	5.02742	4.17321	4.61629	4.69465	2.87466	3.81145	0.756233
D3DUJ0;Q8TA92;Q9Y4W6	AFG3L2	AFG3-like protein 2	10.3842	0.543192	0.584983	-0.659357	-0.38934	0.560896	0.597808	-0.150472	-0.21497	-0.755809	-0.525067	0.488749	-0.215972	1.03878	0.0828552	NaN	0.874719	0.639849	-0.125677	0.922593	0.783061	-0.444226	0.213227	0.413647	0.433546	1.2162	-0.273128	0.173444	0.439718	-0.104672	0.57896	0.723279	0.377056	1.19485	-0.448743	0.359615	-0.973947	-0.245219	0.299722
D3DUL8;F5GWS3;Q6P9B6	KIAA1609;TLDC1	TLD domain-containing protein 1	10.4389	-0.519583	0.0831915	-0.607239	-0.256472	-0.141302	-0.817866	-1.04067	0.13459	0.627689	-0.509113	-1.21078	0.140138	0.124833	NaN	-1.03765	-0.596649	-1.41376	-0.0618777	1.03861	-0.518256	-0.344202	-1.18946	-0.8728	-0.242019	-0.528512	-0.776019	-0.545363	-1.08576	-0.233636	0.739948	-0.348716	-0.150634	-0.686388	-1.05715	-1.01613	0.617858	-1.19399	-1.44735
D3DUP2;F5GWT4;D3DUP1;F5H2M7;Q9H4A3-2;Q9H4A3;Q9H4A3-5;Q9H4A3-6;H6WZW3;Q9H4A3-4;A5D8Z4	WNK1	Serine/threonine-protein kinase WNK1	8.9241	NaN	NaN	NaN	NaN	NaN	NaN	NaN	NaN	NaN	NaN	-0.220701	NaN	NaN	NaN	NaN	NaN	NaN	NaN	NaN	NaN	NaN	NaN	NaN	NaN	NaN	NaN	NaN	NaN	NaN	NaN	NaN	NaN	NaN	NaN	NaN	NaN	NaN	NaN
D3DUV3;B3KVV6;B7Z7V4	A2ML1	Alpha-2-macroglobulin-like protein 1	9.85352	NaN	NaN	NaN	NaN	NaN	NaN	NaN	2.27425	NaN	3.26681	2.97783	3.99836	NaN	NaN	NaN	NaN	NaN	1.42159	NaN	NaN	NaN	NaN	NaN	NaN	NaN	NaN	NaN	2.79456	NaN	NaN	NaN	NaN	NaN	NaN	NaN	NaN	NaN	NaN
D3DUZ3	IFI16		10.9065	2.06255	1.41474	1.13725	1.28168	1.07915	0.802724	1.15077	0.889367	0.553591	1.37675	1.82291	1.18521	0.030058	0.58227	1.13639	0.787472	1.33826	1.31644	1.14916	1.52534	0.721611	0.840995	1.17128	1.24772	1.60027	1.94845	1.23113	1.2566	1.26645	1.62673	1.65154	0.263579	0.765881	1.40912	0.954048	0.559884	1.01709	1.40987
D3DVC4;P48681;Q05BW3;A5PKT9	NES	Nestin	10.2633	-0.0598347	0.344347	0.36388	-0.225398	0.907407	1.21653	0.204366	2.20757	0.667822	-0.364943	-1.48868	2.48775	1.35869	0.530498	-0.0636424	0.052211	0.38138	-0.0702759	-0.973389	-0.377967	-0.137243	-0.228993	0.104017	-0.561269	0.154859	1.25464	-0.577664	-1.17225	-0.0990719	0.535743	-0.182769	1.78291	0.0536395	-0.336835	-0.519548	-0.479168	-0.468622	-0.604707
D3DVH1;B4DEL5;Q6IAQ2;Q99643-5;Q99643-3;Q99643	SDHC	Succinate dehydrogenase cytochrome b560 subunit, mitochondrial	9.87185	NaN	0.750931	NaN	NaN	-0.503756	0.478206	NaN	-0.420402	-0.0776532	-0.394006	0.214039	0.00859644	0.555715	NaN	-0.737081	NaN	NaN	-0.202136	0.00521928	NaN	-0.201977	NaN	0.12885	0.0383323	NaN	-0.28123	NaN	-0.204016	-0.121691	NaN	-0.854474	-0.00420537	0.558258	-0.0188383	NaN	NaN	0.00138485	0.0913658
D3DVL7;B4DU42;Q969Z0;B3KRS4;B3KMT3;Q969Z0-2;B3KM73	TBRG4	Protein TBRG4	10.4185	-0.452416	-0.287156	-0.793543	-0.309202	-0.196355	-0.542603	-0.326729	-0.316464	-0.301805	-0.64357	-0.570462	-0.246101	-0.396335	-0.285175	0.319892	-0.646493	0.243545	-1.13047	-0.58583	0.0808531	-0.103494	-0.680951	-0.664631	-0.317883	-0.355295	-0.363543	-0.252447	0.0634119	-0.700109	-0.530472	-0.643271	-1.10148	-0.431131	-0.287575	-0.543041	-0.652291	-0.951147	-0.424312
D3DW85;P48200	IREB2	Iron-responsive element-binding protein 2	8.47353	NaN	NaN	NaN	NaN	NaN	NaN	NaN	NaN	NaN	NaN	NaN	NaN	NaN	NaN	NaN	NaN	NaN	NaN	NaN	NaN	NaN	NaN	NaN	NaN	1.66432	NaN	NaN	NaN	NaN	NaN	NaN	NaN	NaN	NaN	NaN	NaN	NaN	NaN
D3DWV9;P51553;G5E9Q7;P51553-2;E9PF84;E7EQB8;H7C1W2;O15384	hCG_2004980;IDH3G	Isocitrate dehydrogenase [NAD] subunit, mitochondrial;Isocitrate dehydrogenase [NAD] subunit gamma, mitochondrial	9.97925	NaN	0.0516657	NaN	0.237273	-0.0858326	0.387316	-0.41565	-0.115969	-0.133958	-0.152133	-0.0590784	-0.214622	NaN	-0.471138	0.503138	NaN	-0.147477	NaN	NaN	0.0491276	-0.271904	-0.689277	0.219539	-0.219835	0.234231	-0.346812	-0.209566	-0.196283	0.0189784	0.270398	0.602219	-0.281941	0.295447	-0.578118	-0.0377763	-0.212674	0.349113	NaN
D3DWY0;A8MV29;E7EU78;C9J1R1;Q9Y6K9;Q9Y6K9-2;C9JZ85;D3DWY2;C9JN51;F8W9A9	IKBKG	NF-kappa-B essential modulator	9.15758	NaN	NaN	NaN	NaN	NaN	NaN	NaN	NaN	NaN	NaN	NaN	NaN	NaN	NaN	NaN	NaN	NaN	NaN	NaN	NaN	NaN	NaN	NaN	NaN	NaN	NaN	-0.0312541	NaN	NaN	NaN	NaN	NaN	NaN	NaN	NaN	NaN	NaN	NaN
D3DWY7;P61758;Q6FH24;F5H2A7;B4DWR3	VBP1	Prefoldin subunit 3	10.5895	-0.300188	-0.277929	-0.380585	-0.466355	0.110191	-0.897572	-0.273642	-0.524512	-0.360604	-0.240263	-0.333123	-0.714012	-0.030487	-0.736429	-0.924048	-0.30991	-0.582793	-0.666203	-0.714317	-0.947712	-0.639696	-0.517335	-0.322243	-0.390227	-0.486343	-0.345073	-0.69411	-0.602157	-0.355169	-0.109919	-0.149874	0.405898	-0.390056	-0.131466	-0.286254	-0.537861	-0.0617961	-0.558102
D3DXC9;Q53ET7;P34896-2;P34896;P34896-3;B4DPM9;B4DZB5	SHMT1	Serine hydroxymethyltransferase;Serine hydroxymethyltransferase, cytosolic	9.94836	0.561705	-0.0364911	-0.154711	0.0664123	0.893089	NaN	0.590851	0.482108	0.702001	NaN	-0.0395595	NaN	NaN	NaN	NaN	NaN	0.749475	NaN	NaN	0.439363	-0.633292	0.817867	0.349275	-0.18571	NaN	0.218263	0.340057	NaN	-0.265677	0.154581	0.0145264	NaN	0.402941	0.447336	NaN	0.496672	NaN	1.4128
D3GKD8;P69891;D9YZU8;Q14403;Q14476;Q14474;B7UCU6	HBG1;HBG2	Hemoglobin subunit gamma-1	9.74947	2.05087	NaN	NaN	NaN	NaN	3.93509	NaN	NaN	4.46392	NaN	NaN	NaN	4.13497	NaN	NaN	NaN	NaN	NaN	NaN	NaN	NaN	NaN	NaN	NaN	NaN	NaN	NaN	NaN	NaN	2.09517	NaN	NaN	NaN	NaN	NaN	NaN	NaN	NaN
D3JV41;P02775	PPBP	C-X-C motif chemokine;Platelet basic protein;Connective tissue-activating peptide III;TC-2;Connective tissue-activating peptide III(1-81);Beta-thromboglobulin;Neutrophil-activating peptide 2(74);Neutrophil-activating peptide 2(73);Neutrophil-activating peptide 2;TC-1;Neutrophil-activating peptide 2(1-66);Neutrophil-activating peptide 2(1-63)	8.65867	NaN	NaN	NaN	NaN	NaN	3.73901	NaN	NaN	NaN	NaN	NaN	NaN	NaN	NaN	NaN	NaN	NaN	NaN	NaN	NaN	NaN	NaN	NaN	NaN	NaN	NaN	NaN	NaN	NaN	NaN	NaN	NaN	NaN	NaN	NaN	NaN	NaN	NaN
D3VVF8	ATXN3		9.02759	NaN	NaN	NaN	NaN	NaN	NaN	NaN	NaN	NaN	NaN	NaN	NaN	NaN	1.65331	NaN	NaN	NaN	NaN	NaN	NaN	NaN	NaN	NaN	-0.090447	1.40897	NaN	NaN	NaN	-0.708673	NaN	NaN	NaN	NaN	NaN	NaN	NaN	NaN	NaN
D3XNU5;Q9UII7;P12830;Q9UII8;B3GN61;A5D8W4;H3BNC6	CDH1	Cadherin-1;E-Cad/CTF1;E-Cad/CTF2;E-Cad/CTF3	9.96959	2.6381	2.50177	NaN	NaN	1.57356	NaN	NaN	2.78926	NaN	2.59083	2.20175	1.89127	NaN	NaN	NaN	NaN	1.7817	2.51647	NaN	2.64583	NaN	2.06401	1.96618	2.27817	NaN	1.62096	2.0413	3.61027	NaN	2.38536	2.28576	1.85787	2.60994	2.22543	NaN	2.97276	2.03517	2.49778
D3YTB1;F8W727;P62910	RPL32	60S ribosomal protein L32	11.0944	0.0491398	0.315611	0.295665	-0.166448	0.285725	0.403666	-0.00358815	0.434812	0.370477	0.17497	0.0955307	0.593174	0.0581259	0.0758425	0.567707	0.134452	0.359171	0.00125992	0.381389	0.308079	0.0147483	0.0266406	0.339525	0.389059	0.39142	0.277543	0.329351	0.556924	0.186483	0.389343	0.364869	0.53684	0.137192	-0.0016673	0.265085	-0.158993	0.0221927	0.442217
D3YTB5;P51617-2;P51617-3;P51617;H7C224;P51617-4	IRAK1	Interleukin-1 receptor-associated kinase 1	8.88118	NaN	NaN	NaN	NaN	NaN	NaN	NaN	NaN	NaN	0.494638	NaN	0.563754	NaN	NaN	NaN	NaN	NaN	NaN	NaN	NaN	NaN	NaN	NaN	NaN	NaN	0.785267	0.435144	NaN	0.558028	NaN	0.792882	NaN	0.986702	NaN	NaN	NaN	NaN	NaN
D3YTE0;B4DUT2;Q8N9T8;B7ZLF4;B4DUY9	KRI1	Protein KRI1 homolog	8.83797	NaN	NaN	NaN	NaN	NaN	-0.0651587	NaN	0.0561912	NaN	NaN	NaN	NaN	NaN	NaN	NaN	NaN	NaN	NaN	NaN	NaN	NaN	NaN	NaN	NaN	NaN	NaN	NaN	NaN	NaN	NaN	NaN	NaN	NaN	NaN	NaN	NaN	NaN	0.695653
D3YTI9;A2AB90;O15533;O15533-3;O15533-2;O15533-4;B7Z4V3	TAPBP	Tapasin	10.4571	2.46857	0.884158	1.6701	1.33514	2.1909	1.75495	0.528145	0.868226	0.59304	1.79111	2.61534	0.656755	-0.0176369	1.0648	1.99473	1.90569	1.26031	2.14118	2.132	0.784557	0.592315	0.113812	1.28564	1.8035	0.413128	2.49455	2.42637	1.22294	2.07206	1.03613	0.849035	0.192678	0.575852	1.72749	1.44084	1.47866	0.272554	-0.744889
D4Q8H0;A8K710;Q9NYL2-2;B4DQ47;Q9NYL2-3	pk;ZAK	Mitogen-activated protein kinase kinase kinase MLT	9.12457	NaN	NaN	NaN	NaN	NaN	NaN	NaN	NaN	NaN	NaN	NaN	NaN	NaN	NaN	NaN	NaN	2.0988	NaN	NaN	NaN	NaN	-0.154454	NaN	NaN	NaN	NaN	-0.440633	NaN	0.0573916	NaN	NaN	NaN	NaN	NaN	NaN	NaN	NaN	NaN
D5MQE1;B2RE59;B5MDQ4;Q92600;B7Z1E5	RQCD1	Cell differentiation protein RCD1 homolog	9.25681	NaN	NaN	NaN	NaN	0.168415	NaN	NaN	NaN	NaN	0.286991	NaN	NaN	NaN	NaN	NaN	NaN	NaN	NaN	0.346261	NaN	NaN	NaN	NaN	NaN	NaN	NaN	NaN	NaN	NaN	NaN	NaN	NaN	NaN	NaN	NaN	NaN	NaN	NaN
D6R934;P02746;D6RA08	C1QB	Complement C1q subcomponent subunit B	9.74363	NaN	NaN	NaN	NaN	NaN	NaN	NaN	NaN	NaN	NaN	2.58909	NaN	NaN	2.90628	NaN	NaN	NaN	NaN	NaN	NaN	1.58831	NaN	2.24277	3.25695	NaN	NaN	NaN	NaN	1.65758	NaN	2.05937	NaN	NaN	NaN	NaN	NaN	NaN	NaN
D6R938;E9PBG7;E9PF82;B7Z2B0;Q13557-8;Q13557-12;Q13557-10;Q13557;Q13557-6;Q13557-11;Q13557-9;Q13557-5;Q13557-3;Q13557-4;Q4G1A8	CAMK2D	Calcium/calmodulin-dependent protein kinase type II subunit delta	9.43104	NaN	NaN	NaN	NaN	NaN	NaN	NaN	NaN	NaN	NaN	NaN	NaN	NaN	NaN	NaN	NaN	NaN	NaN	2.28715	1.16595	NaN	NaN	0.963242	NaN	0.535156	1.16402	0.0830495	NaN	NaN	0.538786	0.693271	NaN	NaN	0.28023	NaN	NaN	NaN	NaN
D6R9P3;D6RD18;B4DMY3;D6RBZ0;Q53F64;Q99729-3;Q99729-2;Q99729-4;Q99729	HNRNPAB	Heterogeneous nuclear ribonucleoprotein A/B	11.1592	-0.475145	-0.325602	-0.756866	-0.68517	-0.73808	-0.582532	-0.0356373	-1.28463	-0.757262	-0.321772	0.0575294	-0.984881	-0.784492	-0.567805	-0.914603	-0.53043	-0.472866	-0.543998	-0.568933	-0.479693	-0.822999	-0.197883	-0.387974	0.0145993	-0.277872	-0.0688173	-0.110201	0.0550946	0.152273	-0.484704	-0.611703	-0.57618	-0.313581	-0.837502	-0.812405	-1.00216	-0.565854	-0.829659
D6RA57;H0Y9X1;Q96EY4;B7Z504	TMA16	Translation machinery-associated protein 16	9.52791	NaN	NaN	NaN	NaN	NaN	0.474552	NaN	NaN	NaN	NaN	NaN	NaN	NaN	NaN	NaN	NaN	NaN	NaN	NaN	0.532157	NaN	NaN	NaN	NaN	-0.21661	NaN	NaN	NaN	NaN	0.135919	NaN	NaN	NaN	NaN	NaN	NaN	0.646699	NaN
D6RA77;Q6FID7;Q49AE6;Q9BPZ3	PAIP2	Polyadenylate-binding protein-interacting protein 2	8.78211	NaN	NaN	NaN	NaN	NaN	NaN	NaN	NaN	NaN	NaN	NaN	NaN	0.726472	1.19301	NaN	NaN	NaN	NaN	NaN	NaN	NaN	NaN	NaN	NaN	NaN	NaN	NaN	NaN	NaN	NaN	NaN	NaN	NaN	NaN	NaN	NaN	NaN	NaN
D6RAD4;P50613;D6REC6;D6R9G1	CDK7	Cyclin-dependent kinase 7	9.76459	-0.127501	NaN	NaN	NaN	NaN	0.918591	NaN	NaN	NaN	-0.129925	NaN	-0.204892	NaN	NaN	NaN	NaN	NaN	NaN	0.191047	NaN	NaN	0.990338	NaN	-0.349115	-0.286763	NaN	-0.380175	NaN	0.0767823	NaN	NaN	-0.0402613	-0.645794	-0.300783	0.0897586	0.0715122	NaN	0.487722
D6RAN8;Q9P0M9;H7C5U8	MRPL27	39S ribosomal protein L27, mitochondrial	9.43337	NaN	NaN	NaN	NaN	NaN	NaN	NaN	NaN	NaN	NaN	NaN	NaN	NaN	NaN	NaN	NaN	NaN	-1.00784	NaN	NaN	NaN	-0.431356	NaN	NaN	0.537738	NaN	NaN	0.0209405	NaN	NaN	NaN	0.153077	NaN	NaN	NaN	NaN	NaN	NaN
D6RBS5;Q8IZ81	ELMOD2	ELMO domain-containing protein 2	9.13675	NaN	NaN	NaN	NaN	NaN	NaN	NaN	NaN	NaN	NaN	NaN	NaN	NaN	NaN	NaN	NaN	NaN	NaN	NaN	NaN	NaN	0.617145	NaN	NaN	NaN	NaN	NaN	NaN	NaN	NaN	NaN	NaN	NaN	NaN	NaN	1.37319	1.14455	NaN
D6REA1;Q9H173	SIL1	Nucleotide exchange factor SIL1	9.24566	NaN	NaN	NaN	NaN	2.45823	NaN	2.05853	NaN	NaN	NaN	NaN	NaN	NaN	NaN	NaN	NaN	NaN	NaN	NaN	NaN	NaN	NaN	NaN	NaN	NaN	NaN	NaN	NaN	NaN	NaN	NaN	NaN	NaN	NaN	NaN	NaN	NaN	NaN
D6REX3;O94979-6;O94979-3;B7ZL00;O94979-4;O94979-9;O94979-2;O94979;O94979-8;D6RHZ5;H7BXG7;O94979-7;H0YAB3;O94979-5	SEC31A	Protein transport protein Sec31A	10.7241	1.34748	1.38393	1.17761	1.50856	1.63146	1.04056	1.26323	0.970026	1.18381	1.26738	0.869103	1.10743	0.971093	1.13739	1.84819	0.789836	0.62726	1.36206	1.29452	0.830309	0.874202	1.08574	1.19651	1.42528	1.07228	1.5149	1.55686	1.27238	1.20711	1.26574	1.15261	1.58969	1.00442	1.27138	1.45163	1.55311	1.1291	0.684062
D6RF35;P02774;P02774-3;P02774-2	GC	Vitamin D-binding protein	9.79944	NaN	1.22213	NaN	NaN	NaN	4.75957	3.42681	2.68047	2.95197	NaN	NaN	NaN	NaN	NaN	NaN	NaN	NaN	2.87819	3.37334	2.76768	4.06167	3.48388	2.6034	3.42835	3.53016	NaN	2.17124	NaN	3.26923	NaN	NaN	NaN	NaN	NaN	4.53583	NaN	2.94372	NaN
D6RF48;Q9P2W9;D6RD65	STX18	Syntaxin-18	9.0086	NaN	NaN	NaN	NaN	NaN	NaN	NaN	1.79156	NaN	NaN	NaN	NaN	NaN	NaN	NaN	NaN	NaN	NaN	NaN	NaN	NaN	NaN	NaN	NaN	NaN	NaN	NaN	NaN	NaN	NaN	NaN	NaN	NaN	NaN	NaN	NaN	NaN	NaN
D6RFI3;Q9HAM0;E7EQR8;Q9GZM5;D6RGY8;Q5JTD5;H0Y9A1	YIPF3	Protein YIPF;Protein YIPF3;Protein YIPF3, 36 kDa form III	9.47114	NaN	NaN	NaN	NaN	NaN	NaN	NaN	NaN	NaN	NaN	NaN	NaN	NaN	NaN	NaN	NaN	-0.281194	NaN	NaN	NaN	NaN	NaN	NaN	NaN	NaN	NaN	NaN	NaN	NaN	NaN	-0.0965318	NaN	NaN	NaN	NaN	NaN	NaN	NaN
D6RGG3;Q99715;Q99715-4;B9EJB8;Q99715-2	COL12A1	Collagen alpha-1(XII) chain	11.0482	3.83093	2.97694	3.14003	3.15399	3.00749	2.71314	3.38924	3.02338	2.44178	2.75	3.21397	2.95006	2.12929	3.27181	3.35497	2.22867	3.89128	3.17815	3.20741	1.86883	3.55913	3.46056	NaN	NaN	3.04992	1.99415	2.36641	3.0407	2.99587	NaN	2.73369	3.04624	2.59306	2.44797	3.87201	3.1474	2.38357	NaN
D6RGI3;D6RER5;Q9NVA2;Q9NVA2-2;D6RDU5	2018-09-11	Septin-11	10.727	0.0515111	0.365194	-0.154875	0.315488	0.0866266	0.0649602	0.473018	0.274511	0.0729765	-0.10298	-0.711537	-0.280542	0.0208171	0.026121	-0.261528	-0.184014	0.123198	0.0854925	-0.344005	0.0896896	0.236671	-0.481987	-0.299628	-0.714264	-0.0605345	-0.180011	0.0412612	-0.201259	0.0551145	-0.542322	-0.152383	0.0115961	-0.320512	-0.144989	-0.385972	-0.168916	-0.307075	-0.601801
D6RGK7;D6R9T3;E7EMP6;B4DMK2;Q96FZ2;D6RAI0;D6RAZ3	HMCES	Embryonic stem cell-specific 5-hydroxymethylcytosine-binding protein	9.08721	NaN	NaN	NaN	NaN	0.478226	NaN	NaN	NaN	NaN	0.463867	NaN	NaN	NaN	NaN	NaN	NaN	NaN	NaN	NaN	NaN	NaN	NaN	NaN	NaN	NaN	NaN	NaN	NaN	NaN	NaN	NaN	NaN	NaN	NaN	NaN	NaN	NaN	0.396688
D6RHI7;D6RG18;Q59FW7;A8K6Q5;P51946	CCNH	Cyclin-H	8.53681	NaN	NaN	NaN	NaN	NaN	NaN	NaN	NaN	NaN	NaN	0.0745474	NaN	NaN	NaN	NaN	NaN	NaN	NaN	NaN	NaN	NaN	NaN	NaN	NaN	NaN	NaN	NaN	NaN	NaN	NaN	NaN	NaN	NaN	NaN	NaN	NaN	NaN	NaN
D6RHJ6;D6RD17;P01591;C9JA05	JCHAIN;IGJ	Immunoglobulin J chain	9.51683	NaN	NaN	NaN	NaN	NaN	NaN	NaN	NaN	NaN	2.97767	NaN	NaN	NaN	NaN	NaN	NaN	NaN	NaN	NaN	NaN	NaN	5.80148	NaN	NaN	NaN	NaN	4.3681	NaN	4.64823	NaN	NaN	NaN	NaN	NaN	NaN	NaN	NaN	NaN
D6RIZ4;D6RA47;D6RE79;Q14728	MFSD10	Major facilitator superfamily domain-containing protein 10	9.06863	NaN	NaN	NaN	NaN	NaN	NaN	NaN	NaN	1.09792	NaN	NaN	NaN	NaN	NaN	0.845054	NaN	NaN	1.3799	NaN	NaN	NaN	NaN	1.23559	0.460389	NaN	NaN	NaN	NaN	NaN	NaN	NaN	NaN	NaN	NaN	NaN	NaN	NaN	NaN
D6W4Z6;P31350;P31350-2;C9JXC1;B3KS26;Q8N6S3	hCG_23833;RRM2	Ribonucleoside-diphosphate reductase subunit M2	10.2453	-0.251426	0.260078	-0.438275	-0.658499	0.42891	0.0394952	-0.094425	0.0939498	-0.557599	0.0797427	0.455033	-0.136905	NaN	NaN	-0.435138	0.654127	1.47712	-0.214555	NaN	1.37947	-0.280133	-0.0441889	-0.161823	-0.116781	-0.127497	-0.461642	-0.23441	0.710611	0.0624432	0.0466227	0.237629	0.110257	-1.82697	-1.26356	-0.0288653	-0.92267	-0.101218	0.26304
D6W5L6;P07988;B4E1F5;H0Y7V6;B2RC55	SFTPB	Pulmonary surfactant-associated protein B	9.82543	NaN	NaN	NaN	NaN	NaN	NaN	NaN	NaN	NaN	NaN	NaN	NaN	NaN	NaN	NaN	NaN	NaN	NaN	NaN	NaN	3.84738	NaN	3.37999	NaN	NaN	NaN	NaN	NaN	NaN	3.74221	NaN	NaN	NaN	NaN	1.66779	NaN	NaN	2.9995
D7PBN3;Q6NXG1-2;Q6NXG1-5;Q6NXG1-4;Q6NXG1-3;Q6NXG1;H0YBR2;H0YBB3	ESRP1	Epithelial splicing regulatory protein 1	9.4179	NaN	NaN	0.860661	NaN	NaN	NaN	NaN	1.73626	NaN	2.1654	NaN	NaN	NaN	NaN	NaN	NaN	NaN	NaN	NaN	NaN	NaN	NaN	1.91012	NaN	NaN	NaN	2.26701	2.04919	2.3652	NaN	NaN	NaN	NaN	NaN	NaN	NaN	NaN	NaN
D7RF68;Q6RW13	AGTRAP	Type-1 angiotensin II receptor-associated protein	9.90416	NaN	-0.113834	NaN	NaN	-0.208018	-0.721603	-0.721474	NaN	0.295004	NaN	-0.890595	0.100788	NaN	1.03499	NaN	NaN	-0.403486	NaN	NaN	NaN	NaN	NaN	NaN	NaN	NaN	0.22516	-0.63385	NaN	NaN	-0.424839	NaN	0.138251	0.149025	NaN	-0.170256	0.490213	NaN	NaN
D9IAI1;P30086;B4DRT4	HEL-S-34;PEBP1	Phosphatidylethanolamine-binding protein 1;Hippocampal cholinergic neurostimulating peptide	11.2842	-0.192786	-0.467679	-1.35306	0.00995449	-0.386004	-0.0225296	0.226972	-0.62459	-1.2598	-0.320893	-0.249451	-1.0511	0.697064	-0.280251	-0.283528	-0.518458	-1.0634	0.127762	-0.744734	0.255708	-0.452227	-0.638558	-0.410638	0.154671	-0.141098	-0.529371	0.0736686	0.317797	-0.283943	-0.0915161	-0.708371	-0.120896	0.583536	0.0268712	-0.00856931	0.127364	0.494791	0.359087
D9IWP9;P02749;B4DPN0;J3QRN2;J3QLI0	APOH	Beta-2-glycoprotein 1	9.51791	NaN	NaN	1.09891	2.57605	NaN	NaN	NaN	NaN	NaN	NaN	NaN	NaN	1.12293	NaN	NaN	NaN	NaN	NaN	1.64227	NaN	NaN	NaN	NaN	NaN	NaN	NaN	NaN	NaN	NaN	NaN	NaN	NaN	NaN	NaN	NaN	NaN	NaN	NaN
D9YZU5;P68871;Q14473;Q0Z944;Q9BWV6;B3VL86;Q6V0K9;E9NGZ5;B3VL05;B3VL31;Q8IZI0;Q4TWB7;B5ANL9;F8W6P5;Q3Y9I8;B3VL17;Q4JLR8;B2M1S6	HBB	Hemoglobin subunit beta;LVV-hemorphin-7;Spinorphin	11.7344	6.57632	2.96164	2.91551	3.09004	3.76952	6.64854	3.72453	4.44829	5.66287	3.90543	4.32063	4.67213	5.4623	3.68003	5.63365	4.94212	5.89242	3.86595	4.34856	4.47444	6.3118	5.05856	4.26731	5.59887	3.34688	3.58528	3.50544	5.01932	4.72659	6.43863	4.8512	3.15755	3.3679	2.66157	3.42163	6.39699	4.97476	5.36498
D9YZV0;B3KNB9;A8K9E1;Q9Y450-4;Q9Y450;B7Z524;H0YDX7;J3QT46;B7Z1K2	HBS1L	HBS1-like protein	10.1939	0.00631836	-0.16005	0.0495451	-0.175847	0.129201	0.469285	0.250808	0.21328	0.346674	0.127075	0.0698762	0.34972	0.243245	0.0837721	0.431015	-0.021903	0.508762	NaN	0.229041	-0.139665	-0.0111367	-0.586087	0.50988	0.243968	0.236503	-0.107907	0.341529	0.337177	0.337649	-0.0326975	0.552479	0.290839	0.183989	0.540386	0.0678311	-0.0972493	0.441364	0.0424385
D9YZV5;P09493-3;Q15657;P09493-9;H0YKX5	TPM1	Tropomyosin alpha-1 chain	11.0182	0.245323	1.25922	1.26628	0.635418	0.93629	0.482179	0.693354	0.243342	1.24492	0.954793	-0.635327	1.06072	0.223686	1.95042	0.72266	1.70326	-0.279736	0.878325	0.316365	-0.206168	0.923975	0.335884	0.0883693	0.257398	0.526863	0.741876	-1.08173	-0.34048	1.21983	-0.18126	1.03481	1.03907	-0.0733414	1.15437	0.643944	1.31876	0.473513	-0.466311
D9ZGF2;P12111;P12111-2;E7ENL6;P12111-5;Q63HQ4	COL6A3;DKFZp686K04147	Collagen alpha-3(VI) chain	11.8892	4.29475	3.76939	3.78286	4.37958	3.9023	3.90552	4.03058	3.11182	4.11658	3.55263	3.24143	3.62022	2.77662	3.79768	4.37586	4.06996	3.29746	3.49601	3.35053	2.48117	3.53913	4.02226	3.07826	4.15344	2.7736	2.94685	2.49831	2.74226	3.57798	3.68382	3.45781	3.72087	3.30522	3.32615	3.66812	3.27793	3.3287	2.92984
D9ZGF8;Q13464	ROCK1	Rho-associated protein kinase;Rho-associated protein kinase 1	8.78224	NaN	NaN	NaN	NaN	NaN	NaN	NaN	NaN	NaN	NaN	NaN	NaN	NaN	NaN	NaN	NaN	NaN	NaN	NaN	NaN	-0.323543	-0.541019	NaN	-0.416407	NaN	0.492626	0.30752	-0.437015	NaN	0.580245	NaN	NaN	NaN	NaN	NaN	NaN	NaN	NaN
D9ZGF9;Q15465;Q14623	SHH;IHH	Hedgehog protein;Sonic hedgehog protein;Sonic hedgehog protein N-product;Sonic hedgehog protein C-product;Indian hedgehog protein;Indian hedgehog protein N-product;Indian hedgehog protein C-product	8.48903	NaN	NaN	NaN	NaN	NaN	NaN	NaN	NaN	NaN	NaN	NaN	NaN	NaN	NaN	NaN	NaN	NaN	NaN	NaN	NaN	NaN	NaN	NaN	NaN	NaN	NaN	NaN	NaN	NaN	NaN	NaN	NaN	NaN	NaN	NaN	NaN	NaN	2.68316
D9ZGG2;P04004;B7Z553	VTN	Vitronectin;Vitronectin V65 subunit;Vitronectin V10 subunit;Somatomedin-B	10.4969	2.47714	NaN	NaN	NaN	3.25925	3.40764	3.51899	NaN	3.48518	3.53171	5.42718	NaN	NaN	3.51859	3.75551	4.1466	4.94666	4.79487	2.85911	3.44077	3.38221	4.76481	3.12882	4.34433	2.68264	3.91689	NaN	5.10496	4.48571	2.6261	2.51068	NaN	3.78016	NaN	1.95372	2.85988	3.38298	3.86986
E1ACV6;Q56FN4;M1VED3;Q4JH26;D7RIG6;Q30134;D6CJC2;A4F5N1;Q9UIM7;M9P989;J7K483;G0X8U5;F8RHK2	HLA-DR;HLA-DRB1	HLA class II histocompatibility antigen, DRB1-8 beta chain	9.33461	NaN	NaN	NaN	NaN	NaN	5.21193	NaN	NaN	NaN	NaN	NaN	NaN	NaN	NaN	NaN	NaN	NaN	NaN	NaN	NaN	NaN	NaN	NaN	NaN	NaN	NaN	NaN	NaN	NaN	NaN	NaN	NaN	NaN	NaN	NaN	NaN	NaN	NaN
E1NZA1;Q92616	PRIC295;GCN1L1	Translational activator GCN1	11.3882	-0.446233	-0.593701	-0.0376231	-0.320249	-0.134655	-0.110962	-0.016379	-0.0246843	-0.404058	-0.374186	-0.527629	-0.00496535	0.0391663	-0.393833	-0.345054	-0.507818	-0.819745	-0.223853	-0.321803	-0.034773	-0.748367	-0.997109	-0.232297	-0.160031	-0.613116	0.317616	-0.299577	-0.00519734	-0.483126	-0.160411	-0.247263	-0.402366	-0.234368	-0.382984	-0.28545	0.1949	0.160883	-0.00939514
E2QRC7	PSMG4		8.49438	NaN	NaN	NaN	NaN	NaN	NaN	NaN	NaN	NaN	NaN	-0.401084	NaN	NaN	NaN	NaN	NaN	NaN	NaN	NaN	NaN	NaN	NaN	NaN	NaN	NaN	NaN	NaN	NaN	NaN	NaN	NaN	NaN	NaN	NaN	NaN	NaN	NaN	NaN
E2QRH7;B4DSC2;B3KWH9;Q9NYP7;Q9NYP7-2;Q9NYP7-3	ELOVL5	Elongation of very long chain fatty acids protein;Elongation of very long chain fatty acids protein 5	9.93285	NaN	-1.05214	NaN	NaN	NaN	NaN	NaN	-0.809661	NaN	NaN	NaN	NaN	NaN	NaN	NaN	-0.214871	NaN	NaN	NaN	NaN	NaN	NaN	-0.750005	-1.5475	-0.615322	NaN	-0.668284	-0.577634	-0.514007	NaN	NaN	-0.385486	NaN	NaN	NaN	NaN	NaN	NaN
E3UN97;M4RMN4;D8MIW0;A0PBY5;Q95J07;U6ER51;Q9GIP0;Q8SNC6;M4R8V8;M4R8T6;A9QVM4;Q6IV48;Q6IVJ6;Q6IVJ5;B2MVI0;N1LK74;D0W033;I1U8N1;J7F575;I6NMZ8;I6MHG7;G1EP85;F8SKV1;F8R141;F8R134;E0YTI7;C7FDX3;Q9TP40;Q9MYC5;Q95J03;Q27I50;N0A8X4;M9XDU8;M9P9B7;K7P5R8;K7P4Z1;J9UEM1;J9PW37;J7SA67;J7G213;I3QHP4;F8RHB8;F6KRK2;F4YZT4;F2X605;F2VNI9;E5G0X5;E2GJG0;E2GJF4;D7NSP8;D5M8F7;D3U427;D2XUR2;B8Y1X4;B3VDI3;A8D9Z7	HLA-A		11.2395	1.00458	0.0452654	0.836578	1.42381	1.0432	0.765148	0.250083	0.0865294	0.177824	0.872416	0.696427	0.362472	-0.267299	0.897186	0.817389	1.38762	0.518756	0.822994	1.4697	-0.129278	-0.525977	-0.181207	0.298976	0.460765	-0.190785	1.96177	1.77924	0.299574	0.529087	0.327862	-0.345416	-0.0976807	-0.179875	-0.315064	0.448224	0.594894	-1.45105	-1.34754
E4W6B6;B2R4D8;P61353;K7ELC7;K7EQQ9	RPL27	60S ribosomal protein L27	11.3136	-0.617674	-0.208669	-0.538885	-0.327973	-0.506366	-0.452718	-0.923053	-0.0769056	-1.08839	-1.11251	-0.901048	-0.576189	-0.572699	-0.72038	-0.607104	-0.524599	-0.585087	-0.896379	-0.729392	-0.298041	-0.676959	-1.04948	-0.595022	-0.467995	-0.48817	-0.303156	-0.440257	-0.375291	-0.178292	-0.27117	-0.401738	-0.146884	-0.249641	-0.21963	-0.367532	-0.854284	-0.555304	-0.243499
E5KLM1;E5KLL9;E5KLM2;E5KLK1;E5KLM0;E5KLJ9;E5KLJ7;E5KLJ5;O60313-2;E5KLK2;E5KLK0;E5KLJ6;O60313	OPA1	Dynamin-like 120 kDa protein, mitochondrial;Dynamin-like 120 kDa protein, form S1	10.6232	-0.00311538	0.521727	-0.0217473	0.0743456	1.2981	0.482673	-0.269948	-0.327105	-0.207275	-0.00860547	0.524916	0.075644	0.295059	0.418776	-0.109296	-0.127837	0.747079	0.0671375	-0.0770737	0.877841	-0.0311432	0.715145	0.264256	0.908729	1.00092	0.121474	0.526595	0.121963	0.620733	0.262613	0.594115	0.185371	1.26396	0.461476	0.767654	-0.276759	0.281262	0.698327
E5KND7	GFM1	Elongation factor G, mitochondrial	10.3162	0.597052	-0.016557	-0.0881819	0.0271402	0.103996	-0.701821	0.133419	-0.679701	-0.594446	0.00643411	-0.516347	-1.01165	-0.232557	-0.427205	-0.56111	-0.0974709	-0.0408434	-0.625144	NaN	0.274701	-0.80101	-0.582103	-0.0108777	0.643735	0.181057	-0.0435881	0.00744884	-0.103554	-0.659878	-0.354303	-0.535659	0.234025	0.358652	-0.234433	-0.267656	-0.661374	-0.481331	0.109295
E5KNY5;P42704;B4DSR0	LRPPRC	Leucine-rich PPR motif-containing protein, mitochondrial	11.7171	0.165342	-0.152791	-0.618315	-0.841216	-0.451674	-0.806704	-0.470007	-0.231241	-1.05491	-0.795281	-0.751024	-0.669499	0.294097	-0.132096	-1.14814	-0.729241	0.137835	-0.686741	-0.881811	-0.283876	-0.825038	-0.964545	-0.341752	0.670543	0.213628	-0.295585	-0.616023	-0.0752654	-0.844164	0.0867134	-0.211655	-0.232587	-0.227675	-0.569965	-0.325669	-0.306818	-0.858279	0.331177
E5KRG5;P19971;B2RBL3;P19971-2;C9JGI3	hCG_1988078;TYMP	Thymidine phosphorylase	11.271	4.07183	4.58836	4.64329	4.98369	5.28434	4.16615	5.06801	3.83676	4.12712	5.96222	5.41251	4.23975	2.65443	3.96013	4.12964	3.59763	2.79148	3.91615	3.89147	4.08264	3.25797	3.40254	4.46532	3.37628	3.30857	4.98256	3.82989	3.3878	3.7792	2.35176	4.25143	3.08659	3.04955	3.83128	4.77314	3.89026	3.39145	1.79488
E5KRK5;P28331;P28331-2;P28331-4;P28331-5;B4DJ81;P28331-3;Q9P1A0	NDUFS1	NADH-ubiquinone oxidoreductase 75 kDa subunit, mitochondrial	10.7334	0.782677	0.063305	0.175521	0.222949	0.0200429	0.578058	-0.144839	0.0218082	-0.121899	0.498664	-0.0468549	-0.136308	-0.184656	0.441662	0.36914	-0.261906	0.396077	-0.0439766	0.105878	0.862119	-0.235693	-0.0866692	0.728605	0.4796	-0.110861	0.235763	0.40981	0.476887	0.59509	0.822648	-0.056413	-0.339517	-0.0931071	-0.116122	0.321687	-0.168902	-0.0299074	-0.300371
E5KRX5;Q15526;Q15526-2	SURF1	Surfeit locus protein 1	9.5718	NaN	0.60338	NaN	NaN	NaN	NaN	0.763093	NaN	NaN	NaN	NaN	NaN	NaN	NaN	NaN	NaN	0.503405	NaN	NaN	1.48423	NaN	NaN	0.656149	NaN	0.780339	NaN	NaN	NaN	NaN	NaN	NaN	-0.691445	NaN	NaN	NaN	NaN	1.00941	0.979743
E5KS60;E5KS55;Q6N0B1;Q9P2R7-2;Q9P2R7;F5GXC8;B7ZAF6;B4DRV2;Q7Z503;F5H5G8;B4DY87;B7Z9S6;Q5T9Q5	DKFZp686D0880;SUCLA2	Succinyl-CoA ligase subunit beta;Succinyl-CoA ligase [ADP-forming] subunit beta, mitochondrial	10.0297	0.268933	0.107492	NaN	-0.0636768	0.749984	0.194218	NaN	0.899127	-1.05269	-0.905637	NaN	-0.00924572	0.972619	-1.82607	0.614249	-0.689746	-0.419102	-0.275722	-1.10652	0.234533	NaN	1.72949	NaN	0.210952	-0.121889	-0.0455125	-0.350604	NaN	-0.571434	NaN	0.658766	NaN	0.03464	0.948391	-0.159628	0.445547	0.528989	-0.535243
E5KS95;P43897;F8W6R3;B4DHY8;P43897-2	TSFM	Elongation factor Ts, mitochondrial	10.1918	-0.597921	-1.2568	-1.8242	-1.78709	-0.332278	-0.637803	-0.65288	0.160895	-0.248715	NaN	-0.0332292	-0.577634	-0.30229	-0.0690846	-0.695965	NaN	-0.294034	-0.0119905	-0.133004	-0.53084	-0.088684	-0.162978	-0.283394	-0.576378	NaN	-0.264899	-0.543582	-0.311503	-0.250797	0.128624	-0.768959	-0.971113	-0.974478	-1.56793	-0.439733	-0.112633	-0.664665	-0.472592
E5KSD5;D4QEZ8;P16219;E5KSE7;E9PE82;B4DUH1	ACADS	Short-chain specific acyl-CoA dehydrogenase, mitochondrial	9.45933	NaN	NaN	-0.674009	0.787868	0.557794	NaN	NaN	NaN	NaN	0.434461	NaN	NaN	NaN	NaN	NaN	NaN	NaN	NaN	NaN	1.19217	NaN	0.0485764	NaN	-0.066537	NaN	0.872129	0.722896	NaN	0.0210868	NaN	NaN	NaN	NaN	0.29604	0.268431	0.937243	NaN	0.12945
E5KT65;P19388;B4DJ89	POLR2E	DNA-directed RNA polymerases I, II, and III subunit RPABC1	10.3228	0.0925518	-0.0579603	-0.891351	-0.436919	0.223407	0.0689692	0.286055	0.0717275	-0.768248	-0.475539	0.194694	-0.419514	0.362735	0.117208	-0.516318	0.431987	0.151892	-0.0526065	-0.702214	0.21997	0.323912	-0.424784	-0.103599	-0.147557	0.177811	0.500226	0.0436392	0.968253	0.294463	-0.000386788	-0.0374045	-0.312316	0.332581	-0.249858	0.257627	-0.696082	-0.053872	0.651426
E5KTM5;Q8WVM0;A8K0B9	TFB1M	Dimethyladenosine transferase 1, mitochondrial	9.77552	1.15268	NaN	NaN	NaN	-0.756169	NaN	NaN	0.166503	-0.299948	0.365518	0.107197	NaN	-0.688225	NaN	NaN	NaN	0.605596	NaN	NaN	-0.543991	NaN	-1.44562	-0.491084	-0.694033	-0.594931	-0.591775	-0.721339	-1.86148	NaN	0.202969	-0.221692	0.0684077	0.811763	NaN	NaN	-0.686075	NaN	-1.28576
E5RGN3;E5RIM7;O00244;Q6IBA3	ATOX1	Copper transport protein ATOX1	9.2205	-0.0790197	NaN	NaN	NaN	NaN	NaN	NaN	NaN	NaN	NaN	NaN	NaN	NaN	NaN	NaN	-0.720454	NaN	NaN	NaN	NaN	NaN	NaN	NaN	NaN	NaN	-0.0632269	NaN	NaN	NaN	0.370751	NaN	NaN	NaN	NaN	NaN	NaN	NaN	NaN
E5RGQ3;Q9H446-2;Q9H446;E5RGS5	RWDD1	RWD domain-containing protein 1	9.16587	NaN	-0.487178	NaN	-0.306845	NaN	NaN	NaN	NaN	NaN	NaN	NaN	-0.575409	NaN	NaN	NaN	-1.979	NaN	NaN	NaN	NaN	NaN	NaN	NaN	NaN	NaN	NaN	NaN	NaN	NaN	NaN	NaN	NaN	NaN	NaN	NaN	NaN	-0.101784	0.307894
E5RGS4;O60925	PFDN1	Prefoldin subunit 1	10.2774	-0.272382	0.0171396	-0.00403388	-0.346924	0.0523674	-0.447738	-0.168159	-0.729174	0.0658509	-0.497786	-0.126483	-0.514617	0.0195964	-0.492042	-0.563025	-0.138389	-0.133084	-0.276794	-0.0745083	-0.515252	-0.435181	-0.216591	-0.324017	-0.327729	-0.873081	-0.23542	-0.0838508	-0.568464	-0.85334	-1.02671	0.0156855	-0.271643	-0.26697	NaN	-0.175004	0.0308907	-0.0703557	-0.530989
E5RGS7;B3KPU0;H0YBP7;C9JS55;H7C1D1;Q96JY6-4;Q96JY6;Q96JY6-3	PDLIM2	PDZ and LIM domain protein 2	9.07675	NaN	NaN	NaN	NaN	NaN	NaN	NaN	NaN	NaN	NaN	NaN	NaN	NaN	1.01002	NaN	NaN	NaN	NaN	NaN	NaN	NaN	NaN	NaN	NaN	NaN	NaN	NaN	NaN	0.514944	NaN	NaN	NaN	NaN	NaN	NaN	NaN	NaN	NaN
E5RGX5;B7Z4N6;Q93045;Q93045-2	STMN2	Stathmin;Stathmin-2	10.4477	NaN	NaN	NaN	NaN	NaN	NaN	NaN	NaN	NaN	NaN	NaN	NaN	NaN	0.2227	NaN	NaN	-0.398337	NaN	NaN	NaN	NaN	NaN	NaN	NaN	NaN	NaN	NaN	NaN	NaN	NaN	NaN	0.364032	NaN	NaN	NaN	0.23737	NaN	NaN
E5RH97;P43362;E5RJI2	MAGEA9	Melanoma-associated antigen 9	9.08131	NaN	NaN	NaN	NaN	-0.0238941	NaN	NaN	NaN	NaN	-0.832606	NaN	NaN	NaN	NaN	NaN	NaN	NaN	NaN	NaN	NaN	NaN	NaN	0.16718	NaN	NaN	NaN	NaN	1.58299	NaN	NaN	NaN	NaN	1.72833	NaN	NaN	NaN	NaN	NaN
E5RHG8;Q15369;Q15369-2;R4GMY8	TCEB1	Transcription elongation factor B polypeptide 1	10.7446	-0.497797	-0.284132	0.000104913	-0.596637	-0.595253	-0.589758	-0.585956	-0.362599	-0.0650503	-0.297244	-0.649217	-0.00165752	0.0402965	-0.345833	-0.58824	-0.446528	-0.187979	-0.429814	-0.283794	-0.28142	-0.474512	-0.312881	-0.267862	-0.478388	-0.0744317	-0.66775	-0.575863	-0.402128	-0.165331	-0.844439	0.212435	-0.377331	-0.508445	-0.605597	-0.195754	-0.0528372	0.443439	-0.554531
E5RI99;P62888	RPL30	60S ribosomal protein L30	11.0051	-1.11299	-0.0837259	-1.17128	-0.435155	-0.385578	-0.558266	-0.0631089	0.147645	-0.462955	-0.154065	-0.337918	-0.275671	0.174161	-0.58854	0.13359	-0.11549	-0.956558	-0.63879	0.048131	-0.129154	-0.510758	-0.46221	-0.0364641	-0.170545	-0.27289	-0.158198	-0.281985	-0.322284	-0.0788457	0.190054	-0.0163401	-0.0666117	-0.167142	-0.210322	-0.0946335	-0.976688	-0.246525	0.0945958
E5RIW3;Q6FGD7;E5RJD8;O75347;E5RHG6;B4DT30	TBCA	Tubulin-specific chaperone A	10.6412	-0.951657	-0.285913	-0.475258	-0.777169	-0.215164	-0.175471	-0.0218061	-0.283553	-0.415105	-0.305597	0.17986	-0.505286	-0.357058	-0.247995	-0.536209	-0.568215	-0.376879	-0.0774642	-0.445457	-0.868348	-0.511118	-0.166619	0.0102954	-0.135682	-0.166019	0.010314	-0.64528	0.162253	-0.468066	-0.449088	-0.61921	-0.141312	-0.818788	-0.499456	-0.275124	-0.0280631	0.288359	-0.635285
E5RJ68;O00203;Q3MNE1	AP3B1	AP-3 complex subunit beta-1	10.4924	0.363421	0.289043	0.00367544	0.550377	0.540005	0.0422403	0.157612	-0.0778854	0.390738	0.276054	0.315064	-0.146038	-0.184579	-0.0573286	0.4148	0.468763	0.31601	0.176774	-0.124836	-0.179288	0.407979	0.121386	-0.197551	0.215493	0.0321896	0.471499	0.032986	0.205993	-0.0915981	0.163484	0.128499	0.0750936	-0.405311	0.0234897	0.256447	0.00363208	-0.109481	-0.445348
E5RJN7;E7EVI1;B7Z1P6;Q2TBD5;F8VPI7;A8K276;Q4LE57;E7EPX0;E7EVJ4;E9PH62;Q9NUL3-6;Q9NUL3-8;Q9NUL3-3;Q9NUL3-7;Q9NUL3-2;Q9NUL3;G5EA18;Q9NUL3-4	STAU2;STAU2 variant protein	Double-stranded RNA-binding protein Staufen homolog 2	9.07295	NaN	NaN	NaN	NaN	NaN	NaN	NaN	NaN	NaN	NaN	NaN	NaN	NaN	NaN	NaN	NaN	0.534224	NaN	NaN	0.271252	0.220799	NaN	NaN	NaN	0.466257	NaN	0.486327	NaN	NaN	NaN	NaN	NaN	NaN	NaN	NaN	NaN	NaN	0.369949
E7D7X9;P32322;B4DMU0;E2QRB3;E7D7Y0;P32322-2;J3KQ22;B7Z8T1;J3QKT4;Q2TU78;J3QL24;J3QLK9;Q8TBX0;J3QL23;J3QL32	PYCR1;PIG45	Pyrroline-5-carboxylate reductase;Pyrroline-5-carboxylate reductase 1, mitochondrial	10.5594	0.456891	-0.314912	-1.22469	-1.216	0.0309303	-0.735168	-0.216573	0.746106	-0.144956	-0.527419	-0.479823	-0.453889	1.04639	-0.253718	-0.685098	-0.793567	-0.23191	-1.20936	-0.581957	-0.0453874	-0.419306	-0.0746113	-0.332282	-0.301563	0.0940616	-0.0266814	0.0621829	-0.112108	-0.116675	-0.0821846	-0.104391	-0.221617	-0.93076	-0.760846	0.0359551	0.835261	-0.929279	0.355459
E7DVW4;P15090	FABP4	Fatty acid-binding protein, adipocyte	9.14417	NaN	NaN	NaN	NaN	2.6056	NaN	NaN	NaN	NaN	NaN	NaN	NaN	NaN	NaN	NaN	NaN	NaN	NaN	NaN	NaN	NaN	NaN	NaN	NaN	NaN	NaN	NaN	NaN	NaN	NaN	NaN	NaN	NaN	NaN	NaN	NaN	NaN	NaN
E7DVW5;Q01469;I6L8B7	FABP5	Fatty acid-binding protein, epidermal	11.0929	-0.507049	1.99059	-1.08613	2.42167	3.07521	-0.219527	0.390357	1.37536	3.79589	1.76614	-0.0179083	2.80313	0.113446	3.40274	1.3601	1.76831	0.761701	-0.744333	2.79432	1.45116	3.26068	2.3794	1.22986	1.66083	-0.725933	-1.03097	-1.32761	0.42483	-0.350266	-0.399071	0.716659	0.715093	-0.227436	-0.596612	0.237571	-1.04771	-0.262733	-0.0236422
E7EM96;B4DN44;Q13671;E9PNR2;B7Z310;Q59FL5;Q13671-2;B4DW96	RIN1	Ras and Rab interactor 1	9.20341	NaN	-0.0380147	NaN	0.0868598	NaN	-0.122341	NaN	NaN	NaN	NaN	NaN	NaN	NaN	NaN	NaN	NaN	NaN	NaN	NaN	NaN	-0.467071	NaN	NaN	NaN	NaN	NaN	NaN	NaN	NaN	NaN	NaN	NaN	NaN	NaN	NaN	-0.253868	-0.461005	NaN
E7EMN6;P41236;G1AUC5;Q6NXS1;Q6NXS2;E7EUI7	PPP1R2;PPP1R2P3	Protein phosphatase inhibitor 2;Protein phosphatase inhibitor 2-like protein 3	9.40802	NaN	NaN	-0.0223	-0.104873	NaN	0.366132	NaN	NaN	NaN	NaN	NaN	NaN	NaN	0.519301	NaN	NaN	0.957104	NaN	NaN	0.489709	-0.185486	1.11051	-0.0284107	0.0846856	0.107788	-0.250962	0.176887	-0.386811	0.522716	NaN	0.372933	0.594861	0.576422	NaN	1.3276	0.413941	0.0220974	-0.136716
E7EMW7;J3KMW7;O95071	UBR5	E3 ubiquitin-protein ligase UBR5	9.74187	0.0391671	-0.0632162	NaN	-0.610133	-0.436056	0.192645	0.237387	-0.14965	0.353929	0.111991	0.2422	-0.256889	0.124975	NaN	NaN	-0.765203	0.315971	0.0489644	-0.764686	-0.134718	-0.254455	-0.633271	-0.185761	0.188341	0.281999	-0.103805	0.144546	-0.322804	0.473781	0.149995	-0.0509263	0.362644	-0.112453	-0.373976	NaN	-0.420623	0.531033	-0.231956
E7EMX7;Q9P0K7-4;Q9P0K7-3;Q9P0K7;Q9P0K7-2;B4DNL3	RAI14	Ankycorbin	9.83916	NaN	NaN	NaN	0.885003	0.732524	0.177457	0.328716	-0.56988	0.579577	0.515192	-0.231673	-0.485235	NaN	-0.521955	NaN	NaN	-0.476122	NaN	NaN	0.75416	-0.0278618	0.317732	NaN	NaN	-0.0243196	NaN	0.1084	0.247149	-0.537032	0.328489	-0.927821	-0.489568	-0.638027	-0.00776951	0.00251245	NaN	NaN	0.292387
E7EMZ9;E9PBC6;O95359-3;B2RWP4;B7ZMJ9;O95359;Q4VXL4;O95359-2;D6RAA5;Q4VXL8;O95359-6;O95359-1;O95359-5	TACC2	Transforming acidic coiled-coil-containing protein 2	9.35837	NaN	NaN	NaN	NaN	NaN	NaN	NaN	NaN	NaN	-0.278936	NaN	NaN	NaN	NaN	NaN	NaN	NaN	NaN	NaN	NaN	NaN	NaN	NaN	NaN	NaN	NaN	NaN	0.576196	2.80269	NaN	0.566045	NaN	0.972393	NaN	NaN	NaN	NaN	NaN
E7ENA9;Q92542-2;Q92542;B4DJN0;F6Y097;B4DR82;H0Y6T7	NCSTN	Nicastrin	10.0114	0.721205	0.545417	0.448919	0.122146	0.460608	0.615958	0.364114	-0.396817	-0.158596	-0.112633	0.47287	0.932031	NaN	0.650091	-0.457857	NaN	NaN	0.453992	-0.284751	0.839857	0.471165	0.286513	0.513005	1.52735	0.711947	0.68135	0.0982137	0.779261	0.378939	0.24325	0.535553	0.194174	0.903515	0.876838	0.373462	0.93952	0.386121	0.868896
E7ENC5;E9PDY6;Q99102-13;Q99102-10;Q99102;E7EWN1;Q99102-12;Q99102-3;Q99102-17	MUC4	Mucin-4;Mucin-4 alpha chain;Mucin-4 beta chain	8.27766	NaN	NaN	NaN	NaN	NaN	NaN	NaN	NaN	NaN	NaN	NaN	NaN	NaN	NaN	NaN	NaN	NaN	NaN	NaN	NaN	NaN	2.41835	NaN	NaN	NaN	NaN	NaN	NaN	NaN	NaN	NaN	NaN	NaN	NaN	NaN	NaN	NaN	NaN
E7END2;B4E2E5;E9PHV5;P28290-2;P28290;P28290-3;B4DP45;B3KXT1;E7EUL7	SSFA2	Sperm-specific antigen 2	9.38812	-0.0888201	0.349079	NaN	NaN	NaN	NaN	NaN	NaN	0.278251	0.0608637	NaN	1.18516	NaN	NaN	NaN	-0.256045	1.46173	NaN	0.758629	NaN	NaN	NaN	0.1932	-1.07731	-0.049352	NaN	NaN	NaN	0.31964	NaN	NaN	0.10291	0.314499	NaN	NaN	NaN	-0.831877	NaN
E7ENQ1;G3XAA2;H7C360;B7Z3V5;E7EN19;G5E948;O95819-4;O95819-2;O95819;O95819-5;O95819-3;Q53TX8;E7ESS2;B7Z388;E7EX83;C9J840;Q9UKE5-8;Q9UKE5-5;Q9UKE5-7;Q9UKE5-3;Q9UKE5-6;Q9UKE5-2;Q9UKE5-4;Q9UKE5;Q5MD60;H7C0P6	MAP4K4;TNIK	Mitogen-activated protein kinase kinase kinase kinase 4;TRAF2 and NCK-interacting protein kinase	10.6377	NaN	-0.0346136	-0.0350067	-0.478218	NaN	NaN	NaN	NaN	NaN	NaN	NaN	NaN	NaN	NaN	NaN	0.212969	NaN	NaN	NaN	NaN	-1.15568	-1.51556	-0.492315	NaN	-1.15141	-0.557582	-1.33994	-0.893837	-0.36515	NaN	NaN	0.33828	-0.282175	-0.530769	NaN	-0.609938	-1.56448	0.00413203
E7EPM6;B4E0R0;A8K9T3;P33121-2;P33121;B7Z452;Q108N1;D6RER0	ACSL1	Long-chain-fatty-acid--CoA ligase 1	9.70473	1.02292	0.80032	NaN	NaN	2.01229	NaN	1.22644	NaN	NaN	2.05715	NaN	NaN	NaN	NaN	NaN	NaN	NaN	1.32746	1.02321	1.49781	1.6783	NaN	1.52297	1.63082	1.00251	NaN	1.28349	NaN	NaN	1.9281	1.10772	0.545085	NaN	NaN	2.32957	1.63293	1.68469	1.17566
E7EPN9;Q9Y520-3;Q9Y520-4;Q9Y520-5;Q9Y520;Q9Y520-7;Q9Y520-6;Q9Y520-2	PRRC2C	Protein PRRC2C	10.0599	0.489077	0.0910098	0.124597	0.00905595	0.654059	0.315833	0.321772	NaN	0.103192	-0.349157	0.09855	0.437591	0.432455	0.617311	0.323744	0.359749	0.588234	NaN	-0.0853722	0.288049	0.0275867	-0.132681	0.0773902	-0.364828	0.0220494	0.218363	-0.27011	0.0730226	0.0249017	-0.95198	0.0575495	0.0665623	0.255601	0.345971	0.0471595	-0.139881	0.224513	-0.414828
E7EPZ9;P22105-3;P22105	TNXB	Tenascin-X	9.46282	NaN	NaN	NaN	NaN	NaN	NaN	NaN	NaN	NaN	NaN	NaN	NaN	NaN	NaN	3.22333	NaN	NaN	NaN	NaN	NaN	NaN	NaN	NaN	NaN	NaN	NaN	NaN	NaN	NaN	NaN	NaN	NaN	NaN	NaN	NaN	-0.128736	NaN	NaN
E7EQ69;Q9GZZ1;C9J5D1;Q9GZZ1-2	NAA50	N-alpha-acetyltransferase 50	10.2065	-0.247322	-0.160432	-0.161939	-0.0851089	0.16393	-0.941055	-0.165551	0.511806	-0.184359	-0.27739	-0.0279669	0.504174	NaN	0.0258819	-1.08168	NaN	-0.592049	0.0625579	-0.257254	0.0277055	0.169665	-0.225275	-0.310816	0.0385866	0.315054	-0.170247	-0.0885128	0.0926186	0.0435189	-0.106616	-0.334173	-0.183062	0.391938	-0.159528	0.394644	-0.31823	0.226941	-0.196101
E7EQ72;B4DP27;Q6FHT8;Q15363;F5GX39;B4E020	TMED2;RNP24	Transmembrane emp24 domain-containing protein 2	10.2687	-0.775261	0.233905	0.336592	-0.455965	-0.335467	0.531823	-0.319155	-0.0723116	0.0306801	-0.0593554	-0.201149	-0.217518	0.0454752	-0.170882	-0.24942	0.0318469	-0.17095	-0.304928	-0.672944	-0.470437	0.0214086	-0.0854744	0.100698	0.193068	-0.315349	-0.118313	0.141369	-0.0646669	0.103844	0.0214967	-0.11373	0.181726	-0.20969	0.139134	0.442144	0.225328	-0.00639755	0.392592
E7EQB2;E7ER44;P02788;A8K9U8;B3VMW0;A8K494;P02788-2;B7ZAL5;Q5EK51;Q19KS2	LTF	Lactotransferrin;Lactoferricin-H;Kaliocin-1;Lactoferroxin-A;Lactoferroxin-B;Lactoferroxin-C	10.9216	3.40188	3.40764	2.97818	NaN	0.709599	2.66874	NaN	1.73003	0.920516	NaN	1.74661	NaN	NaN	NaN	1.05838	2.27557	2.53545	2.75672	2.70962	2.30484	4.62464	3.39794	2.56975	NaN	2.84319	2.75761	2.88565	1.44788	1.47644	NaN	2.66187	2.38621	2.84286	NaN	3.34988	2.68832	1.43413	NaN
E7EQL6;O43272-2;O43272-1;O43272;C9JIW4	PRODH	Proline dehydrogenase 1, mitochondrial	8.40418	NaN	NaN	NaN	NaN	NaN	NaN	NaN	NaN	NaN	NaN	NaN	NaN	NaN	NaN	NaN	NaN	NaN	NaN	NaN	NaN	NaN	NaN	NaN	NaN	NaN	NaN	NaN	NaN	NaN	NaN	NaN	NaN	NaN	NaN	NaN	NaN	NaN	2.50895
E7EQZ4;Q16637-4;Q16637-2;Q16637-3;Q16637;B4DP61;Q9UNT8	SMN1;SMN2;SMN	Survival motor neuron protein	9.17754	NaN	NaN	NaN	NaN	NaN	NaN	NaN	NaN	NaN	NaN	NaN	NaN	NaN	NaN	NaN	NaN	NaN	NaN	NaN	NaN	NaN	NaN	NaN	NaN	NaN	NaN	NaN	NaN	NaN	NaN	NaN	NaN	NaN	NaN	NaN	NaN	NaN	-0.988339
E7ERC6;H0Y9V7;B4E295;B4E2Q0;P98194-2;P98194-4;P98194;P98194-3;P98194-8;P98194-5;P98194-6;P98194-7;Q59G44	ATP2C1	Calcium-transporting ATPase;Calcium-transporting ATPase type 2C member 1	8.94742	NaN	NaN	NaN	NaN	NaN	NaN	NaN	NaN	NaN	NaN	NaN	NaN	NaN	NaN	NaN	-0.462785	NaN	NaN	NaN	NaN	NaN	NaN	NaN	NaN	0.0216872	NaN	NaN	NaN	NaN	NaN	NaN	NaN	NaN	NaN	NaN	NaN	NaN	NaN
E7ERH3;Q68CZ2-2;Q68CZ2;Q8NDL6;E9PCX8;Q59GW4	TNS3;DKFZp434I2435	Tensin-3	9.32717	NaN	NaN	NaN	NaN	NaN	NaN	NaN	NaN	NaN	NaN	NaN	NaN	0.510231	NaN	NaN	NaN	NaN	NaN	NaN	NaN	NaN	NaN	NaN	0.644375	NaN	1.92187	NaN	NaN	NaN	NaN	1.01307	-0.275484	NaN	NaN	NaN	NaN	NaN	NaN
E7ERS3;B4DTK7;Q86VM9;Q86VM9-2	ZC3H18	Zinc finger CCCH domain-containing protein 18	9.77716	NaN	-0.536351	NaN	NaN	-0.737946	-0.191492	-0.196985	-0.392757	0.145458	NaN	-0.708938	-0.266001	NaN	NaN	NaN	NaN	-0.34557	NaN	NaN	-0.400747	1.32688	1.40499	NaN	NaN	-0.23604	NaN	1.9124	NaN	NaN	NaN	0.0596891	NaN	NaN	NaN	-0.36501	-0.430714	-0.579277	-0.581978
E7ESD2;B7ZME8;Q641Q2-2;Q641Q2;F8W7U3;Q9Y4E1-6;Q9Y4E1-2;Q9Y4E1;Q9Y4E1-4;J3KP36;A8K5W5;Q9Y4E1-3;Q9Y4E1-5;B4DF48	FAM21A;FAM21C	WASH complex subunit FAM21A;WASH complex subunit FAM21C	9.60219	NaN	NaN	NaN	NaN	-1.03302	NaN	0.092289	-0.226139	NaN	-0.0992279	-0.655723	0.475034	NaN	NaN	NaN	0.507501	-0.187261	NaN	NaN	NaN	0.7325	0.820226	0.138659	0.194091	-0.165371	0.392764	0.168067	0.340751	0.549488	NaN	NaN	0.883875	NaN	NaN	-0.908429	-0.35061	NaN	0.708396
E7ESG3;B4DVB4;B4DDP9;Q96I15;H7C1S7;Q59FK2;H0Y396;H7C3V9;H7C277;Q96I15-2	SCLY	Selenocysteine lyase	9.31597	NaN	NaN	NaN	NaN	NaN	NaN	NaN	NaN	NaN	-0.156526	NaN	NaN	NaN	NaN	NaN	NaN	NaN	NaN	NaN	NaN	NaN	NaN	NaN	NaN	NaN	NaN	NaN	NaN	NaN	NaN	NaN	NaN	NaN	NaN	NaN	NaN	NaN	NaN
E7ESL0;J3KQY1;Q9NWU5;Q9NWU5-2;Q9NWU5-3	MRPL22	39S ribosomal protein L22, mitochondrial	10.0696	-0.734252	0.527288	0.262468	0.0647213	0.353659	0.146084	NaN	-0.0635891	-0.56306	-0.65009	-0.144199	-0.401433	NaN	0.0718457	0.118849	-0.121944	1.14296	0.140004	0.872137	-0.685624	-0.110529	-0.729369	-0.154904	-0.405297	-0.0794293	0.0338502	-0.247077	-0.379611	NaN	0.704724	NaN	-0.498353	0.159624	0.117601	-0.121707	NaN	NaN	0.234259
E7ESM9;P20810-9;P20810-7;P20810-6;B7Z574;P20810-4;P20810-8;P20810;B7Z468;P20810-5;E7ES10;B7Z5T9;E9PCH5;P20810-2;E9PDE4;B7Z6N0;P20810-3;Q86YM9;H0Y7F0;B7Z5T6;E7EQ12;E7EQA0;B7Z8S8;B7Z7L4	CAST	Calpastatin	10.8503	-0.591776	-0.0742204	-0.319268	-0.543647	0.00614098	-0.686268	-0.768419	-0.00537274	-0.119128	0.644409	0.0832986	-0.577049	-0.132092	-0.344641	0.328466	0.10517	0.372098	0.489493	0.978834	-0.175076	-0.348739	-0.583528	-0.0219862	-0.370679	-1.10203	-0.201654	-0.513867	-0.485782	0.00169043	-0.457354	-0.275626	-0.330714	-0.817575	-0.35655	-0.481618	0.695716	-0.587077	-1.29956
E7ESY4;Q13330-3;Q13330;Q59FW1;H0Y4T7;Q13330-2	MTA1	Metastasis-associated protein MTA1	9.58546	NaN	NaN	NaN	0.771003	NaN	2.97188	NaN	NaN	NaN	NaN	NaN	NaN	NaN	NaN	-0.579952	NaN	-0.336398	NaN	NaN	3.24558	NaN	2.17098	NaN	NaN	NaN	NaN	NaN	NaN	NaN	NaN	NaN	0.479392	NaN	NaN	NaN	NaN	NaN	NaN
E7ET49;Q8NCG7;B4DQQ6;Q8NCG7-2;Q8NCG7-4;B3KR38;E7EVQ4;B4DVH8	DAGLB	Sn1-specific diacylglycerol lipase beta	9.54899	NaN	NaN	NaN	-0.978562	NaN	0.741662	NaN	NaN	0.0762043	NaN	0.242448	-0.523781	NaN	NaN	NaN	NaN	NaN	1.22058	NaN	0.0267194	NaN	-0.153157	-0.751121	NaN	NaN	NaN	-0.570533	-0.319502	-0.379954	-0.829687	NaN	-0.757706	NaN	NaN	-0.377263	-0.274891	-0.742242	NaN
E7ETB7;E7EQ06;Q6NVI2;B6CGU5;B5BU46;Q14790-6;Q14790-5;Q14790-8;Q14790-7;Q14790-3;Q14790-2;Q14790;Q14790-4;Q14790-9;E7EQ01;E7EVN1;K4FGA0;C3S3G0	CASP8;Casp8	Caspase-8;Caspase-8 subunit p18;Caspase-8 subunit p10	9.91449	0.415318	0.378729	0.298868	0.341256	NaN	0.725231	0.657992	0.501014	NaN	-0.15562	NaN	NaN	NaN	3.23121	NaN	NaN	NaN	NaN	NaN	NaN	0.178936	NaN	NaN	0.0609239	NaN	0.150321	NaN	1.30315	0.164238	0.667425	NaN	NaN	0.410522	NaN	NaN	NaN	NaN	NaN
E7ETK0;P62847-2;P62847-3;P62847;P62847-4	RPS24	40S ribosomal protein S24	11.1043	0.571193	0.178072	-0.128765	-0.124417	0.203002	0.215238	-0.0437966	0.482494	0.282425	-0.203255	0.0614736	0.351215	0.0953568	0.0121833	0.199429	0.172637	0.137922	-0.216269	0.170842	0.303803	0.0336175	-0.241208	0.0694956	0.0839197	0.187243	0.0789589	0.254558	0.189595	0.32119	0.459294	0.261449	0.328715	0.0988725	0.181659	0.193938	-0.105195	-0.162333	0.361798
E7ETZ4;B3KM68;Q9Y6E2;B7Z4K8;B5MCH7;Q75MG1;B5MCE7	BZW2	Basic leucine zipper and W2 domain-containing protein 2	10.8341	-0.307473	0.481859	0.0889285	-0.493723	-0.0739461	-0.0323754	0.804893	1.13998	-0.0387831	-0.238996	0.0862365	0.975754	0.28026	0.318563	0.476238	-0.104429	0.444517	-0.424654	0.335292	-0.277461	-0.175577	0.0174609	0.158014	-0.4896	-0.419564	-0.0297546	0.319814	0.584623	-0.0532743	-0.403775	0.0199069	0.478272	-0.171277	-0.252562	0.416897	0.109576	-0.17642	0.606461
E7EU96;Q5U5J2;P68400;Q2I0Y7;B5BUH5;Q8NEV1;P68400-2	CSNK2A1;CSNK2A3	Casein kinase II subunit alpha;Casein kinase II subunit alpha 3	10.9164	-0.179037	-0.486279	-0.81826	-0.398449	-0.842112	-0.135919	-0.313834	-0.81789	-0.532301	-0.641507	-0.408968	-0.629825	-0.76676	-0.184296	-0.670484	-0.573792	-0.957044	-0.849276	-0.718421	-0.691848	-0.625933	-1.28317	-0.617095	-0.967051	-0.175248	-0.707674	-0.549237	-0.174628	-0.781865	-0.447092	-0.16252	-0.0105104	-0.26552	-0.49131	-0.483482	-0.858666	-0.881073	-0.485004
E7EUE1;P28288;F5GYC1;B4DL07;B4DZ22;P28288-2	ABCD3	ATP-binding cassette sub-family D member 3	10.2677	0.173287	-0.438452	-0.301588	0.127413	-0.471239	-0.321546	0.176423	-1.06709	-0.55632	-0.716682	-0.541867	-0.210901	1.32858	-0.557013	-0.718398	-0.623646	-0.705046	-0.0420079	-0.817401	-0.388037	-0.436174	-0.26917	0.49321	0.21154	-0.426207	0.346632	0.0456737	0.0397603	-0.146598	-0.237146	-0.134846	0.07618	-0.097142	0.404946	-0.266949	0.0383697	0.175314	0.762856
E7EUN9;B4DKP8;Q9NX74;J3QLD5	DUS2	tRNA-dihydrouridine(20) synthase [NAD(P)+]-like	8.57066	NaN	NaN	NaN	NaN	NaN	NaN	NaN	NaN	NaN	NaN	NaN	NaN	NaN	NaN	NaN	NaN	NaN	NaN	NaN	NaN	NaN	NaN	NaN	NaN	-0.335255	NaN	-0.261711	0.478165	NaN	NaN	NaN	NaN	NaN	NaN	NaN	NaN	NaN	NaN
E7EV99;E7ENY0;P35611-2;A2A3N8;P35611;P35611-3;Q86XM2;Q96D30;Q4TT76;B4DI79;H0Y9H2	ADD1;LA04NC01-25A3.2-001	Alpha-adducin	9.82504	NaN	1.41777	1.22654	1.17536	2.46674	1.33483	1.57316	0.772284	0.57085	1.7488	NaN	0.947473	0.200084	NaN	1.94342	2.33775	1.65372	NaN	0.905467	1.66692	1.30711	NaN	NaN	NaN	1.46423	0.786273	NaN	1.3524	0.867147	1.09715	1.02556	1.55343	NaN	NaN	1.18578	1.49232	1.44827	NaN
E7EVA0;P27816;P27816-6;P27816-2;B4DM10;B9ZVR1	MAP4	Microtubule-associated protein;Microtubule-associated protein 4	11.2954	-0.168454	-0.00351105	-0.0668626	-0.0135479	-0.456108	-0.597677	-0.722358	-0.649966	0.173469	-0.318929	-0.459565	-0.185254	-0.497476	-0.280698	-0.27005	-0.283012	-1.03709	-0.256958	-0.541473	-0.983148	-1.03307	-1.07373	-0.669731	-0.601561	-0.782681	-0.0710042	-0.972491	-1.19484	-0.524019	-1.31631	-0.916922	-0.550288	-0.453445	-0.421434	-0.563942	-0.333482	-0.95743	-1.20128
E7EVJ5;E7EVF4;Q96F07-2;F5H583;B7Z4I3;B7Z8N7;E7EWA4;Q96F07;B7Z3H2;E7EW33;Q9NSN1;H7C229	CYFIP2;DKFZp761H087	Cytoplasmic FMR1-interacting protein 2	9.13399	NaN	NaN	NaN	NaN	NaN	NaN	NaN	NaN	NaN	NaN	NaN	NaN	NaN	NaN	NaN	NaN	NaN	NaN	NaN	NaN	NaN	NaN	NaN	NaN	NaN	NaN	NaN	NaN	0.980882	NaN	NaN	NaN	NaN	NaN	NaN	NaN	NaN	NaN
E7EVW7;P14317	HCLS1	Hematopoietic lineage cell-specific protein	9.97985	NaN	NaN	NaN	2.91387	NaN	1.32893	NaN	NaN	NaN	0.690102	NaN	NaN	NaN	NaN	NaN	2.30458	NaN	NaN	NaN	NaN	3.15938	NaN	NaN	3.14204	NaN	0.780345	1.05206	NaN	2.24804	NaN	3.53826	NaN	NaN	NaN	2.94053	1.35067	NaN	NaN
E7EW05;B4DT66;Q9NVU7;Q9NVU7-2	SDAD1	Protein SDA1 homolog	9.0762	NaN	NaN	NaN	NaN	NaN	NaN	NaN	NaN	NaN	NaN	NaN	NaN	NaN	NaN	NaN	NaN	NaN	NaN	NaN	NaN	0.163219	-0.013355	NaN	NaN	NaN	0.193173	NaN	-1.95084	NaN	NaN	NaN	NaN	NaN	NaN	NaN	NaN	NaN	NaN
E7EW20;Q9UM54-6;Q9UM54-5;Q9UM54-2;Q9UM54-4;Q9UM54-1;Q9UM54	MYO6	Unconventional myosin-VI	10.0531	NaN	1.64868	1.85258	0.884274	1.07789	2.53538	2.62772	0.455558	0.848652	1.13968	2.61923	1.43601	NaN	2.33959	NaN	1.00828	-0.331591	2.63791	1.42757	NaN	1.55459	1.86691	1.60666	NaN	0.526826	1.99894	0.387808	1.00918	NaN	NaN	0.236503	1.68637	NaN	NaN	1.13374	1.01236	2.35144	1.48688
E7EW52;Q96AT9-2;Q96AT9;C9J6A7;C9J9T0;B3KTW7;C9IZU8;C9JPQ7;Q96AT9-3;B4E016	RPE	Ribulose-phosphate 3-epimerase	9.97539	-0.248535	-0.0123541	NaN	NaN	0.120733	-0.468531	-0.307578	NaN	0.434865	-0.364348	NaN	0.311632	NaN	NaN	NaN	NaN	NaN	NaN	NaN	-0.378735	-0.240131	0.535736	-0.249343	-0.225152	-0.616404	-0.167164	0.433572	0.124152	-0.169876	NaN	NaN	-0.200323	NaN	NaN	-0.0848719	0.383069	0.0566777	-1.1239
E7EW69;A8K7M3;E7EX04;B5ME97;Q9P0V9;Q9P0V9-2;Q9P0V9-3;B7Z371;Q59H84;Q9H9P7	2018-09-10	Septin-10	10.2198	0.111625	-0.340882	-0.42921	0.108759	9.55e-05	-0.277513	-0.350009	0.173343	0.310979	0.105406	-0.239855	-0.590368	-0.589086	-0.113701	0.105073	NaN	-0.0907375	0.432077	0.361861	-0.521525	-0.419407	0.259532	-0.437153	-0.630857	0.0875816	-0.744269	-0.534348	-0.120033	-1.05498	-0.850523	-0.0890692	-0.936402	0.1778	-0.674901	-0.529045	-0.701947	-0.864552	-0.970448
E7EWE8;Q8WUP2-3;Q8WUP2;Q8WUP2-2;D6RAI6;E7EPI5;E7EN81	FBLIM1	Filamin-binding LIM protein 1	8.24047	NaN	NaN	NaN	NaN	NaN	NaN	NaN	NaN	1.96134	NaN	NaN	NaN	NaN	NaN	NaN	NaN	NaN	NaN	NaN	NaN	NaN	NaN	NaN	NaN	NaN	NaN	NaN	NaN	NaN	NaN	NaN	NaN	NaN	NaN	NaN	NaN	NaN	NaN
E7EWZ0;E9PH64;B7Z7N1;E9PF49;Q9Y6M9;Q5JVG7	NDUFB9;DKFZp566O173	NADH dehydrogenase [ubiquinone] 1 beta subcomplex subunit 9	10.4479	1.27378	0.712882	0.329266	1.01313	1.44425	1.61717	2.04778	1.31452	2.2021	1.64516	1.83079	NaN	1.33444	2.44395	1.5225	0.576155	NaN	2.31215	0.769353	3.35865	3.96615	3.15637	NaN	NaN	3.17749	1.83008	NaN	4.6339	NaN	1.04059	0.300164	0.349309	1.08226	0.678875	1.29638	4.4152	NaN	NaN
E7EX90;Q14203-3;Q14203-4;Q6MZZ3;Q14203-6;Q14203;Q14203-5;Q14203-2;Q6AWB1;Q6AWB3	DCTN1;DKFZp686I0746;DKFZp686E0752;DKFZp686E191	Dynactin subunit 1	10.8491	0.398795	-0.0152588	0.368423	0.0426218	-0.137587	0.154129	0.243895	-0.113848	0.331721	0.128239	0.379688	0.330067	0.202909	0.435018	0.346262	0.140248	-0.177243	0.0431943	0.17274	-0.42269	0.175175	-0.209755	0.337719	0.548144	-0.461797	-0.112333	0.267386	-0.256807	0.0997956	0.05194	-0.210347	0.204975	-0.187812	0.0281857	0.342997	-0.301955	0.0266362	-0.305238
E9ABI5	HLA-C		9.26183	NaN	NaN	NaN	2.41997	NaN	NaN	NaN	NaN	NaN	NaN	NaN	NaN	NaN	NaN	NaN	NaN	NaN	NaN	1.59558	NaN	NaN	NaN	NaN	NaN	NaN	NaN	NaN	NaN	NaN	NaN	NaN	NaN	NaN	NaN	NaN	NaN	NaN	NaN
E9KL23;P01009;P01009-2;P01009-3;Q13747	SERPINA1	Alpha-1-antitrypsin;Short peptide from AAT	11.2675	3.39751	3.87851	3.71397	3.95733	4.1697	4.02595	4.31284	4.53179	3.99071	3.719	3.29371	3.51481	3.64993	4.36158	2.52838	3.19607	4.16108	4.03253	3.53288	3.81499	4.6948	4.0412	2.67384	3.56962	3.28096	2.58913	3.04791	4.04044	2.88536	3.64487	3.98113	4.04265	3.84709	3.39056	4.34777	4.67496	3.4745	3.04414
E9KL35;P63244;D6RAC2;J3KPE3;D6REE5;H0YAF8;H0Y8W2;H0YAM7;D6R9Z1;D6R9L0;D6RFX4	GNB2L1	Guanine nucleotide-binding protein subunit beta-2-like 1;Guanine nucleotide-binding protein subunit beta-2-like 1, N-terminally processed	11.618	-0.63307	-0.241829	-0.356486	-0.8071	-0.593679	-0.248479	-0.244303	-0.378321	-0.38273	-0.574973	-0.264175	-0.105655	-0.271453	-0.0124478	-0.194834	-0.313563	-0.247046	-0.617103	-0.253605	-0.210337	-0.524018	0.00910335	-0.161612	-0.210762	-0.288359	-0.607748	0.0211271	-0.121811	-0.206621	-0.162772	-0.567244	-0.365766	-0.74405	-0.564089	-0.499061	-0.245994	-0.313774	-0.79167
E9KL36;A6XGL1;P02766;A6XMH1	HEL111;TTR	Transthyretin	10.7187	3.88065	4.39273	4.24718	5.53672	4.07932	3.71918	3.26328	3.13723	3.81996	3.56767	3.16359	3.52354	3.16565	2.95647	3.52305	3.06697	2.51168	2.69589	2.95956	4.88058	4.46589	4.00002	4.33354	3.99141	2.57015	3.61975	4.04676	3.2552	4.14792	2.58935	3.8251	3.65765	4.40833	3.72193	3.35644	4.14078	3.95912	4.4222
E9KL42;B4DV16;Q86TX2;G3V4F2;B7ZMC1;A1L172	ACOT1	Acyl-coenzyme A thioesterase 1	10.4753	-0.437209	-0.881537	-0.787205	-0.24621	-0.959248	-0.653232	-0.79172	-0.971452	-0.858113	-0.830558	-1.63333	-0.661061	-0.344458	-0.737714	-0.823161	-0.345048	-0.378944	-1.0636	-1.01532	0.0391416	-0.647453	-0.712536	-0.728706	-0.307054	-1.27399	-1.37015	-0.80038	-0.924698	-0.75471	-0.980869	-0.276957	0.00184679	-0.708704	-0.0139311	-0.949861	-0.867746	-0.983061	1.10454
E9KL44;P40939;B4DRH6;B4DDZ5	HADHA	Trifunctional enzyme subunit alpha, mitochondrial;Long-chain enoyl-CoA hydratase;Long chain 3-hydroxyacyl-CoA dehydrogenase	11.6258	0.488704	-0.545907	-0.931217	-0.247375	-0.609862	-0.140489	-0.54214	-0.542686	-0.544399	-0.256229	-0.336446	-0.703142	-0.345316	-0.243548	-0.153969	-0.530871	-0.0606135	-0.431376	-0.559725	-0.196707	-0.641876	-0.46257	-0.137453	-0.0273338	-0.355974	-0.609446	-0.681496	-0.411001	-0.685026	-0.143653	-0.441347	-0.798269	-0.611173	-0.942882	-0.388239	-0.245724	-0.433764	-0.67511
E9PAU2;Q8IY67-2;Q8IY67	RAVER1	Ribonucleoprotein PTB-binding 1	10.4643	0.437276	-0.308316	-0.422293	-0.10829	0.0744655	-0.031389	0.491952	-0.376335	-0.331157	-0.0566151	0.332102	-0.262718	-0.360965	-0.161028	-0.281189	-0.569551	0.186037	-0.247969	-0.425041	0.663475	0.136289	-0.197943	-0.185075	-0.461496	0.534859	0.15762	0.263466	0.0179917	-0.0302657	-0.565123	0.00365034	-0.383246	0.737251	-0.518581	0.21602	0.0346836	0.649075	0.560525
E9PBR6;Q5SNT2-2;Q5SNT2;H0Y4R5	TMEM201	Transmembrane protein 201	8.12021	NaN	NaN	NaN	NaN	NaN	NaN	NaN	NaN	NaN	NaN	NaN	NaN	NaN	NaN	NaN	NaN	NaN	NaN	NaN	NaN	NaN	NaN	NaN	NaN	NaN	NaN	NaN	NaN	NaN	NaN	NaN	NaN	NaN	NaN	NaN	NaN	0.862706	NaN
E9PC15;B4E2Z8;A4D1U5;Q53H12;E9PG39;B4DR72	AGK;FLJ10842	Acylglycerol kinase, mitochondrial	10.494	0.642052	-0.623821	-0.522882	-0.0505342	-0.68715	-0.0954233	-0.674551	-0.744161	0.228777	-0.160792	0.186035	0.0896994	0.444681	0.181012	0.210977	-0.0192535	0.185031	-0.450802	0.614072	0.0404295	0.376564	0.660472	-0.0289948	0.281225	-0.264168	-0.661892	-0.368745	-0.220242	-0.487213	0.0392163	-0.435073	-0.492469	0.392012	-0.471414	-0.20964	-0.263756	-0.061469	-0.226326
E9PC28;P08575-2;P08575;B4E0V3;M3ZCP1;B4DSZ5;Q6PJK7	PTPRC	Receptor-type tyrosine-protein phosphatase C	9.66111	0.765866	NaN	NaN	2.17059	NaN	NaN	NaN	NaN	NaN	3.70872	2.81804	NaN	NaN	NaN	3.34419	2.89765	2.38526	3.19945	2.50103	NaN	3.58211	NaN	NaN	1.20244	NaN	3.38273	2.83196	NaN	NaN	NaN	1.04683	NaN	NaN	0.308019	3.35008	NaN	NaN	NaN
E9PC69;Q7KZI7-11;Q7KZI7-8;Q7KZI7;A8K2S4;Q7KZI7-15;Q7KZI7-5;Q7KZI7-16;Q7KZI7-4;Q7KZI7-9;Q7KZI7-12;Q7KZI7-14;Q7KZI7-3;Q7KZI7-6;E7ETY4;A9CP04;Q7KZI7-10;Q7KZI7-13;Q7KZI7-7;Q7KZI7-2	MARK2;Par1b	Serine/threonine-protein kinase MARK2	9.48299	NaN	NaN	NaN	0.946472	NaN	0.602847	NaN	NaN	NaN	NaN	0.659996	NaN	NaN	NaN	NaN	NaN	NaN	NaN	0.864413	NaN	0.884513	1.32232	NaN	NaN	0.768346	NaN	NaN	NaN	NaN	NaN	NaN	NaN	NaN	NaN	NaN	NaN	1.28923	1.44254
E9PC74;Q13144	EIF2B5	Translation initiation factor eIF-2B subunit epsilon	9.81016	-1.06705	-0.426426	-0.0176755	-0.4167	-0.0632875	NaN	0.0902531	0.00873257	0.194706	0.0251447	0.00951473	0.161936	NaN	0.277272	0.374703	NaN	0.311403	NaN	NaN	-0.633973	-0.535854	NaN	-0.0546535	NaN	NaN	NaN	0.043001	-0.101919	-0.483603	-0.22756	0.216313	-0.125767	-0.0530696	0.0688669	-0.603312	-0.471271	0.393709	-0.194288
E9PC90;H1UBN2;Q5TZP9;P14635;A8K066;D6RHI0	CCNB1;CCNB1V	G2/mitotic-specific cyclin-B1	9.01812	NaN	NaN	NaN	NaN	NaN	NaN	NaN	NaN	NaN	NaN	NaN	NaN	NaN	-0.182692	NaN	NaN	NaN	NaN	NaN	NaN	NaN	NaN	NaN	NaN	NaN	NaN	-0.163112	NaN	NaN	NaN	NaN	NaN	NaN	NaN	NaN	NaN	NaN	NaN
E9PCQ3;Q9Y4E8-2;Q9Y4E8-3;Q9Y4E8	USP15	Ubiquitin carboxyl-terminal hydrolase 15	9.34764	NaN	NaN	NaN	NaN	-0.528371	0.177115	NaN	-0.383718	-0.0114957	0.0836762	-0.138976	-0.0352017	NaN	NaN	NaN	NaN	NaN	NaN	NaN	NaN	NaN	-0.394075	-0.0886844	NaN	NaN	NaN	NaN	NaN	NaN	-0.169925	NaN	NaN	NaN	NaN	NaN	-0.209141	0.346015	NaN
E9PDF6;B0I1S9;O43795	MYO1B	Unconventional myosin-Ib	10.7033	0.275725	-0.0865773	0.144259	0.0735747	-0.808874	-0.200778	-0.494567	0.235397	0.422634	-0.818957	-0.823949	0.0893994	-0.476453	0.0897121	0.02529	0.967784	1.25142	-0.395908	1.22152	-0.478601	0.00277093	-0.0543194	0.129081	0.114256	-0.363432	-0.750782	-0.273951	-0.36037	-0.295861	-0.489972	-0.514988	-0.564322	-0.572844	-0.397416	-0.459328	-0.369003	0.136959	-0.435962
E9PDP5;Q8IWZ3;Q8IWZ3-4;Q8IWZ3-6;Q8TEF1;Q8IWZ3-5;Q8IWZ3-2	ANKHD1;FLJ00246	Ankyrin repeat and KH domain-containing protein 1	9.52255	NaN	NaN	0.241373	NaN	NaN	0.469701	0.89948	NaN	0.998559	NaN	-0.0352017	NaN	NaN	NaN	1.15798	NaN	NaN	NaN	0.315181	0.878534	NaN	NaN	0.141764	0.40656	0.99565	0.465899	NaN	0.952545	1.39445	NaN	NaN	NaN	NaN	0.697336	0.414826	NaN	0.601146	NaN
E9PDR0;Q59GV0;C9JQS9;P05166;E7EUY3;E7ETT1;E7EX59;P05166-2;E9PEC3;B7Z8A8;E7ETT4;F8WBI9;B7Z7U9;Q9HBR7	PCCB	Propionyl-CoA carboxylase beta chain, mitochondrial	9.77533	0.5013	0.279074	NaN	0.379695	NaN	-0.520246	-0.00129789	NaN	0.140205	0.314091	-0.672199	-0.57124	NaN	NaN	NaN	NaN	NaN	1.01342	NaN	NaN	0.233308	0.612468	0.241422	0.615288	-0.407625	0.0946645	0.274207	0.103945	0.307448	0.418441	NaN	0.207861	-0.189024	0.409024	0.26913	NaN	0.439872	NaN
E9PEE8;B4E2B8;A8K2N5;C9JA97;P18564	ITGB6	Integrin beta;Integrin beta-6	10.3293	-0.18612	-0.251987	0.32399	-0.0886003	-0.707613	0.0244756	-0.218471	0.576892	0.966884	-0.407904	-0.76901	1.06217	0.304244	NaN	NaN	-0.354796	1.53166	NaN	NaN	NaN	0.997992	-0.0724488	NaN	0.124283	-0.173728	-0.227351	NaN	0.190734	-0.0899509	-0.425567	-0.0393011	-0.00657122	-0.860287	-0.0881705	-0.188647	0.619219	-0.403268	-0.0946415
E9PER6;C9JWR9;O15530-2;O15530-3;O15530;Q9UPJ8;Q53HJ9;Q6A1A2;O15530-4;O15530-5	PDPK1;PkB-like 1;PDPK2P	3-phosphoinositide-dependent protein kinase 1;Putative 3-phosphoinositide-dependent protein kinase 2	8.23583	NaN	NaN	NaN	NaN	NaN	NaN	NaN	NaN	0.456663	NaN	NaN	NaN	NaN	NaN	NaN	NaN	NaN	NaN	NaN	NaN	NaN	NaN	NaN	NaN	NaN	NaN	NaN	NaN	NaN	NaN	NaN	NaN	NaN	NaN	NaN	NaN	NaN	NaN
E9PEV0;B4DJT9;B4DQM1;E9PG40;B4DGD0;P05067-10;P05067-3;P05067-4;P05067-5;P05067-6;P05067-7;P05067-11;P05067-8;P05067-9;P05067;H7C0V9;B4DM00;H7C104;B4DMD5	APP	Amyloid beta A4 protein;N-APP;Soluble APP-alpha;Soluble APP-beta;C99;Beta-amyloid protein 42;Beta-amyloid protein 40;C83;P3(42);P3(40);C80;Gamma-secretase C-terminal fragment 59;Gamma-secretase C-terminal fragment 57;Gamma-secretase C-terminal fragment 50;C31	10.0337	1.58589	0.188941	0.475969	0.700935	0.522475	1.53107	0.702993	-0.397474	0.861133	NaN	NaN	NaN	1.85557	1.25736	0.510272	NaN	NaN	NaN	0.849076	NaN	2.49109	1.66192	0.633797	0.591252	0.980426	0.235518	0.619301	0.402624	0.436783	NaN	2.27718	2.49021	0.229307	0.568366	1.39385	1.73966	NaN	0.488492
E9PEW9;Q59F12;P11171-2;P11171;Q29RX4;Q1WWM3;P11171-7;P11171-5;Q4VB87;Q4VB86;P11171-4;P11171-3;P11171-6	EPB41	Protein 4.1	9.21157	2.21947	NaN	NaN	NaN	NaN	NaN	NaN	NaN	NaN	NaN	NaN	NaN	NaN	NaN	NaN	NaN	NaN	NaN	NaN	NaN	NaN	NaN	NaN	3.15907	NaN	NaN	NaN	NaN	NaN	NaN	NaN	NaN	NaN	NaN	NaN	NaN	NaN	NaN
E9PF16;B4DTB9;B4DHT5;Q96CM8;B4DFQ6;D6RF87;B4DUF5	ACSF2	Acyl-CoA synthetase family member 2, mitochondrial	8.57226	NaN	NaN	NaN	0.939925	NaN	NaN	NaN	NaN	NaN	NaN	NaN	NaN	NaN	NaN	NaN	NaN	NaN	NaN	NaN	NaN	NaN	NaN	NaN	NaN	NaN	NaN	NaN	NaN	NaN	NaN	NaN	NaN	NaN	NaN	NaN	NaN	NaN	NaN
E9PF18;B3KTT6;Q16836;Q16836-3;Q16836-2;B2RB06	HADH	Hydroxyacyl-coenzyme A dehydrogenase, mitochondrial	10.2517	1.48942	0.874111	NaN	NaN	0.875275	0.402486	0.612405	-0.979978	0.197254	0.833362	-0.133686	0.0692035	0.546772	-0.167872	0.367954	0.185638	-0.254424	1.2665	-0.0282862	0.459893	0.959542	0.380524	0.819949	0.37507	0.149669	0.610034	0.306082	0.0615712	0.361522	0.7856	0.0150535	0.15022	1.12566	-0.126001	0.744645	0.160282	1.03732	0.633795
E9PF19;Q8N2L6;B2RB52;Q9Y4P3;Q96E41;B4DY59	TBL2	Transducin beta-like protein 2	10.435	-0.513447	0.0961396	0.0453316	-0.151311	0.0263939	0.432963	-0.311625	0.0902018	-0.365618	-0.0231284	-0.552465	-0.101013	-0.165116	-0.178858	0.243937	0.319194	-0.0756291	-0.158674	0.445572	0.00108146	-0.260487	0.347333	0.0905774	0.790431	0.333825	0.140589	0.203263	0.0145539	0.0722669	0.309582	0.282764	-0.482858	0.0794846	-0.0444486	0.337469	0.0474465	-0.230856	0.299527
E9PFQ4;Q86SQ0-2;Q86SQ0-3;Q86SQ0;B4DL46;Q69YN5;Q69YR3;G5E9V3	PHLDB2;DKFZp686P22161;DKFZp686J162	Pleckstrin homology-like domain family B member 2	9.28493	NaN	NaN	NaN	NaN	NaN	NaN	NaN	NaN	NaN	0.650499	NaN	NaN	NaN	NaN	NaN	NaN	NaN	NaN	NaN	NaN	NaN	1.86886	0.248331	NaN	NaN	NaN	NaN	NaN	0.176821	NaN	NaN	NaN	NaN	NaN	NaN	NaN	NaN	NaN
E9PFR3;Q14738;B4DSD7;A8K6Y2;Q14738-2;Q59EF0;H0Y8C4;Q14738-3	PPP2R5D	Serine/threonine-protein phosphatase 2A 56 kDa regulatory subunit delta isoform	10.3454	-0.157946	-0.425583	0.254767	0.119001	-0.065498	-0.175168	-0.169654	0.151121	-0.085898	-0.200107	0.105623	-0.355281	0.0175063	-0.219711	0.0958818	-0.325286	0.236644	-0.0746424	-0.164101	-0.0408461	0.012585	0.271944	-0.149536	-0.127125	-0.021136	-0.261843	0.147628	0.38502	0.266583	-0.253459	-0.245923	-0.0801314	0.00899555	-0.294572	-0.356424	-1.73578	0.414484	-0.503912
E9PFW3;B4DNB9;Q96CW1-2;Q96CW1;B4E304;B4DJB1;B4DFM1;B4DTI4;C9JJ47;B7Z4N2	AP2M1	AP-2 complex subunit mu	10.5291	0.149484	0.132087	0.00831623	0.0583735	-0.351593	-0.175757	-0.175874	-0.234585	0.272775	0.176114	0.191255	0.00496618	-0.263369	-0.272917	0.00951323	0.0436471	-0.144906	-0.0342518	-0.0439295	-0.111687	0.175216	0.156956	0.110303	0.0962317	0.179326	-0.174361	-0.082836	0.160742	0.172755	-0.609836	-0.0715003	-0.62738	-0.389719	0.390146	0.0751261	-0.285645	-0.0244536	0.00695257
E9PGT1;Q15631;Q53GR3;H7C1D4;B3KRM8;B7Z5D9;Q15631-2	TSN	Translin	11.0466	0.2178	-0.34114	0.329416	0.367578	-0.0644509	-0.193994	0.659812	0.203733	0.675852	0.223529	-0.280116	0.424541	1.28134	0.0586289	0.304451	0.609036	1.24692	0.347476	-0.012245	0.338599	-0.216758	0.196109	0.20498	0.130869	0.479473	-0.0595276	0.527961	0.852927	0.538277	-0.509502	0.592382	0.519621	1.58235	0.429492	0.308361	0.40723	0.598486	0.497644
E9PGT3;E9PRI4;Q15418;Q15418-2;B7Z2K7;Q15418-3	RPS6KA1	Ribosomal protein S6 kinase;Ribosomal protein S6 kinase alpha-1	9.49877	NaN	NaN	NaN	NaN	0.0233871	NaN	NaN	NaN	0.865122	NaN	1.17062	1.06915	NaN	NaN	NaN	NaN	NaN	0.565887	0.454664	0.613321	1.19155	1.4125	0.697546	0.642324	NaN	1.13108	0.491308	NaN	0.228605	0.388216	NaN	-0.693052	NaN	NaN	0.913379	1.0184	NaN	0.641458
E9PGT6;B2R8N1;Q99627-2;Q99627;B8ZZP3;H7C3S9;B4DFF9	COPS8	COP9 signalosome complex subunit 8	10.4045	1.31091	0.304939	0.309716	0.429231	0.571015	0.756926	0.559429	0.815115	0.195583	1.09805	0.315898	0.724328	NaN	3.54048	1.02089	NaN	1.06855	-0.0196746	1.78272	-0.123842	0.702708	0.225234	-0.087327	0.231614	0.300494	0.77578	0.497396	-0.466236	0.0755352	1.12889	NaN	-0.152369	0.62789	1.38071	1.55365	1.00892	0.462016	0.709009
E9PGZ1;Q05682-5;F5H1Z9;E7EX44;Q05682-4;Q05682-3;Q9NYG1;Q05682-6;Q05682-2;Q05682;C9J813;B7Z6G4;B4DPW5;Q6PJM5;B4E3I0	CALD1	Caldesmon	10.9354	0.931732	2.4976	2.36492	1.77075	1.77487	1.47795	1.79223	1.13992	2.208	1.89765	0.390096	2.04772	1.51902	2.42662	1.50529	2.39455	1.3098	1.66578	1.21062	0.380731	0.418036	0.896525	0.606906	0.932455	0.232388	0.462993	-0.140321	0.0576169	1.37041	-0.161866	1.12453	1.51338	-0.0647119	2.23031	0.654764	-0.0144862	0.796558	-0.263859
E9PH29;P30048;Q53HC2	PRDX3	Thioredoxin-dependent peroxide reductase, mitochondrial	11.1671	-0.0423716	-0.976888	-0.751082	-0.664014	-0.546374	-0.430285	-0.694206	-0.869802	-1.11706	-0.924309	-0.829198	-0.857081	-0.501161	-1.30858	-0.418027	-0.953697	-0.76395	-1.22319	-1.23366	0.0579957	-0.635766	-0.714915	-0.205467	0.0608961	-0.579855	-0.611848	-0.587058	-1.00504	-0.752352	0.406439	-0.764796	-0.451954	-0.490332	-0.717726	-0.618615	-0.641674	-0.663908	0.134846
E9PHI4;A4D2Q0;O94901-9;A7MCZ7;O94901-8;O94901;O94901-5;H0Y6N5;H0Y742;O94901-6;E7EP45;H7C2K3;B4E278	SUN1;UNC84A	SUN domain-containing protein 1	10.0383	-0.250678	0.256287	-0.592414	-0.196217	-0.0605292	-0.00964683	-0.431249	-0.0185799	0.103255	0.165901	-0.737695	0.188761	NaN	NaN	NaN	0.216166	-1.10273	0.298034	0.159702	0.106376	-0.807889	-0.140866	-0.419747	-0.878356	-0.203278	-0.850298	-0.0397112	-0.11944	-0.394508	-0.215836	0.14315	-0.655224	0.137417	0.108835	NaN	0.0856353	-0.233369	0.109787
E9PHK9;Q13428-4;Q13428-2;Q13428-8;Q13428;Q13428-3;E7ETY2;J3KQ96;Q13428-6;Q13428-7;Q13428-5;B4DRA2;Q59FZ2	TCOF1	Treacle protein	10.6781	-0.243941	-0.0720656	-0.190492	-0.284341	0.0815732	-0.245746	0.442725	-0.546976	-0.245097	-0.325524	-0.0779148	-0.559621	-0.641487	0.0745314	-0.521155	-0.0987536	-0.107642	-0.450807	-0.354223	-0.122497	-0.522129	-0.579376	-0.539225	-1.40036	-0.0898389	-0.333602	-0.631994	-0.702213	-0.322777	-0.716516	-0.35293	-0.0302081	-0.0532238	-0.430488	-0.547393	-0.389977	0.0604986	-0.534464
E9PHY0;B7Z4Z2;B7Z6L8;P11117;E9PP23;B7Z7D2;E9PQY3;F5GWV7;B7Z8T9;B7Z552	ACP2	Lysosomal acid phosphatase	9.3412	NaN	0.380728	1.11104	1.34143	NaN	1.97194	0.889311	NaN	NaN	1.13103	NaN	NaN	0.772826	NaN	NaN	NaN	NaN	NaN	NaN	NaN	NaN	NaN	NaN	NaN	NaN	NaN	NaN	NaN	NaN	NaN	NaN	NaN	NaN	NaN	NaN	NaN	NaN	NaN
E9PIF4;Q6IBT5;Q5JQI0;A8K4K1;Q99519;Q6Q4G9	NEU1	Sialidase-1	8.95435	NaN	NaN	NaN	NaN	NaN	NaN	NaN	NaN	NaN	NaN	NaN	NaN	NaN	NaN	NaN	NaN	NaN	NaN	NaN	NaN	NaN	0.747221	NaN	NaN	NaN	NaN	0.65674	NaN	NaN	NaN	NaN	NaN	NaN	NaN	NaN	NaN	NaN	1.70554
E9PJ42;B4E0E0;Q5BJD5-3;Q5BJD5-2;Q5BJD5	TMEM41B	Transmembrane protein 41B	10.0163	NaN	NaN	NaN	NaN	0.279196	0.000906041	-0.566864	-0.0275872	-0.564542	-0.612966	-0.756112	-0.747224	-0.337331	NaN	NaN	-0.304053	NaN	-0.00583658	-0.419323	-0.27959	-0.604763	-1.02752	0.0870591	-0.462882	-0.236109	-0.441642	-0.137197	-0.339697	-0.549427	0.200773	-0.420833	0.292634	NaN	NaN	-1.11216	0.0602984	-0.761601	-0.735904
E9PJ64;F8WAP3;Q5VU43-3;Q5VU43;Q5VU43-4;E9PQG4;E9PL24;Q5VU43-6;Q5VU43-7;Q5VU43-2	PDE4DIP	Myomegalin	8.77274	NaN	NaN	NaN	NaN	NaN	NaN	0.711204	NaN	NaN	NaN	NaN	NaN	NaN	NaN	NaN	NaN	NaN	NaN	NaN	NaN	NaN	NaN	NaN	NaN	NaN	NaN	NaN	NaN	NaN	NaN	NaN	NaN	NaN	NaN	NaN	NaN	NaN	NaN
E9PJB2;E9PPG8;Q53FT3	C11orf73	Protein Hikeshi	9.23047	NaN	NaN	NaN	NaN	NaN	NaN	NaN	NaN	NaN	NaN	NaN	NaN	NaN	NaN	NaN	NaN	NaN	NaN	NaN	NaN	NaN	NaN	NaN	-0.282025	NaN	NaN	NaN	NaN	NaN	NaN	NaN	NaN	NaN	NaN	NaN	NaN	NaN	NaN
E9PJK1;E9PRJ8;H0YDL9;H0YDJ9;E9PIF1;A6NMH8;P60033	CD81	Tetraspanin;CD81 antigen	9.65147	NaN	NaN	NaN	NaN	NaN	-0.00803475	NaN	NaN	NaN	-0.381948	NaN	NaN	NaN	NaN	NaN	NaN	NaN	NaN	0.0725586	NaN	0.386959	NaN	NaN	NaN	NaN	NaN	NaN	NaN	NaN	NaN	NaN	NaN	NaN	NaN	NaN	NaN	NaN	NaN
E9PJW9;B7Z4Q6;B1AKJ6;J3KPA3;Q96SU4-3;Q96SU4-7;Q96SU4-2;Q96SU4;Q96SU4-6;B3KW33;Q96SU4-5;Q96SU4-4	OSBPL9	Oxysterol-binding protein;Oxysterol-binding protein-related protein 9	9.62344	NaN	NaN	NaN	NaN	NaN	0.621	NaN	NaN	NaN	-0.808481	NaN	NaN	NaN	NaN	NaN	NaN	NaN	NaN	NaN	NaN	NaN	NaN	NaN	NaN	NaN	NaN	NaN	-0.344033	NaN	NaN	NaN	0.285092	NaN	NaN	NaN	NaN	NaN	NaN
E9PK67;A2RUM0;E9PNI7;Q53GL7;B3KY29;E9PPE7;B4E0C4	PARP10	Poly [ADP-ribose] polymerase 10	8.35671	1.88257	NaN	NaN	NaN	NaN	NaN	NaN	NaN	NaN	NaN	NaN	NaN	NaN	NaN	NaN	NaN	NaN	NaN	NaN	NaN	NaN	NaN	NaN	NaN	NaN	NaN	NaN	NaN	NaN	NaN	NaN	NaN	NaN	NaN	NaN	NaN	NaN	NaN
E9PKP7;P17480-2;P17480;B4DNQ1;A8K962;O00164;Q05BZ1;B4DLB0	UBTF	Nucleolar transcription factor 1	10.5718	0.255318	-0.00638817	0.0356907	0.174343	-0.051886	0.122855	0.120301	0.328354	-0.607914	-0.67887	-0.336587	-0.22397	0.627003	-0.297348	-0.346872	-0.268769	0.316939	-0.0840233	-0.392951	0.397437	-0.525486	-0.349568	0.366549	-0.150575	-0.0285676	-0.308616	0.374265	0.309489	-0.018595	-0.124412	0.169687	0.157067	0.495444	0.214411	-0.205883	-0.513225	0.146184	0.350023
E9PL57;F8VSA6;E9PS38;S4R3E9	NEDD8-MDP1;NEDD8		11.1056	-0.433206	-0.860866	-0.765397	-1.37727	0.0250461	-1.28446	NaN	-0.133862	-0.20973	0.354095	-0.522272	-0.186754	-0.660921	-0.848878	-1.36471	-1.18485	-1.14742	-1.28204	-0.231862	-0.953578	-1.62127	-1.66608	-0.661331	-1.60722	-1.13897	-1.39534	-0.968298	-1.24535	-1.23448	-0.684426	-0.803628	-1.39757	-0.195152	-0.285933	0.716955	-0.839311	0.690801	-1.24064
E9PLI6;E9PS76;E9PRR8;Q8N9N8;E9PQD0;E9PS30;E9PNH5	EIF1AD	Probable RNA-binding protein EIF1AD	8.71321	NaN	NaN	NaN	NaN	NaN	NaN	NaN	NaN	NaN	NaN	NaN	NaN	NaN	NaN	NaN	NaN	NaN	NaN	NaN	NaN	NaN	NaN	NaN	NaN	NaN	0.33268	NaN	NaN	NaN	NaN	NaN	NaN	NaN	NaN	NaN	NaN	NaN	NaN
E9PM92;O00193;E9PRZ9;E3W975	C11orf58;SMAP	Small acidic protein	10.3596	0.0845938	-0.37065	0.81942	-0.192742	0.0274714	0.0103411	-0.259005	-0.326076	-0.528587	0.155003	-0.474299	-0.465889	-0.375481	0.111283	-0.293724	NaN	-0.0701832	0.306873	0.0464591	-0.114845	-0.679879	-0.577607	-0.236105	-0.62	-0.352143	-0.32244	-0.168029	-0.203317	-0.241138	-0.514983	-0.264386	0.63408	-0.736207	-0.792198	-0.337578	-0.0277261	-0.221735	-1.17577
E9PMB9;Q16798;B2R995;Q8TBJ0	ME3	Malic enzyme;NADP-dependent malic enzyme, mitochondrial	9.10154	NaN	NaN	NaN	NaN	NaN	NaN	NaN	NaN	NaN	NaN	NaN	NaN	NaN	NaN	NaN	NaN	NaN	NaN	0.629657	NaN	NaN	NaN	NaN	NaN	NaN	NaN	NaN	NaN	NaN	NaN	NaN	NaN	NaN	NaN	-0.804136	NaN	NaN	NaN
E9PMG1;B2R7D3;H0YDT0;Q96D71-2;J3KP76;Q96D71-3;Q96D71;Q59GG6	REPS1	RalBP1-associated Eps domain-containing protein 1	9.36972	NaN	NaN	NaN	NaN	NaN	NaN	NaN	NaN	NaN	0.803861	0.252501	NaN	NaN	NaN	NaN	NaN	NaN	NaN	NaN	0.129245	NaN	NaN	NaN	0.526161	NaN	NaN	NaN	NaN	-0.669571	NaN	0.202605	0.986531	0.956096	NaN	NaN	NaN	0.299898	NaN
E9PMR4;P48509;E9PRJ3;Q53FU5	CD151	Tetraspanin;CD151 antigen	10.1982	-0.678703	-0.745554	-0.81148	-0.682513	-0.465609	0.119651	-0.799668	-0.114385	-0.465537	0.396355	-0.92892	-0.173019	0.0633639	0.206433	-0.0610468	-0.355806	-0.340031	-0.652244	0.205662	-0.241961	0.0312068	-0.0525886	-0.926227	0.0449822	-0.206464	-0.720007	-0.756741	-0.436497	-0.965397	-1.02956	NaN	-0.631681	-1.4578	NaN	0.178779	0.162925	-0.0709035	-0.610606
E9PMV2;Q67AI6;Q67AI5;Q67AI4;Q67AI3;Q67AI2;Q67AI1;Q67AI0;Q67AH9;Q67AH8;Q67AH7;Q67AH6;Q67AH5;Q67AH4;Q67AH3;Q67AH2;Q67AH1;Q67AH0;Q67AG9;Q67AG8;Q67AG7;Q30066;Q30065;Q29782;Q6DKG8;Q59F33;Q5Y7G1;Q5Y7C9;Q5Y7A8;O19760;I7LP05;I7KE75;G4XQK3;G4XQK2;D5H3J4;S6E000;Q29995	HLA-DQA1;HLA-DQA2		8.75787	NaN	NaN	NaN	NaN	NaN	NaN	NaN	NaN	NaN	NaN	NaN	NaN	NaN	NaN	NaN	NaN	NaN	NaN	NaN	NaN	NaN	NaN	NaN	NaN	NaN	2.45815	NaN	NaN	NaN	NaN	NaN	NaN	NaN	NaN	NaN	NaN	NaN	NaN
E9PN17;O75964	ATP5L	ATP synthase subunit g, mitochondrial	10.4216	0.35925	-0.0312994	NaN	0.176393	-0.553164	-0.521955	0.651156	0.015011	0.0886689	0.76957	0.56225	0.020282	0.0224885	0.090857	-0.14889	-0.0659174	NaN	1.09136	-0.284077	0.211782	-0.41186	-0.104048	0.142716	0.498981	0.347686	-0.159353	0.648271	0.314904	0.273437	0.684032	0.132395	-0.556503	0.117723	0.256563	0.304392	0.439871	0.22821	-0.711407
E9PN81;Q8TDP1-2;Q8TDP1;H0YEF3;B4DMW4	RNASEH2C	Ribonuclease H2 subunit C	8.79684	NaN	NaN	NaN	NaN	NaN	NaN	0.919424	NaN	NaN	NaN	NaN	NaN	NaN	NaN	NaN	NaN	NaN	NaN	NaN	NaN	NaN	NaN	NaN	NaN	NaN	NaN	NaN	NaN	NaN	NaN	NaN	0.615	NaN	NaN	NaN	NaN	NaN	NaN
E9PNW4;Q6FHM9;E9PR17;P13987	CD59	CD59 glycoprotein	10.5672	0.0371899	0.413534	-0.4178	0.480284	-0.301917	0.524043	-0.495112	-1.02104	1.47823	-0.455792	-0.266636	-0.758987	-0.473765	1.00009	0.532604	-0.253801	0.357078	1.41648	0.647565	-0.322771	0.298005	-0.0358587	0.467885	0.0293859	-0.758244	-0.0858948	-0.557376	-0.691468	-0.806518	-0.224471	-0.182516	-0.290524	-1.13877	-0.942022	-0.543399	0.873291	-0.159834	-0.497793
E9PR30;P62861	FAU	40S ribosomal protein S30	10.6711	0.439187	NaN	NaN	NaN	NaN	NaN	NaN	NaN	NaN	NaN	NaN	NaN	0.731109	NaN	NaN	0.696427	NaN	NaN	0.545084	NaN	NaN	0.200001	NaN	NaN	NaN	NaN	NaN	NaN	NaN	NaN	NaN	NaN	NaN	NaN	NaN	NaN	NaN	NaN
E9PR38;E7EWT3;B4DU15;H0YEH2;Q5T1Z4;Q5T1Z8;B4DG92;Q14671-2;Q14671;Q14671-3;B3KU37;H0YDK8	PUM1	Pumilio homolog 1	9.5423	NaN	NaN	NaN	0.444734	NaN	NaN	NaN	NaN	NaN	NaN	-0.157561	NaN	NaN	0.299844	NaN	NaN	NaN	NaN	NaN	-0.791439	NaN	NaN	0.725637	0.288717	NaN	NaN	0.301888	NaN	0.383285	0.154779	NaN	-0.0164963	0.26899	-0.245374	NaN	NaN	NaN	0.270539
E9PR44;P02511;C3VMY8;E9PJL7;E9PNH7;E9PRA8;B4DIA6	CRYAB	Alpha-crystallin B chain	10.0531	NaN	2.5819	NaN	NaN	3.3403	NaN	NaN	1.91912	2.3293	2.57313	NaN	2.61501	NaN	NaN	NaN	1.61516	NaN	NaN	NaN	NaN	2.74274	4.09513	2.42529	NaN	NaN	NaN	NaN	NaN	NaN	NaN	NaN	NaN	NaN	NaN	NaN	NaN	NaN	NaN
E9PRM7;Q96BI1;Q69YM4	SLC22A18;DKFZp667A184	Solute carrier family 22 member 18	9.10934	NaN	NaN	NaN	NaN	NaN	NaN	NaN	NaN	NaN	NaN	NaN	NaN	NaN	NaN	NaN	NaN	NaN	NaN	NaN	NaN	NaN	NaN	NaN	NaN	NaN	NaN	NaN	NaN	NaN	NaN	NaN	NaN	NaN	NaN	NaN	0.868226	NaN	NaN
E9PRR7;Q14331	FRG1	Protein FRG1	9.29741	NaN	NaN	NaN	NaN	NaN	NaN	0.695559	NaN	0.745866	NaN	1.33945	0.963307	NaN	NaN	NaN	NaN	NaN	NaN	NaN	0.595206	NaN	NaN	NaN	NaN	NaN	0.286076	NaN	NaN	0.615707	0.861264	NaN	0.568644	NaN	NaN	0.184589	NaN	NaN	NaN
E9PS17;E9PK59;Q96KG9-5;Q96KG9-3;Q96KG9-4;Q96KG9-6;Q96KG9-2;Q96KG9;E9PPN3	SCYL1	N-terminal kinase-like protein	9.17901	NaN	-0.268195	NaN	NaN	NaN	NaN	NaN	NaN	NaN	0.255891	NaN	1.08684	1.14583	NaN	NaN	NaN	NaN	0.126785	NaN	NaN	NaN	0.408321	NaN	NaN	NaN	0.337321	NaN	-0.0508847	NaN	NaN	NaN	NaN	NaN	NaN	NaN	NaN	NaN	NaN
E9PS41;Q6RFH5;Q6RFH5-2;B4E018	WDR74	WD repeat-containing protein 74	8.87943	NaN	NaN	NaN	NaN	NaN	NaN	NaN	NaN	NaN	NaN	NaN	NaN	NaN	NaN	NaN	NaN	NaN	NaN	NaN	NaN	NaN	NaN	NaN	NaN	NaN	NaN	NaN	-1.96418	NaN	NaN	NaN	NaN	NaN	NaN	NaN	NaN	-2.33119	NaN
E9PS44;H9NL19;H9NKY4;Q01628;H7BYV1;E9PQN9;Q6IBB0;H9NL12;P13164;Q01629	IFITM3;IFITM2;IFITM1	Interferon-induced transmembrane protein 3;Interferon-induced transmembrane protein 1;Interferon-induced transmembrane protein 2	10.8757	-0.874049	-1.88816	-1.0009	-1.10538	-0.837355	-0.870873	-1.54503	-0.746225	-1.2659	-0.260879	-0.736839	-0.81695	-1.96569	-0.0466187	-1.16201	-1.23105	-1.0238	-0.620315	-0.779388	-1.39887	-0.419517	-0.925251	-1.25582	-1.13028	-0.837197	-1.68206	0.161904	-1.19958	-0.519011	-0.7486	0.247055	-1.46968	-1.78601	-1.34473	-1.14063	-1.01273	-1.46299	-1.41329
E9PSI1;B7Z6C9;E9PMQ9;O15321-2;O15321;E9PL78;E9PJM1;G3V1B9;A8K7U5;E9PQY7;E9PS99;B4E3A9	TM9SF1	Transmembrane 9 superfamily member 1	10.3486	0.29756	0.443175	0.601619	0.483594	0.639892	0.139936	-0.886027	-0.153142	0.536191	0.250253	0.110916	0.189501	0.455376	0.208806	0.391172	NaN	0.104793	0.148464	0.468652	-0.247506	-0.19035	0.047032	0.0591621	-0.00592321	0.105179	-0.192915	0.326293	0.406937	-0.268805	0.566891	-0.155233	-0.302356	-0.138907	-0.538264	0.397645	0.249713	0.0959027	0.171335
F1C4A7;B2R888;P08571;D6RFL4	CD14	Monocyte differentiation antigen CD14;Monocyte differentiation antigen CD14;Monocyte differentiation antigen CD14, urinary form;Monocyte differentiation antigen CD14, membrane-bound form	9.67385	NaN	NaN	NaN	NaN	NaN	NaN	NaN	NaN	NaN	3.33602	NaN	NaN	1.90801	NaN	NaN	3.73351	NaN	NaN	2.77976	NaN	NaN	NaN	NaN	NaN	NaN	2.59869	NaN	NaN	2.41843	NaN	NaN	NaN	NaN	NaN	3.07169	NaN	NaN	NaN
F1D8N4;B6ZGU6;P04150-8;P04150-10;P04150;F5ATB7;E5KQF6;P04150-3;H6V745;F5ATB8;P04150-5;B7Z7I2	NR3C1	Glucocorticoid receptor	9.90713	-0.127197	-0.675375	-0.261216	0.163473	0.549578	-1.14815	-0.983094	-0.990372	-0.374297	-0.832141	-0.974603	-0.887458	NaN	NaN	NaN	NaN	-0.475122	NaN	-0.97717	NaN	NaN	-0.422125	-0.492005	-0.965249	-1.12691	NaN	-0.779682	NaN	-0.661658	-0.191184	-1.19906	-0.920647	-0.510658	-0.475396	-0.404621	-0.71264	-1.52306	NaN
F1D8P4;P51843;A6NNU8;P51843-2	NR0B1	Nuclear receptor subfamily 0 group B member 1	8.09332	NaN	NaN	NaN	NaN	NaN	NaN	NaN	NaN	NaN	NaN	NaN	NaN	NaN	NaN	NaN	NaN	NaN	NaN	NaN	NaN	NaN	NaN	NaN	NaN	NaN	NaN	NaN	NaN	NaN	2.03836	NaN	NaN	NaN	NaN	NaN	NaN	NaN	NaN
F1T0A5;Q8WWY3;E7EVX8;F1T0A4;B4DWW8;E7ESA8;Q8WWY3-2;Q8WWY3-3;E7EU94;E7ESX0;E7EN72	PRPF31	U4/U6 small nuclear ribonucleoprotein Prp31	10.4568	-0.270739	0.321439	0.53866	NaN	0.227684	0.200573	0.29072	-0.707555	-0.462039	-0.253192	0.133525	-0.282106	0.1307	0.32557	-0.502342	-0.331611	-0.034306	0.0885428	-0.912497	-0.0143208	-0.421012	-0.0787108	-0.0449312	0.200637	-0.0677394	-0.10639	-0.205713	0.111736	-0.360996	-0.0337447	0.240686	0.123679	0.494638	-0.0516169	-0.062768	-0.604642	0.144772	-0.0744389
F1T0F0;Q6QNY1	BLOC1S2	Biogenesis of lysosome-related organelles complex 1 subunit 2	9.37072	NaN	NaN	NaN	NaN	NaN	NaN	NaN	NaN	NaN	NaN	NaN	NaN	NaN	0.182688	NaN	NaN	NaN	NaN	NaN	0.686359	NaN	NaN	NaN	NaN	NaN	NaN	0.123843	NaN	NaN	NaN	0.253842	NaN	NaN	NaN	NaN	0.0775129	NaN	0.829843
F1T0F7;P29762;B5MCB5	CRABP1	Cellular retinoic acid-binding protein 1	9.02032	NaN	NaN	NaN	NaN	NaN	NaN	NaN	NaN	NaN	NaN	NaN	NaN	NaN	NaN	NaN	NaN	NaN	NaN	NaN	NaN	NaN	NaN	NaN	NaN	NaN	NaN	NaN	NaN	NaN	NaN	NaN	2.72318	NaN	NaN	NaN	NaN	NaN	NaN
F1T0L5;Q8N8A6	DDX51	ATP-dependent RNA helicase DDX51	9.10438	NaN	NaN	NaN	NaN	NaN	0.429226	NaN	NaN	NaN	NaN	NaN	NaN	NaN	NaN	NaN	NaN	NaN	NaN	NaN	NaN	NaN	NaN	NaN	NaN	NaN	NaN	NaN	0.158285	NaN	NaN	NaN	NaN	0.3655	NaN	NaN	NaN	NaN	1.19067
F2FB34;O94964-4;O94964;O94964-2;I3L0I1;B3KYA9;H0YDM2	SOGA1	Protein SOGA1;N-terminal form;C-terminal 80 kDa form	9.32183	NaN	NaN	NaN	NaN	NaN	NaN	NaN	NaN	NaN	1.67135	NaN	NaN	NaN	NaN	NaN	NaN	NaN	NaN	NaN	NaN	NaN	NaN	NaN	NaN	NaN	NaN	NaN	NaN	NaN	NaN	NaN	NaN	NaN	NaN	NaN	NaN	NaN	NaN
F2Z2E2;A2RRC9;Q86VI3	IQGAP3	Ras GTPase-activating-like protein IQGAP3	9.01791	NaN	NaN	NaN	NaN	NaN	-0.537781	NaN	NaN	NaN	NaN	0.426005	-0.0655723	NaN	NaN	NaN	NaN	NaN	NaN	NaN	NaN	NaN	-0.387363	-0.225028	NaN	NaN	NaN	0.404019	NaN	NaN	NaN	NaN	NaN	NaN	NaN	NaN	NaN	NaN	NaN
F2Z2W7;Q8IZ69-2;Q8IZ69	TRMT2A	tRNA (uracil-5-)-methyltransferase homolog A	8.11109	NaN	NaN	NaN	NaN	NaN	NaN	NaN	NaN	NaN	NaN	NaN	NaN	NaN	NaN	NaN	-0.0862402	NaN	NaN	NaN	NaN	NaN	NaN	NaN	NaN	NaN	NaN	NaN	NaN	NaN	NaN	NaN	NaN	NaN	NaN	NaN	NaN	NaN	NaN
F4ZW62;Q12905;Q53FG3;F4ZW63;B4DY09	ILF2	Interleukin enhancer-binding factor 2	11.4608	0.219136	-0.262249	-0.400687	-0.184439	-0.361379	0.206604	0.129885	-0.356042	-0.638817	-0.626949	-0.183071	-0.299722	-0.382246	-0.43529	-0.363888	-0.598181	-0.0241024	-0.135773	-0.543959	0.336056	-0.22766	-0.120158	-0.234423	-0.0216726	0.182093	-0.236971	-0.0905784	0.232819	-0.196092	0.0582103	-0.125253	-0.113769	0.142068	0.105388	-0.141451	-0.458757	0.272787	0.263249
[truncated: 3,532 more rows]

## Sheet: B ProteomValidation lung tumour
Protein IDs	Protein names	Gene names	Intensity	lung_tumour_01	lung_tumour_02	lung_tumour_03	lung_tumour_04	lung_tumour_05	lung_tumour_06	lung_tumour_07	lung_tumour_08	lung_tumour_09	lung_tumour_10	lung_tumour_11	lung_tumour_12	lung_tumour_13	lung_tumour_14	lung_tumour_15	lung_tumour_16	lung_tumour_17	lung_tumour_18	lung_tumour_19	lung_tumour_20	lung_tumour_21	lung_tumour_22	lung_tumour_23	lung_tumour_24	lung_tumour_25	lung_tumour_26	lung_tumour_27	lung_tumour_28	lung_tumour_29	lung_tumour_30	lung_tumour_31	lung_tumour_32	lung_tumour_33	lung_tumour_34	lung_tumour_35	lung_tumour_36	lung_tumour_37	lung_tumour_38	lung_tumour_39	lung_tumour_40	lung_tumour_41	lung_tumour_42	lung_tumour_43	lung_tumour_44	lung_tumour_45	lung_tumour_46
[truncated: 7,375 more rows]
[truncated: 5 more columns]

[truncated: 1 more sheets: Legend]
